# Supplementary material for: A Comparative Transcriptomic Analysis Reveals That HSP90AB1 Is Involved in the Immune and Inflammatory Responses to Porcine Deltacoronavirus Infection
Source: Int J Mol Sci. 2022 Mar 18;23(6):3280. doi: 10.3390/ijms23063280 (PMC8953809; doi:10.3390/ijms23063280)
Supplement: Supplementary file 1 [file ijms-23-03280-s001.zip]

Archive with 11 entries (11 files):
- Figure S1 Heatmap showing the correlations between biological replicates..pdf
- Figure S2 GO enrichment analysis of the DEGs identified in HSP90AB1WT (A) and HSP90AB1KO (B) cells following PDCoV infection.pdf
- Figure S3 KEGG pathways analysis of the DEGs identified in HSP90AB1WT (A) and HSP90AB1KO (B) cells following PDCoV infection.pdf
- Figure S4 The cytotoxicity of NF-a╩B inhibitors toward LLC-PK cells..pdf
- Table S1. all.genes.expression.annot.xls
- Table S2 HSP90AB1 WT mock-vs-PDCoV.filter.annot.xls
- Table S3 HSP90AB1 KO mock-vs-PDCoV.filter.annot.xls
- Table S4 GO WT-mock-vs-WT-PDCoV.bar_Gradient.xls
- Table S5 GO KO-mock-vs-KO-PDCoV.bar_Gradient.xls
- Table S6 KEGG WT-mock-vs-WT-PDCoV.bar_Gradient.xls
- Table S7 KEGG KO-mock-vs-KO-PDCoV.bar_Gradient.xls
