# Supplementary material for: A Comparative Transcriptomic Analysis Reveals That HSP90AB1 Is Involved in the Immune and Inflammatory Responses to Porcine Deltacoronavirus Infection
Source: Int J Mol Sci. 2022 Mar 18;23(6):3280. doi: 10.3390/ijms23063280 (PMC8953809; doi:10.3390/ijms23063280)
Supplement: Supplementary file 1 [file ijms-23-03280-s001.zip › Table S1. all.genes.expression.annot.xls]

id	KO-PDCoV-1_fpkm	KO-PDCoV-2_fpkm	KO-mock-1_fpkm	KO-mock-2_fpkm	WT-PDCoV-1_fpkm	WT-PDCoV-2_fpkm	WT-mock-1_fpkm	WT-mock-2_fpkm	KO-PDCoV-1_count	KO-PDCoV-2_count	KO-mock-1_count	KO-mock-2_count	WT-PDCoV-1_count	WT-PDCoV-2_count	WT-mock-1_count	WT-mock-2_count	Symbol	Description	KEGG_A_class	KEGG_B_class	Pathway	K_ID	GO Component	GO Function	GO Process
ENSSSCG00000000002	1.18	1.02	1.02	1.36	3.22	2.67	4.1	4.57	81	59	60	69	175	154	298	266	GTSE1	G2 and S-phase expressed 1 [Source:NCBI gene;Acc:100520739]	Cellular Processes	Cell growth and death	ko04115//p53 signaling pathway	K10129	GO:0005881//cytoplasmic microtubule	-	-
ENSSSCG00000000003	8.91	8.39	20.6	19.99	17.62	19.84	20.55	21.31	562	451	1117	931	883	1052	1374	1143	TTC38	tetratricopeptide repeat domain 38 [Source:NCBI gene;Acc:100518372]	-	-	-	-	-	GO:0005515//protein binding	-
ENSSSCG00000000005	1.12	0.85	2.65	3.45	2.96	3.14	4.69	4.74	89	57	181	203	187	210	396	320	CDPF1	cysteine rich DPF motif domain containing 1 [Source:NCBI gene;Acc:100518729]	-	-	-	-	-	-	-
ENSSSCG00000000006	0.66	0.6	2.77	2.34	2.73	2.82	4.51	4.88	74	56	265	193	242	265	535	463	PPARA	peroxisome proliferator activated receptor alpha [Source:NCBI gene;Acc:397239]	Environmental Information Processing;Human Diseases;Human Diseases;Human Diseases;Organismal Systems;Organismal Systems;Organismal Systems	Signal transduction;Endocrine and metabolic diseases;Infectious diseases;Endocrine and metabolic diseases;Endocrine system;Endocrine system;Endocrine system	ko04024//cAMP signaling pathway;ko04932//Non-alcoholic fatty liver disease (NAFLD);ko05160//Hepatitis C;ko04931//Insulin resistance;ko04922//Glucagon signaling pathway;ko03320//PPAR signaling pathway;ko04920//Adipocytokine signaling pathway	K07294;K07294;K07294;K07294;K07294;K07294;K07294	GO:0005634//nucleus;GO:0005654//nucleoplasm;GO:0090575//RNA polymerase II transcription factor complex	GO:0000976//transcription regulatory region sequence-specific DNA binding;GO:0000977//RNA polymerase II regulatory region sequence-specific DNA binding;GO:0000978//RNA polymerase II proximal promoter sequence-specific DNA binding;GO:0000981//DNA-binding transcription factor activity, RNA polymerase II-specific;GO:0001103//RNA polymerase II repressing transcription factor binding;GO:0001227//DNA-b…	GO:0000122//negative regulation of transcription by RNA polymerase II;GO:0006355//regulation of transcription, DNA-templated;GO:0006631//fatty acid metabolic process;GO:0007275//multicellular organism development;GO:0008544//epidermis development;GO:0009267//cellular response to starvation;GO:0009755//hormone-mediated signaling pathway;GO:0010468//regulation of gene expression;GO:0010565//regulat…
ENSSSCG00000000007	3.72	3.61	2.97	3.37	3.89	3.29	4.24	3.58	182.35	141.35	127	124.72	152.81	127.25	219.51	140.02	TRMU	tRNA 5-methylaminomethyl-2-thiouridylate methyltransferase [Source:NCBI gene;Acc:100521087]	-	-	-	-	GO:0005654//nucleoplasm;GO:0005739//mitochondrion	GO:0016740//transferase activity;GO:0016783//sulfurtransferase activity	GO:0002143//tRNA wobble position uridine thiolation;GO:0008033//tRNA processing
ENSSSCG00000000010	0.07	0.06	0.1	0.11	0.24	0.27	0.32	0.29	5	4	7	6	14	17	26	18	FBLN1	fibulin 1 [Source:NCBI gene;Acc:100519144]	-	-	-	-	GO:0005576//extracellular region;GO:0005604//basement membrane;GO:0005615//extracellular space;GO:0031012//extracellular matrix;GO:0062023//collagen-containing extracellular matrix;GO:0071953//elastic fiber	GO:0001968//fibronectin binding;GO:0005201//extracellular matrix structural constituent;GO:0005509//calcium ion binding;GO:0005515//protein binding;GO:0008022//protein C-terminus binding;GO:0016504//peptidase activator activity;GO:0042802//identical protein binding;GO:0044877//protein-containing complex binding;GO:0070051//fibrinogen binding	GO:0001933//negative regulation of protein phosphorylation;GO:0007162//negative regulation of cell adhesion;GO:0010952//positive regulation of peptidase activity;GO:0030198//extracellular matrix organization;GO:0070373//negative regulation of ERK1 and ERK2 cascade;GO:0072378//blood coagulation, fibrin clot formation;GO:1900025//negative regulation of substrate adhesion-dependent cell spreading;GO…
ENSSSCG00000000014	2.48	3.23	3.36	3.05	6.08	5.78	4.38	4.21	173.27	188.47	200.22	156.78	336.52	337.87	323.52	248.9	FAM118A	family with sequence similarity 118 member A [Source:NCBI gene;Acc:100739727]	-	-	-	-	-	GO:0042802//identical protein binding	-
ENSSSCG00000000018	10.27	9.99	16.79	15.39	8.78	9.25	12.32	12.84	1736.14	1512.52	2649.62	2147.88	1196.02	1413.74	2357.62	1849.09	KIAA0930	KIAA0930 ortholog [Source:NCBI gene;Acc:100736589]	-	-	-	-	-	-	-
ENSSSCG00000000019	17.88	18.74	18.97	16.84	19.12	18.21	17.01	16.41	2737.86	2410.48	2460.38	1880.12	2305.98	2329.26	2746.38	2118.91	NUP50	nucleoporin 50 [Source:NCBI gene;Acc:100519837]	Genetic Information Processing	Translation	ko03013//RNA transport	K14295	GO:0005643//nuclear pore;GO:0005654//nucleoplasm;GO:0031965//nuclear membrane;GO:0043231//intracellular membrane-bounded organelle	-	GO:0006606//protein import into nucleus;GO:0046907//intracellular transport
ENSSSCG00000000020	0.83	0.78	1.97	2.09	1.23	1.2	1.44	1.51	146	116	299	274	174	178	271	226	PHF21B	PHD finger protein 21B [Source:NCBI gene;Acc:100522673]	-	-	-	-	-	GO:0046872//metal ion binding	-
ENSSSCG00000000021	5.59	5.29	0.99	1.15	3.42	4.73	1.12	1.24	295	234	45	45	144	211	63	56	-	Rho GTPase activating protein 8 [Source:NCBI gene;Acc:100533202]	-	-	-	-	-	-	GO:0007165//signal transduction
ENSSSCG00000000022	5.05	4.93	10.54	10.8	5.91	6.15	8.04	9.29	846	692	1510	1334	785	865	1425	1319	RTL6	retrotransposon Gag like 6 [Source:NCBI gene;Acc:100520193]	-	-	-	-	-	-	-
ENSSSCG00000000024	1.56	2	1.4	1.1	3.1	2.26	2.56	2.64	160	172	123	83	252	194	278	229	PARVB	parvin beta [Source:NCBI gene;Acc:100739768]	Cellular Processes	Cellular community - eukaryotes	ko04510//Focal adhesion	K06275	GO:0005737//cytoplasm;GO:0005925//focal adhesion;GO:0015629//actin cytoskeleton;GO:0030027//lamellipodium	GO:0003779//actin binding;GO:0005515//protein binding	GO:0007155//cell adhesion;GO:0007163//establishment or maintenance of cell polarity;GO:0030031//cell projection assembly;GO:0030032//lamellipodium assembly;GO:0031532//actin cytoskeleton reorganization;GO:0034446//substrate adhesion-dependent cell spreading;GO:0071963//establishment or maintenance of cell polarity regulating cell shape
ENSSSCG00000000025	0.02	0.17	0.22	0.27	0.12	0.05	0.12	0.09	1	8	11	11	5	3	6	4	-	parvin gamma [Source:NCBI gene;Acc:100520379]	Cellular Processes	Cellular community - eukaryotes	ko04510//Focal adhesion	K06275	GO:0005737//cytoplasm;GO:0005925//focal adhesion;GO:0015629//actin cytoskeleton	GO:0003779//actin binding;GO:0005515//protein binding	GO:0007155//cell adhesion;GO:0007163//establishment or maintenance of cell polarity;GO:0030031//cell projection assembly;GO:0031532//actin cytoskeleton reorganization;GO:0034446//substrate adhesion-dependent cell spreading
ENSSSCG00000000026	0.03	0	0.2	0.17	0	0.06	0.04	0.09	2	0	11	8	0	3	3	5	SULT4A1	sulfotransferase family 4A member 1 [Source:NCBI gene;Acc:100523243]	-	-	-	-	-	GO:0008146//sulfotransferase activity;GO:0016740//transferase activity;GO:0042802//identical protein binding	GO:0006790//sulfur compound metabolic process
ENSSSCG00000000028	0	0	0	0	0	0.06	0	0	0	0	0	0	0	2	0	0	-	-	-	-	-	-	GO:0005654//nucleoplasm	GO:0005509//calcium ion binding	-
ENSSSCG00000000029	0.15	0.18	0.2	0.19	0.1	0.14	0.24	0.25	37	38	42	34	19	28	62	51	SCUBE1	signal peptide, CUB domain and EGF like domain containing 1 [Source:NCBI gene;Acc:100524621]	-	-	-	-	GO:0005615//extracellular space;GO:0009897//external side of plasma membrane;GO:0009986//cell surface;GO:0019897//extrinsic component of plasma membrane	GO:0005509//calcium ion binding;GO:0042802//identical protein binding	GO:0045880//positive regulation of smoothened signaling pathway
ENSSSCG00000000031	4.32	4.35	6.1	7.18	5.29	4.85	6.38	6.67	213	190	261	265	210	211	346	282	MCAT	malonyl-CoA-acyl carrier protein transacylase [Source:NCBI gene;Acc:100523602]	Metabolism;Metabolism;Metabolism	Global and overview maps;Global and overview maps;Lipid metabolism	ko01100//Metabolic pathways;ko01212//Fatty acid metabolism;ko00061//Fatty acid biosynthesis	K00645;K00645;K00645	GO:0005739//mitochondrion	GO:0004312//fatty acid synthase activity;GO:0004314//[acyl-carrier-protein] S-malonyltransferase activity;GO:0016740//transferase activity	GO:0006633//fatty acid biosynthetic process
ENSSSCG00000000033	7.28	7.34	12.42	12.37	11.56	12.12	14.67	15.8	174	147	253	218	219	242	370	320	TSPO	translocator protein [Source:NCBI gene;Acc:396592]	Environmental Information Processing;Human Diseases;Organismal Systems;Cellular Processes	Signaling molecules and interaction;Infectious diseases;Digestive system;Cell growth and death	ko04080//Neuroactive ligand-receptor interaction;ko05166//HTLV-I infection;ko04979//Cholesterol metabolism;ko04214//Apoptosis - fly	K05770;K05770;K05770;K05770	GO:0005739//mitochondrion;GO:0005783//endoplasmic reticulum;GO:0016020//membrane;GO:0016021//integral component of membrane	GO:0015485//cholesterol binding;GO:0044325//ion channel binding	GO:0010823//negative regulation of mitochondrion organization;GO:0031397//negative regulation of protein ubiquitination;GO:0072655//establishment of protein localization to mitochondrion;GO:0072656//maintenance of protein location in mitochondrion;GO:1903147//negative regulation of autophagy of mitochondrion;GO:1903579//negative regulation of ATP metabolic process;GO:2000379//positive regulation …
ENSSSCG00000000034	32.45	36.03	39.14	35.8	31.6	31.5	47.68	47.38	3030	2836	3136	2504	2377	2495	4756	3803	TTLL12	tubulin tyrosine ligase like 12 [Source:NCBI gene;Acc:100621422]	-	-	-	-	-	GO:0005524//ATP binding	GO:0006464//cellular protein modification process
ENSSSCG00000000035	5.75	6.07	10.36	11.03	7.39	7.81	11.36	12.03	299	266	461	422	306	340	625	527	TTLL1	tubulin tyrosine ligase like 1 [Source:NCBI gene;Acc:100621517]	-	-	-	-	GO:0005576//extracellular region	GO:0005524//ATP binding	GO:0006464//cellular protein modification process;GO:0018095//protein polyglutamylation
ENSSSCG00000000036	28.15	29.96	46.7	46.61	30.06	29.73	37.52	37.9	2821	2524	4042	3469	2377	2484	4020	3241	PACSIN2	protein kinase C and casein kinase substrate in neurons 2 [Source:NCBI gene;Acc:100523786]	-	-	-	-	GO:0005737//cytoplasm;GO:0005768//endosome;GO:0005856//cytoskeleton;GO:0005886//plasma membrane	GO:0005515//protein binding;GO:0005543//phospholipid binding;GO:0008092//cytoskeletal protein binding;GO:0016301//kinase activity	GO:0007010//cytoskeleton organization;GO:0016310//phosphorylation;GO:0030036//actin cytoskeleton organization;GO:0030100//regulation of endocytosis;GO:0070836//caveola assembly;GO:0097320//plasma membrane tubulation
ENSSSCG00000000037	16.39	16.2	27.22	26.65	23.9	24.66	35.76	38.34	1148	932	1614	1359	1326	1423	2620	2261	ARFGAP3	ADP ribosylation factor GTPase activating protein 3 [Source:NCBI gene;Acc:100523962]	Cellular Processes	Transport and catabolism	ko04144//Endocytosis	K12493	GO:0000139//Golgi membrane;GO:0005794//Golgi apparatus;GO:0005829//cytosol	GO:0005096//GTPase activator activity;GO:0046872//metal ion binding	GO:0009306//protein secretion;GO:0043547//positive regulation of GTPase activity;GO:0048205//COPI coating of Golgi vesicle
ENSSSCG00000000038	17.21	19.6	28.23	26.44	21.33	21.65	26.88	28.1	872.11	831.49	1222.07	986.64	856.5	919.39	1440.18	1205.27	CYB5R3	NADH-cytochrome b5 reductase 3-like [Source:NCBI gene;Acc:100524254]	Metabolism	Carbohydrate metabolism	ko00520//Amino sugar and nucleotide sugar metabolism	K00326	GO:0016020//membrane;GO:0016021//integral component of membrane	GO:0004128//cytochrome-b5 reductase activity, acting on NAD(P)H;GO:0016491//oxidoreductase activity;GO:0071949//FAD binding	GO:0055114//oxidation-reduction process
ENSSSCG00000000039	44.27	46.66	75.67	73.86	66.23	69.45	72.58	78.43	3075.89	2741.51	4453.93	3891.36	3670.5	4014.61	5326.82	4605.73	POLDIP3	DNA polymerase delta interacting protein 3 [Source:NCBI gene;Acc:100525164]	-	-	-	-	GO:0016607//nuclear speck;GO:0036464//cytoplasmic ribonucleoprotein granule	GO:0003676//nucleic acid binding;GO:0003723//RNA binding	GO:0016973//poly(A)+ mRNA export from nucleus
ENSSSCG00000000040	5.35	5.25	15.31	12.87	10.76	12.41	14.88	16.7	397.01	343	956.14	683.1	642.1	801.01	1265.15	1071.12	SEPTIN3	septin 3 [Source:NCBI gene;Acc:100157034]	Human Diseases;Human Diseases	Infectious diseases;Infectious diseases	ko05131//Shigellosis;ko05100//Bacterial invasion of epithelial cells	K16938;K16938	GO:0005940//septin ring;GO:0015630//microtubule cytoskeleton;GO:0031105//septin complex;GO:0032153//cell division site;GO:0033011//perinuclear theca;GO:0043005//neuron projection;GO:0099569//presynaptic cytoskeleton	GO:0000166//nucleotide binding;GO:0003924//GTPase activity;GO:0005525//GTP binding;GO:0050699//WW domain binding;GO:0060090//molecular adaptor activity	GO:0007343//egg activation;GO:0034613//cellular protein localization;GO:0035038//female pronucleus assembly;GO:0035039//male pronucleus assembly;GO:0061640//cytoskeleton-dependent cytokinesis
ENSSSCG00000000045	9.19	10.83	11.42	12.31	21.69	20.59	22.23	22.59	334	330	355	330	625	628	855	696	NDUFA6	NADH:ubiquinone oxidoreductase subunit A6 [Source:HGNC Symbol;Acc:HGNC:7690]	Metabolism;Human Diseases;Human Diseases;Organismal Systems;Human Diseases;Human Diseases;Organismal Systems;Metabolism	Global and overview maps;Neurodegenerative diseases;Neurodegenerative diseases;Environmental adaptation;Neurodegenerative diseases;Endocrine and metabolic diseases;Nervous system;Energy metabolism	ko01100//Metabolic pathways;ko05010//Alzheimer disease;ko05016//Huntington disease;ko04714//Thermogenesis;ko05012//Parkinson disease;ko04932//Non-alcoholic fatty liver disease (NAFLD);ko04723//Retrograde endocannabinoid signaling;ko00190//Oxidative phosphorylation	K03950;K03950;K03950;K03950;K03950;K03950;K03950;K03950	GO:0005747//mitochondrial respiratory chain complex I	-	GO:0006979//response to oxidative stress
ENSSSCG00000000046	0	0	0	0	0.08	0.03	0	0.05	0	0	0	0	3	1	0	2	CYP2D25	vitamin D3 25-Hydroxylase [Source:NCBI gene;Acc:397687]	Organismal Systems;Metabolism	Nervous system;Lipid metabolism	ko04726//Serotonergic synapse;ko00140//Steroid hormone biosynthesis	K07414;K07414	GO:0005737//cytoplasm;GO:0016020//membrane;GO:0016021//integral component of membrane;GO:0043231//intracellular membrane-bounded organelle	GO:0004497//monooxygenase activity;GO:0005506//iron ion binding;GO:0008395//steroid hydroxylase activity;GO:0016491//oxidoreductase activity;GO:0016705//oxidoreductase activity, acting on paired donors, with incorporation or reduction of molecular oxygen;GO:0016712//oxidoreductase activity, acting on paired donors, with incorporation or reduction of molecular oxygen, reduced flavin or flavoprotei…	GO:0006082//organic acid metabolic process;GO:0006805//xenobiotic metabolic process;GO:0019369//arachidonic acid metabolic process;GO:0042738//exogenous drug catabolic process;GO:0055114//oxidation-reduction process
ENSSSCG00000000050	11.03	9.74	15.67	15.4	12.01	12.37	13.95	14.09	1014.38	751.96	1259.02	1111.56	921.2	1043.83	1371.99	1163.68	NAGA	alpha-N-acetylgalactosaminidase [Source:NCBI gene;Acc:100142667]	Metabolism;Cellular Processes;Metabolism	Global and overview maps;Transport and catabolism;Glycan biosynthesis and metabolism	ko01100//Metabolic pathways;ko04142//Lysosome;ko00603//Glycosphingolipid biosynthesis - globo and isoglobo series	K01204;K01204;K01204	-	GO:0003824//catalytic activity;GO:0004553//hydrolase activity, hydrolyzing O-glycosyl compounds;GO:0008456//alpha-N-acetylgalactosaminidase activity;GO:0016787//hydrolase activity;GO:0016798//hydrolase activity, acting on glycosyl bonds;GO:0042803//protein homodimerization activity	GO:0005975//carbohydrate metabolic process;GO:0008152//metabolic process;GO:0016052//carbohydrate catabolic process;GO:0019377//glycolipid catabolic process
ENSSSCG00000000058	45.96	52.26	47.3	47.77	61.94	65.81	67.96	71	1694	1616	1490	1299	1811	2037	2652	2220	SNU13	small nuclear ribonucleoprotein 13 [Source:NCBI gene;Acc:100155420]	Genetic Information Processing;Genetic Information Processing	Transcription;Translation	ko03040//Spliceosome;ko03008//Ribosome biogenesis in eukaryotes	K12845;K12845	GO:0005634//nucleus;GO:0005730//nucleolus;GO:0031428//box C/D snoRNP complex;GO:0032040//small-subunit processome;GO:0046540//U4/U6 x U5 tri-snRNP complex;GO:0071011//precatalytic spliceosome;GO:1990904//ribonucleoprotein complex	GO:0003723//RNA binding	GO:0000398//mRNA splicing, via spliceosome;GO:0000470//maturation of LSU-rRNA;GO:0030490//maturation of SSU-rRNA;GO:0042254//ribosome biogenesis
ENSSSCG00000000059	10.06	10.12	21.98	21.91	18.85	19.17	24.89	25.86	593	505	1114	954	877	954	1573	1298	XRCC6	X-ray repair cross complementing 6 [Source:NCBI gene;Acc:100154200]	Genetic Information Processing	Replication and repair	ko03450//Non-homologous end-joining	K10884	GO:0000784//nuclear chromosome, telomeric region;GO:0005634//nucleus;GO:0043564//Ku70:Ku80 complex	GO:0003677//DNA binding;GO:0003678//DNA helicase activity;GO:0003684//damaged DNA binding;GO:0003690//double-stranded DNA binding;GO:0042162//telomeric DNA binding	GO:0000723//telomere maintenance;GO:0006303//double-strand break repair via nonhomologous end joining;GO:0032508//DNA duplex unwinding;GO:0071480//cellular response to gamma radiation;GO:0071481//cellular response to X-ray
ENSSSCG00000000061	4.32	4.15	20.78	23.11	14.87	17.73	25.89	26.76	190	153	781	749	518	654	1204	997	PMM1	phosphomannomutase 1 [Source:NCBI gene;Acc:100151790]	Metabolism;Metabolism;Metabolism	Global and overview maps;Carbohydrate metabolism;Carbohydrate metabolism	ko01100//Metabolic pathways;ko00520//Amino sugar and nucleotide sugar metabolism;ko00051//Fructose and mannose metabolism	K17497;K17497;K17497	GO:0005737//cytoplasm;GO:0005829//cytosol;GO:0043025//neuronal cell body	GO:0004615//phosphomannomutase activity;GO:0016853//isomerase activity	GO:0006013//mannose metabolic process;GO:0006487//protein N-linked glycosylation;GO:0009298//GDP-mannose biosynthetic process;GO:0045047//protein targeting to ER;GO:1990830//cellular response to leukemia inhibitory factor
ENSSSCG00000000062	1.87	2.02	21.14	22.55	5.71	6.93	13.96	13.99	145	132	1406	1293	352	452	1148	922	CSDC2	cold shock domain containing C2 [Source:NCBI gene;Acc:100153407]	-	-	-	-	GO:0005737//cytoplasm	GO:0003676//nucleic acid binding;GO:0003730//mRNA 3'-UTR binding	GO:0043488//regulation of mRNA stability
ENSSSCG00000000063	2.2	2.14	2.99	3.39	3.27	3.54	2.67	3.47	168	142	238	222	197.03	235	252	244	POLR3H	RNA polymerase III subunit H [Source:NCBI gene;Acc:100157033]	Organismal Systems;Genetic Information Processing	Immune system;Transcription	ko04623//Cytosolic DNA-sensing pathway;ko03020//RNA polymerase	K03022;K03022	GO:0005654//nucleoplasm;GO:0005666//RNA polymerase III complex;GO:0005813//centrosome;GO:0043231//intracellular membrane-bounded organelle	GO:0003677//DNA binding;GO:0003899//DNA-directed 5'-3' RNA polymerase activity	GO:0006139//nucleobase-containing compound metabolic process;GO:0006351//transcription, DNA-templated;GO:0006383//transcription by RNA polymerase III;GO:0006384//transcription initiation from RNA polymerase III promoter
ENSSSCG00000000064	71.66	74.64	109	108.25	110.09	114.42	137.02	143.03	5644	4930	7344	6290	6875.97	7565	11420	9551	ACO2	aconitase 2 [Source:NCBI gene;Acc:396999]	Metabolism;Metabolism;Metabolism;Metabolism;Metabolism;Metabolism	Global and overview maps;Global and overview maps;Global and overview maps;Carbohydrate metabolism;Carbohydrate metabolism;Global and overview maps	ko01100//Metabolic pathways;ko01200//Carbon metabolism;ko01230//Biosynthesis of amino acids;ko00630//Glyoxylate and dicarboxylate metabolism;ko00020//Citrate cycle (TCA cycle);ko01210//2-Oxocarboxylic acid metabolism	K01681;K01681;K01681;K01681;K01681;K01681	GO:0005739//mitochondrion;GO:0005829//cytosol	GO:0003994//aconitate hydratase activity;GO:0005506//iron ion binding;GO:0016829//lyase activity;GO:0046872//metal ion binding;GO:0051536//iron-sulfur cluster binding;GO:0051539//4 iron, 4 sulfur cluster binding	GO:0006099//tricarboxylic acid cycle;GO:0006101//citrate metabolic process
ENSSSCG00000000066	8.43	8	10.51	10.13	8.12	8.36	8.5	9.36	995	814	988	809	705	782	1033	864	L3MBTL2	L3MBTL histone methyl-lysine binding protein 2 [Source:NCBI gene;Acc:100157440]	-	-	-	-	GO:0005634//nucleus	GO:0008270//zinc ion binding;GO:0035064//methylated histone binding;GO:0042393//histone binding	GO:0006355//regulation of transcription, DNA-templated
ENSSSCG00000000067	0.05	0.05	0.19	0.13	0	0	0.02	0.04	5	4	15	9	0	0	2	3	CHADL	chondroadherin like [Source:NCBI gene;Acc:102162247]	-	-	-	-	GO:0005615//extracellular space;GO:0031012//extracellular matrix;GO:0062023//collagen-containing extracellular matrix	GO:0005515//protein binding;GO:0005518//collagen binding;GO:0030021//extracellular matrix structural constituent conferring compression resistance;GO:0098633//collagen fibril binding	GO:0032331//negative regulation of chondrocyte differentiation;GO:1904027//negative regulation of collagen fibril organization
ENSSSCG00000000068	13.28	12.15	14.16	13.49	15.39	15.21	12.42	12.59	3381	2596	3085	2535	3107	3252	3346	2718	EP300	E1A binding protein p300 [Source:NCBI gene;Acc:100156226]	Human Diseases;Human Diseases;Human Diseases;Human Diseases;Human Diseases;Environmental Information Processing;Human Diseases;Human Diseases;Human Diseases;Human Diseases;Environmental Information Processing;Human Diseases;Environmental Information Processing;Environmental Information Processing;Cellular Processes;Organismal Systems;Environmental Information Processing;Organismal Systems;Organis…	Cancers;Infectious diseases;Infectious diseases;Neurodegenerative diseases;Infectious diseases;Signal transduction;Cancers;Infectious diseases;Infectious diseases;Infectious diseases;Signal transduction;Cancers;Signal transduction;Signal transduction;Cell growth and death;Endocrine system;Signal transduction;Endocrine system;Endocrine system;Endocrine system;Signal transduction;Cancers;Cellular c…	ko05200//Pathways in cancer;ko05166//HTLV-I infection;ko05165//Human papillomavirus infection;ko05016//Huntington disease;ko05152//Tuberculosis;ko04024//cAMP signaling pathway;ko05203//Viral carcinogenesis;ko05167//Kaposi sarcoma-associated herpesvirus infection;ko05161//Hepatitis B;ko05164//Influenza A;ko04630//Jak-STAT signaling pathway;ko05206//MicroRNAs in cancer;ko04310//Wnt signaling pathwa…	K04498;K04498;K04498;K04498;K04498;K04498;K04498;K04498;K04498;K04498;K04498;K04498;K04498;K04498;K04498;K04498;K04498;K04498;K04498;K04498;K04498;K04498;K04498;K04498;K04498;K04498	GO:0000123//histone acetyltransferase complex;GO:0005634//nucleus;GO:0005654//nucleoplasm;GO:0005667//transcription factor complex;GO:0005829//cytosol;GO:0032991//protein-containing complex	GO:0000977//RNA polymerase II regulatory region sequence-specific DNA binding;GO:0000978//RNA polymerase II proximal promoter sequence-specific DNA binding;GO:0001085//RNA polymerase II transcription factor binding;GO:0001102//RNA polymerase II activating transcription factor binding;GO:0002039//p53 binding;GO:0003677//DNA binding;GO:0003682//chromatin binding;GO:0003684//damaged DNA binding;GO:0…	GO:0000122//negative regulation of transcription by RNA polymerase II;GO:0001666//response to hypoxia;GO:0001756//somitogenesis;GO:0001966//thigmotaxis;GO:0002209//behavioral defense response;GO:0006110//regulation of glycolytic process;GO:0006355//regulation of transcription, DNA-templated;GO:0006357//regulation of transcription by RNA polymerase II;GO:0006473//protein acetylation;GO:0006475//in…
ENSSSCG00000000071	112.42	107.09	206.62	202.09	156.62	166	210.37	211.03	7212	5777	11418	9721	7878	9003	14320	11501	ST13	ST13 Hsp70 interacting protein [Source:NCBI gene;Acc:100624451]	-	-	-	-	GO:0005829//cytosol	GO:0005515//protein binding;GO:0031072//heat shock protein binding;GO:0046983//protein dimerization activity	GO:0009617//response to bacterium;GO:0051085//chaperone cofactor-dependent protein refolding;GO:0061077//chaperone-mediated protein folding;GO:0065003//protein-containing complex assembly
ENSSSCG00000000072	22.37	24.23	30.94	33.72	31.08	33.8	44.46	43.01	1053	929	1236	1144.17	1094	1323	2221	1739	SLC25A17	solute carrier family 25 member 17 [Source:NCBI gene;Acc:100517713]	Cellular Processes	Transport and catabolism	ko04146//Peroxisome	K13354	GO:0005777//peroxisome;GO:0005778//peroxisomal membrane;GO:0005779//integral component of peroxisomal membrane;GO:0016020//membrane;GO:0016021//integral component of membrane	GO:0005347//ATP transmembrane transporter activity;GO:0015217//ADP transmembrane transporter activity;GO:0015228//coenzyme A transmembrane transporter activity;GO:0015230//FAD transmembrane transporter activity;GO:0022857//transmembrane transporter activity;GO:0044610//FMN transmembrane transporter activity;GO:0051087//chaperone binding;GO:0051724//NAD transmembrane transporter activity;GO:008012…	GO:0006635//fatty acid beta-oxidation;GO:0015711//organic anion transport;GO:0015866//ADP transport;GO:0015867//ATP transport;GO:0015908//fatty acid transport;GO:0035349//coenzyme A transmembrane transport;GO:0035350//FAD transmembrane transport;GO:0035352//NAD transmembrane transport;GO:0051182//coenzyme transport;GO:0055085//transmembrane transport;GO:0080121//AMP transport;GO:1901264//carbohyd…
ENSSSCG00000000073	0	0	0	0	0	0	0	0	0	0	0	0	0	0	0	0	-	-	Genetic Information Processing	Translation	ko03010//Ribosome	K02910	GO:0005840//ribosome;GO:0022625//cytosolic large ribosomal subunit	GO:0003735//structural constituent of ribosome	GO:0002181//cytoplasmic translation;GO:0006412//translation
ENSSSCG00000000074	0.06	0	0	0	0.03	0	0.04	0	3	0	0	0	1	0	2	0	MCHR1	melanin concentrating hormone receptor 1 [Source:NCBI gene;Acc:397295]	Environmental Information Processing	Signaling molecules and interaction	ko04080//Neuroactive ligand-receptor interaction	K04320	GO:0005886//plasma membrane;GO:0005929//cilium;GO:0016020//membrane;GO:0016021//integral component of membrane;GO:0060170//ciliary membrane;GO:0097730//non-motile cilium;GO:0097731//9+0 non-motile cilium	GO:0004930//G protein-coupled receptor activity;GO:0005102//signaling receptor binding;GO:0030273//melanin-concentrating hormone receptor activity	GO:0007186//G protein-coupled receptor signaling pathway;GO:0007218//neuropeptide signaling pathway
ENSSSCG00000000075	9.64	10.44	13.79	12.02	9.17	9.99	9.74	9.54	1257.95	1144.65	1541.24	1159.97	949.47	1096.4	1345.57	1057.44	MRTFA	myocardin related transcription factor A [Source:NCBI gene;Acc:100516801]	-	-	-	-	GO:0005634//nucleus;GO:0005737//cytoplasm	GO:0003713//transcription coactivator activity;GO:0003785//actin monomer binding	GO:0010735//positive regulation of transcription via serum response element binding;GO:0051145//smooth muscle cell differentiation
ENSSSCG00000000076	7.17	6.68	8.99	9.01	6.4	7.48	7.65	8.15	671.05	530.35	715.76	622.03	463.53	580.6	736.43	636.56	SGSM3	small G protein signaling modulator 3 [Source:NCBI gene;Acc:100516266]	-	-	-	-	GO:0005829//cytosol;GO:0005921//gap junction	GO:0005096//GTPase activator activity;GO:0005515//protein binding;GO:0017137//Rab GTPase binding	GO:0006886//intracellular protein transport;GO:0032483//regulation of Rab protein signal transduction;GO:0032486//Rap protein signal transduction;GO:0043547//positive regulation of GTPase activity;GO:0045732//positive regulation of protein catabolic process;GO:0048227//plasma membrane to endosome transport;GO:0090630//activation of GTPase activity
ENSSSCG00000000077	9.92	9.16	15.83	16.24	18.31	15.99	20.61	22.12	418	322	568	500	613	566	917	788	ADSL	adenylosuccinate lyase [Source:NCBI gene;Acc:100170844]	Metabolism;Metabolism;Metabolism	Global and overview maps;Nucleotide metabolism;Amino acid metabolism	ko01100//Metabolic pathways;ko00230//Purine metabolism;ko00250//Alanine, aspartate and glutamate metabolism	K01756;K01756;K01756	GO:0005829//cytosol;GO:0032991//protein-containing complex	GO:0003824//catalytic activity;GO:0004018//N6-(1,2-dicarboxyethyl)AMP AMP-lyase (fumarate-forming) activity;GO:0016829//lyase activity;GO:0042802//identical protein binding;GO:0070626//(S)-2-(5-amino-1-(5-phospho-D-ribosyl)imidazole-4-carboxamido)succinate AMP-lyase (fumarate-forming) activity	GO:0006164//purine nucleotide biosynthetic process;GO:0006167//AMP biosynthetic process;GO:0006189//'de novo' IMP biosynthetic process;GO:0009152//purine ribonucleotide biosynthetic process;GO:0044208//'de novo' AMP biosynthetic process
ENSSSCG00000000078	14.79	13.05	13.71	13.01	11.48	12.14	10.17	10.19	2511	1846	1895	1598	1520	1711	1839	1432	TNRC6B	trinucleotide repeat containing adaptor 6B [Source:NCBI gene;Acc:102159442]	-	-	-	-	GO:0000932//P-body;GO:0005654//nucleoplasm	GO:0003676//nucleic acid binding	GO:0031047//gene silencing by RNA;GO:0035195//gene silencing by miRNA;GO:0035278//miRNA mediated inhibition of translation;GO:0060213//positive regulation of nuclear-transcribed mRNA poly(A) tail shortening;GO:1900153//positive regulation of nuclear-transcribed mRNA catabolic process, deadenylation-dependent decay
ENSSSCG00000000079	0.05	0.02	0.04	0.06	0.33	0.42	0.19	0.19	5	4	5	6	33	53	32	35	FAM83F	family with sequence similarity 83 member F [Source:NCBI gene;Acc:100155438]	-	-	-	-	-	-	-
ENSSSCG00000000080	0	0	0	0	0	0	0	0	0	0	0	0	0	0	0	0	GRAP2	GRB2 related adaptor protein 2 [Source:NCBI gene;Acc:100516438]	Organismal Systems	Immune system	ko04660//T cell receptor signaling pathway	K07366	GO:0005634//nucleus;GO:0005654//nucleoplasm;GO:0005737//cytoplasm;GO:0005768//endosome;GO:0005829//cytosol;GO:0005886//plasma membrane	GO:0005515//protein binding	-
ENSSSCG00000000081	0	0	0	0	0.24	0.22	0.2	0.44	0	0	0	0	10	10	11	20	ENTHD1	ENTH domain containing 1 [Source:NCBI gene;Acc:100519254]	-	-	-	-	-	-	-
ENSSSCG00000000082	0	0	0	0	0	0.01	0.02	0.01	0	0	0	0	1	3	6	3	CACNA1I	calcium voltage-gated channel subunit alpha1 I [Source:NCBI gene;Acc:100154640]	Environmental Information Processing;Environmental Information Processing;Human Diseases;Organismal Systems;Organismal Systems;Organismal Systems;Organismal Systems	Signal transduction;Signal transduction;Endocrine and metabolic diseases;Environmental adaptation;Endocrine system;Endocrine system;Endocrine system	ko04010//MAPK signaling pathway;ko04020//Calcium signaling pathway;ko04934//Cushing syndrome;ko04713//Circadian entrainment;ko04925//Aldosterone synthesis and secretion;ko04929//GnRH secretion;ko04927//Cortisol synthesis and secretion	K04856;K04856;K04856;K04856;K04856;K04856;K04856	GO:0001518//voltage-gated sodium channel complex;GO:0005886//plasma membrane;GO:0005891//voltage-gated calcium channel complex;GO:0016020//membrane;GO:0016021//integral component of membrane;GO:0043005//neuron projection	GO:0005216//ion channel activity;GO:0005244//voltage-gated ion channel activity;GO:0005245//voltage-gated calcium channel activity;GO:0005248//voltage-gated sodium channel activity;GO:0005261//cation channel activity;GO:0005262//calcium channel activity;GO:0008332//low voltage-gated calcium channel activity	GO:0006811//ion transport;GO:0006816//calcium ion transport;GO:0019228//neuronal action potential;GO:0030317//flagellated sperm motility;GO:0030431//sleep;GO:0034765//regulation of ion transmembrane transport;GO:0035725//sodium ion transmembrane transport;GO:0045956//positive regulation of calcium ion-dependent exocytosis;GO:0055085//transmembrane transport;GO:0070509//calcium ion import;GO:00705…
ENSSSCG00000000084	42.53	42.9	18.08	18.71	55.26	53.05	39.09	41.3	6559	5548	2385	2129	6758	6868	6379	5400	ATF4	activating transcription factor 4 [Source:NCBI gene;Acc:100144302]	Human Diseases;Environmental Information Processing;Human Diseases;Environmental Information Processing;Human Diseases;Human Diseases;Human Diseases;Environmental Information Processing;Human Diseases;Human Diseases;Genetic Information Processing;Human Diseases;Organismal Systems;Cellular Processes;Organismal Systems;Organismal Systems;Organismal Systems;Organismal Systems;Organismal Systems;Orga…	Neurodegenerative diseases;Signal transduction;Infectious diseases;Signal transduction;Infectious diseases;Cancers;Substance dependence;Signal transduction;Endocrine and metabolic diseases;Infectious diseases;Folding, sorting and degradation;Endocrine and metabolic diseases;Circulatory system;Cell growth and death;Nervous system;Endocrine system;Endocrine system;Nervous system;Nervous system;Endo…	ko05010//Alzheimer disease;ko04151//PI3K-Akt signaling pathway;ko05166//HTLV-I infection;ko04010//MAPK signaling pathway;ko05163//Human cytomegalovirus infection;ko05203//Viral carcinogenesis;ko05034//Alcoholism;ko04022//cGMP - PKG signaling pathway;ko04932//Non-alcoholic fatty liver disease (NAFLD);ko05161//Hepatitis B;ko04141//Protein processing in endoplasmic reticulum;ko04934//Cushing syndrom…	K04374;K04374;K04374;K04374;K04374;K04374;K04374;K04374;K04374;K04374;K04374;K04374;K04374;K04374;K04374;K04374;K04374;K04374;K04374;K04374;K04374;K04374;K04374;K04374;K04374;K04374;K04374;K04374;K04374;K04374;K04374;K04374;K04374;K04374;K04374;K04374	GO:0005623//cell;GO:0005634//nucleus;GO:0005667//transcription factor complex;GO:0005737//cytoplasm;GO:0005813//centrosome;GO:0032991//protein-containing complex;GO:0034399//nuclear periphery;GO:0043005//neuron projection;GO:0090575//RNA polymerase II transcription factor complex;GO:1990037//Lewy body core;GO:1990589//ATF4-CREB1 transcription factor complex;GO:1990590//ATF1-ATF4 transcription fac…	GO:0000978//RNA polymerase II proximal promoter sequence-specific DNA binding;GO:0000981//DNA-binding transcription factor activity, RNA polymerase II-specific;GO:0001085//RNA polymerase II transcription factor binding;GO:0001228//DNA-binding transcription activator activity, RNA polymerase II-specific;GO:0003677//DNA binding;GO:0003700//DNA-binding transcription factor activity;GO:0019901//prote…	GO:0006094//gluconeogenesis;GO:0006355//regulation of transcription, DNA-templated;GO:0006357//regulation of transcription by RNA polymerase II;GO:0006874//cellular calcium ion homeostasis;GO:0007623//circadian rhythm;GO:0010575//positive regulation of vascular endothelial growth factor production;GO:0010628//positive regulation of gene expression;GO:0032922//circadian regulation of gene expressi…
ENSSSCG00000000087	9.68	9.44	13.1	14.62	14.61	15.78	16.79	18.93	550	457	696	607	670	736	1019	893	TAB1	TGF-beta activated kinase 1 (MAP3K7) binding protein 1 [Source:NCBI gene;Acc:100153785]	Human Diseases;Environmental Information Processing;Human Diseases;Human Diseases;Human Diseases;Human Diseases;Human Diseases;Human Diseases;Human Diseases;Human Diseases;Organismal Systems;Environmental Information Processing;Organismal Systems;Human Diseases;Environmental Information Processing;Organismal Systems	Infectious diseases;Signal transduction;Infectious disease: viral;Infectious diseases;Infectious diseases;Infectious diseases;Infectious diseases;Infectious disease: bacterial;Infectious diseases;Infectious diseases;Immune system;Signal transduction;Development;Infectious diseases;Signal transduction;Immune system	ko05168//Herpes simplex infection;ko04010//MAPK signaling pathway;ko05170//Human immunodeficiency virus 1 infection;ko05169//Epstein-Barr virus infection;ko05131//Shigellosis;ko05132//Salmonella infection;ko05130//Pathogenic Escherichia coli infection;ko05135//Yersinia infection;ko05161//Hepatitis B;ko05140//Leishmaniasis;ko04621//NOD-like receptor signaling pathway;ko04064//NF-kappa B signaling …	K04403;K04403;K04403;K04403;K04403;K04403;K04403;K04403;K04403;K04403;K04403;K04403;K04403;K04403;K04403;K04403	GO:0005634//nucleus;GO:0005829//cytosol;GO:0016607//nuclear speck	GO:0003824//catalytic activity;GO:0004722//protein serine/threonine phosphatase activity;GO:0004724//magnesium-dependent protein serine/threonine phosphatase activity;GO:0016301//kinase activity;GO:0019209//kinase activator activity;GO:0048273//mitogen-activated protein kinase p38 binding	GO:0000185//activation of MAPKKK activity;GO:0001701//in utero embryonic development;GO:0003007//heart morphogenesis;GO:0003279//cardiac septum development;GO:0006470//protein dephosphorylation;GO:0007179//transforming growth factor beta receptor signaling pathway;GO:0016310//phosphorylation;GO:0030324//lung development;GO:0035904//aorta development;GO:0060976//coronary vasculature development
ENSSSCG00000000091	17.82	15.8	14.63	16.96	20.82	22.8	11.69	11.34	1218	910	898	877	1122	1273	861	671	APOBEC3B	apolipoprotein B mRNA editing enzyme catalytic subunit 3B [Source:NCBI gene;Acc:100037939]	Human Diseases	Infectious disease: viral	ko05170//Human immunodeficiency virus 1 infection	K18750	-	GO:0003824//catalytic activity;GO:0008270//zinc ion binding;GO:0016787//hydrolase activity	-
ENSSSCG00000000092	0.16	0.21	0.95	0.69	1.24	1.27	2.23	1.97	26	28	131	82	158	171	378	268	NPTXR	neuronal pentraxin receptor [Source:NCBI gene;Acc:100521449]	-	-	-	-	GO:0005615//extracellular space;GO:0005886//plasma membrane	GO:0008029//pentraxin receptor activity;GO:0019903//protein phosphatase binding;GO:0044877//protein-containing complex binding	GO:0007165//signal transduction;GO:0031175//neuron projection development;GO:0042542//response to hydrogen peroxide
ENSSSCG00000000093	0.7	0.85	1.53	1.87	1.02	1.3	1.84	1.83	52	53	97	102	60	81	144	115	DNAL4	dynein axonemal light chain 4 [Source:NCBI gene;Acc:100520304]	Human Diseases	Neurodegenerative diseases	ko05016//Huntington disease	K10412	GO:0030286//dynein complex	-	GO:0007017//microtubule-based process
ENSSSCG00000000094	5.51	5.41	24.19	24.42	28.17	24.94	57.09	59.02	629.92	508.19	2351.1	2043.07	2524.13	2391.01	6838.2	5687.5	SUN2	Sad1 and UNC84 domain containing 2 [Source:NCBI gene;Acc:100521622]	-	-	-	-	GO:0005639//integral component of nuclear inner membrane;GO:0016020//membrane;GO:0016021//integral component of membrane;GO:0034993//meiotic nuclear membrane microtubule tethering complex	-	-
ENSSSCG00000000095	15.63	15.91	17.35	16.8	16.74	17.22	14.7	13.82	1835.08	1605.81	1824.9	1505.93	1612.87	1723.99	1942.8	1418.5	GTPBP1	GTP binding protein 1 [Source:NCBI gene;Acc:100520611]	-	-	-	-	-	GO:0003746//translation elongation factor activity;GO:0003924//GTPase activity;GO:0005525//GTP binding	GO:0006414//translational elongation
ENSSSCG00000000097	26.68	29.29	36.66	41.13	34.48	35.54	45.31	48.53	1494.71	1370.26	1741.43	1698.17	1553.37	1656.02	2651.81	2298.86	-	translocase of outer mitochondrial membrane 22 [Source:NCBI gene;Acc:100520786]	-	-	-	-	GO:0005741//mitochondrial outer membrane;GO:0016020//membrane;GO:0016021//integral component of membrane	-	GO:0006886//intracellular protein transport
ENSSSCG00000000103	0	0	0.02	0.07	0	0.02	0.02	0.04	0	0	1	3	0	1	1	2	DMC1	DNA meiotic recombinase 1 [Source:NCBI gene;Acc:100522866]	-	-	-	-	GO:0000781//chromosome, telomeric region;GO:0000794//condensed nuclear chromosome;GO:0005634//nucleus;GO:0005694//chromosome	GO:0000150//recombinase activity;GO:0000166//nucleotide binding;GO:0003677//DNA binding;GO:0003690//double-stranded DNA binding;GO:0003697//single-stranded DNA binding;GO:0005524//ATP binding;GO:0008094//DNA-dependent ATPase activity;GO:0042802//identical protein binding	GO:0000730//DNA recombinase assembly;GO:0001541//ovarian follicle development;GO:0001556//oocyte maturation;GO:0006259//DNA metabolic process;GO:0006281//DNA repair;GO:0006312//mitotic recombination;GO:0007129//synapsis;GO:0007131//reciprocal meiotic recombination;GO:0007141//male meiosis I;GO:0007276//gamete generation;GO:0007283//spermatogenesis;GO:0007286//spermatid development;GO:0010212//res…
ENSSSCG00000000104	64.96	65.67	110.79	116.84	55.93	60.82	90.21	92.92	6703	5536	9644	8676	4575	5293	9838	8088	DDX17	DEAD-box helicase 17 [Source:NCBI gene;Acc:100514347]	-	-	-	-	GO:0005634//nucleus;GO:0005737//cytoplasm;GO:1990904//ribonucleoprotein complex	GO:0000166//nucleotide binding;GO:0003676//nucleic acid binding;GO:0003723//RNA binding;GO:0003724//RNA helicase activity;GO:0004386//helicase activity;GO:0005524//ATP binding;GO:0016787//hydrolase activity	GO:0000380//alternative mRNA splicing, via spliceosome
ENSSSCG00000000105	23.01	27.77	31.72	34.29	26.39	24.48	35.19	35.54	915	889	1108	971	806	849	1462	1237	KDELR3	KDEL endoplasmic reticulum protein retention receptor 3 [Source:NCBI gene;Acc:100514523]	Human Diseases	Infectious diseases	ko05110//Vibrio cholerae infection	K10949	GO:0000139//Golgi membrane;GO:0005783//endoplasmic reticulum;GO:0005789//endoplasmic reticulum membrane;GO:0005794//Golgi apparatus;GO:0005801//cis-Golgi network;GO:0016020//membrane;GO:0016021//integral component of membrane;GO:0030663//COPI-coated vesicle membrane	GO:0005046//KDEL sequence binding;GO:0046923//ER retention sequence binding	GO:0006621//protein retention in ER lumen;GO:0006888//ER to Golgi vesicle-mediated transport;GO:0006890//retrograde vesicle-mediated transport, Golgi to ER;GO:0015031//protein transport
ENSSSCG00000000106	0.02	0.03	0.07	0.08	0.03	0.1	0.09	0.08	3	5	11	10	4	14	17	12	KCNJ4	potassium inwardly rectifying channel subfamily J member 4 [Source:NCBI gene;Acc:100523060]	Organismal Systems;Organismal Systems	Endocrine system;Nervous system	ko04921//Oxytocin signaling pathway;ko04725//Cholinergic synapse	K04998;K04998	GO:0016020//membrane;GO:0016021//integral component of membrane;GO:0016323//basolateral plasma membrane	GO:0005242//inward rectifier potassium channel activity;GO:0005244//voltage-gated ion channel activity;GO:0030165//PDZ domain binding	GO:0006811//ion transport;GO:0006813//potassium ion transport;GO:0034220//ion transmembrane transport;GO:0034765//regulation of ion transmembrane transport;GO:0071805//potassium ion transmembrane transport;GO:1990573//potassium ion import across plasma membrane
ENSSSCG00000000107	22.66	25.05	34.5	29.57	31.14	30.85	31.22	32.87	1862	1711	2332	1759	1954	2075	2713	2247	-	casein kinase I [Source:NCBI gene;Acc:100523244]	Human Diseases;Environmental Information Processing;Environmental Information Processing;Environmental Information Processing;Environmental Information Processing;Environmental Information Processing;Organismal Systems;Environmental Information Processing;Environmental Information Processing;Organismal Systems	Neurodegenerative diseases;Signal transduction;Signal transduction;Signal transduction;Signal transduction;Signal transduction;Environmental adaptation;Signal transduction;Signal transduction;Environmental adaptation	ko05010//Alzheimer disease;ko04390//Hippo signaling pathway;ko04310//Wnt signaling pathway;ko04068//FoxO signaling pathway;ko04391//Hippo signaling pathway -fly;ko04340//Hedgehog signaling pathway;ko04710//Circadian rhythm;ko04341//Hedgehog signaling pathway - fly;ko04392//Hippo signaling pathway - multiple species;ko04711//Circadian rhythm - fly	K08960;K08960;K08960;K08960;K08960;K08960;K08960;K08960;K08960;K08960	GO:0016020//membrane;GO:0016021//integral component of membrane	GO:0000166//nucleotide binding;GO:0004672//protein kinase activity;GO:0004674//protein serine/threonine kinase activity;GO:0005524//ATP binding	GO:0006468//protein phosphorylation
ENSSSCG00000000108	11.44	12.74	14.84	14.37	12.45	12.18	14.76	15.31	1182	1104	1324	1108	1022	1053	1628	1346	TMEM184B	transmembrane protein 184B [Source:NCBI gene;Acc:100157699]	-	-	-	-	GO:0016020//membrane;GO:0016021//integral component of membrane	-	-
ENSSSCG00000000110	5.58	6.16	12.89	12.63	8.8	8.81	12.07	12.29	457.75	426.34	978.65	827.35	588.57	621.7	1138.36	922.47	PLA2G6	phospholipase A2 group VI [Source:NCBI gene;Acc:100514711]	Metabolism;Environmental Information Processing;Organismal Systems;Organismal Systems;Metabolism;Organismal Systems;Metabolism;Metabolism;Metabolism;Metabolism	Global and overview maps;Signal transduction;Circulatory system;Sensory system;Lipid metabolism;Immune system;Lipid metabolism;Lipid metabolism;Lipid metabolism;Lipid metabolism	ko01100//Metabolic pathways;ko04014//Ras signaling pathway;ko04270//Vascular smooth muscle contraction;ko04750//Inflammatory mediator regulation of TRP channels;ko00564//Glycerophospholipid metabolism;ko04666//Fc gamma R-mediated phagocytosis;ko00590//Arachidonic acid metabolism;ko00565//Ether lipid metabolism;ko00591//Linoleic acid metabolism;ko00592//alpha-Linolenic acid metabolism	K16343;K16343;K16343;K16343;K16343;K16343;K16343;K16343;K16343;K16343	GO:0005615//extracellular space;GO:0005829//cytosol;GO:0034451//centriolar satellite	GO:0005515//protein binding;GO:0016787//hydrolase activity;GO:0017171//serine hydrolase activity	GO:0006629//lipid metabolic process;GO:0016042//lipid catabolic process;GO:0019731//antibacterial humoral response;GO:0032049//cardiolipin biosynthetic process
ENSSSCG00000000111	5.5	4.85	14.72	15.37	11.31	11.16	30.03	28.3	331	245	756	683	540	564	1914	1444	BAIAP2L2	BAR/IMD domain containing adaptor protein 2 like 2 [Source:NCBI gene;Acc:100515261]	-	-	-	-	GO:0005654//nucleoplasm;GO:0005829//cytosol;GO:0012506//vesicle membrane;GO:0044291//cell-cell contact zone;GO:0071439//clathrin complex	GO:0005515//protein binding;GO:0005543//phospholipid binding	GO:0007009//plasma membrane organization;GO:0030838//positive regulation of actin filament polymerization;GO:0051017//actin filament bundle assembly;GO:0051764//actin crosslink formation;GO:0061024//membrane organization;GO:2000251//positive regulation of actin cytoskeleton reorganization
ENSSSCG00000000113	0	0.05	0.19	0.16	0.05	0.12	0.08	0.17	0	2	8	6	2	5	4	7	SLC16A8	solute carrier family 16 member 8 [Source:NCBI gene;Acc:100524435]	-	-	-	-	GO:0005887//integral component of plasma membrane;GO:0016020//membrane;GO:0016021//integral component of membrane	GO:0008028//monocarboxylic acid transmembrane transporter activity;GO:0015129//lactate transmembrane transporter activity	GO:0015718//monocarboxylic acid transport;GO:0035873//lactate transmembrane transport;GO:0055085//transmembrane transport
ENSSSCG00000000114	7.72	7.89	8.38	9.44	8.34	9.17	10.45	9.72	444	382	412	402	383	449	641	477	PICK1	protein interacting with PRKCA 1 [Source:NCBI gene;Acc:100158107]	-	-	-	-	GO:0005737//cytoplasm;GO:0005739//mitochondrion;GO:0005829//cytosol;GO:0005886//plasma membrane;GO:0008021//synaptic vesicle;GO:0014069//postsynaptic density;GO:0016235//aggresome;GO:0032588//trans-Golgi network membrane;GO:0042734//presynaptic membrane;GO:0043005//neuron projection;GO:0045202//synapse;GO:0098842//postsynaptic early endosome	GO:0005080//protein kinase C binding;GO:0005515//protein binding;GO:0005543//phospholipid binding;GO:0008022//protein C-terminus binding;GO:0019899//enzyme binding;GO:0019904//protein domain specific binding;GO:0140090//membrane curvature sensor activity	GO:0002092//positive regulation of receptor internalization;GO:0006886//intracellular protein transport;GO:0007205//protein kinase C-activating G protein-coupled receptor signaling pathway;GO:0015844//monoamine transport;GO:0034315//regulation of Arp2/3 complex-mediated actin nucleation;GO:0043113//receptor clustering;GO:0050796//regulation of insulin secretion;GO:0097061//dendritic spine organiz…
ENSSSCG00000000116	24.16	29.53	31.27	30.4	35.87	37.87	41.83	47.94	413	424	458	384	487	543	758	696	POLR2F	RNA polymerase II subunit F [Source:NCBI gene;Acc:100737214]	Human Diseases;Organismal Systems;Genetic Information Processing	Neurodegenerative diseases;Immune system;Transcription	ko05016//Huntington disease;ko04623//Cytosolic DNA-sensing pathway;ko03020//RNA polymerase	K03014;K03014;K03014	GO:0005634//nucleus;GO:0005665//RNA polymerase II, core complex;GO:0005666//RNA polymerase III complex;GO:0005736//RNA polymerase I complex	GO:0003677//DNA binding;GO:0003899//DNA-directed 5'-3' RNA polymerase activity	GO:0006351//transcription, DNA-templated
ENSSSCG00000000117	5.2	5.41	6.96	6.24	5.42	4.82	3.3	4.06	229.19	206.07	275.66	214.25	190.98	186.18	171.41	161.54	C22orf23	chromosome 5 C22orf23 homolog [Source:NCBI gene;Acc:100155721]	-	-	-	-	-	-	-
ENSSSCG00000000118	7.61	8.58	16.01	16.33	9.96	10.94	15.82	18.07	1171.81	1108.93	2110.34	1855.75	1217.02	1414.82	2577.59	2359.46	MICALL1	MICAL like 1 [Source:NCBI gene;Acc:100154036]	-	-	-	-	GO:0005770//late endosome;GO:0005815//microtubule organizing center;GO:0019898//extrinsic component of membrane;GO:0031941//filamentous actin;GO:0055038//recycling endosome membrane	GO:0005515//protein binding;GO:0017137//Rab GTPase binding;GO:0042802//identical protein binding;GO:0046872//metal ion binding;GO:0070300//phosphatidic acid binding	GO:0006612//protein targeting to membrane;GO:0006897//endocytosis;GO:0006898//receptor-mediated endocytosis;GO:0030036//actin cytoskeleton organization;GO:0031175//neuron projection development;GO:0032456//endocytic recycling;GO:0032458//slow endocytic recycling;GO:0036010//protein localization to endosome;GO:0097320//plasma membrane tubulation;GO:1990126//retrograde transport, endosome to plasma…
ENSSSCG00000000119	91.12	97.76	141.82	134.92	114.83	118.52	148.3	152.46	6864	6020	8938	7596	6866	7539	11930	9844	EIF3L	eukaryotic translation initiation factor 3 subunit L [Source:NCBI gene;Acc:100515608]	-	-	-	-	GO:0001650//fibrillar center;GO:0005654//nucleoplasm;GO:0005730//nucleolus;GO:0005737//cytoplasm;GO:0005852//eukaryotic translation initiation factor 3 complex;GO:0016282//eukaryotic 43S preinitiation complex;GO:0033290//eukaryotic 48S preinitiation complex	GO:0003743//translation initiation factor activity;GO:0005515//protein binding	GO:0001732//formation of cytoplasmic translation initiation complex;GO:0002183//cytoplasmic translational initiation;GO:0006412//translation;GO:0006413//translational initiation;GO:0075525//viral translational termination-reinitiation
ENSSSCG00000000120	3.07	3.67	4.53	5.41	4.42	4.5	4.02	5	173	162	229	210	186	219	255	254	ANKRD54	ankyrin repeat domain 54 [Source:NCBI gene;Acc:100525518]	-	-	-	-	GO:0005634//nucleus;GO:0005737//cytoplasm;GO:0016020//membrane;GO:0016021//integral component of membrane;GO:0030496//midbody	GO:0005515//protein binding;GO:0019887//protein kinase regulator activity;GO:0044877//protein-containing complex binding	GO:0006913//nucleocytoplasmic transport;GO:0045648//positive regulation of erythrocyte differentiation;GO:0045859//regulation of protein kinase activity;GO:1902531//regulation of intracellular signal transduction
ENSSSCG00000000121	0.38	0.07	0.86	0.55	0.15	0.05	0.39	0.38	22.55	3.41	44.07	24.42	7.09	2.58	24.38	19.24	GALR3	galanin receptor 3 [Source:NCBI gene;Acc:100623444]	Environmental Information Processing	Signaling molecules and interaction	ko04080//Neuroactive ligand-receptor interaction	K04232	GO:0005887//integral component of plasma membrane;GO:0005929//cilium;GO:0016020//membrane;GO:0016021//integral component of membrane;GO:0097730//non-motile cilium;GO:0097731//9+0 non-motile cilium	GO:0004930//G protein-coupled receptor activity;GO:0004966//galanin receptor activity;GO:0008528//G protein-coupled peptide receptor activity;GO:0017046//peptide hormone binding	GO:0007165//signal transduction;GO:0007186//G protein-coupled receptor signaling pathway;GO:0007187//G protein-coupled receptor signaling pathway, coupled to cyclic nucleotide second messenger;GO:0007188//adenylate cyclase-modulating G protein-coupled receptor signaling pathway;GO:0007194//negative regulation of adenylate cyclase activity;GO:0007218//neuropeptide signaling pathway;GO:0045944//pos…
ENSSSCG00000000130	0.4	0.36	0.55	0.55	0.62	0.89	1.92	1.85	37	28	44	38	46	70	190	146	CYTH4	cytohesin 4 [Source:NCBI gene;Acc:100240722]	Cellular Processes;Human Diseases;Human Diseases;Environmental Information Processing	Transport and catabolism;Infectious diseases;Infectious diseases;Signal transduction	ko04144//Endocytosis;ko05132//Salmonella infection;ko05130//Pathogenic Escherichia coli infection;ko04072//Phospholipase D signaling pathway	K18441;K18441;K18441;K18441	GO:0005886//plasma membrane	GO:0005086//ARF guanyl-nucleotide exchange factor activity	GO:0032012//regulation of ARF protein signal transduction
ENSSSCG00000000131	0.09	0.02	0.27	0.21	0.43	0.62	1.27	1.27	6	1	16	11	24	37	95	76	ELFN2	extracellular leucine rich repeat and fibronectin type III domain containing 2 [Source:NCBI gene;Acc:100511563]	-	-	-	-	GO:0005615//extracellular space;GO:0016020//membrane;GO:0016021//integral component of membrane;GO:0031012//extracellular matrix	GO:0005515//protein binding	GO:0010923//negative regulation of phosphatase activity
ENSSSCG00000000132	0	0	0.04	0.04	0	0	0	0	0	0	1	1	0	0	0	0	TEX33	testis expressed 33 [Source:NCBI gene;Acc:100152026]	-	-	-	-	-	-	-
ENSSSCG00000000133	6.63	6.3	19.63	20.71	16.82	16.11	23.73	25.72	250	208	641	563	515	519	964	827	TST	thiosulfate sulfurtransferase [Source:NCBI gene;Acc:100153230]	Metabolism;Metabolism;Metabolism;Genetic Information Processing	Global and overview maps;Amino acid metabolism;Energy metabolism;Folding, sorting and degradation	ko01100//Metabolic pathways;ko00270//Cysteine and methionine metabolism;ko00920//Sulfur metabolism;ko04122//Sulfur relay system	K01011;K01011;K01011;K01011	GO:0005739//mitochondrion	GO:0004792//thiosulfate sulfurtransferase activity;GO:0008097//5S rRNA binding;GO:0016740//transferase activity	GO:0019346//transsulfuration;GO:0030855//epithelial cell differentiation;GO:0035928//rRNA import into mitochondrion;GO:0051029//rRNA transport
ENSSSCG00000000135	6.65	8.14	12.11	12.14	7.82	8.2	10.13	11.4	542	465	833	714	441	453	780	635	KCTD17	potassium channel tetramerization domain containing 17 [Source:NCBI gene;Acc:100512279]	-	-	-	-	GO:0005737//cytoplasm;GO:0005783//endoplasmic reticulum;GO:0031463//Cul3-RING ubiquitin ligase complex	GO:0005515//protein binding;GO:0042802//identical protein binding;GO:0097602//cullin family protein binding	GO:0032469//endoplasmic reticulum calcium ion homeostasis;GO:0043161//proteasome-mediated ubiquitin-dependent protein catabolic process;GO:0045724//positive regulation of cilium assembly;GO:0051260//protein homooligomerization
ENSSSCG00000000136	0.01	0.02	0.03	0.03	0.03	0.02	0.01	0.12	1	2	4	3	3	2	1	15	CSF2RB	colony stimulating factor 2 receptor subunit beta [Source:NCBI gene;Acc:100153254]	Human Diseases;Environmental Information Processing;Environmental Information Processing;Cellular Processes	Cancers;Signaling molecules and interaction;Signal transduction;Cell growth and death	ko05200//Pathways in cancer;ko04060//Cytokine-cytokine receptor interaction;ko04630//Jak-STAT signaling pathway;ko04210//Apoptosis	K04738;K04738;K04738;K04738	GO:0016020//membrane;GO:0016021//integral component of membrane	GO:0004896//cytokine receptor activity;GO:0005515//protein binding	GO:0019221//cytokine-mediated signaling pathway
ENSSSCG00000000137	0.47	0.2	0.99	0.97	0.5	0.38	0.54	0.62	24	12	80	47	24	21	54	35	NCF4	neutrophil cytosolic factor 4 [Source:NCBI gene;Acc:100152055]	Cellular Processes;Organismal Systems;Human Diseases;Organismal Systems	Transport and catabolism;Immune system;Infectious diseases;Development	ko04145//Phagosome;ko04670//Leukocyte transendothelial migration;ko05140//Leishmaniasis;ko04380//Osteoclast differentiation	K08012;K08012;K08012;K08012	GO:0043020//NADPH oxidase complex	GO:0005515//protein binding;GO:0016176//superoxide-generating NADPH oxidase activator activity;GO:0035091//phosphatidylinositol binding	GO:0006801//superoxide metabolic process;GO:0006909//phagocytosis;GO:0043085//positive regulation of catalytic activity;GO:0045730//respiratory burst
ENSSSCG00000000138	1.3	1.32	2.25	2.54	1.7	1.95	1.73	2.55	27	23	40	39	28	34	38	45	PVALB	parvalbumin [Source:NCBI gene;Acc:100157265]	-	-	-	-	GO:0005634//nucleus;GO:0005737//cytoplasm;GO:0030424//axon	GO:0005509//calcium ion binding;GO:0046872//metal ion binding	-
ENSSSCG00000000139	0.44	0.42	1.18	1.13	0.74	0.97	1.1	1.31	39	31	89	74	52	72	103	98	IFT27	intraflagellar transport 27 [Source:NCBI gene;Acc:100517032]	-	-	-	-	GO:0005737//cytoplasm;GO:0005813//centrosome;GO:0005929//cilium;GO:0012505//endomembrane system;GO:0016020//membrane;GO:0030992//intraciliary transport particle B;GO:0036126//sperm flagellum;GO:0097225//sperm midpiece;GO:0097228//sperm principal piece	GO:0000166//nucleotide binding;GO:0003924//GTPase activity;GO:0005525//GTP binding	GO:0001822//kidney development;GO:0006886//intracellular protein transport;GO:0007165//signal transduction;GO:0007224//smoothened signaling pathway;GO:0007283//spermatogenesis;GO:0032482//Rab protein signal transduction;GO:0042073//intraciliary transport;GO:0060122//inner ear receptor cell stereocilium organization;GO:0090102//cochlea development
ENSSSCG00000000141	94.43	99.47	98.6	97.75	124.71	119.51	136.87	144.08	5133	4534	4576	3919	5370	5448	7865	6638	EIF3D	eukaryotic translation initiation factor 3 subunit D [Source:NCBI gene;Acc:100512835]	Genetic Information Processing	Translation	ko03013//RNA transport	K03251	GO:0005737//cytoplasm;GO:0005852//eukaryotic translation initiation factor 3 complex;GO:0016282//eukaryotic 43S preinitiation complex;GO:0033290//eukaryotic 48S preinitiation complex	GO:0003723//RNA binding;GO:0003743//translation initiation factor activity;GO:0098808//mRNA cap binding	GO:0001732//formation of cytoplasmic translation initiation complex;GO:0002183//cytoplasmic translational initiation;GO:0002191//cap-dependent translational initiation;GO:0006412//translation;GO:0006413//translational initiation
ENSSSCG00000000142	0.5	0.4	0.22	0.24	0.84	0.87	0.35	0.5	70	49	27	25	96	109	54	62	FOXRED2	FAD dependent oxidoreductase domain containing 2 [Source:NCBI gene;Acc:100513010]	-	-	-	-	GO:0005788//endoplasmic reticulum lumen	-	GO:0030433//ubiquitin-dependent ERAD pathway
ENSSSCG00000000144	16.82	17.07	31.31	29.28	28.02	25.82	35.41	38.24	638.82	544.07	1018.41	819.79	846.47	823.2	1421.13	1231.98	TXN2	thioredoxin 2 [Source:NCBI gene;Acc:100158080]	Human Diseases;Organismal Systems;Human Diseases	Infectious diseases;Immune system;Cardiovascular diseases	ko05132//Salmonella infection;ko04621//NOD-like receptor signaling pathway;ko05418//Fluid shear stress and atherosclerosis	K03671;K03671;K03671	GO:0005623//cell	GO:0005515//protein binding;GO:0015035//protein disulfide oxidoreductase activity	GO:0006662//glycerol ether metabolic process;GO:0045454//cell redox homeostasis;GO:0055114//oxidation-reduction process
ENSSSCG00000000145	43.03	52.22	59.57	57.98	36.98	39.79	53.87	54.83	1532.18	1524.93	1835.59	1504.21	1053.53	1175.8	2025.87	1653.02	-	-	Human Diseases;Human Diseases;Cellular Processes	Infectious diseases;Infectious diseases;Cellular community - eukaryotes	ko05132//Salmonella infection;ko05130//Pathogenic Escherichia coli infection;ko04530//Tight junction	K10352;K10352;K10352	GO:0016459//myosin complex	GO:0000166//nucleotide binding;GO:0003774//motor activity;GO:0003779//actin binding;GO:0005524//ATP binding;GO:0051015//actin filament binding	-
ENSSSCG00000000146	0.11	0.1	0.04	0.03	0.24	0.19	0.21	0.16	21	15	7	4	37	30.75	42	26	MYH11	myosin heavy chain 11 [Source:NCBI gene;Acc:100627924]	Human Diseases;Human Diseases;Cellular Processes	Infectious diseases;Infectious diseases;Cellular community - eukaryotes	ko05132//Salmonella infection;ko05130//Pathogenic Escherichia coli infection;ko04530//Tight junction	K10352;K10352;K10352	GO:0016459//myosin complex	GO:0000166//nucleotide binding;GO:0003774//motor activity;GO:0003779//actin binding;GO:0005515//protein binding;GO:0005524//ATP binding;GO:0051015//actin filament binding	-
ENSSSCG00000000148	25.03	23.94	4.58	5.09	31.7	27.43	2.11	2.43	1943	1570	310	301	1957	1794	180	172	-	apolipoprotein L3-like [Source:NCBI gene;Acc:106510284]	-	-	-	-	GO:0005576//extracellular region;GO:0005615//extracellular space;GO:0016020//membrane;GO:0016021//integral component of membrane	GO:0008289//lipid binding	GO:0006869//lipid transport;GO:0042157//lipoprotein metabolic process
ENSSSCG00000000151	0	0	0.1	0.12	0.07	0.12	0.05	0.18	0	0	5	5	3	6	3	9	-	apolipoprotein L6 [Source:NCBI gene;Acc:100518305]	-	-	-	-	GO:0005576//extracellular region	GO:0008289//lipid binding	GO:0006869//lipid transport;GO:0042157//lipoprotein metabolic process
ENSSSCG00000000152	30.6	29.47	28.93	27.61	32.86	31.13	23.83	21.12	3063	2401	2694	2230	2321	2411	2234	1706	RBFOX2	RNA binding fox-1 homolog 2 [Source:NCBI gene;Acc:100513594]	-	-	-	-	GO:0005634//nucleus;GO:0005654//nucleoplasm;GO:0005737//cytoplasm;GO:0005829//cytosol	GO:0003676//nucleic acid binding;GO:0003714//transcription corepressor activity;GO:0003723//RNA binding;GO:0003729//mRNA binding;GO:0008134//transcription factor binding	GO:0000381//regulation of alternative mRNA splicing, via spliceosome;GO:0006397//mRNA processing;GO:0007399//nervous system development;GO:0008380//RNA splicing;GO:0010724//regulation of definitive erythrocyte differentiation;GO:0021942//radial glia guided migration of Purkinje cell;GO:0030520//intracellular estrogen receptor signaling pathway;GO:0043484//regulation of RNA splicing;GO:0045892//ne…
ENSSSCG00000000156	27.87	24.16	23.43	23.63	21.14	22.09	15.69	15.52	1963	1427	1412	1228	1181	1306	1169.99	927	FBXO7	F-box protein 7 [Source:NCBI gene;Acc:100155281]	-	-	-	-	GO:0000151//ubiquitin ligase complex;GO:0005634//nucleus;GO:0005654//nucleoplasm;GO:0005737//cytoplasm;GO:0005739//mitochondrion;GO:0005829//cytosol;GO:0019005//SCF ubiquitin ligase complex;GO:0032991//protein-containing complex;GO:0097409//glial cytoplasmic inclusion;GO:0097414//classical Lewy body;GO:0097462//Lewy neurite;GO:1990037//Lewy body core;GO:1990038//Lewy body corona	GO:0005515//protein binding;GO:0019901//protein kinase binding;GO:0031625//ubiquitin protein ligase binding;GO:0043130//ubiquitin binding;GO:0046982//protein heterodimerization activity;GO:1990756//protein binding, bridging involved in substrate recognition for ubiquitination	GO:0000422//autophagy of mitochondrion;GO:0006511//ubiquitin-dependent protein catabolic process;GO:0006626//protein targeting to mitochondrion;GO:0010975//regulation of neuron projection development;GO:0016567//protein ubiquitination;GO:0031647//regulation of protein stability;GO:0040012//regulation of locomotion;GO:0045620//negative regulation of lymphocyte differentiation;GO:0045736//negative …
ENSSSCG00000000157	0	0	0	0.12	0.09	0.07	0.18	0.16	0	0	0	4.96	4.03	3.5	10.8	7.68	BPIFC	BPI fold containing family C [Source:NCBI gene;Acc:100519483]	-	-	-	-	GO:0005615//extracellular space	GO:0008289//lipid binding	-
ENSSSCG00000000158	47.33	45.51	26.48	30.01	31.35	30.64	33.8	35.58	2768	2232	1325	1295	1454	1504	2092	1764	RTCB	RNA 2',3'-cyclic phosphate and 5'-OH ligase [Source:NCBI gene;Acc:733658]	-	-	-	-	GO:0005634//nucleus;GO:0005635//nuclear envelope;GO:0005654//nucleoplasm;GO:0005737//cytoplasm;GO:0005789//endoplasmic reticulum membrane;GO:0005829//cytosol;GO:0043231//intracellular membrane-bounded organelle;GO:0072669//tRNA-splicing ligase complex	GO:0000166//nucleotide binding;GO:0003972//RNA ligase (ATP) activity;GO:0005525//GTP binding;GO:0008452//RNA ligase activity;GO:0016874//ligase activity;GO:0016886//ligase activity, forming phosphoric ester bonds;GO:0017166//vinculin binding;GO:0046872//metal ion binding	GO:0000971//tRNA exon ligation utilizing 2',3' cyclic phosphate of 5'-exon as source of linkage phosphate;GO:0001701//in utero embryonic development;GO:0001890//placenta development;GO:0006388//tRNA splicing, via endonucleolytic cleavage and ligation;GO:0006396//RNA processing;GO:0008033//tRNA processing
ENSSSCG00000000159	0.13	0.16	0	0	0	0.08	0	0	2	2	0	0	0	1	0	0	ASCL4	achaete-scute family bHLH transcription factor 4 [Source:NCBI gene;Acc:100520021]	-	-	-	-	GO:0090575//RNA polymerase II transcription factor complex	GO:0000977//RNA polymerase II regulatory region sequence-specific DNA binding;GO:0003677//DNA binding;GO:0003700//DNA-binding transcription factor activity;GO:0008134//transcription factor binding;GO:0046983//protein dimerization activity	GO:0000122//negative regulation of transcription by RNA polymerase II;GO:0006357//regulation of transcription by RNA polymerase II
ENSSSCG00000000160	10.01	9.61	13.84	12.93	8.84	10.09	10.79	11.4	1199	966	1419	1145	842	1016	1371	1159	PRDM4	PR/SET domain 4 [Source:NCBI gene;Acc:100155716]	Organismal Systems	Nervous system	ko04722//Neurotrophin signaling pathway	K12463	GO:0005634//nucleus	GO:0000977//RNA polymerase II regulatory region sequence-specific DNA binding;GO:0003676//nucleic acid binding;GO:0003677//DNA binding;GO:0003700//DNA-binding transcription factor activity;GO:0005515//protein binding;GO:0031490//chromatin DNA binding;GO:0043565//sequence-specific DNA binding;GO:1990226//histone methyltransferase binding	GO:0006366//transcription by RNA polymerase II;GO:0045893//positive regulation of transcription, DNA-templated
ENSSSCG00000000161	12.78	15.22	10.65	11.59	16.57	15.94	15.43	16.43	1226	1224	874	820	1260	1283	1566	1336	PWP1	PWP1 homolog, endonuclein [Source:NCBI gene;Acc:100519838]	-	-	-	-	GO:0005634//nucleus;GO:0005730//nucleolus;GO:0005794//Golgi apparatus	GO:0005515//protein binding;GO:1990889//H4K20me3 modified histone binding	GO:0033140//negative regulation of peptidyl-serine phosphorylation of STAT protein;GO:0034773//histone H4-K20 trimethylation;GO:1901838//positive regulation of transcription of nucleolar large rRNA by RNA polymerase I;GO:2000738//positive regulation of stem cell differentiation
ENSSSCG00000000162	0.04	0.06	0.01	0	0.02	0	0.02	0	4	6	1	0	3	0	2	0	BTBD11	BTB domain containing 11 [Source:NCBI gene;Acc:100520194]	-	-	-	-	-	GO:0005515//protein binding;GO:0046982//protein heterodimerization activity	GO:0060395//SMAD protein signal transduction
ENSSSCG00000000164	5.76	6.91	3.87	4.29	10.95	10.63	7.17	6.96	630	633	362	346	949	975	829	645	CRY1	cryptochrome circadian regulator 1 [Source:NCBI gene;Acc:100520380]	Organismal Systems	Environmental adaptation	ko04710//Circadian rhythm	K02295	GO:0005634//nucleus;GO:0005739//mitochondrion	GO:0003690//double-stranded DNA binding;GO:0008134//transcription factor binding;GO:0019900//kinase binding;GO:0019901//protein kinase binding;GO:0019902//phosphatase binding;GO:0035257//nuclear hormone receptor binding;GO:0042826//histone deacetylase binding;GO:0070888//E-box binding	GO:0000122//negative regulation of transcription by RNA polymerase II;GO:0006094//gluconeogenesis;GO:0006975//DNA damage induced protein phosphorylation;GO:0007623//circadian rhythm;GO:0009416//response to light stimulus;GO:0014823//response to activity;GO:0019915//lipid storage;GO:0031397//negative regulation of protein ubiquitination;GO:0031398//positive regulation of protein ubiquitination;GO:…
ENSSSCG00000000167	4.76	4.75	4.56	5.29	6.73	6.47	5.04	4.93	628	469	487	446	582	619	662	518	RIC8B	RIC8 guanine nucleotide exchange factor B [Source:NCBI gene;Acc:100154459]	-	-	-	-	GO:0005737//cytoplasm;GO:0005886//plasma membrane	GO:0001965//G-protein alpha-subunit binding;GO:0005085//guanyl-nucleotide exchange factor activity;GO:0005096//GTPase activator activity	GO:0007186//G protein-coupled receptor signaling pathway;GO:0043547//positive regulation of GTPase activity
ENSSSCG00000000169	4.89	4.83	5.32	4.85	9.54	9.51	9.99	9.77	576.06	477.55	535.88	422.61	891.48	940.4	1246.4	978.93	POLR3B	RNA polymerase III subunit B [Source:NCBI gene;Acc:102159905]	Organismal Systems;Genetic Information Processing	Immune system;Transcription	ko04623//Cytosolic DNA-sensing pathway;ko03020//RNA polymerase	K03021;K03021	GO:0005666//RNA polymerase III complex	GO:0003677//DNA binding;GO:0003700//DNA-binding transcription factor activity;GO:0003899//DNA-directed 5'-3' RNA polymerase activity;GO:0016740//transferase activity;GO:0016779//nucleotidyltransferase activity;GO:0032549//ribonucleoside binding	GO:0006351//transcription, DNA-templated;GO:0006355//regulation of transcription, DNA-templated;GO:0032728//positive regulation of interferon-beta production;GO:0032774//RNA biosynthetic process;GO:0045089//positive regulation of innate immune response
ENSSSCG00000000171	13.97	16.28	6.55	7.15	7.14	6.99	5.38	5.72	795	777	319	300	322	334	324	276	CKAP4	cytoskeleton associated protein 4 [Source:NCBI gene;Acc:100523493]	Genetic Information Processing	Folding, sorting and degradation	ko04141//Protein processing in endoplasmic reticulum	K13999	GO:0005783//endoplasmic reticulum;GO:0005791//rough endoplasmic reticulum;GO:0005811//lipid droplet;GO:0005829//cytosol;GO:0016020//membrane;GO:0016021//integral component of membrane;GO:0016607//nuclear speck;GO:0036464//cytoplasmic ribonucleoprotein granule	-	-
ENSSSCG00000000174	0	0	0	0	0	0	0	0	0	0	0	0	0	0	0	0	TEX49	testis expressed 49 [Source:HGNC Symbol;Acc:HGNC:48628]	-	-	-	-	-	-	-
ENSSSCG00000000175	6.51	6.31	14.05	15.02	7.49	8.45	10.87	11.52	1096	891	2022	1865	999	1194	1935	1644	ADCY6	adenylate cyclase 6 [Source:NCBI gene;Acc:100522613]	Metabolism;Human Diseases;Environmental Information Processing;Human Diseases;Organismal Systems;Human Diseases;Environmental Information Processing;Organismal Systems;Environmental Information Processing;Organismal Systems;Human Diseases;Organismal Systems;Organismal Systems;Environmental Information Processing;Environmental Information Processing;Organismal Systems;Organismal Systems;Organismal…	Global and overview maps;Cancers;Signal transduction;Infectious diseases;Environmental adaptation;Infectious diseases;Signal transduction;Immune system;Signal transduction;Nervous system;Endocrine and metabolic diseases;Endocrine system;Circulatory system;Signal transduction;Signal transduction;Circulatory system;Endocrine system;Endocrine system;Nucleotide metabolism;Immune system;Cell growth an…	ko01100//Metabolic pathways;ko05200//Pathways in cancer;ko04015//Rap1 signaling pathway;ko05166//HTLV-I infection;ko04714//Thermogenesis;ko05163//Human cytomegalovirus infection;ko04024//cAMP signaling pathway;ko04062//Chemokine signaling pathway;ko04022//cGMP - PKG signaling pathway;ko04723//Retrograde endocannabinoid signaling;ko04934//Cushing syndrome;ko04921//Oxytocin signaling pathway;ko0426…	K08046;K08046;K08046;K08046;K08046;K08046;K08046;K08046;K08046;K08046;K08046;K08046;K08046;K08046;K08046;K08046;K08046;K08046;K08046;K08046;K08046;K08046;K08046;K08046;K08046;K08046;K08046;K08046;K08046;K08046;K08046;K08046;K08046;K08046;K08046;K08046;K08046;K08046;K08046;K08046;K08046;K08046;K08046;K08046;K08046;K08046;K08046;K08046;K08046;K08046;K08046	GO:0005886//plasma membrane;GO:0005887//integral component of plasma membrane;GO:0016020//membrane;GO:0016021//integral component of membrane	GO:0000166//nucleotide binding;GO:0004016//adenylate cyclase activity;GO:0005080//protein kinase C binding;GO:0005524//ATP binding;GO:0016829//lyase activity;GO:0016849//phosphorus-oxygen lyase activity;GO:0046872//metal ion binding	GO:0006171//cAMP biosynthetic process;GO:0007189//adenylate cyclase-activating G protein-coupled receptor signaling pathway;GO:0007193//adenylate cyclase-inhibiting G protein-coupled receptor signaling pathway;GO:0007212//dopamine receptor signaling pathway;GO:0009190//cyclic nucleotide biosynthetic process;GO:0035556//intracellular signal transduction;GO:0071380//cellular response to prostagland…
ENSSSCG00000000176	19.7	20.07	21.25	21.63	14.62	14.67	21.01	22.55	1784	1524	1646	1445	1050	1115	2013	1731	DDX23	DEAD-box helicase 23 [Source:NCBI gene;Acc:100737526]	Genetic Information Processing	Transcription	ko03040//Spliceosome	K12858	GO:0000785//chromatin;GO:0005634//nucleus;GO:0005654//nucleoplasm;GO:0005682//U5 snRNP;GO:0005730//nucleolus;GO:0005891//voltage-gated calcium channel complex;GO:0045202//synapse;GO:0046540//U4/U6 x U5 tri-snRNP complex;GO:0071013//catalytic step 2 spliceosome	GO:0000166//nucleotide binding;GO:0003676//nucleic acid binding;GO:0004386//helicase activity;GO:0005524//ATP binding;GO:0008331//high voltage-gated calcium channel activity;GO:0016787//hydrolase activity	GO:0007268//chemical synaptic transmission;GO:0007528//neuromuscular junction development;GO:0070588//calcium ion transmembrane transport;GO:1901385//regulation of voltage-gated calcium channel activity
ENSSSCG00000000179	1.36	0.98	6.83	6.19	1.47	1.71	4.24	4.82	84	51	362	283	72	89	278	253	CCDC65	coiled-coil domain containing 65 [Source:NCBI gene;Acc:100525107]	-	-	-	-	GO:0005858//axonemal dynein complex;GO:0005930//axoneme	-	GO:0003352//regulation of cilium movement;GO:0060271//cilium assembly;GO:0060285//cilium-dependent cell motility;GO:0070286//axonemal dynein complex assembly
ENSSSCG00000000182	1.22	1.25	2.93	2.93	1.31	1.6	2.05	2.29	89	88	197	164	81	96	191.74	154	WNT10B	Wnt family member 10B [Source:NCBI gene;Acc:100126276]	Human Diseases;Human Diseases;Human Diseases;Environmental Information Processing;Human Diseases;Environmental Information Processing;Human Diseases;Human Diseases;Environmental Information Processing;Cellular Processes;Human Diseases;Human Diseases;Organismal Systems;Human Diseases	Cancers;Neurodegenerative diseases;Infectious diseases;Signal transduction;Cancers;Signal transduction;Cancers;Endocrine and metabolic diseases;Signal transduction;Cellular community - eukaryotes;Cancers;Cancers;Endocrine system;Cancers	ko05200//Pathways in cancer;ko05010//Alzheimer disease;ko05165//Human papillomavirus infection;ko04390//Hippo signaling pathway;ko05205//Proteoglycans in cancer;ko04150//mTOR signaling pathway;ko05225//Hepatocellular carcinoma;ko04934//Cushing syndrome;ko04310//Wnt signaling pathway;ko04550//Signaling pathways regulating pluripotency of stem cells;ko05226//Gastric cancer;ko05224//Breast cancer;ko…	K01357;K01357;K01357;K01357;K01357;K01357;K01357;K01357;K01357;K01357;K01357;K01357;K01357;K01357	GO:0005576//extracellular region;GO:0005615//extracellular space	GO:0005102//signaling receptor binding;GO:0005109//frizzled binding	GO:0000086//G2/M transition of mitotic cell cycle;GO:0000122//negative regulation of transcription by RNA polymerase II;GO:0002062//chondrocyte differentiation;GO:0006357//regulation of transcription by RNA polymerase II;GO:0006629//lipid metabolic process;GO:0007050//cell cycle arrest;GO:0007224//smoothened signaling pathway;GO:0007275//multicellular organism development;GO:0008284//positive reg…
ENSSSCG00000000183	0	0	0.1	0.08	0.07	0.04	0.04	0.11	0	0	3	2	2	1	1.26	3	WNT1	Wnt family member 1 [Source:NCBI gene;Acc:100525462]	Human Diseases;Human Diseases;Human Diseases;Environmental Information Processing;Human Diseases;Environmental Information Processing;Human Diseases;Human Diseases;Environmental Information Processing;Cellular Processes;Human Diseases;Human Diseases;Organismal Systems;Environmental Information Processing;Human Diseases	Cancers;Neurodegenerative diseases;Infectious diseases;Signal transduction;Cancers;Signal transduction;Cancers;Endocrine and metabolic diseases;Signal transduction;Cellular community - eukaryotes;Cancers;Cancers;Endocrine system;Signal transduction;Cancers	ko05200//Pathways in cancer;ko05010//Alzheimer disease;ko05165//Human papillomavirus infection;ko04390//Hippo signaling pathway;ko05205//Proteoglycans in cancer;ko04150//mTOR signaling pathway;ko05225//Hepatocellular carcinoma;ko04934//Cushing syndrome;ko04310//Wnt signaling pathway;ko04550//Signaling pathways regulating pluripotency of stem cells;ko05226//Gastric cancer;ko05224//Breast cancer;ko…	K03209;K03209;K03209;K03209;K03209;K03209;K03209;K03209;K03209;K03209;K03209;K03209;K03209;K03209;K03209	GO:0005576//extracellular region;GO:0005615//extracellular space;GO:0005737//cytoplasm;GO:0009986//cell surface	GO:0005102//signaling receptor binding;GO:0005109//frizzled binding;GO:0005125//cytokine activity;GO:0019904//protein domain specific binding;GO:0044212//transcription regulatory region DNA binding;GO:0048018//receptor ligand activity	GO:0000578//embryonic axis specification;GO:0001658//branching involved in ureteric bud morphogenesis;GO:0001934//positive regulation of protein phosphorylation;GO:0007267//cell-cell signaling;GO:0007275//multicellular organism development;GO:0007520//myoblast fusion;GO:0008284//positive regulation of cell proliferation;GO:0009611//response to wounding;GO:0010592//positive regulation of lamellipo…
ENSSSCG00000000184	0	0.01	0.01	0	0	0	0.01	0.07	0	1	1	0	0	0	1	6	DDN	dendrin [Source:NCBI gene;Acc:100525642]	-	-	-	-	GO:0005634//nucleus;GO:0005737//cytoplasm;GO:0005886//plasma membrane;GO:0042995//cell projection	GO:0000978//RNA polymerase II proximal promoter sequence-specific DNA binding;GO:0000981//DNA-binding transcription factor activity, RNA polymerase II-specific	GO:0045944//positive regulation of transcription by RNA polymerase II
ENSSSCG00000000185	10.2	9.48	15.58	16.21	13.95	14.7	22.33	19.01	532.75	416.81	698.96	632.16	587.01	648.53	1242.53	859.48	PRKAG1	protein kinase AMP-activated non-catalytic subunit gamma 1 [Source:NCBI gene;Acc:414426]	Organismal Systems;Human Diseases;Cellular Processes;Organismal Systems;Organismal Systems;Environmental Information Processing;Environmental Information Processing;Environmental Information Processing;Human Diseases;Organismal Systems;Human Diseases;Organismal Systems;Organismal Systems;Organismal Systems;Organismal Systems	Environmental adaptation;Endocrine and metabolic diseases;Cellular community - eukaryotes;Endocrine system;Endocrine system;Signal transduction;Signal transduction;Signal transduction;Endocrine and metabolic diseases;Endocrine system;Cardiovascular diseases;Aging;Endocrine system;Aging;Environmental adaptation	ko04714//Thermogenesis;ko04932//Non-alcoholic fatty liver disease (NAFLD);ko04530//Tight junction;ko04921//Oxytocin signaling pathway;ko04910//Insulin signaling pathway;ko04371//Apelin signaling pathway;ko04068//FoxO signaling pathway;ko04152//AMPK signaling pathway;ko04931//Insulin resistance;ko04922//Glucagon signaling pathway;ko05410//Hypertrophic cardiomyopathy (HCM);ko04211//Longevity regula…	K07200;K07200;K07200;K07200;K07200;K07200;K07200;K07200;K07200;K07200;K07200;K07200;K07200;K07200;K07200	GO:0005634//nucleus	GO:0004672//protein kinase activity;GO:0019901//protein kinase binding;GO:0032559//adenyl ribonucleotide binding	GO:0006468//protein phosphorylation;GO:0010628//positive regulation of gene expression;GO:0051170//import into nucleus;GO:0071900//regulation of protein serine/threonine kinase activity
ENSSSCG00000000186	0.73	0.69	0.18	0.26	0.63	0.23	0.29	0.55	19	15	4	5	13	5	8	12	RHEBL1	RHEB like 1 [Source:NCBI gene;Acc:100525816]	-	-	-	-	GO:0005737//cytoplasm;GO:0005886//plasma membrane;GO:0016020//membrane	GO:0000166//nucleotide binding;GO:0003924//GTPase activity;GO:0005525//GTP binding;GO:0019003//GDP binding	GO:0007165//signal transduction;GO:0007264//small GTPase mediated signal transduction;GO:0031929//TOR signaling;GO:0051092//positive regulation of NF-kappaB transcription factor activity
ENSSSCG00000000188	0.06	0	0.07	0.25	0	0	0.07	0.04	3	0	3	10	0	0	4	2	DHH	desert hedgehog signaling molecule [Source:NCBI gene;Acc:100505406]	Environmental Information Processing	Signal transduction	ko04340//Hedgehog signaling pathway	K11990	GO:0005615//extracellular space;GO:0005886//plasma membrane;GO:0016020//membrane	GO:0005113//patched binding;GO:0005509//calcium ion binding;GO:0008233//peptidase activity;GO:0008270//zinc ion binding;GO:0016787//hydrolase activity;GO:0046872//metal ion binding	GO:0001649//osteoblast differentiation;GO:0001708//cell fate specification;GO:0006508//proteolysis;GO:0007224//smoothened signaling pathway;GO:0007267//cell-cell signaling;GO:0007275//multicellular organism development;GO:0007286//spermatid development;GO:0010468//regulation of gene expression;GO:0016539//intein-mediated protein splicing;GO:0030238//male sex determination;GO:0033327//Leydig cell …
ENSSSCG00000000189	9.74	9.17	8.33	8.5	8.37	8.36	4.34	5.02	540	416	410	349	367	395	256	250	LMBR1L	limb development membrane protein 1 like [Source:NCBI gene;Acc:100525991]	-	-	-	-	GO:0005887//integral component of plasma membrane;GO:0016020//membrane;GO:0016021//integral component of membrane	GO:0004888//transmembrane signaling receptor activity	GO:0006898//receptor-mediated endocytosis;GO:0007165//signal transduction
ENSSSCG00000000190	1002.69	1084.82	1264.12	1057.68	869.88	784.82	912.1	972.54	51939.8	46942.4	53969.26	39481.67	36867.76	34918.58	51012.51	43656.02	TUBA1B	tubulin alpha 1a [Source:NCBI gene;Acc:100135051]	Human Diseases;Human Diseases;Cellular Processes;Human Diseases;Cellular Processes;Cellular Processes;Cellular Processes	Neurodegenerative diseases;Neurodegenerative diseases;Transport and catabolism;Infectious diseases;Cellular community - eukaryotes;Cell growth and death;Cellular community - eukaryotes	ko05010//Alzheimer disease;ko05016//Huntington disease;ko04145//Phagosome;ko05130//Pathogenic Escherichia coli infection;ko04530//Tight junction;ko04210//Apoptosis;ko04540//Gap junction	K07374;K07374;K07374;K07374;K07374;K07374;K07374	GO:0005737//cytoplasm;GO:0005856//cytoskeleton;GO:0005874//microtubule;GO:0005881//cytoplasmic microtubule;GO:0015630//microtubule cytoskeleton	GO:0000166//nucleotide binding;GO:0003725//double-stranded RNA binding;GO:0003924//GTPase activity;GO:0005200//structural constituent of cytoskeleton;GO:0005525//GTP binding;GO:0031625//ubiquitin protein ligase binding	GO:0000226//microtubule cytoskeleton organization;GO:0000278//mitotic cell cycle;GO:0007010//cytoskeleton organization;GO:0007017//microtubule-based process;GO:0071353//cellular response to interleukin-4
ENSSSCG00000000194	60.44	66.86	51.7	42.3	73.51	62.81	94.88	97.67	3087.2	2869.6	2232.74	1601.33	2955.24	2672.42	5125.49	4217.98	-	tubulin alpha-1C chain [Source:NCBI gene;Acc:100127131]	Human Diseases;Human Diseases;Cellular Processes;Human Diseases;Cellular Processes;Cellular Processes;Cellular Processes	Neurodegenerative diseases;Neurodegenerative diseases;Transport and catabolism;Infectious diseases;Cellular community - eukaryotes;Cell growth and death;Cellular community - eukaryotes	ko05010//Alzheimer disease;ko05016//Huntington disease;ko04145//Phagosome;ko05130//Pathogenic Escherichia coli infection;ko04530//Tight junction;ko04210//Apoptosis;ko04540//Gap junction	K07374;K07374;K07374;K07374;K07374;K07374;K07374	GO:0005737//cytoplasm;GO:0005856//cytoskeleton;GO:0005874//microtubule	GO:0000166//nucleotide binding;GO:0003924//GTPase activity;GO:0005200//structural constituent of cytoskeleton;GO:0005525//GTP binding	GO:0000226//microtubule cytoskeleton organization;GO:0000278//mitotic cell cycle;GO:0007010//cytoskeleton organization;GO:0007017//microtubule-based process
ENSSSCG00000000195	8.39	7.53	8.46	7.29	7.3	9.05	4.99	4.48	437	329	384	283	301	399	283	200	PRPH	peripherin [Source:NCBI gene;Acc:100152434]	Human Diseases	Neurodegenerative diseases	ko05014//Amyotrophic lateral sclerosis (ALS)	K07607	GO:0005882//intermediate filament;GO:0045098//type III intermediate filament	GO:0005198//structural molecule activity;GO:0005515//protein binding	GO:0045104//intermediate filament cytoskeleton organization
ENSSSCG00000000197	0.14	0.11	0.55	0.66	0.44	0.43	0.8	1.06	9	6	30	31	22	23	54	57	C1QL4	complement C1q like 4 [Source:NCBI gene;Acc:100512604]	-	-	-	-	GO:0005615//extracellular space	GO:0005515//protein binding;GO:0042802//identical protein binding	GO:0045599//negative regulation of fat cell differentiation;GO:0048147//negative regulation of fibroblast proliferation;GO:0070373//negative regulation of ERK1 and ERK2 cascade
ENSSSCG00000000198	1.27	1.15	6.04	6.13	3.84	3.86	6.04	6.19	89	68	363	318	214	228	449	369	DNAJC22	DnaJ heat shock protein family (Hsp40) member C22 [Source:NCBI gene;Acc:100623474]	-	-	-	-	-	-	-
ENSSSCG00000000199	7.21	7.93	8.84	8.85	15.46	13.96	15.93	16.13	616	564	645	564	1047	998	1445	1151	SPATS2	spermatogenesis associated serine rich 2 [Source:NCBI gene;Acc:100738620]	-	-	-	-	GO:0005737//cytoplasm	GO:0005515//protein binding	-
ENSSSCG00000000202	17.64	17.13	17.44	17.14	13.29	13.3	18.06	17.55	1077	871	912	768	640	685	1165	910	MCRS1	microspherule protein 1 [Source:NCBI gene;Acc:100516550]	-	-	-	-	GO:0000123//histone acetyltransferase complex;GO:0005634//nucleus;GO:0005654//nucleoplasm;GO:0005730//nucleolus;GO:0005737//cytoplasm;GO:0031011//Ino80 complex;GO:0044545//NSL complex;GO:0071339//MLL1 complex	GO:0002151//G-quadruplex RNA binding;GO:0005515//protein binding;GO:0008266//poly(U) RNA binding;GO:0034046//poly(G) binding;GO:0043995//histone acetyltransferase activity (H4-K5 specific);GO:0043996//histone acetyltransferase activity (H4-K8 specific);GO:0046972//histone acetyltransferase activity (H4-K16 specific)	GO:0043981//histone H4-K5 acetylation;GO:0043982//histone H4-K8 acetylation;GO:0043984//histone H4-K16 acetylation;GO:0045944//positive regulation of transcription by RNA polymerase II;GO:1904751//positive regulation of protein localization to nucleolus
ENSSSCG00000000203	2.34	2.47	5.12	5.08	2.73	3.05	4.74	4.91	250	221	467	400	231	273	535	444	KCNH3	potassium voltage-gated channel subfamily H member 3 [Source:NCBI gene;Acc:100514837]	-	-	-	-	GO:0005887//integral component of plasma membrane;GO:0016020//membrane;GO:0016021//integral component of membrane	GO:0005216//ion channel activity;GO:0005244//voltage-gated ion channel activity;GO:0005249//voltage-gated potassium channel activity;GO:0005267//potassium channel activity	GO:0006811//ion transport;GO:0006813//potassium ion transport;GO:0034765//regulation of ion transmembrane transport;GO:0042391//regulation of membrane potential;GO:0055085//transmembrane transport;GO:0071805//potassium ion transmembrane transport
ENSSSCG00000000204	3.14	2.88	5.94	5.78	4.23	4.73	6.81	6.38	339	258	558	480	353	429	785	600	PRPF40B	pre-mRNA processing factor 40 homolog B [Source:NCBI gene;Acc:100515026]	Genetic Information Processing	Transcription	ko03040//Spliceosome	K12821	GO:0005685//U1 snRNP;GO:0071004//U2-type prespliceosome	GO:0003723//RNA binding;GO:0005515//protein binding	GO:0000398//mRNA splicing, via spliceosome;GO:0045292//mRNA cis splicing, via spliceosome
ENSSSCG00000000205	0.15	0.12	0.54	0.6	1.12	1.14	1.26	1.4	13	9	41	39	50	59	117	91	FAM186B	family with sequence similarity 186 member B [Source:NCBI gene;Acc:100515313]	-	-	-	-	GO:0032991//protein-containing complex	-	-
ENSSSCG00000000206	0.86	0.98	2.8	2.74	5.74	6.14	9.99	10.35	106	86	247	207	493	564	1138	917	FAIM2	Fas apoptotic inhibitory molecule 2 [Source:NCBI gene;Acc:110255191]	-	-	-	-	GO:0005783//endoplasmic reticulum;GO:0005794//Golgi apparatus;GO:0016020//membrane;GO:0016021//integral component of membrane;GO:0045121//membrane raft	-	GO:0002931//response to ischemia;GO:0021549//cerebellum development;GO:0021680//cerebellar Purkinje cell layer development;GO:0021681//cerebellar granular layer development;GO:0021702//cerebellar Purkinje cell differentiation;GO:0043523//regulation of neuron apoptotic process;GO:0043524//negative regulation of neuron apoptotic process;GO:1902042//negative regulation of extrinsic apoptotic signali…
ENSSSCG00000000207	0	0	0	0	0	0	0	0	0	0	0	0	0	0	0	0	-	-	-	-	-	-	GO:0005737//cytoplasm	GO:0005509//calcium ion binding	-
ENSSSCG00000000209	2.94	2.61	5.82	5.02	2.14	2.08	3.59	3.31	437.5	327.74	739.67	556	254.4	259.28	570.19	421.41	NCKAP5L	NCK associated protein 5 like [Source:NCBI gene;Acc:100516908]	-	-	-	-	GO:0035371//microtubule plus-end	-	GO:0001578//microtubule bundle formation;GO:0007019//microtubule depolymerization
ENSSSCG00000000211	0.05	0.06	0.11	0.1	0.24	0.23	0.16	0.2	2	2	4	3	8	8	7	7	AQP5	aquaporin 5 [Source:NCBI gene;Acc:100126278]	Organismal Systems	Digestive system	ko04970//Salivary secretion	K09867	GO:0005783//endoplasmic reticulum;GO:0005886//plasma membrane;GO:0005887//integral component of plasma membrane;GO:0005902//microvillus;GO:0009925//basal plasma membrane;GO:0016020//membrane;GO:0016021//integral component of membrane;GO:0016324//apical plasma membrane;GO:0030659//cytoplasmic vesicle membrane;GO:0031410//cytoplasmic vesicle	GO:0015250//water channel activity;GO:0015267//channel activity;GO:0042802//identical protein binding	GO:0006833//water transport;GO:0015670//carbon dioxide transport;GO:0030157//pancreatic juice secretion;GO:0042476//odontogenesis;GO:0046541//saliva secretion;GO:0048593//camera-type eye morphogenesis;GO:0051289//protein homotetramerization;GO:0055085//transmembrane transport;GO:0071476//cellular hypotonic response
ENSSSCG00000000212	0.15	0.07	1.23	1.27	0.67	0.77	1.5	1.25	5	2	36	32	18	22	54	36	AQP6	aquaporin 6 [Source:NCBI gene;Acc:100145893]	-	-	-	-	GO:0005886//plasma membrane;GO:0016020//membrane;GO:0016021//integral component of membrane;GO:0016324//apical plasma membrane	GO:0015112//nitrate transmembrane transporter activity;GO:0015250//water channel activity;GO:0015267//channel activity	GO:0006833//water transport;GO:0015706//nitrate transport;GO:0042476//odontogenesis;GO:0055085//transmembrane transport
ENSSSCG00000000214	0.37	0.29	0.54	0.77	0.35	0.31	0.44	0.53	37	27	45	46	27	26	51	37	GPD1	glycerol-3-phosphate dehydrogenase 1 [Source:NCBI gene;Acc:100153250]	Metabolism	Lipid metabolism	ko00564//Glycerophospholipid metabolism	K00006	GO:0005829//cytosol;GO:0009331//glycerol-3-phosphate dehydrogenase complex	GO:0004367//glycerol-3-phosphate dehydrogenase [NAD+] activity;GO:0016491//oxidoreductase activity;GO:0016616//oxidoreductase activity, acting on the CH-OH group of donors, NAD or NADP as acceptor;GO:0042803//protein homodimerization activity;GO:0051287//NAD binding	GO:0005975//carbohydrate metabolic process;GO:0006072//glycerol-3-phosphate metabolic process;GO:0006094//gluconeogenesis;GO:0006116//NADH oxidation;GO:0006127//glycerophosphate shuttle;GO:0045821//positive regulation of glycolytic process;GO:0046168//glycerol-3-phosphate catabolic process;GO:0055114//oxidation-reduction process;GO:0071320//cellular response to cAMP;GO:0071356//cellular response …
ENSSSCG00000000215	11.98	12.18	17.04	16.41	15.61	15.25	12.74	13.85	1231	1047	1504	1249	1277	1320	1396	1216	SMARCD1	SWI/SNF related, matrix associated, actin dependent regulator of chromatin, subfamily d, member 1 [Source:NCBI gene;Acc:100155712]	Organismal Systems;Human Diseases	Environmental adaptation;Cancers	ko04714//Thermogenesis;ko05225//Hepatocellular carcinoma	K11650;K11650	GO:0005654//nucleoplasm;GO:0016514//SWI/SNF complex;GO:0043231//intracellular membrane-bounded organelle;GO:0071564//npBAF complex;GO:0071565//nBAF complex	GO:0005515//protein binding;GO:0060090//molecular adaptor activity	GO:0006337//nucleosome disassembly;GO:0006338//chromatin remodeling;GO:0048096//chromatin-mediated maintenance of transcription
ENSSSCG00000000216	2.05	1.73	4.16	4.46	1.15	1.16	1.27	1.46	204	136	338	315	85	93	123	113	ASIC1	acid sensing ion channel subunit 1 [Source:NCBI gene;Acc:100517467]	Organismal Systems	Sensory system	ko04750//Inflammatory mediator regulation of TRP channels	K04829	GO:0005794//Golgi apparatus;GO:0005886//plasma membrane;GO:0005887//integral component of plasma membrane;GO:0016020//membrane;GO:0016021//integral component of membrane;GO:0045202//synapse	GO:0005261//cation channel activity;GO:0005272//sodium channel activity;GO:0015280//ligand-gated sodium channel activity;GO:0022839//ion gated channel activity;GO:0044736//acid-sensing ion channel activity	GO:0001662//behavioral fear response;GO:0001975//response to amphetamine;GO:0006811//ion transport;GO:0006812//cation transport;GO:0006814//sodium ion transport;GO:0007613//memory;GO:0008306//associative learning;GO:0010447//response to acidic pH;GO:0034220//ion transmembrane transport;GO:0035725//sodium ion transmembrane transport;GO:0042391//regulation of membrane potential;GO:0046929//negative…
ENSSSCG00000000217	17.12	15.54	13.63	13.65	36.32	30.38	33.71	36.5	1528	1159	1040	902	2561	2261	3186	2774	RACGAP1	Rac GTPase activating protein 1 [Source:NCBI gene;Acc:100517651]	-	-	-	-	GO:0005634//nucleus;GO:0005654//nucleoplasm;GO:0030496//midbody;GO:0031234//extrinsic component of cytoplasmic side of plasma membrane;GO:0032154//cleavage furrow;GO:0051233//spindle midzone;GO:0072686//mitotic spindle;GO:0097149//centralspindlin complex	GO:0005096//GTPase activator activity;GO:0005547//phosphatidylinositol-3,4,5-trisphosphate binding;GO:0008017//microtubule binding;GO:0019901//protein kinase binding;GO:0043014//alpha-tubulin binding;GO:0043015//gamma-tubulin binding;GO:0046872//metal ion binding;GO:0048487//beta-tubulin binding	GO:0000281//mitotic cytokinesis;GO:0000915//actomyosin contractile ring assembly;GO:0007165//signal transduction;GO:0007283//spermatogenesis;GO:0007405//neuroblast proliferation;GO:0008272//sulfate transport;GO:0032467//positive regulation of cytokinesis;GO:0035556//intracellular signal transduction;GO:0043547//positive regulation of GTPase activity;GO:0045995//regulation of embryonic development…
ENSSSCG00000000228	0	0	0.01	0	0	0.01	0.01	0.01	0	0	2	0	0	1	2	1	SCN8A	sodium voltage-gated channel alpha subunit 8 [Source:NCBI gene;Acc:100522189]	-	-	-	-	GO:0001518//voltage-gated sodium channel complex;GO:0005886//plasma membrane;GO:0016020//membrane;GO:0016021//integral component of membrane;GO:0030054//cell junction;GO:0030424//axon	GO:0005216//ion channel activity;GO:0005244//voltage-gated ion channel activity;GO:0005248//voltage-gated sodium channel activity;GO:0005261//cation channel activity;GO:0005272//sodium channel activity;GO:0005515//protein binding	GO:0006811//ion transport;GO:0006814//sodium ion transport;GO:0019228//neuronal action potential;GO:0034220//ion transmembrane transport;GO:0034765//regulation of ion transmembrane transport;GO:0035725//sodium ion transmembrane transport;GO:0055085//transmembrane transport;GO:0086010//membrane depolarization during action potential
ENSSSCG00000000231	0	0	0	0	0	0	0.08	0.1	0	0	0	0	0	0	2	2	-	ankyrin repeat domain 33 [Source:NCBI gene;Acc:100522737]	-	-	-	-	-	GO:0005515//protein binding	GO:0000122//negative regulation of transcription by RNA polymerase II;GO:0035914//skeletal muscle cell differentiation;GO:2000678//negative regulation of transcription regulatory region DNA binding
ENSSSCG00000000232	0.14	0.19	0.4	0.45	0.16	0.2	0.43	0.35	15	16	60	40	22	28	57	48	ACVRL1	activin A receptor like type 1 [Source:NCBI gene;Acc:100153279]	Environmental Information Processing	Signaling molecules and interaction	ko04060//Cytokine-cytokine receptor interaction	K13594	GO:0005886//plasma membrane;GO:0005887//integral component of plasma membrane;GO:0009986//cell surface;GO:0016020//membrane;GO:0016021//integral component of membrane	GO:0000166//nucleotide binding;GO:0004672//protein kinase activity;GO:0004674//protein serine/threonine kinase activity;GO:0004675//transmembrane receptor protein serine/threonine kinase activity;GO:0005024//transforming growth factor beta-activated receptor activity;GO:0005025//transforming growth factor beta receptor activity, type I;GO:0005524//ATP binding;GO:0016301//kinase activity;GO:001636…	GO:0001525//angiogenesis;GO:0001701//in utero embryonic development;GO:0001937//negative regulation of endothelial cell proliferation;GO:0001938//positive regulation of endothelial cell proliferation;GO:0001946//lymphangiogenesis;GO:0001974//blood vessel remodeling;GO:0003203//endocardial cushion morphogenesis;GO:0006355//regulation of transcription, DNA-templated;GO:0006468//protein phosphorylat…
ENSSSCG00000000233	5.63	6.46	9.59	8.74	7.49	8.1	9.17	8.98	518	494	737	584	527	616	890	676	ACVR1B	activin A receptor type 1B [Source:NCBI gene;Acc:100152462]	Environmental Information Processing;Cellular Processes;Environmental Information Processing	Signaling molecules and interaction;Cellular community - eukaryotes;Signal transduction	ko04060//Cytokine-cytokine receptor interaction;ko04550//Signaling pathways regulating pluripotency of stem cells;ko04350//TGF-beta signaling pathway	K13567;K13567;K13567	GO:0016020//membrane;GO:0016021//integral component of membrane	GO:0000166//nucleotide binding;GO:0004672//protein kinase activity;GO:0004674//protein serine/threonine kinase activity;GO:0004675//transmembrane receptor protein serine/threonine kinase activity;GO:0005524//ATP binding;GO:0016301//kinase activity;GO:0016740//transferase activity	GO:0006468//protein phosphorylation;GO:0007178//transmembrane receptor protein serine/threonine kinase signaling pathway;GO:0016310//phosphorylation
ENSSSCG00000000234	0.06	0.09	0.24	0.3	0.12	0.14	0.58	0.7	6	8	21	23	10	12	64	62	GRASP	general receptor for phosphoinositides 1 associated scaffold protein [Source:NCBI gene;Acc:100522015]	-	-	-	-	GO:0005886//plasma membrane;GO:0098685//Schaffer collateral - CA1 synapse;GO:0098978//glutamatergic synapse	GO:0005515//protein binding	GO:0007165//signal transduction;GO:0099152//regulation of neurotransmitter receptor transport, endosome to postsynaptic membrane
ENSSSCG00000000235	0	0	0	0	0	0	0	0	0	0	0	0	0	0	0	0	KRT82	keratin 82 [Source:NCBI gene;Acc:100523843]	-	-	-	-	GO:0005882//intermediate filament;GO:0045095//keratin filament	-	-
ENSSSCG00000000236	0	0	0	0	0	0	0	0	0	0	0	0	0	0	0	0	KRT75	keratin, type II cytoskeletal 75 [Source:NCBI gene;Acc:100525745]	-	-	-	-	GO:0005882//intermediate filament;GO:0045095//keratin filament	-	GO:0002244//hematopoietic progenitor cell differentiation
ENSSSCG00000000238	0	0	0	0	0	0	0	0	0	0	0	0	0	0	0	0	-	-	-	-	-	-	GO:0045095//keratin filament	-	-
ENSSSCG00000000239	0.03	0.05	0	0.04	0.08	0.13	0.23	0.21	1	1.43	0	1.47	3.1	5.9	13.41	9.4	-	keratin, type II microfibrillar, component 7C [Source:NCBI gene;Acc:100523670]	-	-	-	-	GO:0005882//intermediate filament;GO:0045095//keratin filament	-	-
ENSSSCG00000000240	0	0.05	0	0	0.08	0.03	0.1	0.07	0	2	0	0	3	2	5	3	KRT85	keratin, type II cuticular Hb5 [Source:NCBI gene;Acc:100524022]	-	-	-	-	GO:0005882//intermediate filament;GO:0045095//keratin filament	-	-
ENSSSCG00000000241	0	0	0	0	0	0	0	0	0	0	0	0	0	0	0	0	KRT84	keratin 84 [Source:NCBI gene;Acc:100622023]	-	-	-	-	GO:0005882//intermediate filament;GO:0045095//keratin filament;GO:0045111//intermediate filament cytoskeleton	GO:0030280//structural constituent of epidermis	GO:0045616//regulation of keratinocyte differentiation
ENSSSCG00000000247	0	0	0	0	0	0	0	0	0	0	0	0	0	0	0	0	KRT71	keratin, type II cytoskeletal 71 [Source:NCBI gene;Acc:106506651]	-	-	-	-	GO:0005882//intermediate filament;GO:0045095//keratin filament	-	GO:0031069//hair follicle morphogenesis;GO:0045109//intermediate filament organization
ENSSSCG00000000248	0.59	0.5	0	0	0.1	0.04	0	0.02	38	27	0	0	5	2	0	1	KRT5	keratin 6A [Source:NCBI gene;Acc:102164968]	-	-	-	-	GO:0005737//cytoplasm;GO:0005882//intermediate filament;GO:0005886//plasma membrane;GO:0045095//keratin filament	GO:0097110//scaffold protein binding	-
ENSSSCG00000000249	0	0	0	0	0	0	0	0	0	0	0	0	0	0	0	0	KRT72	keratin, type II cytoskeletal 72 [Source:NCBI gene;Acc:733618]	-	-	-	-	GO:0005882//intermediate filament;GO:0045095//keratin filament	-	-
ENSSSCG00000000250	0	0	0	0	0	0	0	0	0	0	0	0	0	0	0	0	KRT73	keratin, type II cytoskeletal 73 [Source:NCBI gene;Acc:100511079]	-	-	-	-	GO:0005882//intermediate filament;GO:0045095//keratin filament	-	-
ENSSSCG00000000251	0	0	0	0	0	0	0	0	0	0	0	0	0	0	0	0	KRT1	keratin 1 [Source:NCBI gene;Acc:100049664]	-	-	-	-	GO:0001533//cornified envelope;GO:0005882//intermediate filament;GO:0016020//membrane;GO:0045095//keratin filament	GO:0030246//carbohydrate binding;GO:0030280//structural constituent of epidermis;GO:0046982//protein heterodimerization activity	GO:0001867//complement activation, lectin pathway;GO:0018149//peptide cross-linking;GO:0050728//negative regulation of inflammatory response;GO:0051290//protein heterotetramerization;GO:0061436//establishment of skin barrier
ENSSSCG00000000252	582.74	614.49	778.42	818.91	547.88	604.77	592.66	650.34	33669	29389	38176	35268.75	25345	29545	36632	32100	KRT8	keratin 8 [Source:NCBI gene;Acc:100152077]	-	-	-	-	GO:0005737//cytoplasm;GO:0005882//intermediate filament;GO:0005911//cell-cell junction;GO:0016327//apicolateral plasma membrane;GO:0030018//Z disc;GO:0042383//sarcolemma;GO:0045095//keratin filament;GO:0045111//intermediate filament cytoskeleton;GO:0071944//cell periphery	GO:0005198//structural molecule activity;GO:0097110//scaffold protein binding	GO:0033209//tumor necrosis factor-mediated signaling pathway;GO:0051707//response to other organism;GO:0060706//cell differentiation involved in embryonic placenta development;GO:0097191//extrinsic apoptotic signaling pathway;GO:0097284//hepatocyte apoptotic process
ENSSSCG00000000253	165.16	182.36	274	277.25	207.42	227.98	260.55	285.27	6774	6274	9626	8396	6748	7853	11316	9929	KRT18	keratin 18 [Source:NCBI gene;Acc:100126286]	Human Diseases;Organismal Systems	Infectious diseases;Endocrine system	ko05150//Staphylococcus aureus infection;ko04915//Estrogen signaling pathway	K07604;K07604	GO:0005737//cytoplasm;GO:0005815//microtubule organizing center;GO:0005829//cytosol;GO:0005882//intermediate filament;GO:0034451//centriolar satellite;GO:0045095//keratin filament;GO:0071944//cell periphery	GO:0005198//structural molecule activity;GO:0097110//scaffold protein binding	GO:0033209//tumor necrosis factor-mediated signaling pathway;GO:0043000//Golgi to plasma membrane CFTR protein transport;GO:0043066//negative regulation of apoptotic process;GO:0045104//intermediate filament cytoskeleton organization;GO:0097191//extrinsic apoptotic signaling pathway;GO:0097284//hepatocyte apoptotic process
ENSSSCG00000000257	4.15	3.85	1.57	1.9	0.35	0.42	0.28	0.26	343	267	111	116	23	29	24	18	ITGB7	integrin subunit beta 7 [Source:NCBI gene;Acc:397221]	-	-	-	-	GO:0005925//focal adhesion;GO:0008305//integrin complex;GO:0009986//cell surface;GO:0016020//membrane;GO:0016021//integral component of membrane;GO:0034669//integrin alpha4-beta7 complex;GO:0043235//receptor complex	GO:0005178//integrin binding;GO:0038023//signaling receptor activity;GO:0050839//cell adhesion molecule binding	GO:0003366//cell-matrix adhesion involved in ameboidal cell migration;GO:0007155//cell adhesion;GO:0007160//cell-matrix adhesion;GO:0007229//integrin-mediated signaling pathway;GO:0016477//cell migration;GO:0033627//cell adhesion mediated by integrin;GO:0034113//heterotypic cell-cell adhesion;GO:0034446//substrate adhesion-dependent cell spreading;GO:0043113//receptor clustering;GO:0050900//leuko…
ENSSSCG00000000258	1.69	2.33	4.6	4.59	3.06	2.9	3.71	3.62	137	160	318	274	201	204	319	251	RARG	retinoic acid receptor gamma [Source:HGNC Symbol;Acc:HGNC:9866]	-	-	-	-	GO:0000790//nuclear chromatin;GO:0005634//nucleus;GO:0005654//nucleoplasm;GO:0005667//transcription factor complex;GO:0090575//RNA polymerase II transcription factor complex	GO:0000976//transcription regulatory region sequence-specific DNA binding;GO:0000977//RNA polymerase II regulatory region sequence-specific DNA binding;GO:0000981//DNA-binding transcription factor activity, RNA polymerase II-specific;GO:0003677//DNA binding;GO:0003700//DNA-binding transcription factor activity;GO:0003707//steroid hormone receptor activity;GO:0004879//nuclear receptor activity;GO:…	GO:0000122//negative regulation of transcription by RNA polymerase II;GO:0001843//neural tube closure;GO:0002063//chondrocyte development;GO:0002068//glandular epithelial cell development;GO:0003417//growth plate cartilage development;GO:0003430//growth plate cartilage chondrocyte growth;GO:0006355//regulation of transcription, DNA-templated;GO:0007275//multicellular organism development;GO:00082…
ENSSSCG00000000259	5.49	5.14	6.86	5.51	3.55	3.72	3.64	4.01	388.2	303	401	310	204	216	272	244	CSAD	cysteine sulfinic acid decarboxylase [Source:NCBI gene;Acc:100515377]	Metabolism;Metabolism	Global and overview maps;Metabolism of other amino acids	ko01100//Metabolic pathways;ko00430//Taurine and hypotaurine metabolism	K01594;K01594	-	GO:0003824//catalytic activity;GO:0016829//lyase activity;GO:0016831//carboxy-lyase activity;GO:0030170//pyridoxal phosphate binding	GO:0019752//carboxylic acid metabolic process
ENSSSCG00000000260	0.08	0.02	0.37	0.38	0.41	0.67	0.78	0.76	5	1	20	18	21	36	53	41	SOAT2	sterol O-acyltransferase 2 [Source:NCBI gene;Acc:100515544]	Organismal Systems;Metabolism	Digestive system;Lipid metabolism	ko04979//Cholesterol metabolism;ko00100//Steroid biosynthesis	K00637;K00637	GO:0005783//endoplasmic reticulum;GO:0005789//endoplasmic reticulum membrane;GO:0005903//brush border;GO:0016020//membrane;GO:0016021//integral component of membrane	GO:0000062//fatty-acyl-CoA binding;GO:0004772//sterol O-acyltransferase activity;GO:0008374//O-acyltransferase activity;GO:0015485//cholesterol binding;GO:0016740//transferase activity;GO:0016746//transferase activity, transferring acyl groups;GO:0034736//cholesterol O-acyltransferase activity	GO:0008203//cholesterol metabolic process;GO:0033344//cholesterol efflux;GO:0034379//very-low-density lipoprotein particle assembly;GO:0034435//cholesterol esterification;GO:0042632//cholesterol homeostasis
ENSSSCG00000000261	10.06	11.7	16.14	20.29	12.72	16.24	15.67	17.12	302	276.69	463	439	308	398	501	440	-	insulin like growth factor binding protein 6 [Source:NCBI gene;Acc:100101923]	-	-	-	-	GO:0005576//extracellular region;GO:0005615//extracellular space	GO:0001968//fibronectin binding;GO:0005520//insulin-like growth factor binding;GO:0031994//insulin-like growth factor I binding;GO:0031995//insulin-like growth factor II binding	GO:0043567//regulation of insulin-like growth factor receptor signaling pathway
ENSSSCG00000000262	8.03	7.66	10.04	9.57	6.34	5.82	10.72	10.57	633	518.31	676	563	396	387	893	709	SPRYD3	SPRY domain containing 3 [Source:NCBI gene;Acc:100514838]	-	-	-	-	-	GO:0005515//protein binding	-
ENSSSCG00000000263	4.91	4.53	22.95	21.29	8.46	9.59	14.24	13.47	704	546	2851	2267	968	1168	2179	1650	TNS2	tensin 2 [Source:NCBI gene;Acc:100156301]	-	-	-	-	GO:0005623//cell;GO:0005925//focal adhesion	GO:0004725//protein tyrosine phosphatase activity;GO:0005515//protein binding;GO:0019900//kinase binding;GO:0046872//metal ion binding	GO:0001822//kidney development;GO:0008285//negative regulation of cell proliferation;GO:0014850//response to muscle activity;GO:0019725//cellular homeostasis;GO:0032963//collagen metabolic process;GO:0035264//multicellular organism growth;GO:0035335//peptidyl-tyrosine dephosphorylation;GO:0035556//intracellular signal transduction;GO:0046627//negative regulation of insulin receptor signaling path…
ENSSSCG00000000264	9.95	11.32	14.77	13.04	8.87	8.67	11.34	11.15	505	483	642	488	358	370	610	480	MFSD5	major facilitator superfamily domain containing 5 [Source:NCBI gene;Acc:100157167]	-	-	-	-	GO:0016020//membrane;GO:0016021//integral component of membrane	GO:0015098//molybdate ion transmembrane transporter activity	GO:0015689//molybdate ion transport
ENSSSCG00000000265	1.31	1.11	1.34	1.19	2.74	2.04	3.76	3.96	244	174	209	167	411	322	745	620	ESPL1	extra spindle pole bodies like 1, separase [Source:NCBI gene;Acc:100153121]	Human Diseases;Cellular Processes;Cellular Processes	Infectious diseases;Cell growth and death;Cell growth and death	ko05166//HTLV-I infection;ko04110//Cell cycle;ko04114//Oocyte meiosis	K02365;K02365;K02365	GO:0005634//nucleus;GO:0005737//cytoplasm;GO:0005813//centrosome;GO:0072686//mitotic spindle	GO:0004197//cysteine-type endopeptidase activity;GO:0008233//peptidase activity;GO:0008234//cysteine-type peptidase activity	GO:0000070//mitotic sister chromatid segregation;GO:0000212//meiotic spindle organization;GO:0000278//mitotic cell cycle;GO:0006508//proteolysis;GO:0007059//chromosome segregation;GO:0007127//meiosis I;GO:0045143//homologous chromosome segregation;GO:0051307//meiotic chromosome separation
ENSSSCG00000000267	7.46	6.54	9.18	10.16	7.59	8.22	9.97	10.75	441	324	464	443	356	408	624	539	C12orf10	chromosome 5 C12orf10 homolog [Source:NCBI gene;Acc:100516439]	-	-	-	-	GO:0005634//nucleus;GO:0005654//nucleoplasm;GO:0005737//cytoplasm;GO:0005739//mitochondrion	-	GO:0035641//locomotory exploration behavior
ENSSSCG00000000268	4.76	4.82	7.13	7.07	16.74	14.43	23.6	21.48	275	232	350	296	768	702	1444	1054	AAAS	aladin WD repeat nucleoporin [Source:NCBI gene;Acc:100154333]	Genetic Information Processing	Translation	ko03013//RNA transport	K14320	GO:0005643//nuclear pore	GO:0005515//protein binding	GO:0006913//nucleocytoplasmic transport
ENSSSCG00000000271	0.02	0.02	0	0.16	0.16	0.11	0.08	0.12	1	1	0	6	8	6	5	5	AMHR2	anti-Mullerian hormone receptor type 2 [Source:NCBI gene;Acc:100154297]	Environmental Information Processing;Environmental Information Processing	Signaling molecules and interaction;Signal transduction	ko04060//Cytokine-cytokine receptor interaction;ko04350//TGF-beta signaling pathway	K04672;K04672	GO:0005886//plasma membrane;GO:0016020//membrane;GO:0016021//integral component of membrane;GO:0043235//receptor complex	GO:0000166//nucleotide binding;GO:0004672//protein kinase activity;GO:0004674//protein serine/threonine kinase activity;GO:0004675//transmembrane receptor protein serine/threonine kinase activity;GO:0005024//transforming growth factor beta-activated receptor activity;GO:0005524//ATP binding;GO:0016301//kinase activity;GO:0016740//transferase activity;GO:0046872//metal ion binding	GO:0001568//blood vessel development;GO:0001944//vasculature development;GO:0006468//protein phosphorylation;GO:0007178//transmembrane receptor protein serine/threonine kinase signaling pathway;GO:0007179//transforming growth factor beta receptor signaling pathway;GO:0016310//phosphorylation;GO:0071363//cellular response to growth factor stimulus
ENSSSCG00000000272	11.33	12.09	15.38	14.1	14.79	14.79	18.36	17.61	948	848	1101	870	981	1039	1626	1249	SP1	Sp1 transcription factor [Source:NCBI gene;Acc:396575]	Human Diseases;Human Diseases;Human Diseases;Human Diseases;Human Diseases;Human Diseases;Organismal Systems;Organismal Systems;Environmental Information Processing;Human Diseases;Human Diseases;Human Diseases;Cellular Processes;Organismal Systems	Cancers;Neurodegenerative diseases;Infectious diseases;Cancers;Endocrine and metabolic diseases;Cancers;Endocrine system;Endocrine system;Signal transduction;Neurodegenerative disease;Cancers;Drug resistance;Transport and catabolism;Endocrine system	ko05200//Pathways in cancer;ko05016//Huntington disease;ko05163//Human cytomegalovirus infection;ko05202//Transcriptional misregulation in cancers;ko04934//Cushing syndrome;ko05224//Breast cancer;ko04915//Estrogen signaling pathway;ko04928//Parathyroid hormone synthesis, secretion and action;ko04350//TGF-beta signaling pathway;ko05017//Spinocerebellar ataxia;ko05231//Choline metabolism in cancer;…	K04684;K04684;K04684;K04684;K04684;K04684;K04684;K04684;K04684;K04684;K04684;K04684;K04684;K04684	GO:0000790//nuclear chromatin;GO:0005634//nucleus;GO:0005654//nucleoplasm;GO:0005719//nuclear euchromatin;GO:0017053//transcriptional repressor complex	GO:0000977//RNA polymerase II regulatory region sequence-specific DNA binding;GO:0000978//RNA polymerase II proximal promoter sequence-specific DNA binding;GO:0000981//DNA-binding transcription factor activity, RNA polymerase II-specific;GO:0001228//DNA-binding transcription activator activity, RNA polymerase II-specific;GO:0003676//nucleic acid binding;GO:0003677//DNA binding;GO:0003690//double-…	GO:0006355//regulation of transcription, DNA-templated;GO:0006357//regulation of transcription by RNA polymerase II;GO:0010628//positive regulation of gene expression;GO:0043536//positive regulation of blood vessel endothelial cell migration;GO:0043923//positive regulation by host of viral transcription;GO:0045766//positive regulation of angiogenesis;GO:0045893//positive regulation of transcripti…
ENSSSCG00000000273	36.83	37.54	55.81	53.98	37.45	40.47	43.7	47.25	1404	1200	1820	1518	1132	1295	1763	1527	PRR13	proline rich 13 [Source:NCBI gene;Acc:100517160]	-	-	-	-	GO:0005654//nucleoplasm;GO:0005829//cytosol	-	-
ENSSSCG00000000274	123.96	123.75	162.22	147.06	224.44	217.81	256.38	277.16	6578.56	5517.28	7359.39	5767.23	9410.38	9656.56	14380.43	12449.55	PCBP2	poly(rC) binding protein 2 [Source:NCBI gene;Acc:397665]	Cellular Processes	Cell growth and death	ko04216//Ferroptosis	K13162	-	GO:0003676//nucleic acid binding;GO:0003723//RNA binding	-
ENSSSCG00000000275	2.3	2.49	4.01	4.26	2.13	2.65	4.03	3.61	280.44	254.72	417.61	382.77	205.62	271.44	519.57	373.45	MAP3K12	mitogen-activated protein kinase kinase kinase 12 [Source:NCBI gene;Acc:100517714]	Environmental Information Processing	Signal transduction	ko04010//MAPK signaling pathway	K04423	GO:0005829//cytosol;GO:0005886//plasma membrane;GO:0030424//axon;GO:0030426//growth cone	GO:0000166//nucleotide binding;GO:0004672//protein kinase activity;GO:0004674//protein serine/threonine kinase activity;GO:0004706//JUN kinase kinase kinase activity;GO:0004709//MAP kinase kinase kinase activity;GO:0005524//ATP binding;GO:0016301//kinase activity;GO:0016740//transferase activity;GO:0019901//protein kinase binding;GO:0042803//protein homodimerization activity	GO:0000186//activation of MAPKK activity;GO:0006468//protein phosphorylation;GO:0007254//JNK cascade;GO:0007256//activation of JNKK activity;GO:0007257//activation of JUN kinase activity;GO:0016310//phosphorylation;GO:0016572//histone phosphorylation;GO:0018105//peptidyl-serine phosphorylation;GO:0018107//peptidyl-threonine phosphorylation;GO:0045893//positive regulation of transcription, DNA-tem…
ENSSSCG00000000276	4.73	3.79	6.94	7.49	5.62	5.21	5.35	6.59	211	142	263	248	200	195	255	250	TARBP2	TARBP2 subunit of RISC loading complex [Source:NCBI gene;Acc:100518071]	-	-	-	-	GO:0005634//nucleus;GO:0005654//nucleoplasm;GO:0005737//cytoplasm;GO:0016442//RISC complex;GO:0016604//nuclear body;GO:0048471//perinuclear region of cytoplasm;GO:0070578//RISC-loading complex	GO:0003723//RNA binding;GO:0003725//double-stranded RNA binding;GO:0019899//enzyme binding;GO:0035197//siRNA binding;GO:0035198//miRNA binding;GO:0042802//identical protein binding;GO:0042803//protein homodimerization activity;GO:0047485//protein N-terminus binding;GO:0070883//pre-miRNA binding	GO:0006417//regulation of translation;GO:0007286//spermatid development;GO:0007338//single fertilization;GO:0030422//production of siRNA involved in RNA interference;GO:0030423//targeting of mRNA for destruction involved in RNA interference;GO:0031047//gene silencing by RNA;GO:0031054//pre-miRNA processing;GO:0035087//siRNA loading onto RISC involved in RNA interference;GO:0035196//production of …
ENSSSCG00000000277	0.24	0.19	0.29	0.44	0.41	0.39	0	0	3	2	3	4	4	4	0	0	NPFF	neuropeptide FF-amide peptide precursor [Source:NCBI gene;Acc:100518250]	Environmental Information Processing	Signaling molecules and interaction	ko04080//Neuroactive ligand-receptor interaction	K05247	GO:0005615//extracellular space;GO:0030425//dendrite;GO:0043204//perikaryon;GO:0043679//axon terminus;GO:0098794//postsynapse	GO:0001664//G protein-coupled receptor binding;GO:0005102//signaling receptor binding;GO:0005184//neuropeptide hormone activity	GO:0007165//signal transduction;GO:0060079//excitatory postsynaptic potential
ENSSSCG00000000278	9.22	8.82	11.92	10.92	10.51	10.27	12.54	13.03	1719.04	1404	1936	1530	1583	1637	2520	2098	-	activating transcription factor 7 [Source:NCBI gene;Acc:100518609]	-	-	-	-	GO:0005634//nucleus	GO:0003676//nucleic acid binding;GO:0003677//DNA binding;GO:0003700//DNA-binding transcription factor activity	GO:0006355//regulation of transcription, DNA-templated
ENSSSCG00000000279	0	0	0	0.05	0.13	0.04	0	0.41	0	0	0	1	3	1	0	10	HOXC13	homeobox C13 [Source:NCBI gene;Acc:100518969]	-	-	-	-	GO:0005634//nucleus	GO:0001228//DNA-binding transcription activator activity, RNA polymerase II-specific;GO:0003677//DNA binding;GO:0003682//chromatin binding;GO:0043565//sequence-specific DNA binding	GO:0001942//hair follicle development;GO:0006355//regulation of transcription, DNA-templated;GO:0009653//anatomical structure morphogenesis;GO:0009952//anterior/posterior pattern specification;GO:0035878//nail development;GO:0043587//tongue morphogenesis;GO:0045944//positive regulation of transcription by RNA polymerase II
ENSSSCG00000000281	0	0	0	0	0	0	0	0	0	0	0	0	0	0	0	0	HOXC12	homeobox C12 [Source:NCBI gene;Acc:100518782]	-	-	-	-	GO:0005634//nucleus	GO:0003677//DNA binding;GO:0043565//sequence-specific DNA binding	GO:0006355//regulation of transcription, DNA-templated
ENSSSCG00000000288	208.23	216.98	284.9	311.82	265.81	267.17	453.99	457.22	9286	8157	11033	10258	9424	10065	21580	17343	HNRNPA1	heterogeneous nuclear ribonucleoprotein A1 [Source:NCBI gene;Acc:768103]	Genetic Information Processing	Transcription	ko03040//Spliceosome	K12741	GO:0005634//nucleus;GO:0005654//nucleoplasm;GO:0005681//spliceosomal complex;GO:0005737//cytoplasm;GO:0071013//catalytic step 2 spliceosome;GO:1990904//ribonucleoprotein complex	GO:0003676//nucleic acid binding;GO:0003697//single-stranded DNA binding;GO:0003723//RNA binding;GO:0003729//mRNA binding;GO:0019904//protein domain specific binding;GO:0035198//miRNA binding;GO:0036002//pre-mRNA binding;GO:0061752//telomeric repeat-containing RNA binding;GO:0098505//G-rich strand telomeric DNA binding	GO:0000381//regulation of alternative mRNA splicing, via spliceosome;GO:0032211//negative regulation of telomere maintenance via telomerase;GO:0032212//positive regulation of telomere maintenance via telomerase;GO:0042149//cellular response to glucose starvation;GO:0051168//nuclear export;GO:0051170//import into nucleus;GO:0051252//regulation of RNA metabolic process;GO:1903936//cellular response…
ENSSSCG00000000289	0.58	0.52	2.07	1.67	2.38	2.56	1.8	2.11	29	22	89	62	95	108	96	90	NFE2	nuclear factor, erythroid 2 [Source:NCBI gene;Acc:100157948]	-	-	-	-	GO:0005634//nucleus;GO:0005737//cytoplasm;GO:0032993//protein-DNA complex	GO:0000976//transcription regulatory region sequence-specific DNA binding;GO:0000987//proximal promoter sequence-specific DNA binding;GO:0003677//DNA binding;GO:0003700//DNA-binding transcription factor activity;GO:0047485//protein N-terminus binding;GO:0050699//WW domain binding	GO:0006355//regulation of transcription, DNA-templated;GO:0006357//regulation of transcription by RNA polymerase II;GO:0045893//positive regulation of transcription, DNA-templated
ENSSSCG00000000290	64.93	69.8	87.3	84.16	77.69	76.12	83.18	89.21	3664	3316	4212	3514	3468	3626	4973	4271	COPZ1	COPI coat complex subunit zeta 1 [Source:NCBI gene;Acc:100156765]	-	-	-	-	GO:0000139//Golgi membrane;GO:0005737//cytoplasm;GO:0005794//Golgi apparatus;GO:0016020//membrane;GO:0030117//membrane coat;GO:0030126//COPI vesicle coat;GO:0030663//COPI-coated vesicle membrane;GO:0031410//cytoplasmic vesicle	-	GO:0006886//intracellular protein transport;GO:0006890//retrograde vesicle-mediated transport, Golgi to ER;GO:0006891//intra-Golgi vesicle-mediated transport;GO:0015031//protein transport;GO:0016192//vesicle-mediated transport;GO:1901998//toxin transport
ENSSSCG00000000292	2.55	2.36	7.21	6.35	3.3	3.64	6.25	6.9	161	123	394	298	168	196	421	371	ZNF385A	zinc finger protein 385A [Source:NCBI gene;Acc:100736804]	-	-	-	-	GO:0043025//neuronal cell body	GO:0003676//nucleic acid binding;GO:0003730//mRNA 3'-UTR binding;GO:0008270//zinc ion binding;GO:0046872//metal ion binding	GO:0010609//mRNA localization resulting in posttranscriptional regulation of gene expression;GO:2000765//regulation of cytoplasmic translation
ENSSSCG00000000293	32.68	33.52	25.02	25.95	43.19	43.16	29.07	31.41	4168	3509	2775	2430	4337	4620	3936	3394	ITGA5	integrin subunit alpha 5 [Source:NCBI gene;Acc:100155091]	Human Diseases;Environmental Information Processing;Human Diseases;Cellular Processes;Human Diseases;Cellular Processes;Human Diseases;Cellular Processes;Human Diseases;Human Diseases;Human Diseases;Human Diseases;Organismal Systems;Human Diseases;Environmental Information Processing;Human Diseases;Human Diseases	Infectious diseases;Signal transduction;Infectious diseases;Cell motility;Infectious diseases;Transport and catabolism;Cancers;Cellular community - eukaryotes;Infectious disease: bacterial;Cancers;Infectious diseases;Cardiovascular diseases;Immune system;Cardiovascular diseases;Signaling molecules and interaction;Cardiovascular diseases;Infectious diseases	ko05168//Herpes simplex infection;ko04151//PI3K-Akt signaling pathway;ko05165//Human papillomavirus infection;ko04810//Regulation of actin cytoskeleton;ko05131//Shigellosis;ko04145//Phagosome;ko05205//Proteoglycans in cancer;ko04510//Focal adhesion;ko05135//Yersinia infection;ko05206//MicroRNAs in cancer;ko05133//Pertussis;ko05414//Dilated cardiomyopathy (DCM);ko04640//Hematopoietic cell lineage;…	K06484;K06484;K06484;K06484;K06484;K06484;K06484;K06484;K06484;K06484;K06484;K06484;K06484;K06484;K06484;K06484;K06484	GO:0005783//endoplasmic reticulum;GO:0005794//Golgi apparatus;GO:0005886//plasma membrane;GO:0005911//cell-cell junction;GO:0005925//focal adhesion;GO:0008305//integrin complex;GO:0009897//external side of plasma membrane;GO:0009986//cell surface;GO:0016020//membrane;GO:0016021//integral component of membrane;GO:0031410//cytoplasmic vesicle;GO:0032587//ruffle membrane;GO:0034674//integrin alpha5-…	GO:0005178//integrin binding	GO:0007044//cell-substrate junction assembly;GO:0007155//cell adhesion;GO:0007157//heterophilic cell-cell adhesion via plasma membrane cell adhesion molecules;GO:0007159//leukocyte cell-cell adhesion;GO:0007229//integrin-mediated signaling pathway;GO:0007613//memory;GO:0023035//CD40 signaling pathway;GO:0031589//cell-substrate adhesion;GO:0033627//cell adhesion mediated by integrin;GO:0033631//ce…
ENSSSCG00000000295	41.19	41.21	62.22	57.82	36.11	39.4	44.24	44.94	6254	5124	7890	6379	4120	4781	6812	5565	NCKAP1L	NCK associated protein 1 like [Source:NCBI gene;Acc:102162203]	Cellular Processes;Human Diseases;Human Diseases	Cell motility;Infectious diseases;Infectious diseases	ko04810//Regulation of actin cytoskeleton;ko05132//Salmonella infection;ko05130//Pathogenic Escherichia coli infection	K05750;K05750;K05750	GO:0005829//cytosol;GO:0031209//SCAR complex	GO:0005096//GTPase activator activity;GO:0030295//protein kinase activator activity;GO:0044877//protein-containing complex binding;GO:0048365//Rac GTPase binding	GO:0000902//cell morphogenesis;GO:0001782//B cell homeostasis;GO:0002262//myeloid cell homeostasis;GO:0006935//chemotaxis;GO:0016477//cell migration;GO:0030011//maintenance of cell polarity;GO:0030031//cell projection assembly;GO:0030593//neutrophil chemotaxis;GO:0030838//positive regulation of actin filament polymerization;GO:0030866//cortical actin cytoskeleton organization;GO:0030890//positive…
ENSSSCG00000000296	0	0	0	0	0	0	0	0	0	0	0	0	0	0	0	0	-	gametocyte-specific factor 1-like [Source:NCBI gene;Acc:100621706]	-	-	-	-	-	-	-
ENSSSCG00000000297	3	3.06	3.23	3.22	1.89	1.95	2.03	1.53	269	222	251	218	131	147	198	112	PDE1B	phosphodiesterase 1B [Source:NCBI gene;Acc:100521662]	Metabolism;Organismal Systems;Environmental Information Processing;Metabolism;Human Diseases;Organismal Systems;Organismal Systems	Global and overview maps;Sensory system;Signal transduction;Nucleotide metabolism;Substance dependence;Endocrine system;Sensory system	ko01100//Metabolic pathways;ko04740//Olfactory transduction;ko04020//Calcium signaling pathway;ko00230//Purine metabolism;ko05032//Morphine addiction;ko04924//Renin secretion;ko04742//Taste transduction	K13755;K13755;K13755;K13755;K13755;K13755;K13755	GO:0043025//neuronal cell body	GO:0004114//3',5'-cyclic-nucleotide phosphodiesterase activity;GO:0008081//phosphoric diester hydrolase activity;GO:0016787//hydrolase activity;GO:0046872//metal ion binding;GO:0048101//calcium- and calmodulin-regulated 3',5'-cyclic-GMP phosphodiesterase activity	GO:0007165//signal transduction
ENSSSCG00000000298	13.46	12.96	25.87	32.65	22.32	23.53	29.54	30.57	456.73	370.03	751.49	802.57	573.26	646.08	1028.34	827.32	PPP1R1A	protein phosphatase 1 regulatory inhibitor subunit 1A [Source:NCBI gene;Acc:100621808]	Organismal Systems;Organismal Systems	Circulatory system;Nervous system	ko04261//Adrenergic signaling in cardiomyocytes;ko04720//Long-term potentiation	K08050;K08050	GO:0005737//cytoplasm	GO:0004864//protein phosphatase inhibitor activity	GO:0007165//signal transduction;GO:0032515//negative regulation of phosphoprotein phosphatase activity;GO:0035556//intracellular signal transduction
ENSSSCG00000000299	0	0	0	0	0	0	0	0	0	0	0	0	0	0	0	0	TESPA1	thymocyte expressed, positive selection associated 1 [Source:NCBI gene;Acc:100153079]	-	-	-	-	-	GO:0005102//signaling receptor binding	GO:0010387//COP9 signalosome assembly;GO:0050862//positive regulation of T cell receptor signaling pathway
ENSSSCG00000000312	0	0	0	0	0	0	0	0	0	0	0	0	0	0	0	0	-	olfactory receptor 10C1-like [Source:NCBI gene;Acc:100737602]	Organismal Systems	Sensory system	ko04740//Olfactory transduction	K04257	GO:0005886//plasma membrane;GO:0016020//membrane;GO:0016021//integral component of membrane	GO:0004930//G protein-coupled receptor activity;GO:0004984//olfactory receptor activity	GO:0007165//signal transduction;GO:0007186//G protein-coupled receptor signaling pathway;GO:0007608//sensory perception of smell;GO:0050896//response to stimulus;GO:0050911//detection of chemical stimulus involved in sensory perception of smell
ENSSSCG00000000327	0	0	0	0	0	0	0	0	0	0	0	0	0	0	0	0	-	olfactory receptor 6C1-like [Source:NCBI gene;Acc:110260678]	Organismal Systems	Sensory system	ko04740//Olfactory transduction	K04257	GO:0005886//plasma membrane;GO:0016020//membrane;GO:0016021//integral component of membrane	GO:0004930//G protein-coupled receptor activity;GO:0004984//olfactory receptor activity	GO:0007165//signal transduction;GO:0007186//G protein-coupled receptor signaling pathway;GO:0007608//sensory perception of smell;GO:0050896//response to stimulus;GO:0050911//detection of chemical stimulus involved in sensory perception of smell
ENSSSCG00000000332	0	0	0	0	0	0	0	0	0	0	0	0	0	0	0	0	-	olfactory receptor 6C1-like [Source:NCBI gene;Acc:110255239]	Organismal Systems	Sensory system	ko04740//Olfactory transduction	K04257	GO:0005886//plasma membrane;GO:0016020//membrane;GO:0016021//integral component of membrane	GO:0004930//G protein-coupled receptor activity;GO:0004984//olfactory receptor activity	GO:0007165//signal transduction;GO:0007186//G protein-coupled receptor signaling pathway;GO:0007608//sensory perception of smell;GO:0050896//response to stimulus;GO:0050911//detection of chemical stimulus involved in sensory perception of smell
ENSSSCG00000000333	0	0	0	0	0	0	0.02	0	0	0	0	0	0	0	2	0	-	olfactory receptor 6C75-like [Source:NCBI gene;Acc:100736710]	Organismal Systems	Sensory system	ko04740//Olfactory transduction	K04257	GO:0005886//plasma membrane;GO:0016020//membrane;GO:0016021//integral component of membrane	GO:0004930//G protein-coupled receptor activity;GO:0004984//olfactory receptor activity	GO:0007165//signal transduction;GO:0007186//G protein-coupled receptor signaling pathway;GO:0007608//sensory perception of smell;GO:0050896//response to stimulus;GO:0050911//detection of chemical stimulus involved in sensory perception of smell
ENSSSCG00000000353	0	0	0.04	0.05	0	0	0	0	0	0	1	1	0	0	0	0	-	olfactory receptor 6C2-like [Source:NCBI gene;Acc:100519839]	Organismal Systems	Sensory system	ko04740//Olfactory transduction	K04257	GO:0005886//plasma membrane;GO:0016020//membrane;GO:0016021//integral component of membrane	GO:0004930//G protein-coupled receptor activity;GO:0004984//olfactory receptor activity	GO:0007165//signal transduction;GO:0007186//G protein-coupled receptor signaling pathway;GO:0007608//sensory perception of smell;GO:0050896//response to stimulus;GO:0050911//detection of chemical stimulus involved in sensory perception of smell
ENSSSCG00000000359	5.2	6.63	9.06	8.69	8.24	7.83	9.93	10.48	128	137	191	158	161	162	259	219	BLOC1S1	biogenesis of lysosomal organelles complex 1 subunit 1 [Source:NCBI gene;Acc:100517399]	-	-	-	-	GO:0005739//mitochondrion;GO:0005758//mitochondrial intermembrane space;GO:0005759//mitochondrial matrix;GO:0005769//early endosome;GO:0005829//cytosol;GO:0031083//BLOC-1 complex;GO:0099078//BORC complex;GO:1904115//axon cytoplasm	-	GO:0008089//anterograde axonal transport;GO:0009060//aerobic respiration;GO:0016197//endosomal transport;GO:0018394//peptidyl-lysine acetylation;GO:0032418//lysosome localization;GO:0048490//anterograde synaptic vesicle transport
ENSSSCG00000000361	121.96	122.5	166.25	177.01	153.85	158.09	204.39	219.71	4159	3504	4850	4451	4161	4529	7380	6353	CD63	CD63 molecule [Source:NCBI gene;Acc:100155929]	Human Diseases;Cellular Processes	Cancers;Transport and catabolism	ko05205//Proteoglycans in cancer;ko04142//Lysosome	K06497;K06497	GO:0005615//extracellular space;GO:0005764//lysosome;GO:0005765//lysosomal membrane;GO:0005770//late endosome;GO:0005887//integral component of plasma membrane;GO:0009986//cell surface;GO:0010008//endosome membrane;GO:0016020//membrane;GO:0016021//integral component of membrane;GO:0031226//intrinsic component of plasma membrane;GO:0031902//late endosome membrane;GO:0031904//endosome lumen;GO:0032…	-	GO:0002092//positive regulation of receptor internalization;GO:0007160//cell-matrix adhesion;GO:0016477//cell migration;GO:0034613//cellular protein localization;GO:0035646//endosome to melanosome transport;GO:0043473//pigmentation;GO:0048757//pigment granule maturation;GO:0050931//pigment cell differentiation;GO:1900746//regulation of vascular endothelial growth factor signaling pathway;GO:19013…
ENSSSCG00000000362	0	0	0.06	0	0	0.06	0	0	0	0	2	0	0	2	0	0	RDH5	retinol dehydrogenase 5 [Source:NCBI gene;Acc:100517586]	Metabolism	Metabolism of cofactors and vitamins	ko00830//Retinol metabolism	K00061	GO:0005788//endoplasmic reticulum lumen;GO:0005789//endoplasmic reticulum membrane	GO:0004745//retinol dehydrogenase activity;GO:0016491//oxidoreductase activity;GO:0042803//protein homodimerization activity;GO:0047023//androsterone dehydrogenase activity;GO:0047044//androstan-3-alpha,17-beta-diol dehydrogenase activity	GO:0001523//retinoid metabolic process;GO:0008202//steroid metabolic process;GO:0055114//oxidation-reduction process
ENSSSCG00000000363	1.76	1.99	2.93	3.13	3.2	2.65	5.55	5.49	224.14	213.44	320.33	294.85	323.38	283.81	749.94	594.01	GDF11	growth differentiation factor 11 [Source:NCBI gene;Acc:397254]	Environmental Information Processing	Signaling molecules and interaction	ko04060//Cytokine-cytokine receptor interaction	K22679	GO:0005576//extracellular region;GO:0005615//extracellular space;GO:0005654//nucleoplasm;GO:0032991//protein-containing complex;GO:0043231//intracellular membrane-bounded organelle	GO:0005125//cytokine activity;GO:0008083//growth factor activity	GO:0001501//skeletal system development;GO:0001656//metanephros development;GO:0001657//ureteric bud development;GO:0008285//negative regulation of cell proliferation;GO:0009887//animal organ morphogenesis;GO:0009952//anterior/posterior pattern specification;GO:0010862//positive regulation of pathway-restricted SMAD protein phosphorylation;GO:0021512//spinal cord anterior/posterior patterning;GO:…
ENSSSCG00000000364	22.11	21.34	18.29	23.7	29.7	27.79	27.09	25.33	551.5	424.28	414.68	400.73	620.16	594.99	774.57	595.75	SARNP	SAP domain containing ribonucleoprotein [Source:NCBI gene;Acc:100517942]	-	-	-	-	-	-	-
ENSSSCG00000000365	27.02	26.43	40.55	36.3	27.68	27.12	35.32	37.02	750.22	615.38	963.24	743.47	609.34	632.05	1037.61	871.52	ORMDL2	ORMDL sphingolipid biosynthesis regulator 2 [Source:NCBI gene;Acc:100157122]	-	-	-	-	GO:0005623//cell;GO:0005783//endoplasmic reticulum;GO:0005789//endoplasmic reticulum membrane;GO:0016020//membrane;GO:0016021//integral component of membrane;GO:0035339//SPOTS complex	-	GO:0006672//ceramide metabolic process;GO:0090155//negative regulation of sphingolipid biosynthetic process;GO:0090156//cellular sphingolipid homeostasis;GO:1900060//negative regulation of ceramide biosynthetic process
ENSSSCG00000000366	10.98	10.69	12.7	13.95	11	10.79	15.12	15.42	1801.21	1467.9	1776.75	1685.96	1428.11	1483.14	2625.89	2145.89	DNAJC14	DnaJ heat shock protein family (Hsp40) member C14 [Source:NCBI gene;Acc:100151876]	-	-	-	-	GO:0016020//membrane;GO:0016021//integral component of membrane	-	-
ENSSSCG00000000367	1.12	0.65	2.66	2.57	2.48	2.36	2.81	2.69	76	37	155	129	134	135	202	155	-	transmembrane protein 198-like [Source:NCBI gene;Acc:100523964]	-	-	-	-	GO:0005886//plasma membrane;GO:0012506//vesicle membrane;GO:0016020//membrane;GO:0016021//integral component of membrane;GO:0031410//cytoplasmic vesicle	-	GO:0090263//positive regulation of canonical Wnt signaling pathway
ENSSSCG00000000368	5.39	5.52	15.19	16.19	7.46	8.06	10.7	9.95	235	202	567	521	258	295	494	368	MMP19	matrix metallopeptidase 19 [Source:NCBI gene;Acc:100518427]	-	-	-	-	GO:0005615//extracellular space;GO:0031012//extracellular matrix	GO:0004222//metalloendopeptidase activity;GO:0008233//peptidase activity;GO:0008237//metallopeptidase activity;GO:0008270//zinc ion binding;GO:0016787//hydrolase activity;GO:0046872//metal ion binding	GO:0006508//proteolysis;GO:0030198//extracellular matrix organization;GO:0030574//collagen catabolic process
ENSSSCG00000000370	4.04	3.48	10.62	12.25	14.45	13.54	19.8	20.79	314	227	705	701	896	880	1624	1371	DGKA	diacylglycerol kinase alpha [Source:NCBI gene;Acc:397097]	Metabolism;Environmental Information Processing;Environmental Information Processing;Human Diseases;Metabolism;Organismal Systems;Metabolism	Global and overview maps;Signal transduction;Signal transduction;Cancers;Lipid metabolism;Development and regeneration;Lipid metabolism	ko01100//Metabolic pathways;ko04072//Phospholipase D signaling pathway;ko04070//Phosphatidylinositol signaling system;ko05231//Choline metabolism in cancer;ko00564//Glycerophospholipid metabolism;ko04361//Axon regeneration;ko00561//Glycerolipid metabolism	K00901;K00901;K00901;K00901;K00901;K00901;K00901	GO:0005829//cytosol;GO:0005886//plasma membrane	GO:0000166//nucleotide binding;GO:0003951//NAD+ kinase activity;GO:0004143//diacylglycerol kinase activity;GO:0005509//calcium ion binding;GO:0005524//ATP binding;GO:0005543//phospholipid binding;GO:0008289//lipid binding;GO:0016301//kinase activity;GO:0016740//transferase activity	GO:0006654//phosphatidic acid biosynthetic process;GO:0007165//signal transduction;GO:0007205//protein kinase C-activating G protein-coupled receptor signaling pathway;GO:0016310//phosphorylation;GO:0035556//intracellular signal transduction;GO:0046339//diacylglycerol metabolic process;GO:0046486//glycerolipid metabolic process;GO:0046834//lipid phosphorylation
ENSSSCG00000000371	0.6	0.41	0.74	0.6	1.14	1.02	1.72	1.71	35	19	37	26	53	50	107	85	PMEL	premelanosome protein [Source:NCBI gene;Acc:100626164]	-	-	-	-	GO:0005783//endoplasmic reticulum;GO:0005789//endoplasmic reticulum membrane;GO:0005794//Golgi apparatus;GO:0005887//integral component of plasma membrane;GO:0016020//membrane;GO:0016021//integral component of membrane;GO:0032585//multivesicular body membrane;GO:0042470//melanosome	GO:0042802//identical protein binding	GO:0032438//melanosome organization
ENSSSCG00000000376	3.35	3.23	10.16	9.49	5.79	6.48	8.56	9.29	211	167	564	448	289	338	567	513	SUOX	sulfite oxidase [Source:NCBI gene;Acc:100625272]	Metabolism;Metabolism	Global and overview maps;Energy metabolism	ko01100//Metabolic pathways;ko00920//Sulfur metabolism	K00387;K00387	GO:0005739//mitochondrion	GO:0008482//sulfite oxidase activity;GO:0016491//oxidoreductase activity;GO:0020037//heme binding;GO:0030151//molybdenum ion binding;GO:0043546//molybdopterin cofactor binding;GO:0046872//metal ion binding	GO:0006790//sulfur compound metabolic process;GO:0042128//nitrate assimilation;GO:0055114//oxidation-reduction process
ENSSSCG00000000377	130.01	151.51	104.37	99.33	153.1	138.64	143.52	153.72	6522.98	6235.99	4715.91	3717.89	6165.98	5863.95	7651.89	6586.92	-	proliferation-associated 2G4 [Source:NCBI gene;Acc:100737962]	-	-	-	-	GO:0005730//nucleolus;GO:0005737//cytoplasm	GO:0003676//nucleic acid binding	-
ENSSSCG00000000379	23.22	24.57	48.79	52.08	28.88	28.2	41.91	43.84	2926	2570	5305	4929	2893	3019	5599	4786	ESYT1	extended synaptotagmin 1 [Source:NCBI gene;Acc:100519485]	-	-	-	-	GO:0016020//membrane;GO:0016021//integral component of membrane;GO:0031227//intrinsic component of endoplasmic reticulum membrane;GO:0031234//extrinsic component of cytoplasmic side of plasma membrane	GO:0005509//calcium ion binding;GO:0005544//calcium-dependent phospholipid binding;GO:0008289//lipid binding;GO:0008429//phosphatidylethanolamine binding;GO:0031210//phosphatidylcholine binding;GO:0035091//phosphatidylinositol binding	GO:0006869//lipid transport;GO:0061817//endoplasmic reticulum-plasma membrane tethering
ENSSSCG00000000382	18.77	17.86	38.32	34.69	26.44	27.12	30.91	31.61	2826	2253	4883	3802	3121	3441	4936	4054	SMARCC2	SWI/SNF related, matrix associated, actin dependent regulator of chromatin subfamily c member 2 [Source:NCBI gene;Acc:100157539]	Organismal Systems;Human Diseases	Environmental adaptation;Cancers	ko04714//Thermogenesis;ko05225//Hepatocellular carcinoma	K11649;K11649	GO:0005634//nucleus;GO:0005654//nucleoplasm;GO:0016514//SWI/SNF complex;GO:0071564//npBAF complex;GO:0071565//nBAF complex	GO:0003677//DNA binding;GO:0003682//chromatin binding;GO:0005515//protein binding;GO:0042393//histone binding	GO:0000122//negative regulation of transcription by RNA polymerase II;GO:0021882//regulation of transcription from RNA polymerase II promoter involved in forebrain neuron fate commitment;GO:0043044//ATP-dependent chromatin remodeling;GO:0045893//positive regulation of transcription, DNA-templated
ENSSSCG00000000383	6.96	7.83	17.81	14.5	12.83	14.05	16.46	16.34	523	462	1114	809	774	916	1260	1046	RNF41	ring finger protein 41 [Source:NCBI gene;Acc:100157936]	Cellular Processes	Transport and catabolism	ko04144//Endocytosis	K11981	GO:0048471//perinuclear region of cytoplasm;GO:0071782//endoplasmic reticulum tubular network	GO:0004842//ubiquitin-protein transferase activity;GO:0005128//erythropoietin receptor binding;GO:0005135//interleukin-3 receptor binding;GO:0005515//protein binding;GO:0017160//Ral GTPase binding;GO:0019904//protein domain specific binding;GO:0030971//receptor tyrosine kinase binding;GO:0042802//identical protein binding;GO:0046872//metal ion binding;GO:0061630//ubiquitin protein ligase activity	GO:0000209//protein polyubiquitination;GO:0008285//negative regulation of cell proliferation;GO:0010468//regulation of gene expression;GO:0010498//proteasomal protein catabolic process;GO:0016567//protein ubiquitination;GO:0030336//negative regulation of cell migration;GO:0043408//regulation of MAPK cascade;GO:0045619//regulation of lymphocyte differentiation;GO:0045637//regulation of myeloid cel…
ENSSSCG00000000384	3.52	3.53	10.24	9.27	7.95	9.34	10.21	10.53	200	168	497	388	358	445	613	507	NABP2	nucleic acid binding protein 2 [Source:NCBI gene;Acc:100154321]	-	-	-	-	GO:0000784//nuclear chromosome, telomeric region;GO:0005634//nucleus;GO:0005654//nucleoplasm;GO:0005829//cytosol;GO:0070876//SOSS complex	GO:0003676//nucleic acid binding;GO:0003677//DNA binding;GO:0003697//single-stranded DNA binding;GO:0070182//DNA polymerase binding;GO:0098505//G-rich strand telomeric DNA binding	GO:0000724//double-strand break repair via homologous recombination;GO:0006281//DNA repair;GO:0006974//cellular response to DNA damage stimulus;GO:0007093//mitotic cell cycle checkpoint;GO:0010212//response to ionizing radiation;GO:0070200//establishment of protein localization to telomere;GO:1904355//positive regulation of telomere capping
ENSSSCG00000000385	0.06	0.03	0.1	0.19	0.22	0.09	0.15	0.06	5	2	5	8	11	6	10	3	SLC39A5	solute carrier family 39 member 5 [Source:NCBI gene;Acc:100155542]	-	-	-	-	GO:0005623//cell;GO:0005887//integral component of plasma membrane;GO:0016020//membrane;GO:0016021//integral component of membrane;GO:0016323//basolateral plasma membrane	GO:0005385//zinc ion transmembrane transporter activity;GO:0046873//metal ion transmembrane transporter activity	GO:0001654//eye development;GO:0006882//cellular zinc ion homeostasis;GO:0030001//metal ion transport;GO:0030509//BMP signaling pathway;GO:0034224//cellular response to zinc ion starvation;GO:0048026//positive regulation of mRNA splicing, via spliceosome;GO:0055085//transmembrane transport;GO:0071578//zinc ion import across plasma membrane
ENSSSCG00000000386	25.46	24.16	9.56	9.18	11.61	11.23	8.95	9.27	5712	4545	1835	1520	2065	2115	2126	1764	ANKRD52	ankyrin repeat domain 52 [Source:NCBI gene;Acc:100519313]	-	-	-	-	-	GO:0005515//protein binding	-
ENSSSCG00000000393	7.33	6.6	9.12	9.19	10	9.36	13.32	13.56	1489.51	1120.14	1324.64	1138.38	1526.94	1514.88	2293.78	1859.8	PAN2	poly(A) specific ribonuclease subunit PAN2 [Source:NCBI gene;Acc:100153107]	Genetic Information Processing	Folding, sorting and degradation	ko03018//RNA degradation	K12571	GO:0000932//P-body;GO:0005634//nucleus;GO:0005737//cytoplasm;GO:0031251//PAN complex	GO:0000175//3'-5'-exoribonuclease activity;GO:0003676//nucleic acid binding;GO:0004518//nuclease activity;GO:0004527//exonuclease activity;GO:0004535//poly(A)-specific ribonuclease activity;GO:0005515//protein binding;GO:0016787//hydrolase activity;GO:0046872//metal ion binding	GO:0000288//nuclear-transcribed mRNA catabolic process, deadenylation-dependent decay;GO:0000289//nuclear-transcribed mRNA poly(A) tail shortening;GO:0006397//mRNA processing;GO:0010606//positive regulation of cytoplasmic mRNA processing body assembly;GO:0090305//nucleic acid phosphodiester bond hydrolysis;GO:0090503//RNA phosphodiester bond hydrolysis, exonucleolytic
ENSSSCG00000000394	18.31	16.97	25.47	30.23	26.66	26.77	28.85	31.41	647	503	770	788	747	794	1079	941	CNPY2	canopy FGF signaling regulator 2 [Source:NCBI gene;Acc:100151912]	-	-	-	-	GO:0005783//endoplasmic reticulum	-	GO:0010629//negative regulation of gene expression;GO:0010988//regulation of low-density lipoprotein particle clearance;GO:0045716//positive regulation of low-density lipoprotein particle receptor biosynthetic process
ENSSSCG00000000396	209.13	198.58	35.03	37.6	148.32	141.5	24.05	25.2	24943.1	19764.51	3580.98	3234.79	14156.5	14362.92	3050.37	2550.65	STAT2	signal transducer and activator of transcription 2 [Source:NCBI gene;Acc:396923]	Human Diseases;Human Diseases;Human Diseases;Human Diseases;Human Diseases;Human Diseases;Organismal Systems;Human Diseases;Human Diseases;Environmental Information Processing;Cellular Processes;Human Diseases;Organismal Systems;Organismal Systems;Organismal Systems	Cancers;Infectious diseases;Infectious diseases;Infectious diseases;Infectious diseases;Infectious diseases;Immune system;Infectious diseases;Infectious diseases;Signal transduction;Cell growth and death;Infectious diseases;Immune system;Development;Immune system	ko05200//Pathways in cancer;ko05168//Herpes simplex infection;ko05165//Human papillomavirus infection;ko05169//Epstein-Barr virus infection;ko05162//Measles;ko05167//Kaposi sarcoma-associated herpesvirus infection;ko04062//Chemokine signaling pathway;ko05161//Hepatitis B;ko05164//Influenza A;ko04630//Jak-STAT signaling pathway;ko04217//Necroptosis;ko05160//Hepatitis C;ko04621//NOD-like receptor s…	K11221;K11221;K11221;K11221;K11221;K11221;K11221;K11221;K11221;K11221;K11221;K11221;K11221;K11221;K11221	GO:0005634//nucleus;GO:0005737//cytoplasm;GO:0005829//cytosol	GO:0000978//RNA polymerase II proximal promoter sequence-specific DNA binding;GO:0001228//DNA-binding transcription activator activity, RNA polymerase II-specific;GO:0003677//DNA binding;GO:0003700//DNA-binding transcription factor activity	GO:0001932//regulation of protein phosphorylation;GO:0006355//regulation of transcription, DNA-templated;GO:0006952//defense response;GO:0007165//signal transduction;GO:0007259//JAK-STAT cascade;GO:0019221//cytokine-mediated signaling pathway;GO:0042127//regulation of cell proliferation;GO:0043434//response to peptide hormone;GO:0045944//positive regulation of transcription by RNA polymerase II;G…
ENSSSCG00000000398	0	0	0	0	0	0	0.07	0.07	0	0	0	0	0	0	1.87	1.56	APOF	apolipoprotein F [Source:NCBI gene;Acc:445462]	-	-	-	-	-	-	-
ENSSSCG00000000399	2.3	2.02	1.35	1.1	4.14	3.53	4.45	4.47	330	243	165	116	470	425	674.13	542.44	TIMELESS	timeless circadian regulator [Source:HGNC Symbol;Acc:HGNC:11813]	-	-	-	-	GO:0000228//nuclear chromosome;GO:0000790//nuclear chromatin;GO:0005634//nucleus;GO:0005654//nucleoplasm;GO:0031298//replication fork protection complex;GO:0035861//site of double-strand break	GO:0003677//DNA binding	GO:0000076//DNA replication checkpoint;GO:0000122//negative regulation of transcription by RNA polymerase II;GO:0002009//morphogenesis of an epithelium;GO:0006281//DNA repair;GO:0006974//cellular response to DNA damage stimulus;GO:0007623//circadian rhythm;GO:0030324//lung development;GO:0042752//regulation of circadian rhythm;GO:0043111//replication fork arrest;GO:0044770//cell cycle phase trans…
ENSSSCG00000000400	0	0	0	0.06	0	0.02	0	0.02	0	0	0	3	0	1	0	1	MIP	major intrinsic protein of lens fiber [Source:NCBI gene;Acc:100522373]	-	-	-	-	GO:0005783//endoplasmic reticulum;GO:0005886//plasma membrane;GO:0016020//membrane;GO:0016021//integral component of membrane;GO:0016324//apical plasma membrane	GO:0005212//structural constituent of eye lens;GO:0015250//water channel activity;GO:0015267//channel activity	GO:0002088//lens development in camera-type eye;GO:0006833//water transport;GO:0007601//visual perception;GO:0045785//positive regulation of cell adhesion;GO:0051289//protein homotetramerization;GO:0055085//transmembrane transport;GO:1990349//gap junction-mediated intercellular transport
ENSSSCG00000000401	0.33	0.18	0.76	0.6	0.99	1.17	1.96	2.23	27	12	53	36	64	80	169	154	GLS2	glutaminase 2 [Source:NCBI gene;Acc:100738224]	Metabolism;Human Diseases;Organismal Systems;Organismal Systems;Human Diseases;Metabolism;Organismal Systems;Metabolism;Metabolism	Global and overview maps;Cancers;Nervous system;Nervous system;Cancers;Amino acid metabolism;Excretory system;Amino acid metabolism;Metabolism of other amino acids	ko01100//Metabolic pathways;ko05206//MicroRNAs in cancer;ko04724//Glutamatergic synapse;ko04727//GABAergic synapse;ko05230//Central carbon metabolism in cancer;ko00250//Alanine, aspartate and glutamate metabolism;ko04964//Proximal tubule bicarbonate reclamation;ko00220//Arginine biosynthesis;ko00471//D-Glutamine and D-glutamate metabolism	K01425;K01425;K01425;K01425;K01425;K01425;K01425;K01425;K01425	GO:0005739//mitochondrion	GO:0004359//glutaminase activity;GO:0005515//protein binding	GO:0006541//glutamine metabolic process;GO:0042981//regulation of apoptotic process;GO:0072593//reactive oxygen species metabolic process
ENSSSCG00000000402	14.04	13.81	15.85	13.41	13.09	12.98	11.25	11.44	1477.69	1180.56	1310.33	1049.04	961.73	989.13	1089.98	840.01	RBMS2	RNA binding motif single stranded interacting protein 2 [Source:NCBI gene;Acc:100522738]	-	-	-	-	GO:1990904//ribonucleoprotein complex	GO:0003676//nucleic acid binding;GO:0003723//RNA binding	-
ENSSSCG00000000403	30.54	28.69	36.49	34.09	21.55	24.6	25.25	25.48	7476	5864	7548	6097	4170	5027	6492	5257	BAZ2A	bromodomain adjacent to zinc finger domain 2A [Source:NCBI gene;Acc:100153516]	-	-	-	-	GO:0005634//nucleus	GO:0003677//DNA binding;GO:0005515//protein binding;GO:0046872//metal ion binding	-
ENSSSCG00000000405	201.66	206.87	229.69	261.26	338.78	332.29	353.51	401.51	11080	9478	10757	10606	14640	15294	20655	18575	-	ATP synthase F1 subunit beta [Source:NCBI gene;Acc:100157156]	Metabolism;Human Diseases;Human Diseases;Organismal Systems;Human Diseases;Metabolism	Global and overview maps;Neurodegenerative diseases;Neurodegenerative diseases;Environmental adaptation;Neurodegenerative diseases;Energy metabolism	ko01100//Metabolic pathways;ko05010//Alzheimer disease;ko05016//Huntington disease;ko04714//Thermogenesis;ko05012//Parkinson disease;ko00190//Oxidative phosphorylation	K02133;K02133;K02133;K02133;K02133;K02133	GO:0005623//cell;GO:0005753//mitochondrial proton-transporting ATP synthase complex;GO:0045261//proton-transporting ATP synthase complex, catalytic core F(1)	GO:0000166//nucleotide binding;GO:0005524//ATP binding;GO:0016887//ATPase activity;GO:0046933//proton-transporting ATP synthase activity, rotational mechanism	GO:0006754//ATP biosynthetic process;GO:0015986//ATP synthesis coupled proton transport;GO:0042776//mitochondrial ATP synthesis coupled proton transport;GO:0046034//ATP metabolic process;GO:1902600//proton transmembrane transport
ENSSSCG00000000406	147.16	139.21	83.78	78.47	142.05	140.65	103.67	97.12	7237	5753	3538	2854	5571	5837	5423	4063	-	prostaglandin E synthase 3 [Source:NCBI gene;Acc:100155956]	Metabolism;Metabolism	Global and overview maps;Lipid metabolism	ko01100//Metabolic pathways;ko00590//Arachidonic acid metabolism	K15730;K15730	GO:0005634//nucleus;GO:0005737//cytoplasm;GO:0005829//cytosol	GO:0050220//prostaglandin-E synthase activity;GO:0051087//chaperone binding;GO:0051879//Hsp90 protein binding;GO:0070182//DNA polymerase binding	GO:0001516//prostaglandin biosynthetic process;GO:0005978//glycogen biosynthetic process;GO:0006457//protein folding;GO:0007004//telomere maintenance via telomerase;GO:0008283//cell proliferation;GO:0042921//glucocorticoid receptor signaling pathway;GO:0043588//skin development;GO:0051131//chaperone-mediated protein complex assembly;GO:0051973//positive regulation of telomerase activity;GO:006043…
ENSSSCG00000000411	2.34	2.49	2.61	2.63	9.28	9.46	5.4	6.33	174	155	166	144	547	590	425	399	NAB2	NGFI-A binding protein 2 [Source:NCBI gene;Acc:100157578]	-	-	-	-	GO:0005634//nucleus	GO:0003712//transcription coregulator activity;GO:0008134//transcription factor binding;GO:0042802//identical protein binding	GO:0001958//endochondral ossification;GO:0006355//regulation of transcription, DNA-templated;GO:0014037//Schwann cell differentiation;GO:0016480//negative regulation of transcription by RNA polymerase III;GO:0042552//myelination;GO:0045682//regulation of epidermis development;GO:0045892//negative regulation of transcription, DNA-templated
ENSSSCG00000000413	0	0	0	0	0.11	0.05	0.02	0	0	0	0	0	10	4	2	0	MYO1A	myosin IA [Source:NCBI gene;Acc:100739662]	Human Diseases	Infectious diseases	ko05130//Pathogenic Escherichia coli infection	K10356	GO:0005623//cell;GO:0005737//cytoplasm;GO:0005886//plasma membrane;GO:0005902//microvillus;GO:0005903//brush border;GO:0009925//basal plasma membrane;GO:0015629//actin cytoskeleton;GO:0016323//basolateral plasma membrane;GO:0016324//apical plasma membrane;GO:0016328//lateral plasma membrane;GO:0016459//myosin complex;GO:0030864//cortical actin cytoskeleton;GO:0031941//filamentous actin;GO:0031982…	GO:0000146//microfilament motor activity;GO:0000166//nucleotide binding;GO:0003774//motor activity;GO:0003779//actin binding;GO:0005515//protein binding;GO:0005524//ATP binding;GO:0030898//actin-dependent ATPase activity;GO:0051015//actin filament binding	GO:0007015//actin filament organization;GO:0007605//sensory perception of sound;GO:0030030//cell projection organization;GO:0030033//microvillus assembly;GO:0030050//vesicle transport along actin filament;GO:0051648//vesicle localization
ENSSSCG00000000415	0.02	0	0.12	0.06	0.03	0.03	0.02	0.02	1	0	5	2	1	1	1	0.9	SDR9C7	short chain dehydrogenase/reductase family 9C member 7 [Source:NCBI gene;Acc:100626104]	-	-	-	-	-	GO:0004745//retinol dehydrogenase activity;GO:0016491//oxidoreductase activity	GO:0055114//oxidation-reduction process
ENSSSCG00000000418	0	0	0	0	0	0	0	0.01	0	0	1	0	0	0	0	2	TAC3	tachykinin precursor 3 [Source:NCBI gene;Acc:492314]	Environmental Information Processing	Signaling molecules and interaction	ko04080//Neuroactive ligand-receptor interaction	K05240	GO:0005576//extracellular region	-	GO:0007217//tachykinin receptor signaling pathway;GO:0007218//neuropeptide signaling pathway;GO:0045777//positive regulation of blood pressure
ENSSSCG00000000419	0.26	0.17	0.16	0.38	0.35	0.42	0.26	0.41	23	16	12	27	25	31	29	37.1	RDH16	retinol dehydrogenase 16 [Source:NCBI gene;Acc:100626199]	Metabolism;Metabolism	Global and overview maps;Metabolism of cofactors and vitamins	ko01100//Metabolic pathways;ko00830//Retinol metabolism	K11154;K11154	GO:0043231//intracellular membrane-bounded organelle	GO:0004745//retinol dehydrogenase activity;GO:0047023//androsterone dehydrogenase activity;GO:0047044//androstan-3-alpha,17-beta-diol dehydrogenase activity	GO:0008202//steroid metabolic process;GO:0055114//oxidation-reduction process
ENSSSCG00000000431	3.23	3.06	4.87	3.91	4.97	4.81	6.65	5.67	369	293	476	330	451	462	805	550	MBD6	methyl-CpG binding domain protein 6 [Source:NCBI gene;Acc:100518908]	-	-	-	-	GO:0001650//fibrillar center;GO:0005634//nucleus;GO:0005654//nucleoplasm;GO:0010369//chromocenter	GO:0003677//DNA binding;GO:0003682//chromatin binding	-
ENSSSCG00000000433	2.36	2.49	3.72	3.31	7.62	7.48	9.58	9.72	171.9	149.35	215.26	172.32	423.06	439.82	711.38	586.57	B4GALNT1	beta-1,4-N-acetyl-galactosaminyltransferase 1 [Source:NCBI gene;Acc:100516440]	Metabolism;Metabolism	Global and overview maps;Glycan biosynthesis and metabolism	ko01100//Metabolic pathways;ko00604//Glycosphingolipid biosynthesis - ganglio series	K00725;K00725	GO:0000139//Golgi membrane;GO:0005794//Golgi apparatus;GO:0016020//membrane;GO:0016021//integral component of membrane;GO:0030173//integral component of Golgi membrane	GO:0003947//(N-acetylneuraminyl)-galactosylglucosylceramide N-acetylgalactosaminyltransferase activity;GO:0016740//transferase activity;GO:0016757//transferase activity, transferring glycosyl groups;GO:0016758//transferase activity, transferring hexosyl groups	GO:0001574//ganglioside biosynthetic process;GO:0006687//glycosphingolipid metabolic process;GO:0007283//spermatogenesis;GO:0019915//lipid storage;GO:0030259//lipid glycosylation
ENSSSCG00000000435	0.11	0.07	0.31	0.35	0.47	0.49	0.62	0.63	7	4	17	17	24	27	43	35	-	Rho guanine nucleotide exchange factor 25 [Source:NCBI gene;Acc:100517400]	Human Diseases	Infectious diseases	ko05130//Pathogenic Escherichia coli infection	K20690	-	GO:0005085//guanyl-nucleotide exchange factor activity;GO:0005089//Rho guanyl-nucleotide exchange factor activity	GO:0035023//regulation of Rho protein signal transduction
ENSSSCG00000000436	35.14	35.28	41.23	41.98	34.84	36.03	44.87	45.08	2962.31	2489.81	2987.54	2611.9	2342.17	2557.45	4032.21	3236.89	PIP4K2C	phosphatidylinositol-5-phosphate 4-kinase type 2 gamma [Source:NCBI gene;Acc:100520306]	Metabolism;Cellular Processes;Environmental Information Processing;Metabolism	Global and overview maps;Cell motility;Signal transduction;Carbohydrate metabolism	ko01100//Metabolic pathways;ko04810//Regulation of actin cytoskeleton;ko04070//Phosphatidylinositol signaling system;ko00562//Inositol phosphate metabolism	K00920;K00920;K00920;K00920	-	GO:0000166//nucleotide binding;GO:0005524//ATP binding;GO:0016301//kinase activity;GO:0016307//phosphatidylinositol phosphate kinase activity;GO:0016740//transferase activity	GO:0016310//phosphorylation;GO:0046488//phosphatidylinositol metabolic process;GO:0046854//phosphatidylinositol phosphorylation
ENSSSCG00000000437	0.58	0.68	1.22	1.2	3.8	2.9	2.17	2.9	50.02	44.02	85.1	71	223.23	191.18	181.05	196	ARHGAP9	Rho GTPase activating protein 9 [Source:NCBI gene;Acc:100518732]	-	-	-	-	GO:0005737//cytoplasm	GO:0005096//GTPase activator activity;GO:0005515//protein binding	GO:0007165//signal transduction;GO:0043087//regulation of GTPase activity;GO:0043547//positive regulation of GTPase activity
ENSSSCG00000000439	0.82	0.84	1	1.25	0.61	0.66	0.93	1.04	155.69	133.19	161.46	175.1	91.83	103.55	184.79	166.11	KIF5A	kinesin family member 5A [Source:NCBI gene;Acc:100519957]	Human Diseases;Human Diseases;Cellular Processes;Organismal Systems	Neurodegenerative diseases;Neurodegenerative diseases;Transport and catabolism;Nervous system	ko05010//Alzheimer disease;ko05016//Huntington disease;ko04144//Endocytosis;ko04728//Dopaminergic synapse	K10396;K10396;K10396;K10396	GO:0005737//cytoplasm;GO:0005874//microtubule;GO:0032839//dendrite cytoplasm;GO:0035253//ciliary rootlet;GO:0043005//neuron projection;GO:0043025//neuronal cell body	GO:0000166//nucleotide binding;GO:0003774//motor activity;GO:0003777//microtubule motor activity;GO:0005524//ATP binding;GO:0008017//microtubule binding;GO:0019894//kinesin binding	GO:0007018//microtubule-based movement;GO:0016192//vesicle-mediated transport;GO:0098971//anterograde dendritic transport of neurotransmitter receptor complex
ENSSSCG00000000442	0.77	0.68	1.13	1.16	17.48	15.53	8.39	10.41	29.52	21.7	37.12	32.83	530.75	499.18	339.92	338.09	INHBE	inhibin subunit beta E [Source:NCBI gene;Acc:100518554]	Environmental Information Processing;Cellular Processes;Environmental Information Processing	Signaling molecules and interaction;Cellular community - eukaryotes;Signal transduction	ko04060//Cytokine-cytokine receptor interaction;ko04550//Signaling pathways regulating pluripotency of stem cells;ko04350//TGF-beta signaling pathway	K22689;K22689;K22689	GO:0005576//extracellular region;GO:0005615//extracellular space	GO:0005125//cytokine activity;GO:0005179//hormone activity;GO:0008083//growth factor activity	GO:0010862//positive regulation of pathway-restricted SMAD protein phosphorylation;GO:0060395//SMAD protein signal transduction
ENSSSCG00000000443	0.28	0.23	0.78	0.99	5.44	5.79	3.62	4.02	41.48	29.3	98.88	109.17	642.25	722.82	570.08	506.91	GLI1	GLI family zinc finger 1 [Source:NCBI gene;Acc:100520490]	Human Diseases;Environmental Information Processing;Human Diseases;Environmental Information Processing	Cancers;Signal transduction;Cancers;Signal transduction	ko05200//Pathways in cancer;ko04024//cAMP signaling pathway;ko05217//Basal cell carcinoma;ko04340//Hedgehog signaling pathway	K16797;K16797;K16797;K16797	GO:0005634//nucleus;GO:0005737//cytoplasm	GO:0000977//RNA polymerase II regulatory region sequence-specific DNA binding;GO:0000981//DNA-binding transcription factor activity, RNA polymerase II-specific;GO:0003676//nucleic acid binding;GO:0003677//DNA binding	GO:0007224//smoothened signaling pathway;GO:0021983//pituitary gland development;GO:0045944//positive regulation of transcription by RNA polymerase II
ENSSSCG00000000444	48.92	48.26	88.55	89	83.93	78.83	110.89	115.2	2080	1741	3249	2826	2864	2862	5055	4221	DCTN2	dynactin subunit 2 [Source:NCBI gene;Acc:100515661]	Human Diseases;Organismal Systems	Neurodegenerative diseases;Excretory system	ko05016//Huntington disease;ko04962//Vasopressin-regulated water reabsorption	K10424;K10424	GO:0000776//kinetochore;GO:0005623//cell;GO:0005737//cytoplasm;GO:0005813//centrosome;GO:0005829//cytosol;GO:0005869//dynactin complex;GO:0030426//growth cone;GO:0031982//vesicle	GO:0019901//protein kinase binding;GO:0030507//spectrin binding;GO:0042802//identical protein binding	GO:0007017//microtubule-based process;GO:0007052//mitotic spindle organization;GO:0007080//mitotic metaphase plate congression;GO:0032402//melanosome transport;GO:0071539//protein localization to centrosome
ENSSSCG00000000449	18.06	18.65	18.49	16.04	13.17	13.96	15.03	14.84	1212	1051	1064	805	691	762	1109	861	DTX3	deltex E3 ubiquitin ligase 3 [Source:NCBI gene;Acc:100620343]	Environmental Information Processing	Signal transduction	ko04330//Notch signaling pathway	K06058	GO:0005654//nucleoplasm	GO:0061630//ubiquitin protein ligase activity	GO:0007219//Notch signaling pathway;GO:0016567//protein ubiquitination
ENSSSCG00000000453	5.26	4.89	4.22	3.91	6.26	5.2	6.7	6.93	195	152	134	107	184	162	263	218	ATP23	ATP23 metallopeptidase and ATP synthase assembly factor homolog [Source:NCBI gene;Acc:100737094]	-	-	-	-	GO:0005829//cytosol;GO:0005886//plasma membrane;GO:0030054//cell junction;GO:0031314//extrinsic component of mitochondrial inner membrane;GO:0043231//intracellular membrane-bounded organelle	GO:0004222//metalloendopeptidase activity;GO:0008233//peptidase activity;GO:0008237//metallopeptidase activity;GO:0016787//hydrolase activity;GO:0046872//metal ion binding	GO:0006508//proteolysis;GO:0033615//mitochondrial proton-transporting ATP synthase complex assembly;GO:0034982//mitochondrial protein processing
ENSSSCG00000000455	5.8	5.32	24.22	25.66	10.03	10.02	21.48	21.11	791	592	2755	2471	1037	1096	3009	2367	LRIG3	leucine rich repeats and immunoglobulin like domains 3 [Source:NCBI gene;Acc:100155928]	-	-	-	-	GO:0005615//extracellular space;GO:0016020//membrane;GO:0016021//integral component of membrane;GO:0031012//extracellular matrix	GO:0005515//protein binding	GO:0032474//otolith morphogenesis
ENSSSCG00000000456	0	0	0	0	0.01	0	0	0	0	0	0	0	1	0	0	0	SLC16A7	solute carrier family 16 member 7 [Source:NCBI gene;Acc:100158241]	-	-	-	-	GO:0005887//integral component of plasma membrane;GO:0016020//membrane;GO:0016021//integral component of membrane	GO:0008028//monocarboxylic acid transmembrane transporter activity;GO:0015129//lactate transmembrane transporter activity;GO:0050833//pyruvate transmembrane transporter activity	GO:0015718//monocarboxylic acid transport;GO:0035873//lactate transmembrane transport;GO:0055085//transmembrane transport;GO:1901475//pyruvate transmembrane transport
ENSSSCG00000000457	40.33	39.51	13.52	14.35	33.92	30.7	21.56	19.82	5095	4013	1557	1420	3270	3358	3134	2068	USP15	ubiquitin specific peptidase 15 [Source:NCBI gene;Acc:100524085]	Cellular Processes	Transport and catabolism	ko04137//Mitophagy - animal	K21343	GO:0005634//nucleus;GO:0005737//cytoplasm;GO:0005829//cytosol	GO:0003824//catalytic activity;GO:0004197//cysteine-type endopeptidase activity;GO:0004843//thiol-dependent ubiquitin-specific protease activity;GO:0005160//transforming growth factor beta receptor binding;GO:0008233//peptidase activity;GO:0008234//cysteine-type peptidase activity;GO:0016787//hydrolase activity;GO:0036459//thiol-dependent ubiquitinyl hydrolase activity;GO:0042802//identical prote…	GO:0006508//proteolysis;GO:0006511//ubiquitin-dependent protein catabolic process;GO:0007179//transforming growth factor beta receptor signaling pathway;GO:0016579//protein deubiquitination;GO:0030509//BMP signaling pathway;GO:0035520//monoubiquitinated protein deubiquitination;GO:0035616//histone H2B conserved C-terminal lysine deubiquitination;GO:0060389//pathway-restricted SMAD protein phospho…
ENSSSCG00000000458	14.96	13.64	18.5	19.35	23.46	22.56	22.67	21.58	2656.81	2035.98	2822.62	2543.59	3322.86	3389.39	4282.29	3273.31	MON2	MON2 homolog, regulator of endosome-to-Golgi trafficking [Source:NCBI gene;Acc:100154568]	-	-	-	-	-	-	GO:0015031//protein transport
ENSSSCG00000000462	3.24	3.26	3.08	3.97	7.46	7.52	7.94	8.14	154	130	125	139	281	300	399	328	RXYLT1	ribitol xylosyltransferase 1 [Source:NCBI gene;Acc:100155789]	Metabolism;Metabolism	Global and overview maps;Glycan biosynthesis and metabolism	ko01100//Metabolic pathways;ko00515//Mannose type O-glycan biosyntheis	K21052;K21052	GO:0005654//nucleoplasm;GO:0005794//Golgi apparatus	GO:0016740//transferase activity;GO:0120053//ribitol beta-1,4-xylosyltransferase activity	GO:0035269//protein O-linked mannosylation
ENSSSCG00000000464	0	0	0	0.03	0.12	0.12	0.18	0.04	0	0	0	1	5	6	11	2	C12orf56	chromosome 5 C12orf56 homolog [Source:NCBI gene;Acc:100737998]	-	-	-	-	-	-	-
ENSSSCG00000000466	18.01	19.34	27.48	32.47	73.8	70.42	58.86	61.42	2284.26	1985.31	2912.15	2953.53	6997.28	7123.25	7608.55	6349.71	XPOT	exportin for tRNA [Source:NCBI gene;Acc:100511016]	Genetic Information Processing	Translation	ko03013//RNA transport	K14288	GO:0005634//nucleus;GO:0005643//nuclear pore;GO:0005737//cytoplasm;GO:0016363//nuclear matrix	GO:0000049//tRNA binding;GO:0003723//RNA binding;GO:0004672//protein kinase activity;GO:0005524//ATP binding;GO:0008536//Ran GTPase binding	GO:0006409//tRNA export from nucleus;GO:0006468//protein phosphorylation;GO:0006886//intracellular protein transport;GO:0071528//tRNA re-export from nucleus
ENSSSCG00000000469	7.28	6.52	9.26	9.39	8.47	9.09	10.27	9.14	902	693	992	896	831	938	1396	1043	LEMD3	LEM domain containing 3 [Source:NCBI gene;Acc:100511508]	-	-	-	-	GO:0005637//nuclear inner membrane;GO:0016020//membrane;GO:0016021//integral component of membrane;GO:0031965//nuclear membrane	GO:0003676//nucleic acid binding	GO:0001525//angiogenesis;GO:0006997//nucleus organization;GO:0030512//negative regulation of transforming growth factor beta receptor signaling pathway;GO:0030514//negative regulation of BMP signaling pathway;GO:0032926//negative regulation of activin receptor signaling pathway;GO:1902531//regulation of intracellular signal transduction
ENSSSCG00000000473	55.4	51.72	58.44	60.46	52.48	61.59	63.15	60.83	2164	1688	1906	1730	1732	1925	2656	2125	-	transmembrane BAX inhibitor motif containing 4 [Source:NCBI gene;Acc:100738459]	-	-	-	-	GO:0016020//membrane;GO:0016021//integral component of membrane	-	-
ENSSSCG00000000475	3.2	2.75	2.33	2.48	2.77	2.91	2.78	3.13	740	597	545	487	490	582	741	584	IRAK3	interleukin 1 receptor associated kinase 3 [Source:NCBI gene;Acc:100514645]	Organismal Systems	Nervous system	ko04722//Neurotrophin signaling pathway	K04732	GO:0005634//nucleus;GO:0005737//cytoplasm;GO:0005886//plasma membrane	GO:0004672//protein kinase activity;GO:0004674//protein serine/threonine kinase activity;GO:0005515//protein binding;GO:0005524//ATP binding	GO:0002755//MyD88-dependent toll-like receptor signaling pathway;GO:0006468//protein phosphorylation;GO:0007165//signal transduction;GO:0019221//cytokine-mediated signaling pathway;GO:0032695//negative regulation of interleukin-12 production;GO:0032720//negative regulation of tumor necrosis factor production;GO:0034122//negative regulation of toll-like receptor signaling pathway;GO:0035556//intra…
ENSSSCG00000000477	2.56	2.24	2.82	2.47	2.75	2.61	2.36	2.48	518.34	367	520	393	470	452	538	433	HELB	DNA helicase B [Source:NCBI gene;Acc:100514840]	-	-	-	-	GO:0005634//nucleus;GO:0005662//DNA replication factor A complex;GO:0005737//cytoplasm;GO:0035861//site of double-strand break	GO:0003678//DNA helicase activity;GO:0003723//RNA binding;GO:0004386//helicase activity;GO:0017116//single-stranded DNA-dependent ATP-dependent DNA helicase activity;GO:0043139//5'-3' DNA helicase activity;GO:0044877//protein-containing complex binding	GO:0006260//DNA replication;GO:0006261//DNA-dependent DNA replication;GO:0006269//DNA replication, synthesis of RNA primer;GO:0006974//cellular response to DNA damage stimulus;GO:0032508//DNA duplex unwinding;GO:1903775//regulation of DNA double-strand break processing;GO:2000042//negative regulation of double-strand break repair via homologous recombination
ENSSSCG00000000478	4.52	4.23	5.19	5.56	4.27	4.3	3.98	3.5	652.66	516	640	587	499	525	618	445	GRIP1	glutamate receptor interacting protein 1 [Source:NCBI gene;Acc:100514286]	-	-	-	-	-	GO:0005515//protein binding;GO:0030159//receptor signaling complex scaffold activity;GO:0035259//glucocorticoid receptor binding	GO:0009967//positive regulation of signal transduction;GO:0016358//dendrite development;GO:0098887//neurotransmitter receptor transport, endosome to postsynaptic membrane
ENSSSCG00000000482	0	0.02	0	0	0.03	0	0	0	0	1	0	0	1	0	0	0	IL22	interleukin 22 [Source:NCBI gene;Acc:595104]	Environmental Information Processing;Environmental Information Processing;Organismal Systems;Human Diseases	Signaling molecules and interaction;Signal transduction;Immune system;Immune diseases	ko04060//Cytokine-cytokine receptor interaction;ko04630//Jak-STAT signaling pathway;ko04659//Th17 cell differentiation;ko05321//Inflammatiory bowel disease (IBD)	K05445;K05445;K05445;K05445	GO:0005576//extracellular region	-	-
ENSSSCG00000000483	4.37	4.4	4.14	3.44	5.86	5.09	4.78	4.19	377	318	306	219	401	370	436	307	MDM1	Mdm1 nuclear protein [Source:NCBI gene;Acc:100625194]	-	-	-	-	GO:0005634//nucleus;GO:0005813//centrosome;GO:0005814//centriole;GO:0005829//cytosol	GO:0008017//microtubule binding	GO:0045494//photoreceptor cell maintenance;GO:0046600//negative regulation of centriole replication;GO:0060041//retina development in camera-type eye
ENSSSCG00000000486	10.53	11.17	11.41	12.97	14.11	11.44	16.07	16.51	1112	996	1074	977	1168	984	1740	1424	NUP107	nucleoporin 107 [Source:NCBI gene;Acc:100516909]	Genetic Information Processing	Translation	ko03013//RNA transport	K14301	GO:0000776//kinetochore;GO:0005634//nucleus;GO:0005643//nuclear pore;GO:0016020//membrane;GO:0031080//nuclear pore outer ring;GO:0031965//nuclear membrane;GO:0034399//nuclear periphery	GO:0017056//structural constituent of nuclear pore	GO:0000973//posttranscriptional tethering of RNA polymerase II gene DNA at nuclear periphery;GO:0006355//regulation of transcription, DNA-templated;GO:0006406//mRNA export from nucleus;GO:0006606//protein import into nucleus;GO:0008585//female gonad development;GO:0015031//protein transport;GO:0051028//mRNA transport;GO:0051292//nuclear pore complex assembly;GO:0072006//nephron development
ENSSSCG00000000487	4.24	3.58	3.02	3.11	6.09	4.92	8.02	8.43	388	276	235	210	441	378	776	654	SLC35E3	solute carrier family 35 member E3 [Source:NCBI gene;Acc:100515832]	-	-	-	-	GO:0005794//Golgi apparatus;GO:0016020//membrane;GO:0016021//integral component of membrane	GO:0005338//nucleotide-sugar transmembrane transporter activity;GO:0015297//antiporter activity;GO:0022857//transmembrane transporter activity	GO:0015931//nucleobase-containing compound transport;GO:0055085//transmembrane transport;GO:1901264//carbohydrate derivative transport
ENSSSCG00000000488	27.08	24.07	20.29	19.23	36.21	34.63	39.25	35.4	2945.07	2180	1942	1577	3104	3142	4522	3252	MDM2	MDM2 proto-oncogene [Source:NCBI gene;Acc:100125959]	Human Diseases;Environmental Information Processing;Human Diseases;Cellular Processes;Human Diseases;Human Diseases;Human Diseases;Human Diseases;Human Diseases;Human Diseases;Human Diseases;Cellular Processes;Genetic Information Processing;Environmental Information Processing;Cellular Processes;Organismal Systems;Organismal Systems;Human Diseases;Human Diseases;Human Diseases;Human Diseases;Cell…	Cancers;Signal transduction;Infectious diseases;Transport and catabolism;Infectious diseases;Infectious diseases;Infectious diseases;Cancers;Cancers;Cancers;Cancers;Cell growth and death;Folding, sorting and degradation;Signal transduction;Cell growth and death;Endocrine system;Immune system;Cancers;Drug resistance;Cancers;Cancers;Cell growth and death;Drug resistance;Cancers;Cancers	ko05200//Pathways in cancer;ko04151//PI3K-Akt signaling pathway;ko05165//Human papillomavirus infection;ko04144//Endocytosis;ko05169//Epstein-Barr virus infection;ko05131//Shigellosis;ko05163//Human cytomegalovirus infection;ko05202//Transcriptional misregulation in cancers;ko05205//Proteoglycans in cancer;ko05203//Viral carcinogenesis;ko05206//MicroRNAs in cancer;ko04218//Cellular senescence;ko0…	K06643;K06643;K06643;K06643;K06643;K06643;K06643;K06643;K06643;K06643;K06643;K06643;K06643;K06643;K06643;K06643;K06643;K06643;K06643;K06643;K06643;K06643;K06643;K06643;K06643	GO:0005634//nucleus;GO:0005654//nucleoplasm;GO:0005730//nucleolus;GO:0005737//cytoplasm;GO:0016604//nuclear body;GO:0032991//protein-containing complex	GO:0002039//p53 binding;GO:0004842//ubiquitin-protein transferase activity;GO:0005515//protein binding;GO:0008097//5S rRNA binding;GO:0008270//zinc ion binding;GO:0016740//transferase activity;GO:0016874//ligase activity;GO:0019899//enzyme binding;GO:0019904//protein domain specific binding;GO:0031625//ubiquitin protein ligase binding;GO:0042802//identical protein binding;GO:0043021//ribonucleopr…	GO:0000122//negative regulation of transcription by RNA polymerase II;GO:0001568//blood vessel development;GO:0001974//blood vessel remodeling;GO:0002027//regulation of heart rate;GO:0003170//heart valve development;GO:0003181//atrioventricular valve morphogenesis;GO:0003203//endocardial cushion morphogenesis;GO:0003281//ventricular septum development;GO:0003283//atrial septum development;GO:0006…
ENSSSCG00000000492	11.1	13.73	16.19	14.94	13.72	12.49	17.84	19.57	723.87	750.95	902.79	718.7	709.28	683.46	1230.52	1082	LYZ	lysozyme [Source:HGNC Symbol;Acc:HGNC:6740]	Organismal Systems	Digestive system	ko04970//Salivary secretion	K13915	GO:0005615//extracellular space;GO:0005849//mRNA cleavage factor complex	GO:0003676//nucleic acid binding;GO:0003796//lysozyme activity;GO:0003824//catalytic activity;GO:0016787//hydrolase activity;GO:0016798//hydrolase activity, acting on glycosyl bonds;GO:0042802//identical protein binding	GO:0008152//metabolic process;GO:0019835//cytolysis;GO:0031640//killing of cells of other organism;GO:0042742//defense response to bacterium;GO:0050830//defense response to Gram-positive bacterium
ENSSSCG00000000493	4.67	5.03	9.04	9.12	5.33	5.85	6.31	5.91	418	376	691	601	381	433	590	447	FRS2	fibroblast growth factor receptor substrate 2 [Source:NCBI gene;Acc:100517823]	Organismal Systems;Human Diseases;Organismal Systems	Environmental adaptation;Cancers;Nervous system	ko04714//Thermogenesis;ko05205//Proteoglycans in cancer;ko04722//Neurotrophin signaling pathway	K12461;K12461;K12461	GO:0005737//cytoplasm;GO:0005886//plasma membrane;GO:0005911//cell-cell junction;GO:0005912//adherens junction	GO:0005068//transmembrane receptor protein tyrosine kinase adaptor activity;GO:0005104//fibroblast growth factor receptor binding;GO:0005168//neurotrophin TRKA receptor binding	GO:0000187//activation of MAPK activity;GO:0001702//gastrulation with mouth forming second;GO:0001759//organ induction;GO:0002088//lens development in camera-type eye;GO:0003281//ventricular septum development;GO:0007169//transmembrane receptor protein tyrosine kinase signaling pathway;GO:0007405//neuroblast proliferation;GO:0008543//fibroblast growth factor receptor signaling pathway;GO:0008595/…
ENSSSCG00000000496	50.75	57.29	45.62	52.42	69.17	68.01	84.88	77.82	4374.96	4001.09	3279.14	3242.9	4635.9	4902.13	7594.56	5573.6	CCT2	chaperonin containing TCP1 subunit 2 [Source:NCBI gene;Acc:100157776]	-	-	-	-	GO:0005737//cytoplasm;GO:0005829//cytosol;GO:0005832//chaperonin-containing T-complex	GO:0000166//nucleotide binding;GO:0005524//ATP binding;GO:0051082//unfolded protein binding	GO:0006457//protein folding
ENSSSCG00000000499	0	0	0	0	0	0	0	0	0	0	0	0	0	0	0	0	BEST3	bestrophin 3 [Source:NCBI gene;Acc:100156203]	-	-	-	-	GO:0005886//plasma membrane;GO:0016020//membrane;GO:0016021//integral component of membrane;GO:0034707//chloride channel complex	GO:0005254//chloride channel activity	GO:0006811//ion transport;GO:0006821//chloride transport;GO:0015698//inorganic anion transport;GO:0043271//negative regulation of ion transport;GO:1902476//chloride transmembrane transport
ENSSSCG00000000500	13.62	12.1	30.69	34.74	34.26	35.11	47.67	47.83	1331.04	983.91	2492.86	2399.1	2351.1	2471.87	4569.44	3658.4	-	RAB3A interacting protein [Source:NCBI gene;Acc:100152578]	-	-	-	-	-	GO:0005085//guanyl-nucleotide exchange factor activity	-
ENSSSCG00000000502	32.38	31.3	27.82	29.61	34.97	35.3	32.24	32.27	2728	2209	2031	1863	2324	2501	2907	2318	CNOT2	CCR4-NOT transcription complex subunit 2 [Source:NCBI gene;Acc:100153354]	Genetic Information Processing	Folding, sorting and degradation	ko03018//RNA degradation	K12605	GO:0005634//nucleus;GO:0005654//nucleoplasm;GO:0005737//cytoplasm;GO:0005829//cytosol;GO:0005886//plasma membrane;GO:0030014//CCR4-NOT complex;GO:0030015//CCR4-NOT core complex	GO:0001226//RNA polymerase II transcription corepressor binding;GO:0004535//poly(A)-specific ribonuclease activity	GO:0000122//negative regulation of transcription by RNA polymerase II;GO:0001829//trophectodermal cell differentiation;GO:0006355//regulation of transcription, DNA-templated;GO:0010606//positive regulation of cytoplasmic mRNA processing body assembly;GO:0033147//negative regulation of intracellular estrogen receptor signaling pathway;GO:0090503//RNA phosphodiester bond hydrolysis, exonucleolytic;…
ENSSSCG00000000504	4.59	4.63	6.35	5.61	6.08	6.06	7.23	7.49	981	835	1158	899	1027	1110	1644	1363	PTPRB	protein tyrosine phosphatase receptor type B [Source:NCBI gene;Acc:100156181]	Cellular Processes	Cellular community - eukaryotes	ko04520//Adherens junction	K05694	GO:0016020//membrane;GO:0016021//integral component of membrane;GO:0043235//receptor complex	GO:0004721//phosphoprotein phosphatase activity;GO:0004725//protein tyrosine phosphatase activity;GO:0005515//protein binding;GO:0016787//hydrolase activity;GO:0016791//phosphatase activity;GO:0045296//cadherin binding	GO:0001525//angiogenesis;GO:0006470//protein dephosphorylation;GO:0016311//dephosphorylation;GO:0035335//peptidyl-tyrosine dephosphorylation;GO:1990264//peptidyl-tyrosine dephosphorylation involved in inactivation of protein kinase activity
ENSSSCG00000000509	16.69	13.26	14.2	17.4	5.05	5.74	11.37	7.32	4110	2716	2977	3121	1029	1225	3087	1616	ZFC3H1	zinc finger C3H1-type containing [Source:NCBI gene;Acc:100620115]	-	-	-	-	GO:0000178//exosome (RNase complex);GO:0005634//nucleus	GO:0003723//RNA binding;GO:0005515//protein binding	GO:0006396//RNA processing
ENSSSCG00000000510	42.48	41.41	44.39	44.2	35.88	40.45	41.66	40.16	4690	3813	4467	3839	2918	3565	4732	3697	TMEM19	RAB21, member RAS oncogene family [Source:NCBI gene;Acc:100736618]	-	-	-	-	GO:0005769//early endosome;GO:0012505//endomembrane system;GO:0016020//membrane;GO:0016021//integral component of membrane	GO:0000166//nucleotide binding;GO:0003924//GTPase activity;GO:0005525//GTP binding	GO:0006886//intracellular protein transport;GO:0007165//signal transduction;GO:0032482//Rab protein signal transduction
ENSSSCG00000000512	9.75	9.84	13.03	15.39	14.71	15	19.86	16.2	951	819	1039	1096	1119	1193	1982	1292	TBC1D15	TBC1 domain family member 15 [Source:NCBI gene;Acc:100157246]	Cellular Processes	Transport and catabolism	ko04137//Mitophagy - animal	K20168	GO:0005576//extracellular region;GO:0005737//cytoplasm	GO:0005096//GTPase activator activity;GO:0017137//Rab GTPase binding	GO:0006886//intracellular protein transport;GO:0043087//regulation of GTPase activity;GO:0090630//activation of GTPase activity
ENSSSCG00000000515	1.64	1.17	2.7	2.69	1.09	1.3	1.17	0.72	261	157	368	317	138	173	197	98	TRHDE	thyrotropin releasing hormone degrading enzyme [Source:NCBI gene;Acc:100620702]	-	-	-	-	GO:0005737//cytoplasm;GO:0005886//plasma membrane;GO:0016020//membrane;GO:0016021//integral component of membrane	GO:0004177//aminopeptidase activity;GO:0008237//metallopeptidase activity;GO:0008270//zinc ion binding;GO:0042277//peptide binding;GO:0070006//metalloaminopeptidase activity	GO:0006508//proteolysis;GO:0043171//peptide catabolic process
ENSSSCG00000000516	0.01	0	0.02	0.04	0	0	0.01	0.03	1	0	1	2	0	0	2	4	KCNC2	potassium voltage-gated channel subfamily C member 2 [Source:NCBI gene;Acc:100153996]	-	-	-	-	GO:0008076//voltage-gated potassium channel complex;GO:0016020//membrane;GO:0016021//integral component of membrane;GO:0030424//axon;GO:0032590//dendrite membrane;GO:0032809//neuronal cell body membrane;GO:0043025//neuronal cell body	GO:0005216//ion channel activity;GO:0005244//voltage-gated ion channel activity;GO:0005249//voltage-gated potassium channel activity;GO:0005251//delayed rectifier potassium channel activity;GO:0005267//potassium channel activity;GO:0005515//protein binding	GO:0006811//ion transport;GO:0006813//potassium ion transport;GO:0034765//regulation of ion transmembrane transport;GO:0051260//protein homooligomerization;GO:0055085//transmembrane transport;GO:0071805//potassium ion transmembrane transport
ENSSSCG00000000517	0.07	0.06	0.11	0.12	0.21	0.4	0.55	0.44	13.99	7.14	14.08	16.83	23.68	41.29	73.92	45	CAPS2	calcyphosine 2 [Source:NCBI gene;Acc:100737216]	-	-	-	-	-	GO:0005509//calcium ion binding	-
ENSSSCG00000000519	5.93	6.59	5.68	6.68	5.51	5.76	5.63	4.27	1122.36	1041.94	925.22	927.76	814.71	902.4	1113.24	676.71	GLIPR1	GLI pathogenesis related 1 [Source:NCBI gene;Acc:100523551]	-	-	-	-	GO:0005576//extracellular region;GO:0005615//extracellular space;GO:0016020//membrane;GO:0016021//integral component of membrane	-	-
ENSSSCG00000000521	6.36	7.16	1.19	0.69	24.34	19.9	2.51	2.61	213	201	34	17	646	559	89	74	PHLDA1	pleckstrin homology like domain family A member 1 [Source:NCBI gene;Acc:100523904]	-	-	-	-	GO:0005634//nucleus;GO:0005654//nucleoplasm;GO:0005730//nucleolus	GO:1901981//phosphatidylinositol phosphate binding	GO:0043065//positive regulation of apoptotic process;GO:0045210//FasL biosynthetic process
ENSSSCG00000000522	85.06	94.03	182.86	188.25	234.36	245.63	289.74	274.86	4778	4316	8884	7784	10132	11103	16621	12623	NAP1L1	nucleosome assembly protein 1 like 1 [Source:NCBI gene;Acc:100524086]	-	-	-	-	GO:0005634//nucleus;GO:0005737//cytoplasm	-	GO:0006334//nucleosome assembly;GO:0050769//positive regulation of neurogenesis;GO:2000179//positive regulation of neural precursor cell proliferation
ENSSSCG00000000523	0.35	0.24	1.19	1.06	0.23	0.29	0.57	0.5	58	33	170	130	31	41	101	70	BBS10	Bardet-Biedl syndrome 10 [Source:NCBI gene;Acc:100737698]	-	-	-	-	-	GO:0001103//RNA polymerase II repressing transcription factor binding;GO:0005524//ATP binding	GO:0043254//regulation of protein complex assembly;GO:0045494//photoreceptor cell maintenance;GO:0051131//chaperone-mediated protein complex assembly;GO:1905515//non-motile cilium assembly
ENSSSCG00000000527	0	0	0	0	0	0	0	0	0	0	0	0	0	0	0	0	SYT10	synaptotagmin 10 [Source:NCBI gene;Acc:100158038]	-	-	-	-	GO:0005886//plasma membrane;GO:0016020//membrane;GO:0016021//integral component of membrane;GO:0045202//synapse;GO:0070382//exocytic vesicle;GO:0098793//presynapse	GO:0000149//SNARE binding;GO:0001786//phosphatidylserine binding;GO:0005509//calcium ion binding;GO:0005544//calcium-dependent phospholipid binding;GO:0005546//phosphatidylinositol-4,5-bisphosphate binding;GO:0019905//syntaxin binding;GO:0030276//clathrin binding;GO:0042802//identical protein binding;GO:0042803//protein homodimerization activity;GO:0046982//protein heterodimerization activity	GO:0007268//chemical synaptic transmission;GO:0007608//sensory perception of smell;GO:0014059//regulation of dopamine secretion;GO:0016192//vesicle-mediated transport;GO:0017156//calcium ion regulated exocytosis;GO:0017158//regulation of calcium ion-dependent exocytosis;GO:0045956//positive regulation of calcium ion-dependent exocytosis;GO:0048791//calcium ion-regulated exocytosis of neurotransmi…
ENSSSCG00000000528	7.49	7.42	20.04	18.69	9.32	9.57	12.86	13.55	819	684	1893	1513	815	886	1499	1264	PKP2	plakophilin 2 [Source:NCBI gene;Acc:100526169]	Human Diseases	Cardiovascular diseases	ko05412//Arrhythmogenic right ventricular cardiomyopathy (ARVC)	K12642	GO:0005634//nucleus;GO:0005737//cytoplasm;GO:0005882//intermediate filament;GO:0005886//plasma membrane;GO:0005911//cell-cell junction;GO:0005912//adherens junction;GO:0014704//intercalated disc	GO:0005080//protein kinase C binding;GO:0005515//protein binding;GO:0019215//intermediate filament binding;GO:0045294//alpha-catenin binding;GO:0045296//cadherin binding;GO:0060090//molecular adaptor activity	GO:0002934//desmosome organization;GO:0007043//cell-cell junction assembly;GO:0007507//heart development;GO:0045110//intermediate filament bundle assembly;GO:0072659//protein localization to plasma membrane;GO:0086019//cell-cell signaling involved in cardiac conduction;GO:0098609//cell-cell adhesion
ENSSSCG00000000530	18.72	16.73	16.1	16.21	20.74	20.49	24.75	20.95	2612.97	1957.48	1925.1	1674.27	2296.56	2403.59	3659.15	2481.33	-	FYVE, RhoGEF and PH domain containing 4 [Source:NCBI gene;Acc:100623278]	Human Diseases	Infectious diseases	ko05132//Salmonella infection	K05723	-	GO:0000166//nucleotide binding;GO:0003924//GTPase activity;GO:0005085//guanyl-nucleotide exchange factor activity;GO:0005525//GTP binding;GO:0046872//metal ion binding	GO:0000266//mitochondrial fission;GO:0016559//peroxisome fission
ENSSSCG00000000531	1.24	1.11	5.69	5.86	3.96	4.83	6.47	6.38	254	174	1033	884	615	772	1423	1052	BICD1	BICD cargo adaptor 1 [Source:NCBI gene;Acc:100511132]	-	-	-	-	GO:0005794//Golgi apparatus;GO:0005802//trans-Golgi network;GO:0005813//centrosome;GO:0005829//cytosol;GO:0005881//cytoplasmic microtubule;GO:0016020//membrane;GO:0031410//cytoplasmic vesicle;GO:0048471//perinuclear region of cytoplasm;GO:0072517//host cell viral assembly compartment	GO:0008093//cytoskeletal adaptor activity;GO:0017137//Rab GTPase binding;GO:0019901//protein kinase binding;GO:0031871//proteinase activated receptor binding;GO:0034452//dynactin binding;GO:0045505//dynein intermediate chain binding;GO:0070840//dynein complex binding	GO:0016032//viral process;GO:0033365//protein localization to organelle;GO:0034063//stress granule assembly;GO:0048260//positive regulation of receptor-mediated endocytosis;GO:0070507//regulation of microtubule cytoskeleton organization;GO:0072385//minus-end-directed organelle transport along microtubule;GO:0072393//microtubule anchoring at microtubule organizing center;GO:1900275//negative regul…
ENSSSCG00000000534	10.84	9.56	20.27	21.38	15.5	15.51	20.8	19.68	1625	1226	2626	2372	1831	1966	3331	2518	IPO8	importin 8 [Source:NCBI gene;Acc:100511694]	-	-	-	-	GO:0005634//nucleus;GO:0005635//nuclear envelope;GO:0005829//cytosol	GO:0008536//Ran GTPase binding	GO:0006606//protein import into nucleus;GO:0006886//intracellular protein transport
ENSSSCG00000000536	22.7	21.61	30.5	29.9	32.04	34.07	37.02	33.36	1166	919.06	1391.01	1174	1289	1465	1993	1416	ERGIC2	ERGIC and golgi 2 [Source:NCBI gene;Acc:100512051]	-	-	-	-	GO:0005634//nucleus;GO:0005730//nucleolus;GO:0005737//cytoplasm;GO:0005783//endoplasmic reticulum;GO:0005794//Golgi apparatus;GO:0030134//COPII-coated ER to Golgi transport vesicle;GO:0030173//integral component of Golgi membrane;GO:0030176//integral component of endoplasmic reticulum membrane;GO:0043231//intracellular membrane-bounded organelle	-	GO:0006888//ER to Golgi vesicle-mediated transport;GO:0006890//retrograde vesicle-mediated transport, Golgi to ER
ENSSSCG00000000540	0.06	0	0	0	0.02	0	0	0	6	0	0	0	2	0	0	0	OVCH1	ovochymase 1 [Source:NCBI gene;Acc:100512535]	-	-	-	-	-	GO:0004252//serine-type endopeptidase activity;GO:0008233//peptidase activity;GO:0008236//serine-type peptidase activity;GO:0016787//hydrolase activity	GO:0006508//proteolysis
ENSSSCG00000000541	0	0.01	0	0	0	0	0	0	0	2	0	0	0	0	0	0	FAR2	fatty acyl-CoA reductase 2 [Source:NCBI gene;Acc:100512348]	Organismal Systems;Cellular Processes	Aging;Transport and catabolism	ko04212//Longevity regulating pathway - worm;ko04146//Peroxisome	K13356;K13356	GO:0005777//peroxisome;GO:0005779//integral component of peroxisomal membrane;GO:0016020//membrane;GO:0016021//integral component of membrane;GO:0043231//intracellular membrane-bounded organelle	GO:0016491//oxidoreductase activity;GO:0080019//fatty-acyl-CoA reductase (alcohol-forming) activity;GO:0102965//alcohol-forming fatty acyl-CoA reductase activity	GO:0006629//lipid metabolic process;GO:0035336//long-chain fatty-acyl-CoA metabolic process;GO:0055114//oxidation-reduction process
ENSSSCG00000000545	4.5	4.03	3.45	2.92	2.82	2.37	3.22	3.43	388	320	259	204	212	188	306	253	KLHL42	kelch like family member 42 [Source:NCBI gene;Acc:100513858]	-	-	-	-	GO:0031463//Cul3-RING ubiquitin ligase complex	GO:0004842//ubiquitin-protein transferase activity;GO:0005515//protein binding	GO:0000209//protein polyubiquitination;GO:0032886//regulation of microtubule-based process;GO:0043161//proteasome-mediated ubiquitin-dependent protein catabolic process
ENSSSCG00000000546	0.03	0.02	0.08	0	0.07	0.02	0.08	0.05	5.27	2.62	12.93	0	10.41	3.82	16.81	7.71	MANSC4	MANSC domain containing 4 [Source:NCBI gene;Acc:100516012]	-	-	-	-	GO:0016020//membrane;GO:0016021//integral component of membrane	-	-
ENSSSCG00000000547	10.87	13.1	14.3	13.93	24.55	24.59	27.58	27.68	606.73	620.38	679.08	580	1086.59	1152.18	1629.19	1307.3	MRPS35	mitochondrial ribosomal protein S35 [Source:NCBI gene;Acc:100514049]	-	-	-	-	GO:0005739//mitochondrion;GO:0005763//mitochondrial small ribosomal subunit;GO:0005840//ribosome	GO:0003735//structural constituent of ribosome	GO:0001881//receptor recycling;GO:0032543//mitochondrial translation
ENSSSCG00000000549	31.42	29.27	40.27	43.21	32.96	33.88	39.09	35.93	4658	3639	5107	4726	3875	4216	6133	4517	PPFIBP1	PPFIA binding protein 1 [Source:NCBI gene;Acc:100516194]	-	-	-	-	GO:0048786//presynaptic active zone	GO:0005515//protein binding	GO:0007528//neuromuscular junction development;GO:0050808//synapse organization
ENSSSCG00000000550	0	0.03	0.03	0.22	0.1	0	0.03	0	0	1	1	6	3	0	1	0	SMCO2	single-pass membrane protein with coiled-coil domains 2 [Source:NCBI gene;Acc:100514646]	-	-	-	-	GO:0016020//membrane;GO:0016021//integral component of membrane	-	-
ENSSSCG00000000551	59.64	57.64	20.52	20.38	33.55	29.37	24.6	24.54	10723	8698	3153	2706	4786	4437	4679	3743	ARNTL2	aryl hydrocarbon receptor nuclear translocator like 2 [Source:NCBI gene;Acc:100625791]	-	-	-	-	GO:0005634//nucleus;GO:0005654//nucleoplasm;GO:0005667//transcription factor complex;GO:0005730//nucleolus;GO:0005737//cytoplasm	GO:0000978//RNA polymerase II proximal promoter sequence-specific DNA binding;GO:0000981//DNA-binding transcription factor activity, RNA polymerase II-specific;GO:0003700//DNA-binding transcription factor activity;GO:0046983//protein dimerization activity;GO:0070888//E-box binding	GO:0006355//regulation of transcription, DNA-templated;GO:0006357//regulation of transcription by RNA polymerase II;GO:0007623//circadian rhythm;GO:0042753//positive regulation of circadian rhythm;GO:0045893//positive regulation of transcription, DNA-templated;GO:0045944//positive regulation of transcription by RNA polymerase II
ENSSSCG00000000553	9.13	7.37	17.21	14.7	14.78	14.94	19.63	19.95	1097	742	1768	1303	1408	1506	2495	2032	TM7SF3	transmembrane 7 superfamily member 3 [Source:NCBI gene;Acc:100156281]	-	-	-	-	GO:0005886//plasma membrane;GO:0016020//membrane;GO:0016021//integral component of membrane	-	GO:0032024//positive regulation of insulin secretion;GO:0034620//cellular response to unfolded protein;GO:0043069//negative regulation of programmed cell death
ENSSSCG00000000554	16.05	15.53	8.89	10.07	12.06	12.37	10.83	8.73	1412	1144	669	654	839	913	1004	649	FGFR1OP2	FGFR1 oncogene partner 2 [Source:NCBI gene;Acc:100157490]	-	-	-	-	-	GO:0042802//identical protein binding	GO:0009611//response to wounding;GO:0042060//wound healing
ENSSSCG00000000555	10.82	9.44	10.12	12.87	14.2	13.94	17.19	11.76	2783	1946	2164	2421	2761	2929	4368	2445	ITPR2	inositol 1,4,5-trisphosphate receptor type 2 [Source:NCBI gene;Acc:100517279]	Human Diseases;Human Diseases;Environmental Information Processing;Human Diseases;Human Diseases;Human Diseases;Human Diseases;Environmental Information Processing;Organismal Systems;Human Diseases;Cellular Processes;Organismal Systems;Organismal Systems;Environmental Information Processing;Cellular Processes;Organismal Systems;Organismal Systems;Organismal Systems;Organismal Systems;Cellular Pro…	Neurodegenerative diseases;Infectious disease: viral;Signal transduction;Infectious diseases;Infectious diseases;Cancers;Infectious diseases;Signal transduction;Nervous system;Endocrine and metabolic diseases;Cell growth and death;Endocrine system;Immune system;Signal transduction;Cell growth and death;Nervous system;Circulatory system;Endocrine system;Immune system;Cell growth and death;Nervous …	ko05010//Alzheimer disease;ko05170//Human immunodeficiency virus 1 infection;ko04020//Calcium signaling pathway;ko05131//Shigellosis;ko05163//Human cytomegalovirus infection;ko05205//Proteoglycans in cancer;ko05167//Kaposi sarcoma-associated herpesvirus infection;ko04022//cGMP - PKG signaling pathway;ko04723//Retrograde endocannabinoid signaling;ko04934//Cushing syndrome;ko04218//Cellular senesce…	K04959;K04959;K04959;K04959;K04959;K04959;K04959;K04959;K04959;K04959;K04959;K04959;K04959;K04959;K04959;K04959;K04959;K04959;K04959;K04959;K04959;K04959;K04959;K04959;K04959;K04959;K04959;K04959;K04959;K04959;K04959;K04959;K04959;K04959;K04959;K04959;K04959;K04959;K04959;K04959;K04959;K04959	GO:0005623//cell;GO:0005654//nucleoplasm;GO:0005737//cytoplasm;GO:0005783//endoplasmic reticulum;GO:0005886//plasma membrane;GO:0005938//cell cortex;GO:0016020//membrane;GO:0016021//integral component of membrane;GO:0016529//sarcoplasmic reticulum;GO:0033017//sarcoplasmic reticulum membrane;GO:0043235//receptor complex	GO:0005216//ion channel activity;GO:0005220//inositol 1,4,5-trisphosphate-sensitive calcium-release channel activity;GO:0005262//calcium channel activity;GO:0015278//calcium-release channel activity;GO:0035091//phosphatidylinositol binding;GO:0044325//ion channel binding;GO:0070679//inositol 1,4,5 trisphosphate binding;GO:0097110//scaffold protein binding	GO:0001666//response to hypoxia;GO:0006811//ion transport;GO:0006816//calcium ion transport;GO:0048016//inositol phosphate-mediated signaling;GO:0051209//release of sequestered calcium ion into cytosol;GO:0055085//transmembrane transport;GO:0070588//calcium ion transmembrane transport;GO:0071320//cellular response to cAMP;GO:0071361//cellular response to ethanol
ENSSSCG00000000559	6.05	5.93	6.96	6.41	12.4	13.38	8.29	7.55	969	797	954	758	1576	1800	1405	1025	RASSF8	Ras association domain family member 8 [Source:NCBI gene;Acc:100151839]	-	-	-	-	-	-	GO:0007165//signal transduction;GO:0034334//adherens junction maintenance
ENSSSCG00000000563	2.92	2.15	0.03	0.1	0.69	0.31	0.01	0.02	220.73	139.25	2.1	5.41	41.32	20.36	1.14	1.29	-	lymphoid restricted membrane protein [Source:NCBI gene;Acc:100626686]	-	-	-	-	GO:0016020//membrane;GO:0016021//integral component of membrane	-	-
ENSSSCG00000000567	0.01	0.02	0	0	0	0	0	0	1	1	0	0	0	0	0	0	SOX5	SRY-box transcription factor 5 [Source:NCBI gene;Acc:100627965]	-	-	-	-	GO:0005634//nucleus	GO:0000976//transcription regulatory region sequence-specific DNA binding;GO:0003677//DNA binding	GO:0006355//regulation of transcription, DNA-templated;GO:0032332//positive regulation of chondrocyte differentiation;GO:0045165//cell fate commitment;GO:0045892//negative regulation of transcription, DNA-templated;GO:0045944//positive regulation of transcription by RNA polymerase II;GO:0055059//asymmetric neuroblast division;GO:0061036//positive regulation of cartilage development;GO:0071560//ce…
ENSSSCG00000000570	16.27	14.84	27.03	28.63	21.55	23.14	26.11	23.95	2155	1652	3056	2797	2258	2572	3657	2688	C2CD5	C2 calcium dependent domain containing 5 [Source:NCBI gene;Acc:100521725]	-	-	-	-	GO:0005829//cytosol;GO:0005886//plasma membrane;GO:0005938//cell cortex;GO:0030659//cytoplasmic vesicle membrane;GO:0032587//ruffle membrane;GO:0034451//centriolar satellite	GO:0005509//calcium ion binding;GO:0005544//calcium-dependent phospholipid binding	GO:0006906//vesicle fusion;GO:0010828//positive regulation of glucose transmembrane transport;GO:0031340//positive regulation of vesicle fusion;GO:0032869//cellular response to insulin stimulus;GO:0038028//insulin receptor signaling pathway via phosphatidylinositol 3-kinase;GO:0046326//positive regulation of glucose import;GO:0065002//intracellular protein transmembrane transport;GO:0072659//prot…
ENSSSCG00000000571	0.04	0.08	0.01	0.02	0.04	0.02	0	0	7	12	1	2	7	3	0	0	ABCC9	ATP binding cassette subfamily C member 9 [Source:NCBI gene;Acc:100127449]	Environmental Information Processing	Membrane transport	ko02010//ABC transporters	K05033	GO:0005886//plasma membrane;GO:0008282//inward rectifying potassium channel;GO:0016020//membrane;GO:0016021//integral component of membrane;GO:0030017//sarcomere	GO:0000166//nucleotide binding;GO:0005267//potassium channel activity;GO:0005524//ATP binding;GO:0008281//sulfonylurea receptor activity;GO:0016887//ATPase activity;GO:0042626//ATPase activity, coupled to transmembrane movement of substances;GO:0044325//ion channel binding	GO:0006813//potassium ion transport;GO:0033198//response to ATP;GO:0051607//defense response to virus;GO:0055085//transmembrane transport;GO:0061337//cardiac conduction;GO:0071805//potassium ion transmembrane transport
ENSSSCG00000000573	0	0	0	0	0.01	0.03	0	0	0	0	0	0	1	5	0	0	KCNJ8	potassium inwardly rectifying channel subfamily J member 8 [Source:NCBI gene;Acc:100152631]	Environmental Information Processing	Signal transduction	ko04022//cGMP - PKG signaling pathway	K05001	GO:0016020//membrane;GO:0016021//integral component of membrane;GO:0030016//myofibril	GO:0005242//inward rectifier potassium channel activity;GO:0005244//voltage-gated ion channel activity;GO:0005524//ATP binding;GO:0008281//sulfonylurea receptor activity;GO:0015272//ATP-activated inward rectifier potassium channel activity;GO:0016887//ATPase activity;GO:0042626//ATPase activity, coupled to transmembrane movement of substances	GO:0006811//ion transport;GO:0006813//potassium ion transport;GO:0007507//heart development;GO:0032496//response to lipopolysaccharide;GO:0034220//ion transmembrane transport;GO:0034765//regulation of ion transmembrane transport;GO:0043330//response to exogenous dsRNA;GO:0051607//defense response to virus;GO:0055085//transmembrane transport;GO:0071805//potassium ion transmembrane transport
ENSSSCG00000000576	215.82	223.94	248.15	296.32	378.98	385.89	465.72	457.75	8405.96	7315	8267.91	8514.82	11703.85	12616.93	19195.8	15116.81	-	lactate dehydrogenase B [Source:NCBI gene;Acc:102161427]	Metabolism;Environmental Information Processing;Organismal Systems;Human Diseases;Metabolism;Metabolism;Metabolism;Metabolism	Global and overview maps;Signal transduction;Endocrine system;Cancers;Carbohydrate metabolism;Amino acid metabolism;Carbohydrate metabolism;Carbohydrate metabolism	ko01100//Metabolic pathways;ko04066//HIF-1 signaling pathway;ko04922//Glucagon signaling pathway;ko05230//Central carbon metabolism in cancer;ko00010//Glycolysis / Gluconeogenesis;ko00270//Cysteine and methionine metabolism;ko00620//Pyruvate metabolism;ko00640//Propanoate metabolism	K00016;K00016;K00016;K00016;K00016;K00016;K00016;K00016	GO:0005737//cytoplasm	GO:0003824//catalytic activity;GO:0004459//L-lactate dehydrogenase activity;GO:0016491//oxidoreductase activity;GO:0016616//oxidoreductase activity, acting on the CH-OH group of donors, NAD or NADP as acceptor	GO:0005975//carbohydrate metabolic process;GO:0019752//carboxylic acid metabolic process;GO:0055114//oxidation-reduction process
ENSSSCG00000000577	0.01	0	0	0	0	0	0	0	1	0	0	0	0	0	0	0	GYS2	glycogen synthase 2 [Source:NCBI gene;Acc:100157080]	Metabolism;Environmental Information Processing;Organismal Systems;Environmental Information Processing;Human Diseases;Organismal Systems;Metabolism	Global and overview maps;Signal transduction;Endocrine system;Signal transduction;Endocrine and metabolic diseases;Endocrine system;Carbohydrate metabolism	ko01100//Metabolic pathways;ko04151//PI3K-Akt signaling pathway;ko04910//Insulin signaling pathway;ko04152//AMPK signaling pathway;ko04931//Insulin resistance;ko04922//Glucagon signaling pathway;ko00500//Starch and sucrose metabolism	K00693;K00693;K00693;K00693;K00693;K00693;K00693	GO:0005737//cytoplasm	GO:0004373//glycogen (starch) synthase activity;GO:0016740//transferase activity;GO:0016757//transferase activity, transferring glycosyl groups	GO:0005978//glycogen biosynthetic process
ENSSSCG00000000579	19.72	21.04	17.02	17.16	25.05	25.18	28.49	25.76	1721.87	1528.88	1289	1112	1744	1847	2628	1904	GOLT1B	golgi transport 1B [Source:NCBI gene;Acc:100154676]	-	-	-	-	GO:0005783//endoplasmic reticulum;GO:0016020//membrane;GO:0016021//integral component of membrane	-	GO:0016192//vesicle-mediated transport
ENSSSCG00000000580	4.62	3.74	4.82	5.56	6.89	5.72	10.19	8.27	512.73	349.75	456.54	465.96	581.71	518.51	1171.14	779.78	RECQL	RecQ like helicase [Source:NCBI gene;Acc:100621847]	-	-	-	-	GO:0005634//nucleus;GO:0005654//nucleoplasm;GO:0005694//chromosome;GO:0005737//cytoplasm	GO:0000166//nucleotide binding;GO:0003676//nucleic acid binding;GO:0003678//DNA helicase activity;GO:0004386//helicase activity;GO:0005524//ATP binding;GO:0009378//four-way junction helicase activity;GO:0016787//hydrolase activity;GO:0036310//annealing helicase activity;GO:0043138//3'-5' DNA helicase activity	GO:0000724//double-strand break repair via homologous recombination;GO:0000733//DNA strand renaturation;GO:0006268//DNA unwinding involved in DNA replication;GO:0006281//DNA repair;GO:0006310//DNA recombination;GO:0032508//DNA duplex unwinding
ENSSSCG00000000582	0	0	0	0	0	0	0	0	0	0	0	0	0	0	0	0	IAPP	islet amyloid polypeptide [Source:NCBI gene;Acc:100520838]	Environmental Information Processing;Human Diseases	Signaling molecules and interaction;Endocrine and metabolic diseases	ko04080//Neuroactive ligand-receptor interaction;ko04950//Maturity onset diabetes of the young	K08039;K08039	GO:0005576//extracellular region;GO:0005615//extracellular space	GO:0005179//hormone activity;GO:0042802//identical protein binding	GO:0007165//signal transduction
ENSSSCG00000000583	2.12	2.34	2.67	3.04	3.76	4.02	4.4	3.86	314.27	290.25	338.46	332.04	442.29	499.49	689.86	484.22	PYROXD1	pyridine nucleotide-disulphide oxidoreductase domain 1 [Source:NCBI gene;Acc:100521012]	-	-	-	-	GO:0005634//nucleus;GO:0005737//cytoplasm;GO:0030017//sarcomere	GO:0016491//oxidoreductase activity	GO:0034599//cellular response to oxidative stress;GO:0055114//oxidation-reduction process
ENSSSCG00000000584	0	0	0	0	0.05	0.03	0	0.01	0	0	0	0	3	3	0	1	SLCO1A2	solute carrier organic anion transporter family member 1A2 [Source:NCBI gene;Acc:397534]	Organismal Systems	Digestive system	ko04976//Bile secretion	K03460	GO:0005886//plasma membrane;GO:0005887//integral component of plasma membrane;GO:0016020//membrane;GO:0016021//integral component of membrane	GO:0005515//protein binding;GO:0015125//bile acid transmembrane transporter activity;GO:0015347//sodium-independent organic anion transmembrane transporter activity	GO:0006811//ion transport;GO:0015721//bile acid and bile salt transport;GO:0043252//sodium-independent organic anion transport;GO:0055085//transmembrane transport
ENSSSCG00000000585	0	0	0	0	0	0.01	0	0	0	0	0	0	0	1	0	0	SLCO1C1	solute carrier organic anion transporter family member 1C1 [Source:NCBI gene;Acc:100522616]	Organismal Systems	Endocrine system	ko04919//Thyroid hormone signaling pathway	K08747	GO:0005886//plasma membrane;GO:0005887//integral component of plasma membrane;GO:0016020//membrane;GO:0016021//integral component of membrane	GO:0005515//protein binding;GO:0008514//organic anion transmembrane transporter activity;GO:0015125//bile acid transmembrane transporter activity;GO:0015347//sodium-independent organic anion transmembrane transporter activity;GO:0015349//thyroid hormone transmembrane transporter activity	GO:0006811//ion transport;GO:0015711//organic anion transport;GO:0015721//bile acid and bile salt transport;GO:0043252//sodium-independent organic anion transport;GO:0055085//transmembrane transport;GO:0070327//thyroid hormone transport
ENSSSCG00000000587	12.17	11.92	10.82	8.62	13.66	13.88	11.71	10.42	1407	1153	1136	793	1284	1479	1568	1054	AEBP2	AE binding protein 2 [Source:NCBI gene;Acc:100522805]	-	-	-	-	GO:0005634//nucleus;GO:0005654//nucleoplasm;GO:0035098//ESC/E(Z) complex	GO:0000978//RNA polymerase II proximal promoter sequence-specific DNA binding;GO:0001227//DNA-binding transcription repressor activity, RNA polymerase II-specific;GO:0003676//nucleic acid binding;GO:0003677//DNA binding;GO:0003714//transcription corepressor activity	GO:0000122//negative regulation of transcription by RNA polymerase II;GO:0006355//regulation of transcription, DNA-templated
ENSSSCG00000000588	5.33	5.47	7.14	7.65	8.05	6.49	8.19	7.45	706	607	803	745	846	718	1158	847	PLEKHA5	pleckstrin homology domain containing A5 [Source:NCBI gene;Acc:100523186]	-	-	-	-	-	GO:0005515//protein binding	-
ENSSSCG00000000590	0	0	0	0	0	0	0	0	0	0	0	0	0	0	0	0	PLCZ1	phospholipase C zeta 1 [Source:NCBI gene;Acc:397632]	Metabolism;Environmental Information Processing;Human Diseases;Cellular Processes;Organismal Systems;Environmental Information Processing;Metabolism	Global and overview maps;Signal transduction;Infectious diseases;Cell growth and death;Endocrine system;Signal transduction;Carbohydrate metabolism	ko01100//Metabolic pathways;ko04020//Calcium signaling pathway;ko05131//Shigellosis;ko04114//Oocyte meiosis;ko04919//Thyroid hormone signaling pathway;ko04070//Phosphatidylinositol signaling system;ko00562//Inositol phosphate metabolism	K05861;K05861;K05861;K05861;K05861;K05861;K05861	GO:0005623//cell;GO:0005634//nucleus;GO:0005654//nucleoplasm;GO:0005730//nucleolus;GO:0005829//cytosol;GO:0045120//pronucleus;GO:0061827//sperm head	GO:0004435//phosphatidylinositol phospholipase C activity;GO:0004629//phospholipase C activity;GO:0005546//phosphatidylinositol-4,5-bisphosphate binding;GO:0008081//phosphoric diester hydrolase activity;GO:0010314//phosphatidylinositol-5-phosphate binding;GO:0016787//hydrolase activity;GO:0032266//phosphatidylinositol-3-phosphate binding	GO:0006629//lipid metabolic process;GO:0006816//calcium ion transport;GO:0007165//signal transduction;GO:0007204//positive regulation of cytosolic calcium ion concentration;GO:0007343//egg activation;GO:0016042//lipid catabolic process;GO:0032959//inositol trisphosphate biosynthetic process;GO:0035556//intracellular signal transduction;GO:0048015//phosphatidylinositol-mediated signaling;GO:005120…
ENSSSCG00000000591	0	0	0	0.01	0.01	0	0	0	0	0	0	1	1	0	0	0	PIK3C2G	phosphatidylinositol-4-phosphate 3-kinase catalytic subunit type 2 gamma [Source:NCBI gene;Acc:100523844]	Metabolism;Environmental Information Processing;Metabolism	Global and overview maps;Signal transduction;Carbohydrate metabolism	ko01100//Metabolic pathways;ko04070//Phosphatidylinositol signaling system;ko00562//Inositol phosphate metabolism	K00923;K00923;K00923	GO:0005737//cytoplasm;GO:0005886//plasma membrane;GO:0005942//phosphatidylinositol 3-kinase complex;GO:0016020//membrane	GO:0016301//kinase activity;GO:0016303//1-phosphatidylinositol-3-kinase activity;GO:0016740//transferase activity;GO:0035004//phosphatidylinositol 3-kinase activity;GO:0035005//1-phosphatidylinositol-4-phosphate 3-kinase activity;GO:0035091//phosphatidylinositol binding;GO:0052742//phosphatidylinositol kinase activity	GO:0014065//phosphatidylinositol 3-kinase signaling;GO:0016310//phosphorylation;GO:0016477//cell migration;GO:0036092//phosphatidylinositol-3-phosphate biosynthetic process;GO:0046854//phosphatidylinositol phosphorylation;GO:0048015//phosphatidylinositol-mediated signaling
ENSSSCG00000000598	0	0	0	0	0	0	0	0	0	0	0	0	0	0	0	0	SLC15A5	solute carrier family 15 member 5 [Source:NCBI gene;Acc:100152242]	-	-	-	-	GO:0016020//membrane;GO:0016021//integral component of membrane	GO:0015333//peptide:proton symporter activity;GO:0022857//transmembrane transporter activity;GO:0035673//oligopeptide transmembrane transporter activity;GO:1904680//peptide transmembrane transporter activity	GO:0035672//oligopeptide transmembrane transport;GO:0042886//amide transport;GO:0055085//transmembrane transport;GO:1902600//proton transmembrane transport
ENSSSCG00000000599	11.07	10.72	14.63	13.98	28.48	26.85	33	31.83	563	463	644	532	1128	1100	1727	1355	DERA	deoxyribose-phosphate aldolase [Source:NCBI gene;Acc:100153841]	Metabolism;Metabolism	Global and overview maps;Carbohydrate metabolism	ko01100//Metabolic pathways;ko00030//Pentose phosphate pathway	K01619;K01619	GO:0005654//nucleoplasm;GO:0005737//cytoplasm	GO:0003824//catalytic activity;GO:0004139//deoxyribose-phosphate aldolase activity;GO:0016829//lyase activity	GO:0009264//deoxyribonucleotide catabolic process;GO:0016052//carbohydrate catabolic process;GO:0046121//deoxyribonucleoside catabolic process
ENSSSCG00000000600	127.91	115.74	93.66	102.91	156.99	158.57	115.94	117.91	14721	11143	9174	8725	14304	15297	14099	11458	EPS8	epidermal growth factor receptor pathway substrate 8 [Source:NCBI gene;Acc:100525921]	-	-	-	-	GO:0005886//plasma membrane;GO:0005903//brush border;GO:0005938//cell cortex;GO:0014069//postsynaptic density;GO:0017146//NMDA selective glutamate receptor complex;GO:0032420//stereocilium;GO:0032421//stereocilium bundle;GO:0032426//stereocilium tip;GO:0032587//ruffle membrane;GO:0045202//synapse;GO:0098978//glutamatergic synapse	GO:0003779//actin binding;GO:0005515//protein binding;GO:0030676//Rac guanyl-nucleotide exchange factor activity;GO:0035591//signaling adaptor activity;GO:0048365//Rac GTPase binding	GO:0007266//Rho protein signal transduction;GO:0008344//adult locomotory behavior;GO:0008360//regulation of cell shape;GO:0009967//positive regulation of signal transduction;GO:0010458//exit from mitosis;GO:0016601//Rac protein signal transduction;GO:0030832//regulation of actin filament length;GO:0031532//actin cytoskeleton reorganization;GO:0035023//regulation of Rho protein signal transduction…
ENSSSCG00000000601	0.01	0	0	0	0	0	0	0	2	0	0	0	0	0	0	0	PTPRO	protein tyrosine phosphatase receptor type O [Source:NCBI gene;Acc:100524563]	-	-	-	-	GO:0005886//plasma membrane;GO:0016020//membrane;GO:0016021//integral component of membrane;GO:0016324//apical plasma membrane;GO:0016328//lateral plasma membrane;GO:0043197//dendritic spine;GO:0098978//glutamatergic synapse;GO:0098982//GABA-ergic synapse;GO:0099061//integral component of postsynaptic density membrane	GO:0004721//phosphoprotein phosphatase activity;GO:0004725//protein tyrosine phosphatase activity;GO:0005515//protein binding;GO:0016787//hydrolase activity;GO:0016791//phosphatase activity;GO:0017147//Wnt-protein binding;GO:0042803//protein homodimerization activity	GO:0000902//cell morphogenesis;GO:0003093//regulation of glomerular filtration;GO:0006470//protein dephosphorylation;GO:0007411//axon guidance;GO:0016311//dephosphorylation;GO:0030032//lamellipodium assembly;GO:0035335//peptidyl-tyrosine dephosphorylation;GO:0036060//slit diaphragm assembly;GO:0050807//regulation of synapse organization;GO:0072112//glomerular visceral epithelial cell differentiat…
ENSSSCG00000000602	0	0	0	0	0	0.04	0	0	0	0	0	0	0	2	0	0	RERG	RAS like estrogen regulated growth inhibitor [Source:NCBI gene;Acc:100155884]	-	-	-	-	GO:0005634//nucleus;GO:0005829//cytosol;GO:0005886//plasma membrane;GO:0016020//membrane	GO:0000166//nucleotide binding;GO:0003924//GTPase activity;GO:0005525//GTP binding;GO:0019003//GDP binding	GO:0007165//signal transduction;GO:0007265//Ras protein signal transduction;GO:0008285//negative regulation of cell proliferation;GO:0009725//response to hormone;GO:0030308//negative regulation of cell growth
ENSSSCG00000000605	0	0	0	0	0	0	0	0	0	0	0	0	0	0	0	0	ERP27	endoplasmic reticulum protein 27 [Source:NCBI gene;Acc:100153865]	-	-	-	-	GO:0005783//endoplasmic reticulum;GO:0009986//cell surface	-	GO:0006457//protein folding;GO:0034976//response to endoplasmic reticulum stress
ENSSSCG00000000607	0	0	0	0	0	0	0	0	0	0	0	0	0	0	0	0	ART4	ADP-ribosyltransferase 4 (Dombrock blood group) [Source:NCBI gene;Acc:100152653]	-	-	-	-	-	GO:0003950//NAD+ ADP-ribosyltransferase activity;GO:0003956//NAD(P)+-protein-arginine ADP-ribosyltransferase activity;GO:0016740//transferase activity;GO:0016757//transferase activity, transferring glycosyl groups	GO:0006471//protein ADP-ribosylation;GO:0018120//peptidyl-arginine ADP-ribosylation
ENSSSCG00000000610	0	0	0	0	0	0	0	0	0	0	0	0	0	0	0	0	SMCO3	single-pass membrane protein with coiled-coil domains 3 [Source:NCBI gene;Acc:100511991]	-	-	-	-	-	-	-
ENSSSCG00000000611	26.19	28.35	32.54	29.14	35.7	32.98	39.33	40.31	2318	2033	2450	1864	2494	2434	3597	2954	-	WW domain binding protein 11 [Source:NCBI gene;Acc:100739009]	Genetic Information Processing	Transcription	ko03040//Spliceosome	K12866	GO:0005681//spliceosomal complex	-	GO:0006396//RNA processing;GO:0045292//mRNA cis splicing, via spliceosome
ENSSSCG00000000612	3.38	2.77	12.9	10.9	6.86	7.7	10.6	9.02	692	481	2373	1699	1103	1290	2360	1573	ATF7IP	activating transcription factor 7 interacting protein [Source:NCBI gene;Acc:100513013]	-	-	-	-	GO:0005634//nucleus;GO:0005654//nucleoplasm;GO:0005667//transcription factor complex;GO:0005829//cytosol;GO:0016604//nuclear body	GO:0003714//transcription corepressor activity;GO:0005515//protein binding;GO:0016887//ATPase activity	GO:0000122//negative regulation of transcription by RNA polymerase II;GO:0006306//DNA methylation;GO:0031647//regulation of protein stability;GO:0045892//negative regulation of transcription, DNA-templated;GO:0045893//positive regulation of transcription, DNA-templated;GO:0045898//regulation of RNA polymerase II transcriptional preinitiation complex assembly;GO:0050821//protein stabilization;GO:0…
ENSSSCG00000000614	0.26	0.33	1.3	0.95	0.39	0.47	0.64	0.75	44	47	186	117	52	66	113	107	GRIN2B	glutamate ionotropic receptor NMDA type subunit 2B [Source:NCBI gene;Acc:100626022]	Environmental Information Processing;Human Diseases;Environmental Information Processing;Human Diseases;Environmental Information Processing;Environmental Information Processing;Human Diseases;Human Diseases;Organismal Systems;Organismal Systems;Organismal Systems;Human Diseases;Human Diseases;Organismal Systems;Human Diseases;Human Diseases;Human Diseases	Signaling molecules and interaction;Neurodegenerative diseases;Signal transduction;Neurodegenerative diseases;Signal transduction;Signal transduction;Substance dependence;Immune diseases;Nervous system;Nervous system;Environmental adaptation;Neurodegenerative disease;Substance dependence;Nervous system;Neurodegenerative diseases;Substance dependence;Substance dependence	ko04080//Neuroactive ligand-receptor interaction;ko05010//Alzheimer disease;ko04015//Rap1 signaling pathway;ko05016//Huntington disease;ko04014//Ras signaling pathway;ko04024//cAMP signaling pathway;ko05034//Alcoholism;ko05322//Systemic lupus erythematosus;ko04728//Dopaminergic synapse;ko04724//Glutamatergic synapse;ko04713//Circadian entrainment;ko05017//Spinocerebellar ataxia;ko05031//Amphetami…	K05210;K05210;K05210;K05210;K05210;K05210;K05210;K05210;K05210;K05210;K05210;K05210;K05210;K05210;K05210;K05210;K05210	GO:0005623//cell;GO:0005886//plasma membrane;GO:0005887//integral component of plasma membrane;GO:0016020//membrane;GO:0016021//integral component of membrane;GO:0017146//NMDA selective glutamate receptor complex;GO:0030054//cell junction;GO:0045202//synapse;GO:0045211//postsynaptic membrane;GO:0098839//postsynaptic density membrane	GO:0004970//ionotropic glutamate receptor activity;GO:0004972//NMDA glutamate receptor activity;GO:0005216//ion channel activity;GO:0008066//glutamate receptor activity;GO:0015276//ligand-gated ion channel activity;GO:0016594//glycine binding;GO:0022849//glutamate-gated calcium ion channel activity;GO:0038023//signaling receptor activity;GO:1904315//transmitter-gated ion channel activity involved…	GO:0006811//ion transport;GO:0019722//calcium-mediated signaling;GO:0035235//ionotropic glutamate receptor signaling pathway;GO:0035249//synaptic transmission, glutamatergic;GO:0045471//response to ethanol;GO:0050804//modulation of chemical synaptic transmission;GO:0060079//excitatory postsynaptic potential;GO:0060291//long-term synaptic potentiation;GO:0097553//calcium ion transmembrane import i…
ENSSSCG00000000619	1.52	1.61	2.15	2.14	3.18	2.61	3.92	4.04	149	129	180	154	245	211	405	335	FAM234B	family with sequence similarity 234 member B [Source:NCBI gene;Acc:100514349]	-	-	-	-	GO:0016020//membrane;GO:0016021//integral component of membrane	-	-
ENSSSCG00000000623	22.2	20.74	5.23	5.97	7.55	8.1	1.6	1.31	2406	1885	485	477	649	737	183	120	BCL2L14	BCL2 like 14 [Source:NCBI gene;Acc:100514901]	-	-	-	-	GO:0005829//cytosol;GO:0043229//intracellular organelle	GO:0019901//protein kinase binding	GO:0006915//apoptotic process;GO:0042981//regulation of apoptotic process
ENSSSCG00000000625	9.55	8.58	12.97	14.72	11.6	13.03	13.95	12.53	1486	1120	1727	1690	1432	1703	2298	1653	LRP6	LDL receptor related protein 6 [Source:NCBI gene;Acc:100515777]	Human Diseases;Human Diseases;Environmental Information Processing;Human Diseases;Environmental Information Processing;Human Diseases;Human Diseases;Organismal Systems	Cancers;Neurodegenerative diseases;Signal transduction;Cancers;Signal transduction;Cancers;Cancers;Endocrine system	ko05200//Pathways in cancer;ko05010//Alzheimer disease;ko04150//mTOR signaling pathway;ko05225//Hepatocellular carcinoma;ko04310//Wnt signaling pathway;ko05226//Gastric cancer;ko05224//Breast cancer;ko04928//Parathyroid hormone synthesis, secretion and action	K03068;K03068;K03068;K03068;K03068;K03068;K03068;K03068	GO:0005886//plasma membrane;GO:0016020//membrane;GO:0016021//integral component of membrane	GO:0005515//protein binding;GO:0017147//Wnt-protein binding;GO:0042813//Wnt-activated receptor activity;GO:0071936//coreceptor activity involved in Wnt signaling pathway	GO:0007275//multicellular organism development;GO:0016055//Wnt signaling pathway;GO:0060070//canonical Wnt signaling pathway
ENSSSCG00000000629	0	0	0	0	0	0	0	0	0	0	0	0	0	0	0	0	TP23	Sus scrofa basic proline-rich protein (TP23), mRNA. [Source:RefSeq mRNA;Acc:NM_001098580]	-	-	-	-	-	-	-
ENSSSCG00000000631	0	0	0	0	0	0	0	0	0	0	0	0	0	0	0	0	TAS2R9	taste 2 receptor member 9 [Source:NCBI gene;Acc:100522867]	Organismal Systems	Sensory system	ko04742//Taste transduction	K08474	GO:0016020//membrane;GO:0016021//integral component of membrane	GO:0004930//G protein-coupled receptor activity;GO:0033038//bitter taste receptor activity	GO:0001580//detection of chemical stimulus involved in sensory perception of bitter taste;GO:0007165//signal transduction;GO:0007186//G protein-coupled receptor signaling pathway;GO:0050896//response to stimulus;GO:0050909//sensory perception of taste
ENSSSCG00000000633	109.82	120.38	136.15	130.4	173.5	166.89	195.96	207.9	5646	5173	5989	4947	7153	7262	10721	9128	YBX3	Y-box binding protein 3 [Source:NCBI gene;Acc:100518125]	Cellular Processes	Cellular community - eukaryotes	ko04530//Tight junction	K06099	GO:0005634//nucleus;GO:0005737//cytoplasm;GO:0005829//cytosol	GO:0000977//RNA polymerase II regulatory region sequence-specific DNA binding;GO:0001227//DNA-binding transcription repressor activity, RNA polymerase II-specific;GO:0003676//nucleic acid binding;GO:0003677//DNA binding;GO:0003730//mRNA 3'-UTR binding;GO:1905538//polysome binding	GO:0000122//negative regulation of transcription by RNA polymerase II;GO:0001701//in utero embryonic development;GO:0007283//spermatogenesis;GO:0008584//male gonad development;GO:0009566//fertilization;GO:0010468//regulation of gene expression;GO:0043066//negative regulation of apoptotic process;GO:0046622//positive regulation of organ growth;GO:0048642//negative regulation of skeletal muscle tis…
ENSSSCG00000000634	0.16	0.08	0.51	0.65	0.36	0.47	0.82	0.68	27	11	73	79	47	65	144	96	STYK1	serine/threonine/tyrosine kinase 1 [Source:NCBI gene;Acc:100523437]	-	-	-	-	GO:0005886//plasma membrane;GO:0016020//membrane;GO:0016021//integral component of membrane	GO:0004672//protein kinase activity;GO:0005524//ATP binding	GO:0006468//protein phosphorylation
ENSSSCG00000000635	7.38	9.03	5.49	7.37	20.42	16.84	18.23	20.74	190	195	121	140	417	364	497	453	MAGOHB	mago homolog B, exon junction complex subunit [Source:NCBI gene;Acc:100518306]	Genetic Information Processing;Genetic Information Processing;Genetic Information Processing	Translation;Transcription;Translation	ko03013//RNA transport;ko03040//Spliceosome;ko03015//mRNA surveillance pathway	K12877;K12877;K12877	GO:0005634//nucleus;GO:0035145//exon-exon junction complex;GO:0071005//U2-type precatalytic spliceosome;GO:0071006//U2-type catalytic step 1 spliceosome;GO:0071013//catalytic step 2 spliceosome	-	GO:0000184//nuclear-transcribed mRNA catabolic process, nonsense-mediated decay;GO:0000398//mRNA splicing, via spliceosome;GO:0008380//RNA splicing
ENSSSCG00000000636	0	0	0	0	0	0.09	0	0	0	0	0	0	0	2	0	0	-	killer cell lectin-like receptor subfamily A, member 1 [Source:NCBI gene;Acc:397612]	-	-	-	-	GO:0016020//membrane;GO:0016021//integral component of membrane	GO:0030246//carbohydrate binding	-
ENSSSCG00000000638	0	0	0	0	0.08	0	0	0	0	0	0	0	2	0	0	0	-	killer cell lectin-like receptor 8 [Source:NCBI gene;Acc:106507519]	-	-	-	-	GO:0016020//membrane;GO:0016021//integral component of membrane	GO:0030246//carbohydrate binding	-
ENSSSCG00000000639	0	0	0	0	0	0	0	0	0	0	0	0	0	0	0	0	-	natural killer cells antigen CD94-like [Source:NCBI gene;Acc:102165642]	-	-	-	-	-	-	-
ENSSSCG00000000640	0	0	0	0	0	0	0	0	0	0	0	0	0	0	0	0	-	NKG2-A/NKG2-B type II integral membrane protein [Source:NCBI gene;Acc:100523789]	Organismal Systems	Immune system	ko04612//Antigen processing and presentation	K06541	GO:0016020//membrane;GO:0016021//integral component of membrane	GO:0030246//carbohydrate binding	-
ENSSSCG00000000642	0	0	0	0	0	0	0	0	0	0	0	0	0	0	0	0	KLRD1	killer cell lectin like receptor D1 [Source:NCBI gene;Acc:100622915]	Organismal Systems;Organismal Systems	Immune system;Immune system	ko04650//Natural killer cell mediated cytotoxicity;ko04612//Antigen processing and presentation	K06516;K06516	GO:0016020//membrane;GO:0016021//integral component of membrane	GO:0030246//carbohydrate binding	-
ENSSSCG00000000645	4.43	4.21	23.51	27.99	17.07	15.55	19.76	19.66	256	204	1162	1193	782	754	1208	963	GABARAPL1	GABA type A receptor associated protein like 1 [Source:NCBI gene;Acc:100462751]	Human Diseases;Human Diseases;Organismal Systems;Cellular Processes;Environmental Information Processing;Environmental Information Processing;Organismal Systems;Organismal Systems;Cellular Processes;Cellular Processes	Infectious diseases;Infectious diseases;Immune system;Transport and catabolism;Signal transduction;Signal transduction;Nervous system;Aging;Transport and catabolism;Transport and catabolism	ko05131//Shigellosis;ko05167//Kaposi sarcoma-associated herpesvirus infection;ko04621//NOD-like receptor signaling pathway;ko04140//Autophagy - animal;ko04371//Apelin signaling pathway;ko04068//FoxO signaling pathway;ko04727//GABAergic synapse;ko04212//Longevity regulating pathway - worm;ko04137//Mitophagy - animal;ko04136//Autophagy - other eukaryotes	K08341;K08341;K08341;K08341;K08341;K08341;K08341;K08341;K08341;K08341	GO:0000421//autophagosome membrane;GO:0005737//cytoplasm;GO:0005739//mitochondrion;GO:0005776//autophagosome;GO:0005829//cytosol	GO:0008017//microtubule binding;GO:0030957//Tat protein binding;GO:0031625//ubiquitin protein ligase binding;GO:0050811//GABA receptor binding	GO:0000045//autophagosome assembly;GO:0000422//autophagy of mitochondrion;GO:0006914//autophagy;GO:0006995//cellular response to nitrogen starvation;GO:0016236//macroautophagy;GO:0097352//autophagosome maturation
ENSSSCG00000000647	60.96	58.7	16.14	14.85	66.61	67.04	13.42	13.29	4467	3607	1012	803	3871	4124	1041	826	OLR1	oxidized low density lipoprotein receptor 1 [Source:NCBI gene;Acc:396724]	Cellular Processes;Organismal Systems	Transport and catabolism;Endocrine system	ko04145//Phagosome;ko03320//PPAR signaling pathway	K08763;K08763	GO:0005654//nucleoplasm;GO:0005886//plasma membrane;GO:0016020//membrane;GO:0016021//integral component of membrane;GO:0043231//intracellular membrane-bounded organelle;GO:0043235//receptor complex	GO:0030246//carbohydrate binding;GO:0042802//identical protein binding	-
ENSSSCG00000000648	0.47	0.14	0.06	0.03	0.07	0.18	0	0	9	5	2	1	3	7	0	0	CLEC7A	C-type lectin domain containing 7A [Source:NCBI gene;Acc:100038025]	Human Diseases;Cellular Processes;Organismal Systems	Infectious diseases;Transport and catabolism;Immune system	ko05152//Tuberculosis;ko04145//Phagosome;ko04625//C-type lectin receptor signaling pathway	K10074;K10074;K10074	GO:0005737//cytoplasm;GO:0009986//cell surface;GO:0016020//membrane;GO:0016021//integral component of membrane	GO:0001872//(1->3)-beta-D-glucan binding;GO:0030246//carbohydrate binding;GO:0038187//pattern recognition receptor activity	GO:0006910//phagocytosis, recognition;GO:0008037//cell recognition;GO:0008284//positive regulation of cell proliferation;GO:0010628//positive regulation of gene expression;GO:0016046//detection of fungus;GO:0030335//positive regulation of cell migration;GO:0031334//positive regulation of protein complex assembly;GO:0032491//detection of molecule of fungal origin;GO:0032731//positive regulation of…
ENSSSCG00000000649	0.01	0.02	0.03	0.01	0.01	0	0	0.01	1	3	5	2	1	0	0	2	CLEC1A	C-type lectin domain family 1 member A [Source:NCBI gene;Acc:100519486]	-	-	-	-	GO:0016020//membrane;GO:0016021//integral component of membrane	GO:0030246//carbohydrate binding	-
ENSSSCG00000000650	0	0	0	0	0	0	0	0	0	0	0	0	0	0	0	0	CLEC1B	C-type lectin domain family 1 member B [Source:NCBI gene;Acc:100623580]	Organismal Systems	Immune system	ko04625//C-type lectin receptor signaling pathway	K10070	GO:0005887//integral component of plasma membrane;GO:0016020//membrane;GO:0016021//integral component of membrane	GO:0004888//transmembrane signaling receptor activity;GO:0030246//carbohydrate binding	GO:0023014//signal transduction by protein phosphorylation;GO:0030220//platelet formation
ENSSSCG00000000651	0	0	0	0	0	0	0	0	0	0	0	0	0	0	0	0	CLEC12B	C-type lectin domain family 12 member B [Source:NCBI gene;Acc:100519958]	-	-	-	-	GO:0009897//external side of plasma membrane;GO:0016020//membrane;GO:0016021//integral component of membrane;GO:0032991//protein-containing complex	GO:0019903//protein phosphatase binding;GO:0030246//carbohydrate binding;GO:0030547//receptor inhibitor activity	GO:0002769//natural killer cell inhibitory signaling pathway;GO:0045953//negative regulation of natural killer cell mediated cytotoxicity;GO:2000272//negative regulation of signaling receptor activity
ENSSSCG00000000653	0.2	0.12	0	0	0.05	0.23	0	0	7	5	0	0	2	5	0	0	CD69	CD69 molecule [Source:NCBI gene;Acc:397165]	-	-	-	-	GO:0009897//external side of plasma membrane;GO:0009986//cell surface;GO:0016020//membrane;GO:0016021//integral component of membrane;GO:0032991//protein-containing complex	GO:0030246//carbohydrate binding;GO:0042802//identical protein binding	GO:0035690//cellular response to drug
ENSSSCG00000000656	1.21	0.96	0	0	0.91	0.64	0.08	0.05	27	18	0	0	16	12	2	1	CLEC2B	C-type lectin domain family 2, member B [Source:NCBI gene;Acc:100520839]	Human Diseases	Infectious diseases	ko05167//Kaposi sarcoma-associated herpesvirus infection	K10071	GO:0005886//plasma membrane;GO:0016020//membrane;GO:0016021//integral component of membrane	GO:0030246//carbohydrate binding	-
ENSSSCG00000000657	4.52	4.69	0.14	0	0.98	1.82	0.07	0.04	186	162	5	0	32	63	3	1	-	C-type lectin domain family 2 member D [Source:NCBI gene;Acc:100521013]	-	-	-	-	GO:0009897//external side of plasma membrane;GO:0016020//membrane;GO:0016021//integral component of membrane	GO:0030246//carbohydrate binding	-
ENSSSCG00000000659	0	0	0	0	0	0	0	0	0	0	0	0	0	0	0	0	-	ovostatin homolog 2 [Source:NCBI gene;Acc:100524679]	-	-	-	-	GO:0005576//extracellular region;GO:0005615//extracellular space	GO:0004866//endopeptidase inhibitor activity	GO:0010951//negative regulation of endopeptidase activity
ENSSSCG00000000660	0.02	0.01	0	0	0.02	0	0	0	3	1	0	0	2	0	0	0	A2M	alpha-2-macroglobulin [Source:NCBI gene;Acc:403166]	Organismal Systems	Immune system	ko04610//Complement and coagulation cascades	K03910	GO:0005576//extracellular region;GO:0005615//extracellular space	GO:0002020//protease binding;GO:0004866//endopeptidase inhibitor activity;GO:0004867//serine-type endopeptidase inhibitor activity;GO:0005102//signaling receptor binding;GO:0019838//growth factor binding;GO:0019899//enzyme binding;GO:0019959//interleukin-8 binding;GO:0019966//interleukin-1 binding;GO:0043120//tumor necrosis factor binding;GO:0048306//calcium-dependent protein binding	GO:0001869//negative regulation of complement activation, lectin pathway;GO:0010951//negative regulation of endopeptidase activity;GO:0048863//stem cell differentiation
ENSSSCG00000000661	8.17	7.58	4.77	5.01	7.37	7.19	8.05	7.44	912	713	457	413	654	673	958	710	PHC1	polyhomeotic homolog 1 [Source:NCBI gene;Acc:100155344]	-	-	-	-	GO:0005634//nucleus;GO:0005654//nucleoplasm;GO:0031519//PcG protein complex;GO:0035102//PRC1 complex	GO:0005515//protein binding;GO:0008270//zinc ion binding	GO:0016574//histone ubiquitination
ENSSSCG00000000663	0	0	0	0	0	0	0	0	0	0	0	0	0	0	0	0	KLRG1	killer cell lectin like receptor G1 [Source:NCBI gene;Acc:100738680]	-	-	-	-	GO:0016020//membrane;GO:0016021//integral component of membrane;GO:0043231//intracellular membrane-bounded organelle	GO:0030246//carbohydrate binding	-
ENSSSCG00000000664	0	0.03	0	0	0	0.01	0	0	0	2	0	0	0	1	0	0	A2ML1	alpha-2-macroglobulin like 1 [Source:NCBI gene;Acc:100152492]	-	-	-	-	GO:0005576//extracellular region;GO:0005615//extracellular space	GO:0002020//protease binding;GO:0004866//endopeptidase inhibitor activity;GO:0030414//peptidase inhibitor activity	GO:0010466//negative regulation of peptidase activity;GO:0010951//negative regulation of endopeptidase activity;GO:0052548//regulation of endopeptidase activity
ENSSSCG00000000665	0	0	0	0	0	0	0.01	0	0	0	0	0	0	0	2	0	RIMKLB	ribosomal modification protein rimK like family member B [Source:NCBI gene;Acc:100152915]	Metabolism;Metabolism	Global and overview maps;Amino acid metabolism	ko01100//Metabolic pathways;ko00250//Alanine, aspartate and glutamate metabolism	K18310;K18310	GO:0005737//cytoplasm	GO:0000166//nucleotide binding;GO:0005524//ATP binding;GO:0016879//ligase activity, forming carbon-nitrogen bonds;GO:0046872//metal ion binding;GO:0072590//N-acetyl-L-aspartate-L-glutamate ligase activity;GO:0072591//citrate-L-glutamate ligase activity	GO:0006464//cellular protein modification process
ENSSSCG00000000667	0	0	0	0	0	0	0	0	0	0	0	0	0	0	0	0	AICDA	activation induced cytidine deaminase [Source:NCBI gene;Acc:100526050]	Organismal Systems;Human Diseases	Immune system;Immune diseases	ko04672//Intestinal immune network for IgA production;ko05340//Primary immunodeficiency	K10989;K10989	GO:0000932//P-body;GO:0005634//nucleus;GO:0005737//cytoplasm;GO:0016020//membrane;GO:0016021//integral component of membrane;GO:0032991//protein-containing complex	GO:0003723//RNA binding;GO:0003824//catalytic activity;GO:0004126//cytidine deaminase activity;GO:0008270//zinc ion binding;GO:0016787//hydrolase activity;GO:0031625//ubiquitin protein ligase binding;GO:0042802//identical protein binding;GO:0047844//deoxycytidine deaminase activity	GO:0009972//cytidine deamination;GO:0010529//negative regulation of transposition;GO:0016445//somatic diversification of immunoglobulins;GO:0016446//somatic hypermutation of immunoglobulin genes;GO:0016554//cytidine to uridine editing;GO:0033262//regulation of nuclear cell cycle DNA replication;GO:0042742//defense response to bacterium;GO:0045190//isotype switching;GO:0045869//negative regulation…
ENSSSCG00000000668	0.34	0.33	0.17	0.13	0.2	0.46	0.03	0.04	21	17	9	6	10	24	2	2	APOBEC1	apolipoprotein B mRNA editing enzyme catalytic subunit 1 [Source:NCBI gene;Acc:100512412]	-	-	-	-	GO:0005634//nucleus;GO:0005737//cytoplasm	GO:0003723//RNA binding;GO:0003824//catalytic activity;GO:0004126//cytidine deaminase activity;GO:0008270//zinc ion binding;GO:0016787//hydrolase activity;GO:0035925//mRNA 3'-UTR AU-rich region binding	GO:0006641//triglyceride metabolic process;GO:0009972//cytidine deamination;GO:0010332//response to gamma radiation;GO:0016554//cytidine to uridine editing;GO:0016556//mRNA modification;GO:0042127//regulation of cell proliferation;GO:0042157//lipoprotein metabolic process;GO:0042158//lipoprotein biosynthetic process;GO:0042953//lipoprotein transport;GO:0048255//mRNA stabilization;GO:0080111//DNA …
ENSSSCG00000000669	0	0	0	0	0	0	0	0	0	0	0	0	0	0	0	0	GDF3	growth differentiation factor 3 [Source:NCBI gene;Acc:100510963]	Environmental Information Processing	Signaling molecules and interaction	ko04060//Cytokine-cytokine receptor interaction	K22672	GO:0005576//extracellular region;GO:0005615//extracellular space;GO:0005737//cytoplasm	GO:0005125//cytokine activity;GO:0008083//growth factor activity;GO:0019901//protein kinase binding	GO:0001501//skeletal system development;GO:0001654//eye development;GO:0001701//in utero embryonic development;GO:0002021//response to dietary excess;GO:0007165//signal transduction;GO:0007492//endoderm development;GO:0007498//mesoderm development;GO:0010453//regulation of cell fate commitment;GO:0010862//positive regulation of pathway-restricted SMAD protein phosphorylation;GO:0030509//BMP signa…
ENSSSCG00000000672	0.34	0.25	0.29	0.45	0.54	0.1	0.47	0.39	31	22	24	25	37	9	43	30	CLSTN3	calsyntenin 3 [Source:NCBI gene;Acc:100511695]	-	-	-	-	GO:0009986//cell surface;GO:0014069//postsynaptic density;GO:0016020//membrane;GO:0016021//integral component of membrane;GO:0032991//protein-containing complex;GO:0045211//postsynaptic membrane;GO:0098978//glutamatergic synapse;GO:0098982//GABA-ergic synapse;GO:0099061//integral component of postsynaptic density membrane	GO:0005509//calcium ion binding	GO:0001558//regulation of cell growth;GO:0007156//homophilic cell adhesion via plasma membrane adhesion molecules;GO:0007416//synapse assembly;GO:0035249//synaptic transmission, glutamatergic;GO:0050806//positive regulation of synaptic transmission;GO:0051932//synaptic transmission, GABAergic;GO:0051965//positive regulation of synapse assembly;GO:1902474//positive regulation of protein localizati…
ENSSSCG00000000679	0.28	0	0.29	1.33	0.4	0.35	0.42	0.66	9.01	0	14.41	32.2	9	11.02	12.03	18.07	LRRC23	leucine rich repeat containing 23 [Source:NCBI gene;Acc:100155745]	-	-	-	-	GO:0005829//cytosol	GO:0005515//protein binding	GO:0044782//cilium organization
ENSSSCG00000000680	0.03	0.12	0.49	0.28	0.38	0.47	0.68	1.03	3.22	10.17	42.01	21.77	28.16	34.62	64.6	80.6	GPR162	G protein-coupled receptor 162 [Source:NCBI gene;Acc:100736664]	-	-	-	-	GO:0016020//membrane;GO:0016021//integral component of membrane	GO:0004930//G protein-coupled receptor activity	GO:0007186//G protein-coupled receptor signaling pathway
ENSSSCG00000000681	4.24	5.37	7.75	9.03	8.09	8.75	10.11	10.16	310	329	485	487	469	537	782	630	P3H3	prolyl 3-hydroxylase 3 [Source:NCBI gene;Acc:100156539]	-	-	-	-	GO:0005783//endoplasmic reticulum;GO:1902494//catalytic complex	GO:0005506//iron ion binding;GO:0016491//oxidoreductase activity;GO:0016705//oxidoreductase activity, acting on paired donors, with incorporation or reduction of molecular oxygen;GO:0019797//procollagen-proline 3-dioxygenase activity;GO:0031418//L-ascorbic acid binding	GO:0008285//negative regulation of cell proliferation;GO:0017185//peptidyl-lysine hydroxylation;GO:0019511//peptidyl-proline hydroxylation;GO:0032963//collagen metabolic process;GO:0032964//collagen biosynthetic process;GO:0055114//oxidation-reduction process
ENSSSCG00000000682	0.06	0.17	0.17	0.2	0.13	0.39	0.14	0.22	3	7	7	7	5	16	7	9	GNB3	G protein subunit beta 3 [Source:NCBI gene;Acc:100154522]	Human Diseases;Environmental Information Processing;Environmental Information Processing;Human Diseases;Human Diseases;Human Diseases;Organismal Systems;Human Diseases;Organismal Systems;Environmental Information Processing;Organismal Systems;Organismal Systems;Organismal Systems;Organismal Systems;Organismal Systems;Organismal Systems;Organismal Systems;Human Diseases;Organismal Systems	Cancers;Signal transduction;Signal transduction;Infectious disease: viral;Infectious diseases;Infectious diseases;Immune system;Substance dependence;Nervous system;Signal transduction;Nervous system;Endocrine system;Nervous system;Nervous system;Nervous system;Environmental adaptation;Nervous system;Substance dependence;Sensory system	ko05200//Pathways in cancer;ko04151//PI3K-Akt signaling pathway;ko04014//Ras signaling pathway;ko05170//Human immunodeficiency virus 1 infection;ko05163//Human cytomegalovirus infection;ko05167//Kaposi sarcoma-associated herpesvirus infection;ko04062//Chemokine signaling pathway;ko05034//Alcoholism;ko04723//Retrograde endocannabinoid signaling;ko04371//Apelin signaling pathway;ko04728//Dopaminerg…	K07825;K07825;K07825;K07825;K07825;K07825;K07825;K07825;K07825;K07825;K07825;K07825;K07825;K07825;K07825;K07825;K07825;K07825;K07825	GO:0005623//cell;GO:0030425//dendrite	GO:0005515//protein binding;GO:0051020//GTPase binding	GO:0006884//cell volume homeostasis;GO:0007165//signal transduction;GO:0010468//regulation of gene expression;GO:0010906//regulation of glucose metabolic process;GO:0032350//regulation of hormone metabolic process;GO:0045598//regulation of fat cell differentiation;GO:0090181//regulation of cholesterol metabolic process;GO:0090207//regulation of triglyceride metabolic process;GO:1903725//regulatio…
ENSSSCG00000000683	1.67	1.64	4.25	3.54	9.25	8.81	12.81	14.92	54	38	104	75	224	232	419	404	CDCA3	cell division cycle associated 3 [Source:NCBI gene;Acc:100153312]	-	-	-	-	GO:0005912//adherens junction	-	GO:0051301//cell division
ENSSSCG00000000684	24.74	25.91	37.16	37.46	29	27.37	39.54	40.63	2229	1953	2864	2488	2069	2076	3778	3103	USP5	ubiquitin specific peptidase 5 [Source:NCBI gene;Acc:100155342]	-	-	-	-	-	GO:0004197//cysteine-type endopeptidase activity;GO:0004843//thiol-dependent ubiquitin-specific protease activity;GO:0005515//protein binding;GO:0008233//peptidase activity;GO:0008234//cysteine-type peptidase activity;GO:0008270//zinc ion binding;GO:0016787//hydrolase activity;GO:0036459//thiol-dependent ubiquitinyl hydrolase activity;GO:0046872//metal ion binding	GO:0006508//proteolysis;GO:0006511//ubiquitin-dependent protein catabolic process;GO:0016579//protein deubiquitination
ENSSSCG00000000685	200.28	192.4	179.19	192.48	162.75	151.65	170.63	192.86	7825.85	6307.82	5990.65	5546.23	5041	4967	7047.17	6383	TPI1	triosephosphate isomerase 1 [Source:NCBI gene;Acc:100157582]	Metabolism;Metabolism;Metabolism;Metabolism;Metabolism;Metabolism	Global and overview maps;Global and overview maps;Carbohydrate metabolism;Global and overview maps;Carbohydrate metabolism;Carbohydrate metabolism	ko01100//Metabolic pathways;ko01200//Carbon metabolism;ko00562//Inositol phosphate metabolism;ko01230//Biosynthesis of amino acids;ko00010//Glycolysis / Gluconeogenesis;ko00051//Fructose and mannose metabolism	K01803;K01803;K01803;K01803;K01803;K01803	GO:0005829//cytosol	GO:0003824//catalytic activity;GO:0004807//triose-phosphate isomerase activity;GO:0016853//isomerase activity;GO:0031625//ubiquitin protein ligase binding;GO:0042803//protein homodimerization activity	GO:0006094//gluconeogenesis;GO:0006096//glycolytic process;GO:0019563//glycerol catabolic process;GO:0046166//glyceraldehyde-3-phosphate biosynthetic process
ENSSSCG00000000687	0.89	0.98	2.39	2.7	0.28	0.29	0.48	0.44	68.78	66.83	168.99	163.23	12.84	10.38	40.4	18.4	CD4	CD4 molecule [Source:NCBI gene;Acc:404704]	Human Diseases;Environmental Information Processing;Human Diseases;Environmental Information Processing;Organismal Systems;Organismal Systems;Human Diseases;Organismal Systems;Organismal Systems;Organismal Systems;Human Diseases	Infectious diseases;Signaling molecules and interaction;Infectious disease: viral;Signaling molecules and interaction;Immune system;Immune system;Cancer: overview;Immune system;Immune system;Immune system;Immune diseases	ko05166//HTLV-I infection;ko04514//Cell adhesion molecules (CAMs);ko05170//Human immunodeficiency virus 1 infection;ko04060//Cytokine-cytokine receptor interaction;ko04660//T cell receptor signaling pathway;ko04659//Th17 cell differentiation;ko05235//PD-L1 expression and PD-1 checkpoint pathway in cancer;ko04658//Th1 and Th2 cell differentiation;ko04612//Antigen processing and presentation;ko0464…	K06454;K06454;K06454;K06454;K06454;K06454;K06454;K06454;K06454;K06454;K06454	GO:0005623//cell;GO:0005886//plasma membrane;GO:0005887//integral component of plasma membrane;GO:0009897//external side of plasma membrane;GO:0016020//membrane;GO:0016021//integral component of membrane;GO:0045121//membrane raft	GO:0008270//zinc ion binding;GO:0015026//coreceptor activity;GO:0019899//enzyme binding;GO:0019901//protein kinase binding;GO:0042011//interleukin-16 binding;GO:0042012//interleukin-16 receptor activity;GO:0042289//MHC class II protein binding;GO:0042802//identical protein binding;GO:0042803//protein homodimerization activity;GO:1990782//protein tyrosine kinase binding	GO:0001934//positive regulation of protein phosphorylation;GO:0006948//induction by virus of host cell-cell fusion;GO:0006955//immune response;GO:0007155//cell adhesion;GO:0007165//signal transduction;GO:0030217//T cell differentiation;GO:0030225//macrophage differentiation;GO:0032507//maintenance of protein location in cell;GO:0033674//positive regulation of kinase activity;GO:0035723//interleuk…
ENSSSCG00000000688	0.04	0.09	0.08	0.02	0.11	0.06	0.07	0.09	2	4	4	1	5	3	4	4	LAG3	lymphocyte activating 3 [Source:NCBI gene;Acc:100125962]	-	-	-	-	GO:0005576//extracellular region;GO:0009897//external side of plasma membrane;GO:0016020//membrane;GO:0016021//integral component of membrane	GO:0004888//transmembrane signaling receptor activity;GO:0042289//MHC class II protein binding	GO:0002270//plasmacytoid dendritic cell activation;GO:0007166//cell surface receptor signaling pathway;GO:0045085//negative regulation of interleukin-2 biosynthetic process;GO:0045590//negative regulation of regulatory T cell differentiation;GO:0045954//positive regulation of natural killer cell mediated cytotoxicity;GO:0050776//regulation of immune response;GO:0050868//negative regulation of T c…
ENSSSCG00000000690	85.23	88.86	117.13	115.32	125.77	114.07	145.61	144.94	3886	3383	4553	3871	4546	4356	7012	5597	MLF2	myeloid leukemia factor 2 [Source:NCBI gene;Acc:100736734]	-	-	-	-	GO:0005634//nucleus;GO:0016020//membrane;GO:0016021//integral component of membrane	GO:0003677//DNA binding	GO:0006355//regulation of transcription, DNA-templated
ENSSSCG00000000691	15.35	14.68	16.39	15.5	14.4	14.72	18.11	19.69	759	609	706	580	579	641	971	844	COPS7A	COP9 signalosome subunit 7A [Source:NCBI gene;Acc:100157341]	-	-	-	-	GO:0005654//nucleoplasm;GO:0005829//cytosol;GO:0008180//COP9 signalosome	-	GO:0000338//protein deneddylation;GO:0010387//COP9 signalosome assembly
ENSSSCG00000000692	1	1.27	3.07	2.97	1.01	0.93	1.11	1.09	64	68	168	140	51	50	75	59	PIANP	PILR alpha associated neural protein [Source:NCBI gene;Acc:100519150]	-	-	-	-	GO:0016020//membrane;GO:0016021//integral component of membrane	-	GO:0050776//regulation of immune response
ENSSSCG00000000693	3.73	2.74	4.01	4.35	9.98	7.69	13.14	14.05	554.17	345	510	464.01	1132.54	951.03	2036.11	1731.1	NCAPD2	non-SMC condensin I complex subunit D2 [Source:NCBI gene;Acc:102164405]	-	-	-	-	GO:0000228//nuclear chromosome;GO:0000779//condensed chromosome, centromeric region;GO:0000793//condensed chromosome;GO:0000796//condensin complex;GO:0000799//nuclear condensin complex;GO:0005634//nucleus;GO:0005654//nucleoplasm;GO:0005737//cytoplasm;GO:0005829//cytosol	GO:0003682//chromatin binding;GO:0042393//histone binding	GO:0000278//mitotic cell cycle;GO:0007049//cell cycle;GO:0007076//mitotic chromosome condensation;GO:0010032//meiotic chromosome condensation;GO:0030261//chromosome condensation;GO:0051301//cell division;GO:0051304//chromosome separation
ENSSSCG00000000694	2115.73	2165.96	2084.47	2222.82	2287.48	2194.37	2648.82	2811.78	83194.22	71621.3	70343.77	65334.92	72360.31	73704.06	111363.34	95573.98	GAPDH	glyceraldehyde-3-phosphate dehydrogenase [Source:NCBI gene;Acc:396823]	Metabolism;Human Diseases;Human Diseases;Human Diseases;Environmental Information Processing;Metabolism;Metabolism;Metabolism	Global and overview maps;Neurodegenerative diseases;Infectious diseases;Infectious diseases;Signal transduction;Global and overview maps;Global and overview maps;Carbohydrate metabolism	ko01100//Metabolic pathways;ko05010//Alzheimer disease;ko05132//Salmonella infection;ko05130//Pathogenic Escherichia coli infection;ko04066//HIF-1 signaling pathway;ko01200//Carbon metabolism;ko01230//Biosynthesis of amino acids;ko00010//Glycolysis / Gluconeogenesis	K00134;K00134;K00134;K00134;K00134;K00134;K00134;K00134	GO:0005634//nucleus;GO:0005737//cytoplasm;GO:0005811//lipid droplet;GO:0005829//cytosol;GO:0005886//plasma membrane;GO:0031965//nuclear membrane;GO:0043231//intracellular membrane-bounded organelle;GO:0097452//GAIT complex;GO:1990904//ribonucleoprotein complex	GO:0000166//nucleotide binding;GO:0004365//glyceraldehyde-3-phosphate dehydrogenase (NAD+) (phosphorylating) activity;GO:0016491//oxidoreductase activity;GO:0016620//oxidoreductase activity, acting on the aldehyde or oxo group of donors, NAD or NADP as acceptor;GO:0019828//aspartic-type endopeptidase inhibitor activity;GO:0042802//identical protein binding;GO:0050661//NADP binding;GO:0051287//NAD…	GO:0006006//glucose metabolic process;GO:0006096//glycolytic process;GO:0010951//negative regulation of endopeptidase activity;GO:0017148//negative regulation of translation;GO:0031640//killing of cells of other organism;GO:0050715//positive regulation of cytokine secretion;GO:0050832//defense response to fungus;GO:0051873//killing by host of symbiont cells;GO:0052501//positive regulation by orga…
ENSSSCG00000000695	3.7	4.6	5.73	5.53	3.59	3.84	4.57	5.07	336	333	443	372	251	293	442	394	IFFO1	intermediate filament family orphan 1 [Source:NCBI gene;Acc:100515778]	-	-	-	-	GO:0005882//intermediate filament	-	-
ENSSSCG00000000696	20.53	23.78	12.98	12.06	19.1	19.65	16.09	16.67	2035	1977	1101	882	1501	1635	1688	1401	-	NOP2 nucleolar protein [Source:NCBI gene;Acc:100516080]	-	-	-	-	GO:0005730//nucleolus	GO:0003723//RNA binding;GO:0008168//methyltransferase activity;GO:0008757//S-adenosylmethionine-dependent methyltransferase activity;GO:0009383//rRNA (cytosine-C5-)-methyltransferase activity;GO:0016740//transferase activity	GO:0000470//maturation of LSU-rRNA;GO:0001510//RNA methylation;GO:0006364//rRNA processing;GO:0032259//methylation;GO:0070475//rRNA base methylation
ENSSSCG00000000697	38.51	39.32	65.85	70.65	40.07	41.7	48.88	52.04	7886	6753	11537	10674	6507	7168	10593	9035	CHD4	chromodomain helicase DNA binding protein 4 [Source:NCBI gene;Acc:100515610]	Human Diseases;Human Diseases	Infectious diseases;Cancers	ko05165//Human papillomavirus infection;ko05203//Viral carcinogenesis	K11643;K11643	GO:0005634//nucleus;GO:0016581//NuRD complex;GO:0032991//protein-containing complex;GO:0032993//protein-DNA complex	GO:0001103//RNA polymerase II repressing transcription factor binding;GO:0005524//ATP binding;GO:0008134//transcription factor binding;GO:0042826//histone deacetylase binding;GO:0046872//metal ion binding	-
ENSSSCG00000000699	1.36	0.64	1	0.73	1.12	0.64	0.93	0.67	43	17	27	17	28	17	31	18	LPAR5	lysophosphatidic acid receptor 5 [Source:NCBI gene;Acc:102161415]	Human Diseases;Environmental Information Processing;Environmental Information Processing;Cellular Processes;Human Diseases;Environmental Information Processing	Cancers;Signal transduction;Signal transduction;Cell motility;Infectious diseases;Signal transduction	ko05200//Pathways in cancer;ko04151//PI3K-Akt signaling pathway;ko04015//Rap1 signaling pathway;ko04810//Regulation of actin cytoskeleton;ko05130//Pathogenic Escherichia coli infection;ko04072//Phospholipase D signaling pathway	K08390;K08390;K08390;K08390;K08390;K08390	GO:0016020//membrane;GO:0016021//integral component of membrane	GO:0004930//G protein-coupled receptor activity	GO:0007165//signal transduction;GO:0007186//G protein-coupled receptor signaling pathway;GO:0032793//positive regulation of CREB transcription factor activity;GO:0048266//behavioral response to pain
ENSSSCG00000000700	0.92	0.96	1.85	2.12	1.28	1.22	1.5	1.32	108.87	95.22	186.43	184.14	119.62	121.06	187.15	132.17	ACRBP	acrosin binding protein [Source:NCBI gene;Acc:397317]	-	-	-	-	GO:0001669//acrosomal vesicle	-	GO:0001675//acrosome assembly;GO:0007286//spermatid development;GO:0009566//fertilization
ENSSSCG00000000702	15.88	15.67	20.13	17.48	19.15	20.65	22.12	23.78	1275	1057	1372	1041	1217	1376	1864	1613	ZNF384	zinc finger protein 384 [Source:NCBI gene;Acc:100516975]	Organismal Systems	Development and regeneration	ko04361//Axon regeneration	K23480	-	GO:0003676//nucleic acid binding	-
ENSSSCG00000000703	0.96	0.98	3.46	3.39	1.16	1.54	2.93	3.17	111	84	219	186	100	122	221	196	-	vesicle associated membrane protein 1 [Source:NCBI gene;Acc:100519841]	Genetic Information Processing	Folding, sorting and degradation	ko04130//SNARE interactions in vesicular transport	K08510	GO:0005886//plasma membrane;GO:0016020//membrane;GO:0016021//integral component of membrane;GO:0031201//SNARE complex	GO:0005484//SNAP receptor activity;GO:0019905//syntaxin binding	GO:0006906//vesicle fusion;GO:0016192//vesicle-mediated transport;GO:0035493//SNARE complex assembly
ENSSSCG00000000704	54.42	53.85	22.2	20.67	24.74	24.39	11.34	12.04	4667.24	3881.72	1654.51	1323.09	1693.49	1762.3	1042.35	891.1	TAPBPL	TAP binding protein like [Source:NCBI gene;Acc:100520908]	-	-	-	-	GO:0005783//endoplasmic reticulum;GO:0016020//membrane;GO:0016021//integral component of membrane	GO:0023024//MHC class I protein complex binding	GO:0002502//peptide antigen assembly with MHC class I protein complex;GO:0002590//negative regulation of antigen processing and presentation of peptide antigen via MHC class I
ENSSSCG00000000705	2.73	2.22	0.74	0.9	1.13	0.99	0.62	0.46	610.76	416.28	141.49	147.91	200.51	185.7	146.65	87.9	CD27	CD27 molecule [Source:NCBI gene;Acc:100520023]	Environmental Information Processing	Signaling molecules and interaction	ko04060//Cytokine-cytokine receptor interaction	K05144	GO:0009897//external side of plasma membrane;GO:0009986//cell surface;GO:0016020//membrane;GO:0016021//integral component of membrane	GO:0004888//transmembrane signaling receptor activity;GO:0005515//protein binding;GO:0043027//cysteine-type endopeptidase inhibitor activity involved in apoptotic process	GO:0043066//negative regulation of apoptotic process;GO:0043154//negative regulation of cysteine-type endopeptidase activity involved in apoptotic process;GO:0045579//positive regulation of B cell differentiation;GO:0045582//positive regulation of T cell differentiation;GO:0046330//positive regulation of JNK cascade;GO:0070233//negative regulation of T cell apoptotic process;GO:0097191//extrinsic…
ENSSSCG00000000706	28.5	28.84	24.99	26.62	44.81	44.52	37.72	41.41	1632	1411	1163	1107	1989	2070	2275	1959	LTBR	lymphotoxin beta receptor [Source:NCBI gene;Acc:100520196]	Human Diseases;Environmental Information Processing;Human Diseases;Environmental Information Processing;Environmental Information Processing;Organismal Systems;Environmental Information Processing	Infectious diseases;Signaling molecules and interaction;Cancers;Signal transduction;Signal transduction;Immune system;Signaling molecules and interaction	ko05166//HTLV-I infection;ko04060//Cytokine-cytokine receptor interaction;ko05203//Viral carcinogenesis;ko04064//NF-kappa B signaling pathway;ko04066//HIF-1 signaling pathway;ko04672//Intestinal immune network for IgA production;ko04061//Viral protein interaction with cytokine and cytokine receptor	K03159;K03159;K03159;K03159;K03159;K03159;K03159	GO:0016020//membrane;GO:0016021//integral component of membrane	GO:0005515//protein binding;GO:0031625//ubiquitin protein ligase binding	GO:0006955//immune response;GO:0043123//positive regulation of I-kappaB kinase/NF-kappaB signaling;GO:0048534//hematopoietic or lymphoid organ development
ENSSSCG00000000707	3.53	2.99	6.86	6.71	12.5	12.41	19.9	19.84	328	234	537	448	888	941	1895	1520	SCNN1A	sodium channel epithelial 1 subunit alpha [Source:NCBI gene;Acc:396608]	Organismal Systems;Organismal Systems	Sensory system;Excretory system	ko04742//Taste transduction;ko04960//Aldosterone-regulated sodium reabsorption	K04824;K04824	GO:0016020//membrane;GO:0016021//integral component of membrane	GO:0005272//sodium channel activity;GO:0015280//ligand-gated sodium channel activity	GO:0006811//ion transport;GO:0006814//sodium ion transport;GO:0035725//sodium ion transmembrane transport
ENSSSCG00000000708	38.39	36.54	31.8	28.62	31.14	29.9	25.14	25.03	2545	2031	1803	1399	1637	1664	1764	1407	TNFRSF1A	TNF receptor superfamily member 1A [Source:NCBI gene;Acc:397020]	Human Diseases;Human Diseases;Human Diseases;Human Diseases;Environmental Information Processing;Human Diseases;Environmental Information Processing;Human Diseases;Human Diseases;Human Diseases;Human Diseases;Human Diseases;Human Diseases;Environmental Information Processing;Human Diseases;Human Diseases;Cellular Processes;Human Diseases;Human Diseases;Cellular Processes;Environmental Information…	Infectious diseases;Neurodegenerative diseases;Infectious diseases;Infectious diseases;Signal transduction;Infectious disease: viral;Signaling molecules and interaction;Infectious diseases;Infectious diseases;Infectious diseases;Infectious diseases;Infectious diseases;Infectious diseases;Signal transduction;Endocrine and metabolic diseases;Infectious diseases;Cell growth and death;Infectious dise…	ko05168//Herpes simplex infection;ko05010//Alzheimer disease;ko05166//HTLV-I infection;ko05165//Human papillomavirus infection;ko04010//MAPK signaling pathway;ko05170//Human immunodeficiency virus 1 infection;ko04060//Cytokine-cytokine receptor interaction;ko05152//Tuberculosis;ko05131//Shigellosis;ko05163//Human cytomegalovirus infection;ko05132//Salmonella infection;ko05130//Pathogenic Escheric…	K03158;K03158;K03158;K03158;K03158;K03158;K03158;K03158;K03158;K03158;K03158;K03158;K03158;K03158;K03158;K03158;K03158;K03158;K03158;K03158;K03158;K03158;K03158;K03158;K03158;K03158;K03158;K03158;K03158;K03158;K03158	GO:0000139//Golgi membrane;GO:0005615//extracellular space;GO:0005739//mitochondrion;GO:0009986//cell surface;GO:0016020//membrane;GO:0016021//integral component of membrane;GO:0043235//receptor complex;GO:0045121//membrane raft	GO:0005031//tumor necrosis factor-activated receptor activity;GO:0005515//protein binding;GO:0043120//tumor necrosis factor binding	GO:0003176//aortic valve development;GO:0003177//pulmonary valve development;GO:0003332//negative regulation of extracellular matrix constituent secretion;GO:0006693//prostaglandin metabolic process;GO:0006952//defense response;GO:0006954//inflammatory response;GO:0007165//signal transduction;GO:0007166//cell surface receptor signaling pathway;GO:0008630//intrinsic apoptotic signaling pathway in …
ENSSSCG00000000709	0.94	1.09	1.94	1.92	2.06	2.49	2.38	2.61	77	77	136	124	133	171	215	181	PLEKHG6	pleckstrin homology and RhoGEF domain containing G6 [Source:NCBI gene;Acc:100520565]	-	-	-	-	-	GO:0005085//guanyl-nucleotide exchange factor activity;GO:0005096//GTPase activator activity	GO:0043547//positive regulation of GTPase activity
ENSSSCG00000000712	0.04	0.07	0.07	0.03	0	0.03	0.03	0.09	9	15	16	5	0	3	3	7	VWF	von Willebrand factor [Source:NCBI gene;Acc:399543]	Environmental Information Processing;Human Diseases;Cellular Processes;Organismal Systems;Organismal Systems;Environmental Information Processing	Signal transduction;Infectious diseases;Cellular community - eukaryotes;Immune system;Immune system;Signaling molecules and interaction	ko04151//PI3K-Akt signaling pathway;ko05165//Human papillomavirus infection;ko04510//Focal adhesion;ko04610//Complement and coagulation cascades;ko04611//Platelet activation;ko04512//ECM-receptor interaction	K03900;K03900;K03900;K03900;K03900;K03900	GO:0005576//extracellular region;GO:0005783//endoplasmic reticulum;GO:0016020//membrane;GO:0016021//integral component of membrane;GO:0033093//Weibel-Palade body;GO:0062023//collagen-containing extracellular matrix	GO:0002020//protease binding;GO:0005178//integrin binding;GO:0005515//protein binding;GO:0005518//collagen binding;GO:0019865//immunoglobulin binding;GO:0042802//identical protein binding;GO:0046983//protein dimerization activity;GO:0047485//protein N-terminus binding;GO:0051087//chaperone binding	GO:0007155//cell adhesion;GO:0007596//blood coagulation;GO:0007599//hemostasis;GO:0030168//platelet activation;GO:0031589//cell-substrate adhesion
ENSSSCG00000000716	0	0	0	0	0	0	0	0	0	0	0	0	0	0	0	0	KCNA1	potassium voltage-gated channel subfamily A member 1 [Source:NCBI gene;Acc:100048962]	-	-	-	-	GO:0005887//integral component of plasma membrane;GO:0008076//voltage-gated potassium channel complex;GO:0009986//cell surface;GO:0016020//membrane;GO:0016021//integral component of membrane;GO:0030054//cell junction;GO:0030424//axon;GO:0030425//dendrite;GO:0033270//paranode region of axon;GO:0043025//neuronal cell body;GO:0043679//axon terminus;GO:0044224//juxtaparanode region of axon;GO:0045202…	GO:0005216//ion channel activity;GO:0005244//voltage-gated ion channel activity;GO:0005249//voltage-gated potassium channel activity;GO:0005251//delayed rectifier potassium channel activity;GO:0005267//potassium channel activity;GO:0005515//protein binding;GO:0097718//disordered domain specific binding	GO:0001964//startle response;GO:0006811//ion transport;GO:0006813//potassium ion transport;GO:0007405//neuroblast proliferation;GO:0007420//brain development;GO:0010960//magnesium ion homeostasis;GO:0019228//neuronal action potential;GO:0021766//hippocampus development;GO:0034765//regulation of ion transmembrane transport;GO:0042391//regulation of membrane potential;GO:0050905//neuromuscular proc…
ENSSSCG00000000718	0.02	0	0	0	0	0	0	0	1	0	0	0	0	0	0	0	-	polypeptide N-acetylgalactosaminyltransferase 8 [Source:NCBI gene;Acc:100522491]	Metabolism;Metabolism;Metabolism	Global and overview maps;Glycan biosynthesis and metabolism;Glycan biosynthesis and metabolism	ko01100//Metabolic pathways;ko00514//Other types of O-glycan biosynthesis;ko00512//Mucin type O-glycan biosynthesis	K00710;K00710;K00710	GO:0000139//Golgi membrane;GO:0005794//Golgi apparatus;GO:0016020//membrane;GO:0016021//integral component of membrane	GO:0016740//transferase activity;GO:0016757//transferase activity, transferring glycosyl groups;GO:0030246//carbohydrate binding	GO:0006486//protein glycosylation
ENSSSCG00000000719	21.09	22.73	26.18	25.49	31.18	30.8	39.26	41.82	1296	1168	1379	1153	1505	1584	2544	2178	NDUFA9	NADH:ubiquinone oxidoreductase subunit A9 [Source:NCBI gene;Acc:100524622]	Metabolism;Human Diseases;Human Diseases;Organismal Systems;Human Diseases;Human Diseases;Organismal Systems;Metabolism	Global and overview maps;Neurodegenerative diseases;Neurodegenerative diseases;Environmental adaptation;Neurodegenerative diseases;Endocrine and metabolic diseases;Nervous system;Energy metabolism	ko01100//Metabolic pathways;ko05010//Alzheimer disease;ko05016//Huntington disease;ko04714//Thermogenesis;ko05012//Parkinson disease;ko04932//Non-alcoholic fatty liver disease (NAFLD);ko04723//Retrograde endocannabinoid signaling;ko00190//Oxidative phosphorylation	K03953;K03953;K03953;K03953;K03953;K03953;K03953;K03953	GO:0005654//nucleoplasm;GO:0005739//mitochondrion;GO:0005747//mitochondrial respiratory chain complex I;GO:0005759//mitochondrial matrix;GO:0031966//mitochondrial membrane	GO:0003954//NADH dehydrogenase activity;GO:0044877//protein-containing complex binding	GO:0007623//circadian rhythm;GO:0032981//mitochondrial respiratory chain complex I assembly;GO:0055114//oxidation-reduction process;GO:1901006//ubiquinone-6 biosynthetic process
ENSSSCG00000000720	2.14	1.92	2.88	2.69	5.08	5.29	3.35	3.03	197.22	143.55	230.69	190.44	376.8	398.82	335.79	255.34	AKAP3	A-kinase anchoring protein 3 [Source:NCBI gene;Acc:100337663]	-	-	-	-	GO:0001669//acrosomal vesicle;GO:0031514//motile cilium;GO:0035686//sperm fibrous sheath;GO:0097225//sperm midpiece;GO:0097228//sperm principal piece	GO:0016301//kinase activity;GO:0051018//protein kinase A binding	GO:0001835//blastocyst hatching;GO:0007178//transmembrane receptor protein serine/threonine kinase signaling pathway;GO:0008104//protein localization;GO:0016310//phosphorylation
ENSSSCG00000000721	0.14	0.12	0.15	0.2	0.28	0.17	0.18	0.21	27.33	18.75	21.32	24.56	36.26	27.78	34.86	29.66	-	dual specificity tyrosine phosphorylation regulated kinase 4 [Source:NCBI gene;Acc:100524805]	-	-	-	-	GO:0005634//nucleus;GO:0005737//cytoplasm;GO:0005856//cytoskeleton	GO:0004672//protein kinase activity;GO:0004674//protein serine/threonine kinase activity;GO:0005524//ATP binding	GO:0006468//protein phosphorylation;GO:0018105//peptidyl-serine phosphorylation;GO:0018107//peptidyl-threonine phosphorylation
ENSSSCG00000000722	9.38	8.95	5.66	4.85	13.08	11.51	15.72	15.15	418.56	321.7	204	166	437	437.6	738.63	585	RAD51AP1	RAD51 associated protein 1 [Source:NCBI gene;Acc:100157339]	-	-	-	-	GO:0000790//nuclear chromatin;GO:0005634//nucleus;GO:0032991//protein-containing complex	GO:0003690//double-stranded DNA binding;GO:0003697//single-stranded DNA binding;GO:0003723//RNA binding	GO:0000724//double-strand break repair via homologous recombination;GO:0006281//DNA repair;GO:0010569//regulation of double-strand break repair via homologous recombination;GO:0036297//interstrand cross-link repair;GO:0071479//cellular response to ionizing radiation
ENSSSCG00000000723	3.92	3.94	4.8	4.89	4.23	3.72	6.35	5.51	770	649	806	708	659	612	1319	916	C12orf4	chromosome 5 C12orf4 homolog [Source:NCBI gene;Acc:100153309]	-	-	-	-	-	-	-
ENSSSCG00000000728	10.77	9.64	1.3	1.54	7.83	7.17	1.07	0.78	804.73	598.28	78.93	81.7	448	407.86	76.41	43.36	PARP11	poly(ADP-ribose) polymerase family member 11 [Source:NCBI gene;Acc:100524437]	-	-	-	-	GO:0005635//nuclear envelope;GO:0005654//nucleoplasm;GO:0005829//cytosol;GO:0016604//nuclear body	GO:0003950//NAD+ ADP-ribosyltransferase activity;GO:0016740//transferase activity;GO:0016757//transferase activity, transferring glycosyl groups;GO:1990404//protein ADP-ribosylase activity	GO:0006998//nuclear envelope organization;GO:0070213//protein auto-ADP-ribosylation
ENSSSCG00000000730	0	0	0	0	0.03	0.03	0.05	0.05	0	0	0	0	1	1	4	2	PRMT8	protein arginine methyltransferase 8 [Source:NCBI gene;Acc:100526051]	-	-	-	-	GO:0005886//plasma membrane;GO:0098753//anchored component of the cytoplasmic side of the plasma membrane	GO:0008168//methyltransferase activity;GO:0008469//histone-arginine N-methyltransferase activity;GO:0008757//S-adenosylmethionine-dependent methyltransferase activity;GO:0016740//transferase activity;GO:0019899//enzyme binding;GO:0035241//protein-arginine omega-N monomethyltransferase activity;GO:0035242//protein-arginine omega-N asymmetric methyltransferase activity;GO:0042802//identical protein…	GO:0006479//protein methylation;GO:0016571//histone methylation;GO:0018216//peptidyl-arginine methylation;GO:0019919//peptidyl-arginine methylation, to asymmetrical-dimethyl arginine;GO:0032259//methylation;GO:0034969//histone arginine methylation;GO:0051260//protein homooligomerization
ENSSSCG00000000732	1.97	1.68	0.31	0.42	1.37	1.37	0.26	0.2	404.27	289.72	54.07	64.3	223	237.14	57.59	34.64	CRACR2A	calcium release activated channel regulator 2A [Source:NCBI gene;Acc:100625935]	-	-	-	-	GO:0005737//cytoplasm	GO:0003924//GTPase activity;GO:0005509//calcium ion binding;GO:0005525//GTP binding	GO:0002115//store-operated calcium entry;GO:0032237//activation of store-operated calcium channel activity;GO:0051928//positive regulation of calcium ion transport
ENSSSCG00000000734	0.08	0.06	0.06	0.16	0.07	0.03	0.05	0.02	5	4	3	7	5	2	3	1	TSPAN11	tetraspanin 11 [Source:NCBI gene;Acc:100514841]	-	-	-	-	GO:0005887//integral component of plasma membrane;GO:0016020//membrane;GO:0016021//integral component of membrane	-	GO:0016477//cell migration
ENSSSCG00000000735	4.47	4.45	13.16	13.89	14.51	16.33	25.9	26.56	501	418	1262	1148	1289	1536	3073	2524	TSPAN9	tetraspanin 9 [Source:NCBI gene;Acc:768114]	-	-	-	-	GO:0005886//plasma membrane;GO:0005887//integral component of plasma membrane;GO:0016020//membrane;GO:0016021//integral component of membrane;GO:0097197//tetraspanin-enriched microdomain	-	-
ENSSSCG00000000736	10.23	10.69	3.73	4.11	17.21	17.26	8.82	9.89	1038	871	354	326	1347	1447	891	767	TEAD4	TEA domain transcription factor 4 [Source:NCBI gene;Acc:100152085]	Environmental Information Processing;Environmental Information Processing;Environmental Information Processing	Signal transduction;Signal transduction;Signal transduction	ko04390//Hippo signaling pathway;ko04391//Hippo signaling pathway -fly;ko04392//Hippo signaling pathway - multiple species	K09448;K09448;K09448	GO:0005634//nucleus;GO:0005654//nucleoplasm;GO:0005667//transcription factor complex	GO:0001085//RNA polymerase II transcription factor binding;GO:0003677//DNA binding;GO:0003700//DNA-binding transcription factor activity;GO:0043565//sequence-specific DNA binding;GO:0044212//transcription regulatory region DNA binding	GO:0006351//transcription, DNA-templated;GO:0006355//regulation of transcription, DNA-templated;GO:0035329//hippo signaling;GO:0045944//positive regulation of transcription by RNA polymerase II;GO:0048568//embryonic organ development
ENSSSCG00000000737	6.44	7.11	19.05	20.17	13.41	14.88	16.96	18.35	642	609	1602	1462	984	1134	1797	1555	TULP3	TUB like protein 3 [Source:NCBI gene;Acc:100511196]	-	-	-	-	GO:0005634//nucleus;GO:0005654//nucleoplasm;GO:0005730//nucleolus;GO:0005886//plasma membrane;GO:0005929//cilium;GO:0005930//axoneme;GO:0097546//ciliary base;GO:0097731//9+0 non-motile cilium	GO:0001664//G protein-coupled receptor binding;GO:0019899//enzyme binding;GO:0035091//phosphatidylinositol binding;GO:0044877//protein-containing complex binding;GO:0120160//intraciliary transport particle A binding	GO:0001841//neural tube formation;GO:0001843//neural tube closure;GO:0007420//brain development;GO:0008277//regulation of G protein-coupled receptor signaling pathway;GO:0008589//regulation of smoothened signaling pathway;GO:0009952//anterior/posterior pattern specification;GO:0021904//dorsal/ventral neural tube patterning;GO:0021914//negative regulation of smoothened signaling pathway involved i…
ENSSSCG00000000738	2.13	2.44	4.82	5.08	4.18	4.5	6.39	7.32	148	142	286	260	230	262	469	430	RHNO1	RAD9-HUS1-RAD1 interacting nuclear orphan 1 [Source:NCBI gene;Acc:100511381]	-	-	-	-	GO:0005634//nucleus;GO:0005694//chromosome	-	GO:0000077//DNA damage checkpoint;GO:0000725//recombinational repair;GO:0034644//cellular response to UV;GO:0070318//positive regulation of G0 to G1 transition;GO:0071479//cellular response to ionizing radiation
ENSSSCG00000000739	1.58	1.13	2.04	2.16	5.01	4.29	6.13	6.34	153.39	92	169.4	154.37	385	349	628.31	520.89	FOXM1	forkhead box M1 [Source:NCBI gene;Acc:100511565]	Cellular Processes	Cell growth and death	ko04218//Cellular senescence	K09406	GO:0005634//nucleus	GO:0000977//RNA polymerase II regulatory region sequence-specific DNA binding;GO:0003677//DNA binding;GO:0003700//DNA-binding transcription factor activity;GO:0019901//protein kinase binding;GO:0043565//sequence-specific DNA binding	GO:0000086//G2/M transition of mitotic cell cycle;GO:0000122//negative regulation of transcription by RNA polymerase II;GO:0006355//regulation of transcription, DNA-templated;GO:0006978//DNA damage response, signal transduction by p53 class mediator resulting in transcription of p21 class mediator;GO:0008284//positive regulation of cell proliferation;GO:0032873//negative regulation of stress-acti…
ENSSSCG00000000740	0.02	0	0.12	0.32	0	0	0.06	0.18	1.61	0	10.6	23.63	0	0	6.69	15.11	TEX52	testis expressed 52 [Source:HGNC Symbol;Acc:HGNC:53643]	-	-	-	-	-	GO:0003677//DNA binding;GO:0003700//DNA-binding transcription factor activity;GO:0043565//sequence-specific DNA binding	GO:0000086//G2/M transition of mitotic cell cycle;GO:0006355//regulation of transcription, DNA-templated
ENSSSCG00000000741	0.06	0.02	0.03	0.02	0.02	0	0	0	4	1	2	1	1	0	0	0	NRIP2	nuclear receptor interacting protein 2 [Source:NCBI gene;Acc:100511992]	-	-	-	-	GO:0005737//cytoplasm	GO:0004190//aspartic-type endopeptidase activity	GO:0006508//proteolysis
ENSSSCG00000000742	2.76	2.69	3.3	3.27	6.2	6.25	5.16	5.11	283	230	291	247	505	535	560	444	ITFG2	integrin alpha FG-GAP repeat containing 2 [Source:NCBI gene;Acc:100512166]	-	-	-	-	-	GO:0005515//protein binding	-
ENSSSCG00000000743	73.98	77.27	25.31	24.5	37.8	35.89	45.29	46.73	3936.99	3369.98	1136	971.98	1567.99	1576	2495.96	2050.99	FKBP4	FKBP prolyl isomerase 4 [Source:NCBI gene;Acc:100337672]	Organismal Systems	Endocrine system	ko04915//Estrogen signaling pathway	K09571	GO:0005737//cytoplasm	GO:0003755//peptidyl-prolyl cis-trans isomerase activity;GO:0005515//protein binding;GO:0005528//FK506 binding;GO:0016853//isomerase activity;GO:0031072//heat shock protein binding	GO:0000413//protein peptidyl-prolyl isomerization;GO:0061077//chaperone-mediated protein folding
ENSSSCG00000000745	8.71	8.6	2.42	2.81	4.95	4.73	2.85	3.09	1068.48	885.17	254.1	256.12	482.55	490.69	376.48	323.57	DDX11	DEAD/H-box helicase 11 [Source:NCBI gene;Acc:100515028]	-	-	-	-	GO:0000790//nuclear chromatin;GO:0000922//spindle pole;GO:0001650//fibrillar center;GO:0005634//nucleus;GO:0005654//nucleoplasm;GO:0005730//nucleolus;GO:0005813//centrosome;GO:0030496//midbody;GO:0031390//Ctf18 RFC-like complex	GO:0000166//nucleotide binding;GO:0003676//nucleic acid binding;GO:0003677//DNA binding;GO:0003678//DNA helicase activity;GO:0003682//chromatin binding;GO:0003688//DNA replication origin binding;GO:0003690//double-stranded DNA binding;GO:0003697//single-stranded DNA binding;GO:0003727//single-stranded RNA binding;GO:0004386//helicase activity;GO:0005524//ATP binding;GO:0008094//DNA-dependent ATPa…	GO:0006139//nucleobase-containing compound metabolic process;GO:0006974//cellular response to DNA damage stimulus;GO:0007062//sister chromatid cohesion;GO:0031297//replication fork processing;GO:0032079//positive regulation of endodeoxyribonuclease activity;GO:0032091//negative regulation of protein binding;GO:0032508//DNA duplex unwinding;GO:0034085//establishment of sister chromatid cohesion;GO…
ENSSSCG00000000746	4.43	5.2	8.01	6.76	5.6	5.5	7.78	7.97	485.53	425.85	527.9	414.9	394.46	437.31	708.56	578.44	WASHC1	WASH complex subunit 1 [Source:NCBI gene;Acc:100512536]	Cellular Processes;Organismal Systems	Transport and catabolism;Aging	ko04144//Endocytosis;ko04212//Longevity regulating pathway - worm	K18461;K18461	GO:0000145//exocyst;GO:0005768//endosome;GO:0005769//early endosome;GO:0005770//late endosome;GO:0005776//autophagosome;GO:0005813//centrosome;GO:0031083//BLOC-1 complex;GO:0043231//intracellular membrane-bounded organelle;GO:0055037//recycling endosome;GO:0071203//WASH complex;GO:0071437//invadopodium	GO:0003779//actin binding;GO:0031625//ubiquitin protein ligase binding;GO:0043014//alpha-tubulin binding;GO:0043015//gamma-tubulin binding	GO:0001556//oocyte maturation;GO:0002468//dendritic cell antigen processing and presentation;GO:0006887//exocytosis;GO:0007032//endosome organization;GO:0010507//negative regulation of autophagy;GO:0016197//endosomal transport;GO:0022617//extracellular matrix disassembly;GO:0030335//positive regulation of cell migration;GO:0030833//regulation of actin filament polymerization;GO:0031274//positive …
ENSSSCG00000000748	0	0	0	0	0	0	0	0	0	0	0	0	0	0	0	0	IQSEC3	IQ motif and Sec7 domain ArfGEF 3 [Source:NCBI gene;Acc:100515547]	Cellular Processes	Transport and catabolism	ko04144//Endocytosis	K12495	GO:0005654//nucleoplasm;GO:0005829//cytosol;GO:0014069//postsynaptic density;GO:0045211//postsynaptic membrane;GO:0060077//inhibitory synapse;GO:0098690//glycinergic synapse;GO:0098982//GABA-ergic synapse;GO:0099629//postsynaptic specialization of symmetric synapse	GO:0005086//ARF guanyl-nucleotide exchange factor activity;GO:0005515//protein binding	GO:0030036//actin cytoskeleton organization;GO:0032012//regulation of ARF protein signal transduction
ENSSSCG00000000749	3.51	3.16	4.73	4.96	2.91	3.01	4.51	5.07	379	289	449	405	255	287	537	469	SLC6A12	solute carrier family 6 member 12 [Source:NCBI gene;Acc:100512716]	Organismal Systems;Organismal Systems	Nervous system;Nervous system	ko04727//GABAergic synapse;ko04721//Synaptic vesicle cycle	K05045;K05045	GO:0005886//plasma membrane;GO:0005887//integral component of plasma membrane;GO:0016020//membrane;GO:0016021//integral component of membrane;GO:0043005//neuron projection	GO:0005328//neurotransmitter:sodium symporter activity;GO:0005332//gamma-aminobutyric acid:sodium symporter activity;GO:0015293//symporter activity;GO:0042165//neurotransmitter binding	GO:0006836//neurotransmitter transport;GO:0015812//gamma-aminobutyric acid transport;GO:0055085//transmembrane transport
ENSSSCG00000000751	1.15	1.08	1.36	0.98	1.38	1.08	2.13	2.08	196	154	199	123	186	154	384	300	CCDC77	coiled-coil domain containing 77 [Source:NCBI gene;Acc:100513353]	-	-	-	-	GO:0005813//centrosome	-	-
ENSSSCG00000000753	19.75	19.65	27.51	25.64	25.52	26.5	28.84	29.54	4463	3725	5319	4275	4573	5027	6898	5661	WNK1	WNK lysine deficient protein kinase 1 [Source:NCBI gene;Acc:406235]	-	-	-	-	-	GO:0004672//protein kinase activity;GO:0004674//protein serine/threonine kinase activity;GO:0005524//ATP binding	GO:0006468//protein phosphorylation
ENSSSCG00000000754	1.33	1.46	2.33	2.9	2.65	3.14	3.13	3.39	97	90	154	145	157	191	240	216	RAD52	RAD52 homolog, DNA repair protein [Source:NCBI gene;Acc:100141308]	Genetic Information Processing	Replication and repair	ko03440//Homologous recombination	K10873	GO:0005634//nucleus;GO:0032991//protein-containing complex;GO:0032993//protein-DNA complex	GO:0003677//DNA binding;GO:0003697//single-stranded DNA binding;GO:0042802//identical protein binding	GO:0000724//double-strand break repair via homologous recombination;GO:0000730//DNA recombinase assembly;GO:0006281//DNA repair;GO:0006310//DNA recombination;GO:0006312//mitotic recombination;GO:0006974//cellular response to DNA damage stimulus;GO:0010792//DNA double-strand break processing involved in repair via single-strand annealing;GO:0034599//cellular response to oxidative stress;GO:0045002…
ENSSSCG00000000755	12.66	12.6	12.34	11.95	13.42	13.43	14.11	14.09	2573	2119	2134	1795	2094	2213	2910	2308	ERC1	ELKS/RAB6-interacting/CAST family member 1 [Source:NCBI gene;Acc:100513988]	Environmental Information Processing	Signal transduction	ko04064//NF-kappa B signaling pathway	K16072	GO:0005813//centrosome;GO:0008385//IkappaB kinase complex;GO:0036064//ciliary basal body	-	GO:0007252//I-kappaB phosphorylation
ENSSSCG00000000757	11.49	10.96	16.71	16.5	15.18	15.71	15.02	16.01	1294	1035	1610	1371	1356	1485	1790	1529	ADIPOR2	adiponectin receptor 2 [Source:NCBI gene;Acc:404694]	Human Diseases;Environmental Information Processing;Organismal Systems;Organismal Systems	Endocrine and metabolic diseases;Signal transduction;Aging;Endocrine system	ko04932//Non-alcoholic fatty liver disease (NAFLD);ko04152//AMPK signaling pathway;ko04211//Longevity regulating pathway - mammal;ko04920//Adipocytokine signaling pathway	K07297;K07297;K07297;K07297	GO:0005886//plasma membrane;GO:0016020//membrane;GO:0016021//integral component of membrane;GO:0031226//intrinsic component of plasma membrane	GO:0038023//signaling receptor activity;GO:0042802//identical protein binding;GO:0055100//adiponectin binding;GO:0097003//adipokinetic hormone receptor activity	GO:0033211//adiponectin-activated signaling pathway;GO:0042593//glucose homeostasis;GO:0061042//vascular wound healing;GO:0120162//positive regulation of cold-induced thermogenesis
ENSSSCG00000000759	0.68	0.81	0.73	0.81	0.31	0.25	0.18	0.4	46	46	42	39	16	14	13	23	WNT5B	Wnt family member 5B [Source:NCBI gene;Acc:100516268]	Human Diseases;Human Diseases;Human Diseases;Environmental Information Processing;Human Diseases;Organismal Systems;Environmental Information Processing;Human Diseases;Human Diseases;Environmental Information Processing;Cellular Processes;Human Diseases;Human Diseases;Organismal Systems;Human Diseases	Cancers;Neurodegenerative diseases;Infectious diseases;Signal transduction;Cancers;Development;Signal transduction;Cancers;Endocrine and metabolic diseases;Signal transduction;Cellular community - eukaryotes;Cancers;Cancers;Endocrine system;Cancers	ko05200//Pathways in cancer;ko05010//Alzheimer disease;ko05165//Human papillomavirus infection;ko04390//Hippo signaling pathway;ko05205//Proteoglycans in cancer;ko04360//Axon guidance;ko04150//mTOR signaling pathway;ko05225//Hepatocellular carcinoma;ko04934//Cushing syndrome;ko04310//Wnt signaling pathway;ko04550//Signaling pathways regulating pluripotency of stem cells;ko05226//Gastric cancer;ko…	K00444;K00444;K00444;K00444;K00444;K00444;K00444;K00444;K00444;K00444;K00444;K00444;K00444;K00444;K00444	GO:0005576//extracellular region;GO:0005615//extracellular space	GO:0005102//signaling receptor binding;GO:0005109//frizzled binding	GO:0007275//multicellular organism development;GO:0016055//Wnt signaling pathway;GO:0030182//neuron differentiation;GO:0045165//cell fate commitment
ENSSSCG00000000760	0.12	0.04	0.23	0.28	0.02	0.04	0.05	0.03	19	5	32	33	2	5	9	4	LRTM2	leucine rich repeats and transmembrane domains 2 [Source:NCBI gene;Acc:100514647]	-	-	-	-	GO:0016020//membrane;GO:0016021//integral component of membrane	GO:0005515//protein binding;GO:0008201//heparin binding;GO:0048495//Roundabout binding	GO:0007411//axon guidance;GO:0050919//negative chemotaxis;GO:0051965//positive regulation of synapse assembly
ENSSSCG00000000764	1.07	0.8	1.07	1.16	1.23	1.78	1.35	1.73	35	22	30	28	32	49	47	48	HDHD5	haloacid dehalogenase like hydrolase domain containing 5 [Source:NCBI gene;Acc:102160309]	-	-	-	-	GO:0005739//mitochondrion	-	GO:0046474//glycerophospholipid biosynthetic process
ENSSSCG00000000765	20.86	25.07	13.29	12.69	12.28	12.96	10.93	11.7	1656	1669	903	743	773	865	918	787	IL17RA	interleukin 17 receptor A [Source:NCBI gene;Acc:100518910]	Environmental Information Processing;Organismal Systems	Signaling molecules and interaction;Immune system	ko04060//Cytokine-cytokine receptor interaction;ko04657//IL-17 signaling pathway	K05164;K05164	GO:0005886//plasma membrane;GO:0016020//membrane;GO:0016021//integral component of membrane	GO:0005102//signaling receptor binding;GO:0030368//interleukin-17 receptor activity	GO:0019221//cytokine-mediated signaling pathway;GO:0032747//positive regulation of interleukin-23 production;GO:0050729//positive regulation of inflammatory response;GO:0050832//defense response to fungus;GO:0071621//granulocyte chemotaxis;GO:0072537//fibroblast activation;GO:1900017//positive regulation of cytokine production involved in inflammatory response;GO:2000664//positive regulation of i…
ENSSSCG00000000766	2.33	2.65	6.59	5.58	4.15	4.62	4.64	4.25	494	457	1193	854	668	803	1022	744	CECR2	cat eye syndrome critical region protein 2 [Source:NCBI gene;Acc:100737051]	-	-	-	-	GO:0005719//nuclear euchromatin;GO:0031010//ISWI-type complex;GO:0090537//CERF complex	GO:0005515//protein binding	GO:0001842//neural fold formation;GO:0001843//neural tube closure;GO:0007338//single fertilization;GO:0021915//neural tube development;GO:0043044//ATP-dependent chromatin remodeling;GO:0060122//inner ear receptor cell stereocilium organization;GO:0090102//cochlea development
ENSSSCG00000000767	20.74	21.35	24.88	24.96	19.36	19.13	23.12	24.91	3726	3217	3824	3309	2758	2886	4396	3795	-	ATPase H+ transporting V1 subunit E1 [Source:NCBI gene;Acc:100156112]	Metabolism;Human Diseases;Cellular Processes;Human Diseases;Environmental Information Processing;Metabolism;Organismal Systems;Human Diseases;Human Diseases;Organismal Systems	Global and overview maps;Infectious diseases;Transport and catabolism;Immune diseases;Signal transduction;Energy metabolism;Nervous system;Infectious diseases;Infectious diseases;Excretory system	ko01100//Metabolic pathways;ko05165//Human papillomavirus infection;ko04145//Phagosome;ko05323//Rheumatoid arthritis;ko04150//mTOR signaling pathway;ko00190//Oxidative phosphorylation;ko04721//Synaptic vesicle cycle;ko05120//Epithelial cell signaling in Helicobacter pylori infection;ko05110//Vibrio cholerae infection;ko04966//Collecting duct acid secretion	K02150;K02150;K02150;K02150;K02150;K02150;K02150;K02150;K02150;K02150	GO:0033178//proton-transporting two-sector ATPase complex, catalytic domain	GO:0008553//proton-exporting ATPase activity, phosphorylative mechanism;GO:0046961//proton-transporting ATPase activity, rotational mechanism	GO:1902600//proton transmembrane transport
ENSSSCG00000000769	78.06	84.04	15.63	14.83	58.42	56.75	15.4	15.56	4141.88	3562.16	667.22	575.61	2300.32	2352.63	806.81	645	BID	BH3 interacting domain death agonist [Source:NCBI gene;Acc:594852]	Human Diseases;Human Diseases;Human Diseases;Human Diseases;Human Diseases;Human Diseases;Human Diseases;Human Diseases;Human Diseases;Human Diseases;Organismal Systems;Human Diseases;Human Diseases;Human Diseases;Cellular Processes;Human Diseases;Cellular Processes;Environmental Information Processing;Cellular Processes;Human Diseases;Human Diseases;Cellular Processes	Cancers;Infectious diseases;Neurodegenerative diseases;Infectious disease: viral;Infectious diseases;Infectious diseases;Infectious diseases;Cardiovascular diseases;Infectious diseases;Infectious diseases;Immune system;Endocrine and metabolic diseases;Infectious diseases;Infectious diseases;Cell growth and death;Infectious diseases;Cell growth and death;Signal transduction;Cell growth and death;D…	ko05200//Pathways in cancer;ko05168//Herpes simplex infection;ko05010//Alzheimer disease;ko05170//Human immunodeficiency virus 1 infection;ko05152//Tuberculosis;ko05169//Epstein-Barr virus infection;ko05163//Human cytomegalovirus infection;ko05416//Viral myocarditis;ko05162//Measles;ko05167//Kaposi sarcoma-associated herpesvirus infection;ko04650//Natural killer cell mediated cytotoxicity;ko04932…	K04726;K04726;K04726;K04726;K04726;K04726;K04726;K04726;K04726;K04726;K04726;K04726;K04726;K04726;K04726;K04726;K04726;K04726;K04726;K04726;K04726;K04726	GO:0005737//cytoplasm;GO:0005739//mitochondrion;GO:0005741//mitochondrial outer membrane;GO:0005829//cytosol;GO:0016020//membrane;GO:0031966//mitochondrial membrane;GO:0032592//integral component of mitochondrial membrane	GO:0031625//ubiquitin protein ligase binding	GO:0001836//release of cytochrome c from mitochondria;GO:0006626//protein targeting to mitochondrion;GO:0006915//apoptotic process;GO:0006919//activation of cysteine-type endopeptidase activity involved in apoptotic process;GO:0008637//apoptotic mitochondrial changes;GO:0010918//positive regulation of mitochondrial membrane potential;GO:0031334//positive regulation of protein complex assembly;GO:…
ENSSSCG00000000770	2.56	2.77	5.46	5.08	4.64	5.27	5.6	5.78	566	506	1054	838	840	1003	1376	1134	MICAL3	microtubule associated monooxygenase, calponin and LIM domain containing 3 [Source:NCBI gene;Acc:100157721]	-	-	-	-	GO:0005634//nucleus;GO:0005654//nucleoplasm;GO:0005815//microtubule organizing center;GO:0005829//cytosol;GO:0005886//plasma membrane;GO:0031941//filamentous actin;GO:0045171//intercellular bridge;GO:0090543//Flemming body	GO:0003779//actin binding;GO:0004497//monooxygenase activity;GO:0005515//protein binding;GO:0016709//oxidoreductase activity, acting on paired donors, with incorporation or reduction of molecular oxygen, NAD(P)H as one donor, and incorporation of one atom of oxygen;GO:0017137//Rab GTPase binding;GO:0046872//metal ion binding;GO:0071949//FAD binding	GO:0006887//exocytosis;GO:0007010//cytoskeleton organization;GO:0030036//actin cytoskeleton organization;GO:0030042//actin filament depolymerization;GO:0055114//oxidation-reduction process
ENSSSCG00000000774	32.38	30.45	5.83	6.02	31.73	29.13	0.85	0.57	2505	1971	379	345	1933	1890	68	36	USP18	ubiquitin specific peptidase 18 [Source:NCBI gene;Acc:396777]	-	-	-	-	-	GO:0004197//cysteine-type endopeptidase activity;GO:0004843//thiol-dependent ubiquitin-specific protease activity;GO:0036459//thiol-dependent ubiquitinyl hydrolase activity	GO:0006511//ubiquitin-dependent protein catabolic process;GO:0016579//protein deubiquitination
ENSSSCG00000000777	0	0	0	0	0	0	0	0	0	0	0	0	0	0	0	0	-	-	Metabolism;Metabolism;Metabolism;Metabolism;Metabolism	Global and overview maps;Global and overview maps;Global and overview maps;Carbohydrate metabolism;Carbohydrate metabolism	ko01100//Metabolic pathways;ko01200//Carbon metabolism;ko01230//Biosynthesis of amino acids;ko00030//Pentose phosphate pathway;ko00040//Pentose and glucuronate interconversions	K01783;K01783;K01783;K01783;K01783	GO:0005829//cytosol	GO:0003824//catalytic activity;GO:0004750//ribulose-phosphate 3-epimerase activity;GO:0016857//racemase and epimerase activity, acting on carbohydrates and derivatives;GO:0046872//metal ion binding	GO:0005975//carbohydrate metabolic process;GO:0009052//pentose-phosphate shunt, non-oxidative branch;GO:0019323//pentose catabolic process;GO:0044262//cellular carbohydrate metabolic process
ENSSSCG00000000778	8.64	7.63	4.18	4.6	6.68	6.45	2.1	1.61	749	576	329	274	423	424	163	99	CPNE8	copine 8 [Source:NCBI gene;Acc:100519777]	-	-	-	-	GO:0005886//plasma membrane	GO:0005544//calcium-dependent phospholipid binding	GO:0071277//cellular response to calcium ion
ENSSSCG00000000779	6.72	6.53	8.21	10.28	7.45	7.68	9.34	5.75	1356	1106	1416	1531	1192	1299	1996	985	KIF21A	kinesin family member 21A [Source:NCBI gene;Acc:100520674]	-	-	-	-	GO:0005871//kinesin complex;GO:0005874//microtubule	GO:0000166//nucleotide binding;GO:0003774//motor activity;GO:0003777//microtubule motor activity;GO:0005515//protein binding;GO:0005524//ATP binding;GO:0008017//microtubule binding;GO:0016887//ATPase activity	GO:0007018//microtubule-based movement
ENSSSCG00000000781	0	0	0	0	0	0.01	0	0	0	0	0	0	0	1	0	0	ABCD2	ATP binding cassette subfamily D member 2 [Source:NCBI gene;Acc:100520309]	Cellular Processes;Environmental Information Processing	Transport and catabolism;Membrane transport	ko04146//Peroxisome;ko02010//ABC transporters	K05676;K05676	GO:0005777//peroxisome;GO:0016021//integral component of membrane	GO:0000166//nucleotide binding;GO:0005524//ATP binding;GO:0016887//ATPase activity;GO:0042626//ATPase activity, coupled to transmembrane movement of substances;GO:0042803//protein homodimerization activity	GO:0000038//very long-chain fatty acid metabolic process;GO:0006635//fatty acid beta-oxidation;GO:0032000//positive regulation of fatty acid beta-oxidation;GO:0042760//very long-chain fatty acid catabolic process;GO:0055085//transmembrane transport
ENSSSCG00000000782	0.32	0.28	0.1	0.09	0.32	0.46	0.03	0.02	19	14	5	4	15	23	2	1	C12orf40	chromosome 5 C12orf40 homolog [Source:NCBI gene;Acc:100520840]	-	-	-	-	-	-	-
ENSSSCG00000000783	9.07	7.64	11.12	12.35	13.74	13.39	14.72	13.59	736	520	772	739	884	912	1264	935	SLC2A13	solute carrier family 2 member 13 [Source:NCBI gene;Acc:106504075]	-	-	-	-	GO:0005887//integral component of plasma membrane;GO:0016020//membrane;GO:0016021//integral component of membrane	GO:0005366//myo-inositol:proton symporter activity;GO:0022857//transmembrane transporter activity	GO:0015798//myo-inositol transport;GO:0046323//glucose import;GO:0055085//transmembrane transport
ENSSSCG00000000784	1.23	0.91	2.08	2.49	2.29	2.01	3.76	2.69	297	185	430	445	439	408	963	552	LRRK2	leucine rich repeat kinase 2 [Source:NCBI gene;Acc:780403]	Human Diseases	Neurodegenerative diseases	ko05012//Parkinson disease	K08844	GO:0005623//cell;GO:0005654//nucleoplasm;GO:0005737//cytoplasm;GO:0005739//mitochondrion;GO:0005741//mitochondrial outer membrane;GO:0005743//mitochondrial inner membrane;GO:0005759//mitochondrial matrix;GO:0005764//lysosome;GO:0005768//endosome;GO:0005783//endoplasmic reticulum;GO:0005794//Golgi apparatus;GO:0005798//Golgi-associated vesicle;GO:0005802//trans-Golgi network;GO:0005829//cytosol;GO…	GO:0000149//SNARE binding;GO:0000287//magnesium ion binding;GO:0003779//actin binding;GO:0003924//GTPase activity;GO:0004672//protein kinase activity;GO:0004674//protein serine/threonine kinase activity;GO:0004708//MAP kinase kinase activity;GO:0005096//GTPase activator activity;GO:0005515//protein binding;GO:0005524//ATP binding;GO:0005525//GTP binding;GO:0015631//tubulin binding;GO:0016301//kin…	GO:0000165//MAPK cascade;GO:0000186//activation of MAPKK activity;GO:0000187//activation of MAPK activity;GO:0001933//negative regulation of protein phosphorylation;GO:0001934//positive regulation of protein phosphorylation;GO:0006468//protein phosphorylation;GO:0006606//protein import into nucleus;GO:0006897//endocytosis;GO:0006979//response to oxidative stress;GO:0007005//mitochondrion organiza…
ENSSSCG00000000789	0	0	0	0	0.01	0.05	0.03	0.02	0	0	0	0	1	3	3	1	CNTN1	contactin 1 [Source:NCBI gene;Acc:100521555]	Environmental Information Processing	Signaling molecules and interaction	ko04514//Cell adhesion molecules (CAMs)	K06759	GO:0016020//membrane;GO:0016021//integral component of membrane;GO:0099025//anchored component of postsynaptic membrane;GO:0099026//anchored component of presynaptic membrane	GO:0005515//protein binding;GO:0030246//carbohydrate binding	GO:0007399//nervous system development;GO:0010628//positive regulation of gene expression;GO:0010765//positive regulation of sodium ion transport;GO:0010976//positive regulation of neuron projection development;GO:0021549//cerebellum development;GO:0031175//neuron projection development
ENSSSCG00000000791	0.27	0.13	0.14	0.17	0.18	0.12	0.17	0.16	43	17	19	20	22	16	29	21	PDZRN4	PDZ domain containing ring finger 4 [Source:NCBI gene;Acc:100156795]	-	-	-	-	-	GO:0005515//protein binding;GO:0046872//metal ion binding	-
ENSSSCG00000000793	17.26	15.91	25.94	23.11	19.87	19.67	24.06	22.48	1661.39	1291.32	2209.44	1704.54	1513.81	1629.99	2498	1850.9	PPHLN1	periphilin 1 [Source:NCBI gene;Acc:100522617]	-	-	-	-	GO:0005654//nucleoplasm;GO:0005794//Golgi apparatus;GO:0005829//cytosol	-	GO:0045814//negative regulation of gene expression, epigenetic;GO:0045892//negative regulation of transcription, DNA-templated;GO:0090309//positive regulation of methylation-dependent chromatin silencing;GO:0097355//protein localization to heterochromatin
ENSSSCG00000000795	0	0	0	0	0.02	0	0	0	0	0	0	0	2	0	0	0	ADAMTS20	ADAM metallopeptidase with thrombospondin type 1 motif 20 [Source:NCBI gene;Acc:100049661]	-	-	-	-	GO:0005615//extracellular space	GO:0004175//endopeptidase activity;GO:0004222//metalloendopeptidase activity;GO:0008237//metallopeptidase activity;GO:0008270//zinc ion binding	GO:0006508//proteolysis;GO:0009967//positive regulation of signal transduction;GO:0030198//extracellular matrix organization;GO:0043066//negative regulation of apoptotic process;GO:0045636//positive regulation of melanocyte differentiation;GO:0048070//regulation of developmental pigmentation
ENSSSCG00000000798	72.49	72.44	163.07	169.59	78.7	72.41	83.39	68.75	6536	5477.97	12553.99	11283.99	5623.99	5481	7953.98	5258	TWF1	twinfilin actin binding protein 1 [Source:NCBI gene;Acc:100523377]	-	-	-	-	GO:0005623//cell;GO:0005737//cytoplasm;GO:0005884//actin filament;GO:0030016//myofibril	GO:0003779//actin binding;GO:0003785//actin monomer binding;GO:0051015//actin filament binding	GO:0010591//regulation of lamellipodium assembly;GO:0010976//positive regulation of neuron projection development;GO:0030042//actin filament depolymerization;GO:0030837//negative regulation of actin filament polymerization;GO:0042989//sequestering of actin monomers;GO:0051016//barbed-end actin filament capping
ENSSSCG00000000799	11.6	9.85	10.98	10.96	10.78	10.82	8.69	9.56	1032	734.03	876.01	761.01	770.01	807	840.02	733	IRAK4	interleukin 1 receptor associated kinase 4 [Source:NCBI gene;Acc:100127166]	Human Diseases;Environmental Information Processing;Human Diseases;Human Diseases;Human Diseases;Human Diseases;Human Diseases;Human Diseases;Human Diseases;Human Diseases;Human Diseases;Human Diseases;Human Diseases;Human Diseases;Organismal Systems;Environmental Information Processing;Organismal Systems;Human Diseases;Organismal Systems;Organismal Systems	Infectious diseases;Signal transduction;Infectious disease: viral;Infectious diseases;Infectious diseases;Infectious diseases;Infectious diseases;Infectious diseases;Infectious disease: bacterial;Infectious diseases;Infectious diseases;Infectious diseases;Infectious diseases;Infectious diseases;Immune system;Signal transduction;Nervous system;Infectious diseases;Immune system;Immune system	ko05168//Herpes simplex infection;ko04010//MAPK signaling pathway;ko05170//Human immunodeficiency virus 1 infection;ko05152//Tuberculosis;ko05169//Epstein-Barr virus infection;ko05132//Salmonella infection;ko05130//Pathogenic Escherichia coli infection;ko05162//Measles;ko05135//Yersinia infection;ko05161//Hepatitis B;ko05164//Influenza A;ko05133//Pertussis;ko05142//Chagas disease (American trypan…	K04733;K04733;K04733;K04733;K04733;K04733;K04733;K04733;K04733;K04733;K04733;K04733;K04733;K04733;K04733;K04733;K04733;K04733;K04733;K04733	GO:0005634//nucleus;GO:0005737//cytoplasm	GO:0000166//nucleotide binding;GO:0000287//magnesium ion binding;GO:0004672//protein kinase activity;GO:0004674//protein serine/threonine kinase activity;GO:0005149//interleukin-1 receptor binding;GO:0005524//ATP binding	GO:0001816//cytokine production;GO:0002446//neutrophil mediated immunity;GO:0006468//protein phosphorylation;GO:0007165//signal transduction;GO:0019221//cytokine-mediated signaling pathway;GO:0035556//intracellular signal transduction;GO:0043123//positive regulation of I-kappaB kinase/NF-kappaB signaling;GO:1990266//neutrophil migration
ENSSSCG00000000800	4.19	4.21	3.02	3.22	5.11	4.98	4.31	3.69	774	652	477	439	749	772	843	578	PUS7L	pseudouridine synthase 7 like [Source:NCBI gene;Acc:100155187]	-	-	-	-	GO:0005634//nucleus	GO:0003723//RNA binding;GO:0009982//pseudouridine synthase activity	GO:0001522//pseudouridine synthesis;GO:0009451//RNA modification
ENSSSCG00000000801	7.93	6.81	19.51	20.64	2.44	3.85	2.8	2.62	564	467	1425	1186	169	259.14	209	155	TMEM117	transmembrane protein 117 [Source:NCBI gene;Acc:100524623]	-	-	-	-	GO:0005783//endoplasmic reticulum;GO:0005886//plasma membrane;GO:0016020//membrane;GO:0016021//integral component of membrane	-	GO:0070059//intrinsic apoptotic signaling pathway in response to endoplasmic reticulum stress
ENSSSCG00000000802	0.04	0	0.05	0.01	0	0.09	0.04	0.06	4	0	4	1	0	7	4	5	NELL2	neural EGFL like 2 [Source:NCBI gene;Acc:100525817]	-	-	-	-	GO:0005737//cytoplasm;GO:0016020//membrane;GO:0016021//integral component of membrane	GO:0005080//protein kinase C binding;GO:0005509//calcium ion binding;GO:0005515//protein binding;GO:0008201//heparin binding	-
ENSSSCG00000000804	64.51	64.4	51.74	54.54	38.68	38.75	35.77	35.39	8940	7429	6199	5591	4239	4488	5243	4178	ANO6	anoctamin 6 [Source:NCBI gene;Acc:100155593]	-	-	-	-	GO:0005623//cell;GO:0005829//cytosol;GO:0005886//plasma membrane;GO:0005887//integral component of plasma membrane;GO:0016020//membrane;GO:0016021//integral component of membrane;GO:0034707//chloride channel complex	GO:0005227//calcium activated cation channel activity;GO:0005229//intracellular calcium activated chloride channel activity;GO:0005244//voltage-gated ion channel activity;GO:0005247//voltage-gated chloride channel activity;GO:0017128//phospholipid scramblase activity;GO:0042802//identical protein binding;GO:0042803//protein homodimerization activity;GO:0046983//protein dimerization activity	GO:0002407//dendritic cell chemotaxis;GO:0002543//activation of blood coagulation via clotting cascade;GO:0006812//cation transport;GO:0006821//chloride transport;GO:0007596//blood coagulation;GO:0017121//phospholipid scrambling;GO:0030501//positive regulation of bone mineralization;GO:0032060//bleb assembly;GO:0034767//positive regulation of ion transmembrane transport;GO:0035590//purinergic nuc…
ENSSSCG00000000806	45	41.49	29.08	31.89	38.39	38.05	36.08	26.91	7571	5846	4250	4036	5146	5413	6344	3839	SCAF11	SR-related CTD associated factor 11 [Source:NCBI gene;Acc:100525109]	-	-	-	-	GO:0005654//nucleoplasm;GO:0005730//nucleolus;GO:0016604//nuclear body	GO:0046872//metal ion binding	GO:0000245//spliceosomal complex assembly;GO:0000375//RNA splicing, via transesterification reactions;GO:0008380//RNA splicing
ENSSSCG00000000808	91.38	85.75	92.85	82.54	194.29	194.64	131.9	133.82	12287	9670	10680	8188	20716	21969	18769	15256	SLC38A2	solute carrier family 38 member 2 [Source:NCBI gene;Acc:100525644]	Organismal Systems;Organismal Systems;Organismal Systems	Nervous system;Digestive system;Nervous system	ko04724//Glutamatergic synapse;ko04974//Protein digestion and absorption;ko04727//GABAergic synapse	K14207;K14207;K14207	GO:0016020//membrane;GO:0016021//integral component of membrane	-	-
ENSSSCG00000000810	43.58	45.26	100.96	101.14	30.85	33.57	67.5	67.88	4021	3502	7969	6885	2257	2600	6591	5310	AMIGO2	adhesion molecule with Ig like domain 2 [Source:NCBI gene;Acc:100152349]	-	-	-	-	GO:0016020//membrane;GO:0016021//integral component of membrane	GO:0005515//protein binding	GO:0007420//brain development;GO:0043066//negative regulation of apoptotic process;GO:0051965//positive regulation of synapse assembly
ENSSSCG00000000811	1.47	1.47	5.24	5.35	3.96	4.22	6.51	6.01	100.36	85.15	306.54	266.49	215.4	251.65	472.14	351.58	PCED1B	PC-esterase domain containing 1B [Source:HGNC Symbol;Acc:HGNC:28255]	-	-	-	-	-	-	-
ENSSSCG00000000816	2.34	2.02	2.14	2.52	3.05	3.07	3.17	3.19	275	198	215	218	284	302	393	316	SENP1	SUMO specific peptidase 1 [Source:NCBI gene;Acc:100157986]	-	-	-	-	-	GO:0008234//cysteine-type peptidase activity	GO:0006508//proteolysis
ENSSSCG00000000820	0	0	0	0	0	0	0	0	0	0	0	0	0	0	0	0	H1-7	testis-specific H1 histone [Source:NCBI gene;Acc:100516553]	-	-	-	-	GO:0005634//nucleus	GO:0003690//double-stranded DNA binding;GO:0031492//nucleosomal DNA binding	GO:0006355//regulation of transcription, DNA-templated;GO:0016584//nucleosome positioning;GO:0030261//chromosome condensation;GO:0031936//negative regulation of chromatin silencing;GO:0045910//negative regulation of DNA recombination
ENSSSCG00000000837	6.42	6.07	4.53	4.5	6.08	7.15	5.92	6.46	1051	833	635	544	789	983	1025	900	CHST11	carbohydrate sulfotransferase 11 [Source:NCBI gene;Acc:100157186]	Metabolism	Glycan biosynthesis and metabolism	ko00532//Glycosaminoglycan biosynthesis - chondroitin sulfate / dermatan sulfate	K01017	GO:0000139//Golgi membrane;GO:0005794//Golgi apparatus;GO:0016021//integral component of membrane	GO:0001537//N-acetylgalactosamine 4-O-sulfotransferase activity;GO:0008146//sulfotransferase activity;GO:0016740//transferase activity;GO:0047756//chondroitin 4-sulfotransferase activity;GO:0050659//N-acetylgalactosamine 4-sulfate 6-O-sulfotransferase activity	GO:0001701//in utero embryonic development;GO:0002063//chondrocyte development;GO:0005975//carbohydrate metabolic process;GO:0007585//respiratory gaseous exchange;GO:0009791//post-embryonic development;GO:0016051//carbohydrate biosynthetic process;GO:0030166//proteoglycan biosynthetic process;GO:0030204//chondroitin sulfate metabolic process;GO:0030206//chondroitin sulfate biosynthetic process;GO…
ENSSSCG00000000838	3.72	3.53	4.21	4.61	3.89	3.85	4.13	4.05	510	405	493	466	422	443	599	470	SLC41A2	solute carrier family 41 member 2 [Source:NCBI gene;Acc:100519603]	-	-	-	-	GO:0016020//membrane;GO:0016021//integral component of membrane	GO:0008324//cation transmembrane transporter activity;GO:0072509//divalent inorganic cation transmembrane transporter activity	GO:0006812//cation transport;GO:0070838//divalent metal ion transport;GO:0098655//cation transmembrane transport
ENSSSCG00000000839	9.21	8.95	7.54	8.45	32.87	31.38	22.54	23.91	1829.75	1491	1280.88	1238	5179.46	5233.48	4739.71	4027.74	ALDH1L2	aldehyde dehydrogenase 1 family member L2 [Source:NCBI gene;Acc:100151976]	Metabolism	Metabolism of cofactors and vitamins	ko00670//One carbon pool by folate	K00289	GO:0005654//nucleoplasm;GO:0005739//mitochondrion	GO:0003824//catalytic activity;GO:0004029//aldehyde dehydrogenase (NAD) activity;GO:0016155//formyltetrahydrofolate dehydrogenase activity;GO:0016491//oxidoreductase activity;GO:0016620//oxidoreductase activity, acting on the aldehyde or oxo group of donors, NAD or NADP as acceptor;GO:0016742//hydroxymethyl-, formyl- and related transferase activity	GO:0009058//biosynthetic process;GO:0055114//oxidation-reduction process
ENSSSCG00000000840	22.53	18.73	10.58	11.05	20.27	20.03	16.8	13.99	3768.26	2623.04	1510.03	1364.01	2688.78	2800.66	2967.23	1961.22	WASHC4	WASH complex subunit 4 [Source:NCBI gene;Acc:100520136]	Cellular Processes	Transport and catabolism	ko04144//Endocytosis	K18465	GO:0005654//nucleoplasm;GO:0005768//endosome;GO:0071203//WASH complex	-	GO:0016197//endosomal transport
ENSSSCG00000000841	5.56	5.29	13.15	13.69	11.36	11.38	12.4	13	485	384	981	868	784	814	1129	952	APPL2	adaptor protein, phosphotyrosine interacting with PH domain and leucine zipper 2 [Source:NCBI gene;Acc:100190991]	-	-	-	-	-	GO:0005515//protein binding	-
ENSSSCG00000000842	7.84	8.9	10.71	11.36	13.59	12.92	12.7	12.62	636	543	715	654	850	884	1101	834	KANSL2	KAT8 regulatory NSL complex subunit 2 [Source:NCBI gene;Acc:100513860]	-	-	-	-	GO:0000123//histone acetyltransferase complex;GO:0005654//nucleoplasm;GO:0005829//cytosol;GO:0005886//plasma membrane;GO:0015629//actin cytoskeleton;GO:0044545//NSL complex	GO:0043995//histone acetyltransferase activity (H4-K5 specific);GO:0043996//histone acetyltransferase activity (H4-K8 specific);GO:0046972//histone acetyltransferase activity (H4-K16 specific)	GO:0043981//histone H4-K5 acetylation;GO:0043982//histone H4-K8 acetylation;GO:0043984//histone H4-K16 acetylation
ENSSSCG00000000843	53.83	56.65	54.7	56.69	37.02	37.27	40.17	43.45	4989	4462	4324	3826	2705	2896	3828	3349	TXNRD1	thioredoxin reductase 1 [Source:NCBI gene;Acc:396681]	Human Diseases;Human Diseases;Metabolism	Cancers;Cancers;Metabolism of other amino acids	ko05200//Pathways in cancer;ko05225//Hepatocellular carcinoma;ko00450//Selenocompound metabolism	K22182;K22182;K22182	GO:0005623//cell;GO:0005737//cytoplasm;GO:0005739//mitochondrion	GO:0000166//nucleotide binding;GO:0004791//thioredoxin-disulfide reductase activity;GO:0009055//electron transfer activity;GO:0015035//protein disulfide oxidoreductase activity;GO:0016491//oxidoreductase activity;GO:0016668//oxidoreductase activity, acting on a sulfur group of donors, NAD(P) as acceptor;GO:0050660//flavin adenine dinucleotide binding	GO:0022900//electron transport chain;GO:0045454//cell redox homeostasis;GO:0055114//oxidation-reduction process;GO:0098869//cellular oxidant detoxification
ENSSSCG00000000844	5.1	5.38	5.47	6.53	6.55	7.07	5.37	5.93	423	374	390	400	428	492	472	417	NFYB	nuclear transcription factor Y subunit beta [Source:NCBI gene;Acc:100157587]	Human Diseases;Human Diseases;Organismal Systems	Infectious diseases;Infectious diseases;Immune system	ko05166//HTLV-I infection;ko05152//Tuberculosis;ko04612//Antigen processing and presentation	K08065;K08065;K08065	GO:0005634//nucleus;GO:0016602//CCAAT-binding factor complex;GO:0032993//protein-DNA complex;GO:0090575//RNA polymerase II transcription factor complex	GO:0000978//RNA polymerase II proximal promoter sequence-specific DNA binding;GO:0003677//DNA binding;GO:0003700//DNA-binding transcription factor activity;GO:0043565//sequence-specific DNA binding;GO:0044212//transcription regulatory region DNA binding;GO:0046982//protein heterodimerization activity;GO:0070491//repressing transcription factor binding	GO:0006355//regulation of transcription, DNA-templated;GO:0045893//positive regulation of transcription, DNA-templated;GO:1990830//cellular response to leukemia inhibitory factor
ENSSSCG00000000846	3.57	3.42	4.6	4.55	5.27	5.68	5.91	5.77	584	454	655	572	675	779	1005	772	HCFC2	host cell factor C2 [Source:NCBI gene;Acc:100514768]	Human Diseases;Organismal Systems	Infectious diseases;Aging	ko05168//Herpes simplex infection;ko04212//Longevity regulating pathway - worm	K14966;K14966	GO:0005634//nucleus;GO:0005654//nucleoplasm;GO:0005671//Ada2/Gcn5/Ada3 transcription activator complex;GO:0005737//cytoplasm;GO:0005829//cytosol;GO:0005886//plasma membrane;GO:0016604//nuclear body;GO:0071339//MLL1 complex	GO:0003682//chromatin binding;GO:0004402//histone acetyltransferase activity;GO:0005515//protein binding;GO:0008134//transcription factor binding	GO:0006338//chromatin remodeling;GO:0006355//regulation of transcription, DNA-templated;GO:0043967//histone H4 acetylation
ENSSSCG00000000847	12.04	13.05	8.95	10.05	16.51	16.66	14.77	14.19	1107	1004	705	680	1203	1283	1437	1107	TDG	thymine DNA glycosylase [Source:NCBI gene;Acc:100155184]	Genetic Information Processing	Replication and repair	ko03410//Base excision repair	K20813	GO:0005634//nucleus;GO:0005654//nucleoplasm;GO:0005886//plasma membrane;GO:0016605//PML body	GO:0000287//magnesium ion binding;GO:0003677//DNA binding;GO:0003690//double-stranded DNA binding;GO:0003712//transcription coregulator activity;GO:0004844//uracil DNA N-glycosylase activity;GO:0005080//protein kinase C binding;GO:0005524//ATP binding;GO:0008263//pyrimidine-specific mismatch base pair DNA N-glycosylase activity;GO:0019104//DNA N-glycosylase activity;GO:0030983//mismatched DNA bin…	GO:0000122//negative regulation of transcription by RNA polymerase II;GO:0006281//DNA repair;GO:0006284//base-excision repair;GO:0006285//base-excision repair, AP site formation;GO:0006298//mismatch repair;GO:0032091//negative regulation of protein binding;GO:0035562//negative regulation of chromatin binding;GO:0040029//regulation of gene expression, epigenetic;GO:0045995//regulation of embryonic…
ENSSSCG00000000848	0.25	0.38	1.81	1.52	1.14	1.42	1.33	1.84	18	23	113	82	66	87	103	114	GLT8D2	glycosyltransferase 8 domain containing 2 [Source:NCBI gene;Acc:100514961]	-	-	-	-	GO:0005794//Golgi apparatus	GO:0016740//transferase activity;GO:0016757//transferase activity, transferring glycosyl groups	-
ENSSSCG00000000849	283.17	287.52	208.3	222.82	147.53	146.4	174.45	160.66	28570	24330	17980	16586	11804	12400	18627	13744	HSP90B1	heat shock protein 90 beta family member 1 [Source:NCBI gene;Acc:397191]	Human Diseases;Environmental Information Processing;Human Diseases;Genetic Information Processing;Human Diseases;Organismal Systems;Human Diseases;Organismal Systems;Organismal Systems	Cancers;Signal transduction;Infectious diseases;Folding, sorting and degradation;Cardiovascular diseases;Endocrine system;Cancers;Immune system;Endocrine system	ko05200//Pathways in cancer;ko04151//PI3K-Akt signaling pathway;ko05132//Salmonella infection;ko04141//Protein processing in endoplasmic reticulum;ko05418//Fluid shear stress and atherosclerosis;ko04915//Estrogen signaling pathway;ko05215//Prostate cancer;ko04657//IL-17 signaling pathway;ko04918//Thyroid hormone synthesis	K09487;K09487;K09487;K09487;K09487;K09487;K09487;K09487;K09487	GO:0005783//endoplasmic reticulum;GO:0005788//endoplasmic reticulum lumen;GO:0005789//endoplasmic reticulum membrane;GO:0005829//cytosol;GO:0005886//plasma membrane;GO:0030496//midbody;GO:0032991//protein-containing complex;GO:0034663//endoplasmic reticulum chaperone complex;GO:0048471//perinuclear region of cytoplasm	GO:0003723//RNA binding;GO:0005524//ATP binding;GO:0019903//protein phosphatase binding;GO:0050750//low-density lipoprotein particle receptor binding;GO:0051082//unfolded protein binding	GO:0001666//response to hypoxia;GO:0006457//protein folding;GO:0030433//ubiquitin-dependent ERAD pathway;GO:0030970//retrograde protein transport, ER to cytosol;GO:0031247//actin rod assembly;GO:0043066//negative regulation of apoptotic process;GO:0043666//regulation of phosphoprotein phosphatase activity;GO:0071318//cellular response to ATP
ENSSSCG00000000853	3.83	5.68	4.57	4.51	3.29	3.33	5.24	5.67	636	724	644	565	418	464	894	784	NT5DC3	5'-nucleotidase domain containing 3 [Source:NCBI gene;Acc:100521376]	-	-	-	-	GO:0043235//receptor complex	GO:0008253//5'-nucleotidase activity;GO:0046872//metal ion binding	GO:0016311//dephosphorylation
ENSSSCG00000000854	0	0.02	0.03	0.02	0.01	0	0	0	1	4	7	3	1	0	0	0	-	stabilin 2 [Source:NCBI gene;Acc:100521556]	-	-	-	-	GO:0016020//membrane;GO:0016021//integral component of membrane	GO:0005041//low-density lipoprotein particle receptor activity;GO:0005509//calcium ion binding;GO:0005540//hyaluronic acid binding;GO:0030169//low-density lipoprotein particle binding	GO:0006897//endocytosis;GO:0007155//cell adhesion
ENSSSCG00000000856	0	0	0.02	0	0	0.02	0	0	0	0	2	0	0	2	0	0	PAH	phenylalanine hydroxylase [Source:NCBI gene;Acc:100521900]	Metabolism;Metabolism;Metabolism;Metabolism;Metabolism	Global and overview maps;Global and overview maps;Metabolism of cofactors and vitamins;Amino acid metabolism;Amino acid metabolism	ko01100//Metabolic pathways;ko01230//Biosynthesis of amino acids;ko00790//Folate biosynthesis;ko00360//Phenylalanine metabolism;ko00400//Phenylalanine, tyrosine and tryptophan biosynthesis	K00500;K00500;K00500;K00500;K00500	-	GO:0004497//monooxygenase activity;GO:0004505//phenylalanine 4-monooxygenase activity;GO:0005506//iron ion binding;GO:0016714//oxidoreductase activity, acting on paired donors, with incorporation or reduction of molecular oxygen, reduced pteridine as one donor, and incorporation of one atom of oxygen;GO:0046872//metal ion binding	GO:0006559//L-phenylalanine catabolic process;GO:0006571//tyrosine biosynthetic process;GO:0009072//aromatic amino acid family metabolic process;GO:0055114//oxidation-reduction process
ENSSSCG00000000857	0	0	0	0	0	0	0	0	0	0	0	0	0	0	0	0	IGF1	insulin like growth factor 1 [Source:NCBI gene;Acc:397491]	Human Diseases;Environmental Information Processing;Environmental Information Processing;Environmental Information Processing;Environmental Information Processing;Human Diseases;Human Diseases;Cellular Processes;Environmental Information Processing;Cellular Processes;Human Diseases;Environmental Information Processing;Environmental Information Processing;Cellular Processes;Organismal Systems;Envi…	Cancers;Signal transduction;Signal transduction;Signal transduction;Signal transduction;Cancers;Cancers;Cellular community - eukaryotes;Signal transduction;Cellular community - eukaryotes;Cancers;Signal transduction;Signal transduction;Cell growth and death;Endocrine system;Signal transduction;Sensory system;Cardiovascular diseases;Cancers;Cardiovascular diseases;Drug resistance;Aging;Endocrine s…	ko05200//Pathways in cancer;ko04151//PI3K-Akt signaling pathway;ko04015//Rap1 signaling pathway;ko04010//MAPK signaling pathway;ko04014//Ras signaling pathway;ko05202//Transcriptional misregulation in cancers;ko05205//Proteoglycans in cancer;ko04510//Focal adhesion;ko04150//mTOR signaling pathway;ko04550//Signaling pathways regulating pluripotency of stem cells;ko05224//Breast cancer;ko04068//Fox…	K05459;K05459;K05459;K05459;K05459;K05459;K05459;K05459;K05459;K05459;K05459;K05459;K05459;K05459;K05459;K05459;K05459;K05459;K05459;K05459;K05459;K05459;K05459;K05459;K05459;K05459;K05459;K05459;K05459;K05459;K05459	GO:0005576//extracellular region;GO:0005615//extracellular space;GO:0035867//alphav-beta3 integrin-IGF-1-IGF1R complex;GO:0042567//insulin-like growth factor ternary complex	GO:0005158//insulin receptor binding;GO:0005159//insulin-like growth factor receptor binding;GO:0005178//integrin binding;GO:0005179//hormone activity;GO:0008083//growth factor activity	GO:0000187//activation of MAPK activity;GO:0001775//cell activation;GO:0007165//signal transduction;GO:0008283//cell proliferation;GO:0008284//positive regulation of cell proliferation;GO:0009408//response to heat;GO:0010468//regulation of gene expression;GO:0010560//positive regulation of glycoprotein biosynthetic process;GO:0010613//positive regulation of cardiac muscle hypertrophy;GO:0010628//…
ENSSSCG00000000858	0.31	0.48	0.55	0.87	1.03	1.34	2.77	1.43	13.58	17.61	20.9	28.13	36.07	49.63	129.02	53.21	PMCH	pro-melanin concentrating hormone [Source:NCBI gene;Acc:396962]	Environmental Information Processing	Signaling molecules and interaction	ko04080//Neuroactive ligand-receptor interaction	K05229	GO:0005634//nucleus;GO:0045202//synapse	GO:0030354//melanin-concentrating hormone activity;GO:0031777//type 1 melanin-concentrating hormone receptor binding	GO:0007165//signal transduction;GO:0007268//chemical synaptic transmission;GO:0007631//feeding behavior;GO:2000042//negative regulation of double-strand break repair via homologous recombination
ENSSSCG00000000859	0.83	0.85	0.84	0.68	1.56	1.37	2.59	1.92	168.42	144.39	145.1	99.87	247.93	231.37	554.89	327.79	PARPBP	PARP1 binding protein [Source:NCBI gene;Acc:100523000]	-	-	-	-	GO:0005654//nucleoplasm	-	GO:2000042//negative regulation of double-strand break repair via homologous recombination
ENSSSCG00000000860	1.57	1.9	2.06	2.72	3.56	3.13	4.31	4.29	166	168	186	212	298	277	481	384	NUP37	nucleoporin 37 [Source:NCBI gene;Acc:100626170]	Genetic Information Processing	Translation	ko03013//RNA transport	K14302	GO:0000776//kinetochore;GO:0005654//nucleoplasm;GO:0031080//nuclear pore outer ring	GO:0005515//protein binding	-
ENSSSCG00000000862	8.38	8.24	14.48	14.69	7.49	8.38	18.01	16.97	1121	961	1670	1471	812	920	2502	1904	GNPTAB	N-acetylglucosamine-1-phosphate transferase subunits alpha and beta [Source:NCBI gene;Acc:100523554]	Cellular Processes	Transport and catabolism	ko04142//Lysosome	K08239	GO:0000139//Golgi membrane;GO:0005794//Golgi apparatus;GO:0016020//membrane;GO:0016021//integral component of membrane	GO:0003976//UDP-N-acetylglucosamine-lysosomal-enzyme N-acetylglucosaminephosphotransferase activity;GO:0005509//calcium ion binding;GO:0016740//transferase activity;GO:0016772//transferase activity, transferring phosphorus-containing groups	GO:0007040//lysosome organization;GO:0009306//protein secretion;GO:0016256//N-glycan processing to lysosome;GO:0033299//secretion of lysosomal enzymes;GO:0046835//carbohydrate phosphorylation
ENSSSCG00000000863	0	0	0	0	0	0	0	0	0	0	0	0	0	0	0	0	SYCP3	synaptonemal complex protein 3 [Source:NCBI gene;Acc:100523378]	Genetic Information Processing	Replication and repair	ko03440//Homologous recombination	K19528	GO:0000795//synaptonemal complex;GO:0005634//nucleus	-	GO:0035093//spermatogenesis, exchange of chromosomal proteins
ENSSSCG00000000864	1.4	1.05	2.58	3.12	2.96	3.06	3.92	4.19	186	117	294	307	313	342	553	473	CHPT1	choline phosphotransferase 1 [Source:NCBI gene;Acc:100523738]	Metabolism;Human Diseases;Metabolism;Metabolism;Metabolism	Global and overview maps;Cancers;Lipid metabolism;Lipid metabolism;Metabolism of other amino acids	ko01100//Metabolic pathways;ko05231//Choline metabolism in cancer;ko00564//Glycerophospholipid metabolism;ko00565//Ether lipid metabolism;ko00440//Phosphonate and phosphinate metabolism	K00994;K00994;K00994;K00994;K00994	GO:0005789//endoplasmic reticulum membrane;GO:0005794//Golgi apparatus;GO:0016020//membrane;GO:0016021//integral component of membrane	GO:0004142//diacylglycerol cholinephosphotransferase activity;GO:0016740//transferase activity;GO:0016780//phosphotransferase activity, for other substituted phosphate groups	GO:0006656//phosphatidylcholine biosynthetic process;GO:0006657//CDP-choline pathway;GO:0006663//platelet activating factor biosynthetic process;GO:0008654//phospholipid biosynthetic process
ENSSSCG00000000866	0.03	0.06	0.03	0.01	0.06	0.03	0.01	0.07	5	6	3	2	6	4	2	7	MYBPC1	myosin binding protein C1 [Source:NCBI gene;Acc:100523187]	-	-	-	-	-	GO:0005515//protein binding	GO:0006936//muscle contraction
ENSSSCG00000000867	0.3	0.32	0.71	0.93	1.67	1.18	1.8	1.78	19	15	39	41	76	58	111	88	SPIC	Spi-C transcription factor [Source:NCBI gene;Acc:102164462]	-	-	-	-	GO:0005634//nucleus	GO:0000978//RNA polymerase II proximal promoter sequence-specific DNA binding;GO:0000981//DNA-binding transcription factor activity, RNA polymerase II-specific;GO:0001228//DNA-binding transcription activator activity, RNA polymerase II-specific;GO:0003677//DNA binding;GO:0003700//DNA-binding transcription factor activity;GO:0043565//sequence-specific DNA binding	GO:0001824//blastocyst development;GO:0006355//regulation of transcription, DNA-templated;GO:0006357//regulation of transcription by RNA polymerase II;GO:0030154//cell differentiation;GO:0045944//positive regulation of transcription by RNA polymerase II
ENSSSCG00000000869	8.9	9	5.3	5.83	14.73	14.39	9.77	8.79	2194.53	1861.91	1118.2	1059.34	2878.39	2978.62	2550.23	1838.56	UTP20	UTP20 small subunit processome component [Source:NCBI gene;Acc:100524087]	-	-	-	-	GO:0005730//nucleolus;GO:0005886//plasma membrane;GO:0030686//90S preribosome;GO:0032040//small-subunit processome	-	GO:0006364//rRNA processing
ENSSSCG00000000870	13.84	14.16	16.17	15.85	12.55	11.77	13.12	13.26	2728.47	2343.09	2743.8	2299.66	1959.61	1950.38	2748.77	2224.44	ARL1	ADP ribosylation factor like GTPase 1 [Source:NCBI gene;Acc:595113]	-	-	-	-	GO:0005737//cytoplasm;GO:0005794//Golgi apparatus;GO:0005802//trans-Golgi network;GO:0005829//cytosol	GO:0000166//nucleotide binding;GO:0003924//GTPase activity;GO:0005515//protein binding;GO:0005525//GTP binding;GO:0008047//enzyme activator activity	GO:0006886//intracellular protein transport;GO:0007030//Golgi organization;GO:0009404//toxin metabolic process;GO:0016192//vesicle-mediated transport;GO:0031584//activation of phospholipase D activity;GO:0034067//protein localization to Golgi apparatus;GO:0042147//retrograde transport, endosome to Golgi
ENSSSCG00000000871	0	0	0.02	0.02	0.01	0.04	0.04	0.01	0	0	2.16	2	1	5.05	6.08	1.12	SLC5A8	solute carrier family 5 member 8 [Source:NCBI gene;Acc:100524807]	-	-	-	-	GO:0016020//membrane;GO:0016021//integral component of membrane	GO:0005343//organic acid:sodium symporter activity;GO:0015129//lactate transmembrane transporter activity;GO:0015552//propionate transmembrane transporter activity;GO:0015636//short-chain fatty acid transmembrane transporter activity;GO:0022857//transmembrane transporter activity;GO:0140161//monocarboxylate:sodium symporter activity	GO:0015718//monocarboxylic acid transport;GO:0015730//propanoate transport;GO:0015913//short-chain fatty acid import;GO:0035873//lactate transmembrane transport;GO:0055085//transmembrane transport;GO:1903825//organic acid transmembrane transport
ENSSSCG00000000873	0	0	0	0	0	0	0	0	0	0	0	0	0	0	0	0	ANO4	anoctamin 4 [Source:NCBI gene;Acc:100525519]	-	-	-	-	GO:0005886//plasma membrane;GO:0016020//membrane;GO:0016021//integral component of membrane	GO:0005229//intracellular calcium activated chloride channel activity;GO:0017128//phospholipid scramblase activity;GO:0046983//protein dimerization activity	GO:0006821//chloride transport;GO:0061588//calcium activated phospholipid scrambling;GO:0061589//calcium activated phosphatidylserine scrambling;GO:0061590//calcium activated phosphatidylcholine scrambling;GO:0061591//calcium activated galactosylceramide scrambling;GO:1902476//chloride transmembrane transport
ENSSSCG00000000874	0.88	0.89	4.47	4.28	7.13	6.05	7.63	7.7	106	89	458	379	677	609	967	782	GAS2L3	growth arrest specific 2 like 3 [Source:NCBI gene;Acc:100154381]	-	-	-	-	GO:0005856//cytoskeleton	GO:0003779//actin binding;GO:0005515//protein binding;GO:0008017//microtubule binding	GO:0000226//microtubule cytoskeleton organization;GO:0030036//actin cytoskeleton organization
ENSSSCG00000000875	6.81	6.69	10.45	11.03	18.22	18.93	11.7	12.14	511.46	413.92	689.38	617.45	1057.12	1156.24	881.87	767.38	NR1H4	nuclear receptor subfamily 1 group H member 4 [Source:NCBI gene;Acc:100153960]	Organismal Systems	Digestive system	ko04976//Bile secretion	K08537	GO:0005623//cell;GO:0005634//nucleus;GO:0090575//RNA polymerase II transcription factor complex	GO:0000976//transcription regulatory region sequence-specific DNA binding;GO:0000977//RNA polymerase II regulatory region sequence-specific DNA binding;GO:0000981//DNA-binding transcription factor activity, RNA polymerase II-specific;GO:0003677//DNA binding;GO:0003700//DNA-binding transcription factor activity;GO:0003707//steroid hormone receptor activity;GO:0004879//nuclear receptor activity;GO:…	GO:0000122//negative regulation of transcription by RNA polymerase II;GO:0006355//regulation of transcription, DNA-templated;GO:0006629//lipid metabolic process;GO:0007275//multicellular organism development;GO:0030154//cell differentiation;GO:0030522//intracellular receptor signaling pathway;GO:0033993//response to lipid;GO:0038183//bile acid signaling pathway;GO:0042632//cholesterol homeostasis…
ENSSSCG00000000877	23.62	21.39	27.39	28.12	35.01	35.94	41.79	37.25	3242	2490	3533	3023	3946	4260	6334	4444	SCYL2	SCY1 like pseudokinase 2 [Source:NCBI gene;Acc:100511018]	-	-	-	-	-	GO:0004672//protein kinase activity;GO:0005524//ATP binding	GO:0006468//protein phosphorylation
ENSSSCG00000000883	0	0	0	0	0	0	0	0	0	0	0	0	0	0	0	0	-	-	Genetic Information Processing	Translation	ko03013//RNA transport	K03242	-	GO:0003924//GTPase activity;GO:0005525//GTP binding	-
ENSSSCG00000000884	5.66	4.89	9.36	10	5.99	6.24	9.05	9	1043	751	1467	1350.46	876	958	1757	1393	APAF1	apoptotic peptidase activating factor 1 [Source:NCBI gene;Acc:100513283]	Human Diseases;Human Diseases;Human Diseases;Human Diseases;Human Diseases;Human Diseases;Human Diseases;Human Diseases;Human Diseases;Human Diseases;Human Diseases;Human Diseases;Cellular Processes;Human Diseases;Cellular Processes;Human Diseases;Human Diseases;Cellular Processes;Cellular Processes	Cancers;Infectious diseases;Neurodegenerative diseases;Neurodegenerative diseases;Infectious diseases;Infectious diseases;Infectious diseases;Neurodegenerative diseases;Infectious diseases;Infectious diseases;Infectious diseases;Infectious diseases;Cell growth and death;Cancers;Cell growth and death;Drug resistance;Neurodegenerative diseases;Cell growth and death;Cell growth and death	ko05200//Pathways in cancer;ko05168//Herpes simplex infection;ko05010//Alzheimer disease;ko05016//Huntington disease;ko05152//Tuberculosis;ko05169//Epstein-Barr virus infection;ko05162//Measles;ko05012//Parkinson disease;ko05161//Hepatitis B;ko05164//Influenza A;ko05160//Hepatitis C;ko05134//Legionellosis;ko04210//Apoptosis;ko05222//Small cell lung cancer;ko04115//p53 signaling pathway;ko01524//P…	K02084;K02084;K02084;K02084;K02084;K02084;K02084;K02084;K02084;K02084;K02084;K02084;K02084;K02084;K02084;K02084;K02084;K02084;K02084	GO:0005737//cytoplasm;GO:0005829//cytosol;GO:0043293//apoptosome	GO:0000166//nucleotide binding;GO:0005515//protein binding;GO:0005524//ATP binding;GO:0008233//peptidase activity;GO:0008656//cysteine-type endopeptidase activator activity involved in apoptotic process;GO:0043531//ADP binding	GO:0006508//proteolysis;GO:0006915//apoptotic process;GO:0008635//activation of cysteine-type endopeptidase activity involved in apoptotic process by cytochrome c;GO:0042981//regulation of apoptotic process;GO:0097190//apoptotic signaling pathway
ENSSSCG00000000886	157.3	157.89	220.22	265.31	302.17	310.06	396.43	409.31	6670	5616	7987	8299	10162	11032	17784	14713	SLC25A3	solute carrier family 25 member 3 [Source:NCBI gene;Acc:100302698]	-	-	-	-	GO:0005739//mitochondrion;GO:0016020//membrane;GO:0016021//integral component of membrane;GO:0031305//integral component of mitochondrial inner membrane	GO:0005315//inorganic phosphate transmembrane transporter activity;GO:0044877//protein-containing complex binding	GO:0035435//phosphate ion transmembrane transport
ENSSSCG00000000890	9	8.08	9.17	9.61	21.8	18.75	20.44	19.77	1010	759	878	797	1938	1767	2425	1878	NEDD1	NEDD1 gamma-tubulin ring complex targeting factor [Source:NCBI gene;Acc:100514234]	-	-	-	-	GO:0000242//pericentriolar material;GO:0000922//spindle pole;GO:0005654//nucleoplasm;GO:0005737//cytoplasm;GO:0005813//centrosome;GO:0005814//centriole;GO:0005886//plasma membrane;GO:0036064//ciliary basal body;GO:0045177//apical part of cell	GO:0005515//protein binding	GO:0071539//protein localization to centrosome
ENSSSCG00000000891	41.79	47.22	34.9	35.34	52.2	53.46	57.07	58.91	2613	2476	1867	1630	2588	2806	3776	3123	LTA4H	leukotriene A4 hydrolase [Source:NCBI gene;Acc:100154219]	Metabolism;Metabolism	Global and overview maps;Lipid metabolism	ko01100//Metabolic pathways;ko00590//Arachidonic acid metabolism	K01254;K01254	GO:0005634//nucleus;GO:0005654//nucleoplasm;GO:0005737//cytoplasm;GO:0005829//cytosol	GO:0004177//aminopeptidase activity;GO:0004301//epoxide hydrolase activity;GO:0004463//leukotriene-A4 hydrolase activity;GO:0008233//peptidase activity;GO:0008237//metallopeptidase activity;GO:0008270//zinc ion binding;GO:0016787//hydrolase activity;GO:0046872//metal ion binding;GO:0070006//metalloaminopeptidase activity	GO:0006508//proteolysis;GO:0019370//leukotriene biosynthetic process;GO:0043171//peptide catabolic process;GO:0044255//cellular lipid metabolic process;GO:0044267//cellular protein metabolic process
ENSSSCG00000000892	0	0	0	0.03	0	0	0	0	0	0	0	2	0	0	0	0	HAL	histidine ammonia-lyase [Source:NCBI gene;Acc:100154617]	Metabolism;Metabolism	Global and overview maps;Amino acid metabolism	ko01100//Metabolic pathways;ko00340//Histidine metabolism	K01745;K01745	GO:0005737//cytoplasm	GO:0003824//catalytic activity;GO:0004397//histidine ammonia-lyase activity;GO:0016829//lyase activity;GO:0016841//ammonia-lyase activity	GO:0006547//histidine metabolic process;GO:0006548//histidine catabolic process;GO:0019556//histidine catabolic process to glutamate and formamide;GO:0019557//histidine catabolic process to glutamate and formate
ENSSSCG00000000893	0	0	0.03	0	0.07	0.07	0.14	0.17	0	0	1	0	2	2	5	5	AMDHD1	amidohydrolase domain containing 1 [Source:NCBI gene;Acc:100151804]	Metabolism;Metabolism	Global and overview maps;Amino acid metabolism	ko01100//Metabolic pathways;ko00340//Histidine metabolism	K01468;K01468	GO:0005737//cytoplasm	GO:0016810//hydrolase activity, acting on carbon-nitrogen (but not peptide) bonds;GO:0016812//hydrolase activity, acting on carbon-nitrogen (but not peptide) bonds, in cyclic amides;GO:0050480//imidazolonepropionase activity	GO:0006548//histidine catabolic process;GO:0019556//histidine catabolic process to glutamate and formamide
ENSSSCG00000000894	0.04	0.09	0.07	0.03	0.08	0.11	0.12	0.12	5.18	9.29	7.42	3.15	8.31	11.52	15.59	12.5	CCDC38	coiled-coil domain containing 38 [Source:NCBI gene;Acc:100157054]	-	-	-	-	GO:0005813//centrosome	-	-
ENSSSCG00000000895	16.6	17.49	12.89	13.82	23.31	19.41	25.36	26.19	712.82	629.71	473.58	437.85	793.69	699.48	1152.41	953.5	SNRPF	small nuclear ribonucleoprotein polypeptide F [Source:NCBI gene;Acc:100155855]	Genetic Information Processing	Transcription	ko03040//Spliceosome	K11098	GO:0005634//nucleus;GO:0005681//spliceosomal complex;GO:0005683//U7 snRNP;GO:0005685//U1 snRNP;GO:0005687//U4 snRNP;GO:0005689//U12-type spliceosomal complex;GO:0005732//small nucleolar ribonucleoprotein complex;GO:0005829//cytosol;GO:0016020//membrane;GO:0016021//integral component of membrane;GO:0030532//small nuclear ribonucleoprotein complex;GO:0034709//methylosome;GO:0034715//pICln-Sm protei…	GO:0003723//RNA binding	GO:0000387//spliceosomal snRNP assembly;GO:0000398//mRNA splicing, via spliceosome;GO:0006397//mRNA processing;GO:0008380//RNA splicing
ENSSSCG00000000896	9.27	9	40.94	36.49	19.31	21.87	32.02	31.2	990	806	3738	2873	1635	1964	3622	2829	NTN4	netrin 4 [Source:NCBI gene;Acc:100516554]	Organismal Systems	Development	ko04360//Axon guidance	K06845	GO:0005576//extracellular region;GO:0005604//basement membrane;GO:0043256//laminin complex	GO:0005515//protein binding;GO:0043237//laminin-1 binding	GO:0009887//animal organ morphogenesis;GO:0009888//tissue development;GO:0016322//neuron remodeling;GO:0016477//cell migration;GO:0034446//substrate adhesion-dependent cell spreading;GO:0060668//regulation of branching involved in salivary gland morphogenesis by extracellular matrix-epithelial cell signaling;GO:0070831//basement membrane assembly
ENSSSCG00000000900	7.26	7.14	5.71	5.47	6.2	5.97	6.89	6.56	1392	1148	936	774	942	960	1397	1066	VEZT	vezatin, adherens junctions transmembrane protein [Source:NCBI gene;Acc:100517653]	-	-	-	-	GO:0005654//nucleoplasm;GO:0005829//cytosol;GO:0016020//membrane;GO:0016021//integral component of membrane	GO:0017022//myosin binding	GO:0098609//cell-cell adhesion
ENSSSCG00000000901	6.64	6.61	1.68	1.61	2.42	2.76	2.07	2.08	1196	966	246	202	328	387	385	300	FGD6	FYVE, RhoGEF and PH domain containing 6 [Source:NCBI gene;Acc:100737604]	-	-	-	-	-	GO:0005085//guanyl-nucleotide exchange factor activity;GO:0046872//metal ion binding	GO:0043087//regulation of GTPase activity
ENSSSCG00000000902	6.21	6.23	7.27	7.52	7.43	7.26	8.46	9.81	564	480	563	457	472	528	850	683	NR2C1	nuclear receptor subfamily 2 group C member 1 [Source:NCBI gene;Acc:100516014]	-	-	-	-	GO:0005634//nucleus;GO:0016605//PML body	GO:0000977//RNA polymerase II regulatory region sequence-specific DNA binding;GO:0000978//RNA polymerase II proximal promoter sequence-specific DNA binding;GO:0001227//DNA-binding transcription repressor activity, RNA polymerase II-specific;GO:0003677//DNA binding;GO:0003700//DNA-binding transcription factor activity;GO:0003707//steroid hormone receptor activity;GO:0008270//zinc ion binding;GO:00…	GO:0000122//negative regulation of transcription by RNA polymerase II;GO:0006355//regulation of transcription, DNA-templated;GO:0006357//regulation of transcription by RNA polymerase II;GO:0030154//cell differentiation;GO:0043401//steroid hormone mediated signaling pathway;GO:0045892//negative regulation of transcription, DNA-templated;GO:0048386//positive regulation of retinoic acid receptor sig…
ENSSSCG00000000905	40.15	42.01	68.61	56.28	70.62	71.96	91.61	96.68	741	651	1086	767	1029	1115	1699	1508	-	NADH:ubiquinone oxidoreductase subunit A12 [Source:NCBI gene;Acc:100518016]	Metabolism;Human Diseases;Human Diseases;Organismal Systems;Human Diseases;Human Diseases;Organismal Systems;Metabolism	Global and overview maps;Neurodegenerative diseases;Neurodegenerative diseases;Environmental adaptation;Neurodegenerative diseases;Endocrine and metabolic diseases;Nervous system;Energy metabolism	ko01100//Metabolic pathways;ko05010//Alzheimer disease;ko05016//Huntington disease;ko04714//Thermogenesis;ko05012//Parkinson disease;ko04932//Non-alcoholic fatty liver disease (NAFLD);ko04723//Retrograde endocannabinoid signaling;ko00190//Oxidative phosphorylation	K11352;K11352;K11352;K11352;K11352;K11352;K11352;K11352	GO:0005739//mitochondrion;GO:0005743//mitochondrial inner membrane;GO:0005747//mitochondrial respiratory chain complex I;GO:0016020//membrane;GO:0070469//respiratory chain	GO:0008137//NADH dehydrogenase (ubiquinone) activity;GO:0009055//electron transfer activity	GO:0006979//response to oxidative stress;GO:0022900//electron transport chain;GO:0055114//oxidation-reduction process
ENSSSCG00000000906	2.32	2.48	0.56	0.6	0.85	0.87	0.21	0.23	326	293	69	62	91	97	24	25	TMCC3	transmembrane and coiled-coil domain family 3 [Source:NCBI gene;Acc:100518487]	-	-	-	-	GO:0005783//endoplasmic reticulum;GO:0012505//endomembrane system;GO:0016020//membrane;GO:0016021//integral component of membrane	GO:0042802//identical protein binding;GO:0071889//14-3-3 protein binding	-
ENSSSCG00000000907	0.26	0.18	0.06	0.07	0.48	0.37	0.26	0.26	55	30.9	10	10	78	65	56	44	PLXNC1	plexin C1 [Source:NCBI gene;Acc:100519487]	Organismal Systems	Development	ko04360//Axon guidance	K06572	GO:0002116//semaphorin receptor complex;GO:0005887//integral component of plasma membrane;GO:0016020//membrane;GO:0016021//integral component of membrane	GO:0005515//protein binding;GO:0017154//semaphorin receptor activity	GO:0007162//negative regulation of cell adhesion;GO:0007165//signal transduction;GO:0008360//regulation of cell shape;GO:0030334//regulation of cell migration;GO:0043087//regulation of GTPase activity;GO:0050772//positive regulation of axonogenesis;GO:0071526//semaphorin-plexin signaling pathway;GO:1902287//semaphorin-plexin signaling pathway involved in axon guidance
ENSSSCG00000000908	50.88	59.33	41.26	45.66	52.37	56.16	52.85	53.39	2753.76	2574.68	2086	1885.56	2153.67	2426.92	2795.6	2286.14	-	ubiquitin conjugating enzyme E2 N [Source:NCBI gene;Acc:100519842]	Human Diseases;Genetic Information Processing;Organismal Systems	Infectious diseases;Folding, sorting and degradation;Immune system	ko05131//Shigellosis;ko04120//Ubiquitin mediated proteolysis;ko04624//Toll and Imd signaling pathway	K10580;K10580;K10580	GO:0005634//nucleus	GO:0061631//ubiquitin conjugating enzyme activity	GO:0016567//protein ubiquitination
ENSSSCG00000000910	1.23	1.4	1.99	2.8	1.51	2.24	3.13	3.23	63	50	95	92	82	110	173	144	CRADD	suppressor of cytokine signaling 2 [Source:NCBI gene;Acc:100037966]	Environmental Information Processing;Organismal Systems;Organismal Systems;Organismal Systems;Human Diseases	Signal transduction;Endocrine system;Endocrine system;Endocrine system;Endocrine and metabolic diseases	ko04630//Jak-STAT signaling pathway;ko04910//Insulin signaling pathway;ko04935//Growth hormone synthesis, secretion and action;ko04917//Prolactin signaling pathway;ko04930//Type II diabetes mellitus	K04695;K04695;K04695;K04695;K04695	GO:0005634//nucleus;GO:0005737//cytoplasm;GO:0005942//phosphatidylinositol 3-kinase complex	GO:0002020//protease binding;GO:0005159//insulin-like growth factor receptor binding;GO:0005515//protein binding;GO:0008269//JAK pathway signal transduction adaptor activity;GO:0030674//protein binding, bridging;GO:0046935//1-phosphatidylinositol-3-kinase regulator activity;GO:0070513//death domain binding	GO:0001558//regulation of cell growth;GO:0006919//activation of cysteine-type endopeptidase activity involved in apoptotic process;GO:0006977//DNA damage response, signal transduction by p53 class mediator resulting in cell cycle arrest;GO:0007165//signal transduction;GO:0009968//negative regulation of signal transduction;GO:0016567//protein ubiquitination;GO:0035556//intracellular signal transdu…
ENSSSCG00000000915	0	0	0	0	0	0.04	0	0	0	0	0	0	0	1	0	0	DCN	decorin [Source:NCBI gene;Acc:396957]	Human Diseases;Environmental Information Processing	Cancers;Signal transduction	ko05205//Proteoglycans in cancer;ko04350//TGF-beta signaling pathway	K04660;K04660	GO:0005576//extracellular region;GO:0005615//extracellular space	GO:0005515//protein binding;GO:0005518//collagen binding;GO:0005539//glycosaminoglycan binding;GO:0030021//extracellular matrix structural constituent conferring compression resistance;GO:0050840//extracellular matrix binding	GO:0010508//positive regulation of autophagy;GO:0010596//negative regulation of endothelial cell migration;GO:0014068//positive regulation of phosphatidylinositol 3-kinase signaling;GO:0016239//positive regulation of macroautophagy;GO:0016525//negative regulation of angiogenesis;GO:0019800//peptide cross-linking via chondroitin 4-sulfate glycosaminoglycan;GO:0045944//positive regulation of transc…
ENSSSCG00000000916	0	0	0	0	0	0	0	0	0	0	0	0	0	0	0	0	LUM	lumican [Source:NCBI gene;Acc:100152607]	Human Diseases	Cancers	ko05205//Proteoglycans in cancer	K08122	GO:0005583//fibrillar collagen trimer;GO:0005615//extracellular space;GO:0031012//extracellular matrix;GO:0062023//collagen-containing extracellular matrix	GO:0005515//protein binding;GO:0005518//collagen binding;GO:0030021//extracellular matrix structural constituent conferring compression resistance	GO:0007601//visual perception;GO:0030199//collagen fibril organization;GO:0032914//positive regulation of transforming growth factor beta1 production;GO:0045944//positive regulation of transcription by RNA polymerase II
ENSSSCG00000000917	0	0	0	0	0	0	0	0	0	0	0	0	0	0	0	0	KERA	keratocan [Source:NCBI gene;Acc:100157843]	-	-	-	-	GO:0005615//extracellular space	GO:0005515//protein binding	GO:0061303//cornea development in camera-type eye
ENSSSCG00000000918	0	0	0	0	0	0	0	0	0	0	0	0	0	0	0	0	EPYC	epiphycan [Source:NCBI gene;Acc:100155436]	-	-	-	-	GO:0031012//extracellular matrix	GO:0005515//protein binding	GO:0007605//sensory perception of sound;GO:0060348//bone development;GO:0061975//articular cartilage development
ENSSSCG00000000920	4.8	3.6	8.26	7.22	4.99	5.58	6.62	8.26	422	266	622	470	352	417	622	623	POC1B	POC1 centriolar protein B [Source:NCBI gene;Acc:102161501]	-	-	-	-	GO:0000922//spindle pole;GO:0005813//centrosome;GO:0005814//centriole;GO:0036064//ciliary basal body	GO:0005515//protein binding	GO:0001895//retina homeostasis;GO:0008283//cell proliferation;GO:0060271//cilium assembly
ENSSSCG00000000924	0.04	0.02	0.06	0.1	0.09	0.04	0.15	0.17	2	1	3	4	4	2	9	8	C12orf50	chromosome 5 C12orf50 homolog [Source:NCBI gene;Acc:100524088]	-	-	-	-	GO:0000346//transcription export complex	GO:0003729//mRNA binding	GO:0016973//poly(A)+ mRNA export from nucleus
ENSSSCG00000000925	4.5	4.46	5.87	5.38	10.53	10.29	9.15	8.72	409.19	339.66	457.53	360.32	760.45	787.37	881.61	672.9	C12orf29	chromosome 5 C12orf29 homolog [Source:NCBI gene;Acc:100157029]	-	-	-	-	-	-	GO:0002244//hematopoietic progenitor cell differentiation
ENSSSCG00000000926	1.62	1.41	1.77	2.78	2.86	2.52	5.61	2	365.81	274.18	346.47	471.68	523.55	482.63	1363.39	388.1	CEP290	centrosomal protein 290 [Source:NCBI gene;Acc:100155832]	-	-	-	-	GO:0000930//gamma-tubulin complex;GO:0005634//nucleus;GO:0005737//cytoplasm;GO:0005813//centrosome;GO:0005814//centriole;GO:0005829//cytosol;GO:0032991//protein-containing complex;GO:0034451//centriolar satellite;GO:0035869//ciliary transition zone	GO:0042802//identical protein binding	GO:0045893//positive regulation of transcription, DNA-templated;GO:0060271//cilium assembly;GO:0070201//regulation of establishment of protein localization;GO:0090316//positive regulation of intracellular protein transport
ENSSSCG00000000927	7.43	7.26	7.51	7.34	11.11	11.14	11.9	9.52	780.64	613	674	552	914	958	1296.23	830	TMTC3	transmembrane O-mannosyltransferase targeting cadherins 3 [Source:NCBI gene;Acc:100152211]	-	-	-	-	GO:0005783//endoplasmic reticulum;GO:0016020//membrane;GO:0016021//integral component of membrane	GO:0000030//mannosyltransferase activity;GO:0005515//protein binding	GO:0034976//response to endoplasmic reticulum stress;GO:0035269//protein O-linked mannosylation;GO:1901800//positive regulation of proteasomal protein catabolic process
ENSSSCG00000000932	0	0.06	0	0.07	0.25	0	0.09	0	0	1	0	1	4	0	2	0	NTS	neurotensin [Source:NCBI gene;Acc:100739079]	Environmental Information Processing	Signaling molecules and interaction	ko04080//Neuroactive ligand-receptor interaction	K05235	GO:0005576//extracellular region;GO:0043679//axon terminus	GO:0005184//neuropeptide hormone activity;GO:0048018//receptor ligand activity;GO:0071855//neuropeptide receptor binding	GO:0007218//neuropeptide signaling pathway
ENSSSCG00000000934	0.42	0.43	1.11	1.59	0.84	0.64	2.04	0.93	87	73	195	240	136	110	441	161	LRRIQ1	leucine rich repeats and IQ motif containing 1 [Source:NCBI gene;Acc:100628126]	-	-	-	-	-	GO:0005515//protein binding	-
ENSSSCG00000000936	0	0	0	0	0	0.02	0	0	0	0	0	0	0	2	0	0	SLC6A15	solute carrier family 6 member 15 [Source:NCBI gene;Acc:100628231]	-	-	-	-	GO:0005886//plasma membrane;GO:0005887//integral component of plasma membrane;GO:0016020//membrane;GO:0016021//integral component of membrane	GO:0005298//proline:sodium symporter activity;GO:0005328//neurotransmitter:sodium symporter activity;GO:0015293//symporter activity	GO:0003333//amino acid transmembrane transport;GO:0006836//neurotransmitter transport;GO:0015804//neutral amino acid transport;GO:0015820//leucine transport;GO:0015824//proline transport;GO:0055085//transmembrane transport;GO:1903825//organic acid transmembrane transport
ENSSSCG00000000937	0	0.03	0	0	0	0	0	0	0	1	0	0	0	0	0	0	MYF5	myogenic factor 5 [Source:NCBI gene;Acc:100153269]	Cellular Processes	Cellular community - eukaryotes	ko04550//Signaling pathways regulating pluripotency of stem cells	K18484	GO:0005634//nucleus	GO:0000978//RNA polymerase II proximal promoter sequence-specific DNA binding;GO:0000981//DNA-binding transcription factor activity, RNA polymerase II-specific;GO:0001228//DNA-binding transcription activator activity, RNA polymerase II-specific;GO:0003677//DNA binding;GO:0046983//protein dimerization activity	GO:0006355//regulation of transcription, DNA-templated;GO:0007517//muscle organ development;GO:0035914//skeletal muscle cell differentiation;GO:0045663//positive regulation of myoblast differentiation;GO:0045944//positive regulation of transcription by RNA polymerase II;GO:0048743//positive regulation of skeletal muscle fiber development;GO:1901741//positive regulation of myoblast fusion
ENSSSCG00000000939	33.46	30.09	16.94	19.26	24.33	25.77	17.12	17.37	5082.59	3793.36	2405.16	1968.68	2684.98	2975.83	2377	1848.93	ACSS3	acyl-CoA synthetase short chain family member 3 [Source:NCBI gene;Acc:100512104]	Metabolism;Metabolism	Global and overview maps;Carbohydrate metabolism	ko01100//Metabolic pathways;ko00640//Propanoate metabolism	K01908;K01908	GO:0005759//mitochondrial matrix	GO:0003824//catalytic activity;GO:0050218//propionate-CoA ligase activity	-
ENSSSCG00000000940	0.32	0.17	0.09	0.16	0.15	0.11	0.12	0.07	45.7	21.64	11	18.46	18.26	14.17	18	9.07	PPFIA2	PTPRF interacting protein alpha 2 [Source:NCBI gene;Acc:100512281]	-	-	-	-	GO:0030424//axon;GO:0043197//dendritic spine;GO:0045202//synapse;GO:0048786//presynaptic active zone	GO:0005515//protein binding	GO:0050808//synapse organization;GO:0060998//regulation of dendritic spine development;GO:0061001//regulation of dendritic spine morphogenesis;GO:0099519//dense core granule cytoskeletal transport
ENSSSCG00000000941	2.58	2.53	4.31	4.04	4.24	4.65	4.85	4.24	323	249.14	472.26	390	339	417.46	624.01	466.01	METTL25	methyltransferase like 25 [Source:NCBI gene;Acc:100512658]	-	-	-	-	-	-	-
ENSSSCG00000000943	0	0	0	0	0	0	0	0	0	0	0	0	0	0	1	0	OTOGL	otogelin like [Source:NCBI gene;Acc:100513796]	-	-	-	-	GO:0005576//extracellular region	GO:0005515//protein binding;GO:0046556//alpha-L-arabinofuranosidase activity	GO:0007605//sensory perception of sound;GO:0046373//L-arabinose metabolic process
ENSSSCG00000000948	0	0	0	0	0	0	0.01	0	0	0	0	0	0	0	1	0	SYT1	synaptotagmin 1 [Source:NCBI gene;Acc:100513599]	Organismal Systems	Nervous system	ko04721//Synaptic vesicle cycle	K15290	GO:0005737//cytoplasm;GO:0005794//Golgi apparatus;GO:0005886//plasma membrane;GO:0008021//synaptic vesicle;GO:0016020//membrane;GO:0016021//integral component of membrane;GO:0030141//secretory granule;GO:0030424//axon;GO:0030672//synaptic vesicle membrane;GO:0031045//dense core granule;GO:0042734//presynaptic membrane;GO:0043005//neuron projection;GO:0070382//exocytic vesicle;GO:0098978//glutamat…	GO:0000149//SNARE binding;GO:0001786//phosphatidylserine binding;GO:0005509//calcium ion binding;GO:0005544//calcium-dependent phospholipid binding;GO:0017075//syntaxin-1 binding;GO:0019905//syntaxin binding;GO:0030276//clathrin binding;GO:0048306//calcium-dependent protein binding;GO:0050750//low-density lipoprotein particle receptor binding;GO:0061891//calcium ion sensor activity	GO:0007269//neurotransmitter secretion;GO:0014059//regulation of dopamine secretion;GO:0016079//synaptic vesicle exocytosis;GO:0016192//vesicle-mediated transport;GO:0017156//calcium ion regulated exocytosis;GO:0017158//regulation of calcium ion-dependent exocytosis;GO:0048488//synaptic vesicle endocytosis;GO:0048791//calcium ion-regulated exocytosis of neurotransmitter;GO:0050806//positive regul…
ENSSSCG00000000950	6.96	8.13	2.69	2.64	5.88	4.64	4.63	5.13	1266	1241	419	353	846	708	889	790	E2F7	E2F transcription factor 7 [Source:NCBI gene;Acc:100154851]	-	-	-	-	GO:0005634//nucleus;GO:0005667//transcription factor complex;GO:0016607//nuclear speck;GO:0090575//RNA polymerase II transcription factor complex	GO:0000977//RNA polymerase II regulatory region sequence-specific DNA binding;GO:0000978//RNA polymerase II proximal promoter sequence-specific DNA binding;GO:0000981//DNA-binding transcription factor activity, RNA polymerase II-specific;GO:0000987//proximal promoter sequence-specific DNA binding;GO:0001227//DNA-binding transcription repressor activity, RNA polymerase II-specific;GO:0003677//DNA …	GO:0000122//negative regulation of transcription by RNA polymerase II;GO:0001890//placenta development;GO:0002040//sprouting angiogenesis;GO:0006355//regulation of transcription, DNA-templated;GO:0008285//negative regulation of cell proliferation;GO:0030330//DNA damage response, signal transduction by p53 class mediator;GO:0032466//negative regulation of cytokinesis;GO:0032877//positive regulatio…
ENSSSCG00000000951	0.69	0.98	0.15	0.24	0.7	0.92	1.08	0.94	27	32	5	5	20	30	40	27	CSRP2	cysteine and glycine rich protein 2 [Source:NCBI gene;Acc:100153630]	-	-	-	-	GO:0005737//cytoplasm	GO:0046872//metal ion binding	GO:0030036//actin cytoskeleton organization
ENSSSCG00000000952	9.1	9.28	9.65	9.85	11.64	12.56	11.9	10.27	1292	1106	1170	1038	1322	1491	1791	1236	ZDHHC17	zinc finger DHHC-type palmitoyltransferase 17 [Source:NCBI gene;Acc:100514712]	-	-	-	-	GO:0000139//Golgi membrane;GO:0005794//Golgi apparatus;GO:0016020//membrane;GO:0016021//integral component of membrane;GO:0016235//aggresome;GO:0030660//Golgi-associated vesicle membrane;GO:0043231//intracellular membrane-bounded organelle	GO:0005515//protein binding;GO:0015095//magnesium ion transmembrane transporter activity;GO:0016409//palmitoyltransferase activity;GO:0016740//transferase activity;GO:0016746//transferase activity, transferring acyl groups;GO:0019706//protein-cysteine S-palmitoyltransferase activity;GO:0042802//identical protein binding	GO:0018345//protein palmitoylation;GO:0042953//lipoprotein transport;GO:1903830//magnesium ion transmembrane transport
ENSSSCG00000000955	5.9	5.88	9.89	9.65	7.18	7.74	9.94	10	523	437	750	631	505	576	932	752	TBC1D22A	TBC1 domain family member 22A [Source:NCBI gene;Acc:100625790]	-	-	-	-	-	GO:0005096//GTPase activator activity;GO:0017137//Rab GTPase binding;GO:0042803//protein homodimerization activity;GO:0071889//14-3-3 protein binding	GO:0006886//intracellular protein transport;GO:0090630//activation of GTPase activity
ENSSSCG00000000958	8.63	9.44	11.35	10.75	10.9	10.38	12.64	12.92	1096	1013	1228	1017	1066	1144	1503	1254	DYRK2	dual specificity tyrosine phosphorylation regulated kinase 2 [Source:NCBI gene;Acc:100515779]	-	-	-	-	GO:0000151//ubiquitin ligase complex;GO:0005634//nucleus;GO:0005654//nucleoplasm;GO:0005737//cytoplasm;GO:0005829//cytosol;GO:0005856//cytoskeleton;GO:1990904//ribonucleoprotein complex	GO:0000287//magnesium ion binding;GO:0004672//protein kinase activity;GO:0004674//protein serine/threonine kinase activity;GO:0004713//protein tyrosine kinase activity;GO:0005524//ATP binding;GO:0016301//kinase activity;GO:0030145//manganese ion binding	GO:0006468//protein phosphorylation;GO:0006974//cellular response to DNA damage stimulus;GO:0007224//smoothened signaling pathway;GO:0016310//phosphorylation;GO:0018105//peptidyl-serine phosphorylation;GO:0018107//peptidyl-threonine phosphorylation;GO:0018108//peptidyl-tyrosine phosphorylation;GO:0042771//intrinsic apoptotic signaling pathway in response to DNA damage by p53 class mediator;GO:004…
ENSSSCG00000000960	0	0.02	0.04	0.03	0	0	0.02	0.02	0	1	2	1	0	0	1	1	KLHDC7B	kelch domain containing 7B [Source:NCBI gene;Acc:100517826]	-	-	-	-	-	GO:0005515//protein binding	-
ENSSSCG00000000963	0	0	0	0	0.86	0.65	0.64	0.38	0	0	0	0	15	12	15	7	SYCE3	synaptonemal complex central element protein 3 [Source:NCBI gene;Acc:100517654]	-	-	-	-	GO:0000801//central element;GO:0005634//nucleus;GO:0005694//chromosome	-	GO:0007130//synaptonemal complex assembly;GO:0007131//reciprocal meiotic recombination;GO:0007283//spermatogenesis;GO:0043065//positive regulation of apoptotic process
ENSSSCG00000000964	13.73	13.42	23.16	19.67	15.94	15.25	20.83	20.82	1156.34	947.38	1669.62	1222.31	1063.63	1077.66	1856.68	1486	LMF2	lipase maturation factor 2 [Source:NCBI gene;Acc:100518488]	-	-	-	-	GO:0005783//endoplasmic reticulum;GO:0005789//endoplasmic reticulum membrane;GO:0016020//membrane;GO:0016021//integral component of membrane	-	GO:0051604//protein maturation
ENSSSCG00000000965	6.82	6.12	5.49	5.88	9.41	7.81	9.65	9.81	663.97	499.84	457.19	422.83	727.04	638.43	994.44	810.54	NCAPH2	non-SMC condensin II complex subunit H2 [Source:NCBI gene;Acc:100518196]	-	-	-	-	GO:0000793//condensed chromosome;GO:0000796//condensin complex;GO:0005634//nucleus;GO:0005654//nucleoplasm;GO:0005694//chromosome;GO:0030054//cell junction;GO:0045171//intercellular bridge	GO:0003682//chromatin binding	GO:0007076//mitotic chromosome condensation;GO:0007143//female meiotic nuclear division;GO:0010032//meiotic chromosome condensation;GO:0030261//chromosome condensation;GO:0033077//T cell differentiation in thymus;GO:0051276//chromosome organization;GO:0051306//mitotic sister chromatid separation;GO:0051309//female meiosis chromosome separation
ENSSSCG00000000967	0	0	0	0	0.05	0	0.03	0.04	0	0	0	0	2	0	2	2	-	outer dense fiber of sperm tails 3B [Source:NCBI gene;Acc:100517096]	-	-	-	-	-	-	-
ENSSSCG00000000968	11.19	11.96	14.12	15.23	11.81	11.51	14.42	14.55	2194.46	1949.43	2357.67	2185.43	1824.26	1876.24	2980.87	2415.18	SBF1	SET binding factor 1 [Source:NCBI gene;Acc:100518017]	-	-	-	-	GO:0005737//cytoplasm;GO:0016604//nuclear body	GO:0017112//Rab guanyl-nucleotide exchange factor activity;GO:0019208//phosphatase regulator activity	GO:0007283//spermatogenesis;GO:0043087//regulation of GTPase activity
ENSSSCG00000000970	11.13	11.4	13.23	13.33	12.09	12.73	14.23	13.79	1212.54	1050.57	1237.33	1076.57	1058.74	1168.76	1646.13	1285.82	PPP6R2	protein phosphatase 6 regulatory subunit 2 [Source:NCBI gene;Acc:100517282]	-	-	-	-	GO:0005634//nucleus;GO:0005829//cytosol;GO:0043231//intracellular membrane-bounded organelle	GO:0019888//protein phosphatase regulator activity;GO:0019903//protein phosphatase binding	GO:0043666//regulation of phosphoprotein phosphatase activity
ENSSSCG00000000971	4.83	5.34	6.63	6.44	5.06	6.2	6.27	6.28	358	330	416	353	294	389	487	391	HDAC10	histone deacetylase 10 [Source:NCBI gene;Acc:100518786]	Human Diseases;Human Diseases	Cancers;Substance dependence	ko05203//Viral carcinogenesis;ko05034//Alcoholism	K18671;K18671	GO:0000118//histone deacetylase complex;GO:0005634//nucleus;GO:0005654//nucleoplasm;GO:0005737//cytoplasm	GO:0004407//histone deacetylase activity;GO:0016787//hydrolase activity;GO:0019213//deacetylase activity;GO:0019899//enzyme binding;GO:0033558//protein deacetylase activity;GO:0042826//histone deacetylase binding	GO:0000122//negative regulation of transcription by RNA polymerase II;GO:0006355//regulation of transcription, DNA-templated;GO:0006476//protein deacetylation;GO:0016236//macroautophagy;GO:0016575//histone deacetylation;GO:0032425//positive regulation of mismatch repair;GO:0034983//peptidyl-lysine deacetylation;GO:0035825//homologous recombination;GO:0045892//negative regulation of transcription,…
ENSSSCG00000000972	3.8	3.49	3.46	3.86	1.79	2.37	2.9	2.8	463	357	361	347	173	243	375	290	TUBGCP6	tubulin gamma complex associated protein 6 [Source:NCBI gene;Acc:100519661]	-	-	-	-	GO:0000922//spindle pole;GO:0000923//equatorial microtubule organizing center;GO:0000930//gamma-tubulin complex;GO:0005813//centrosome;GO:0005815//microtubule organizing center;GO:0008274//gamma-tubulin ring complex	GO:0008017//microtubule binding;GO:0043015//gamma-tubulin binding;GO:0051011//microtubule minus-end binding	GO:0000226//microtubule cytoskeleton organization;GO:0000278//mitotic cell cycle;GO:0007020//microtubule nucleation;GO:0031122//cytoplasmic microtubule organization;GO:0051225//spindle assembly;GO:0051321//meiotic cell cycle;GO:0051415//microtubule nucleation by interphase microtubule organizing center
ENSSSCG00000000973	2.96	3.3	3.61	4.62	4.4	4.19	6.05	5.35	183	163	194	205	215	222	391	277	SELENOO	selenoprotein O [Source:NCBI gene;Acc:100518971]	-	-	-	-	-	-	-
ENSSSCG00000000974	6.12	7.65	6.02	6.23	7.46	7.32	7.72	7.76	291	315	253	225	295	303	402	328	TRABD	TraB domain containing [Source:NCBI gene;Acc:100519151]	-	-	-	-	-	-	-
ENSSSCG00000000975	0.18	0.21	0.87	0.96	0.43	0.55	1.52	2.01	15	15	63	60	29	39	136	144	PANX2	pannexin 2 [Source:NCBI gene;Acc:100519315]	-	-	-	-	GO:0005737//cytoplasm;GO:0005886//plasma membrane;GO:0005921//gap junction;GO:0016020//membrane;GO:0016021//integral component of membrane;GO:0030054//cell junction	GO:0015267//channel activity;GO:0022829//wide pore channel activity	GO:0002931//response to ischemia;GO:0006811//ion transport;GO:0006812//cation transport;GO:0007267//cell-cell signaling;GO:0050716//positive regulation of interleukin-1 secretion;GO:0055085//transmembrane transport
ENSSSCG00000000978	0.53	0.43	0.03	0	0.06	0	0.05	0	22	15	1	0	2	0	2	0	MLC1	modulator of VRAC current 1 [Source:NCBI gene;Acc:100519843]	-	-	-	-	GO:0005737//cytoplasm;GO:0005764//lysosome;GO:0005768//endosome;GO:0005769//early endosome;GO:0005783//endoplasmic reticulum;GO:0005886//plasma membrane;GO:0005901//caveola;GO:0005911//cell-cell junction;GO:0016020//membrane;GO:0016021//integral component of membrane;GO:0016323//basolateral plasma membrane;GO:0016324//apical plasma membrane;GO:0031410//cytoplasmic vesicle;GO:0045121//membrane raf…	GO:0042802//identical protein binding;GO:0044877//protein-containing complex binding	GO:0016192//vesicle-mediated transport;GO:0032388//positive regulation of intracellular transport;GO:0047484//regulation of response to osmotic stress;GO:0071397//cellular response to cholesterol;GO:0072584//caveolin-mediated endocytosis
ENSSSCG00000000980	7.98	9.37	7.72	7.86	7.34	7.12	8.34	9.95	457	450	378	332	333	342	505	483	ALG12	ALG12 alpha-1,6-mannosyltransferase [Source:NCBI gene;Acc:100520494]	Metabolism;Metabolism;Metabolism	Global and overview maps;Glycan biosynthesis and metabolism;Glycan biosynthesis and metabolism	ko01100//Metabolic pathways;ko00510//N-Glycan biosynthesis;ko00513//Various types of N-glycan biosynthesis	K03847;K03847;K03847	GO:0005783//endoplasmic reticulum;GO:0005788//endoplasmic reticulum lumen;GO:0005789//endoplasmic reticulum membrane;GO:0016020//membrane;GO:0016021//integral component of membrane	GO:0000030//mannosyltransferase activity;GO:0016757//transferase activity, transferring glycosyl groups;GO:0052824//dolichyl-pyrophosphate Man7GlcNAc2 alpha-1,6-mannosyltransferase activity	GO:0006487//protein N-linked glycosylation;GO:0006488//dolichol-linked oligosaccharide biosynthetic process;GO:0097502//mannosylation
ENSSSCG00000000981	12.34	12.8	4.58	3.94	7.23	7.24	6.14	7.42	577	501	183	136	268	284	304	294	CRELD2	cysteine rich with EGF like domains 2 [Source:NCBI gene;Acc:100520025]	-	-	-	-	GO:0005615//extracellular space;GO:0005783//endoplasmic reticulum;GO:0005794//Golgi apparatus	GO:0005509//calcium ion binding	-
ENSSSCG00000000982	1.4	0.87	1.46	1.56	0.12	0.17	0.19	0.12	171	88	140	132	13	17	20	12	TTLL8	tubulin tyrosine ligase like 8 [Source:NCBI gene;Acc:100520675]	-	-	-	-	-	-	GO:0006464//cellular protein modification process
ENSSSCG00000000983	0.84	0.92	1.08	1.02	0.94	1.42	0.89	0.72	121	111	127	105	108	172	131	84	-	interleukin 17 receptor E like [Source:NCBI gene;Acc:100520842]	-	-	-	-	-	GO:0030368//interleukin-17 receptor activity	GO:0019221//cytokine-mediated signaling pathway
ENSSSCG00000000985	20.46	21.02	21.37	23.37	19.99	21.2	21.76	21.86	3833	3205	3307	3138	2828	3135	3993	3174	EXOC2	exocyst complex component 2 [Source:NCBI gene;Acc:100520314]	Environmental Information Processing;Human Diseases	Signal transduction;Infectious diseases	ko04014//Ras signaling pathway;ko05132//Salmonella infection	K17637;K17637	GO:0000145//exocyst	GO:0017160//Ral GTPase binding;GO:0019901//protein kinase binding;GO:0047485//protein N-terminus binding	GO:0006887//exocytosis;GO:0006893//Golgi to plasma membrane transport;GO:0015031//protein transport;GO:0016192//vesicle-mediated transport;GO:2000535//regulation of entry of bacterium into host cell
ENSSSCG00000000991	0	0	0	0	0	0	0	0	0	0	0	0	0	0	0	0	FOXQ1	forkhead box Q1 [Source:NCBI gene;Acc:100152843]	-	-	-	-	GO:0005634//nucleus	GO:0000978//RNA polymerase II proximal promoter sequence-specific DNA binding;GO:0000981//DNA-binding transcription factor activity, RNA polymerase II-specific;GO:0001227//DNA-binding transcription repressor activity, RNA polymerase II-specific;GO:0003677//DNA binding;GO:0003700//DNA-binding transcription factor activity;GO:0043565//sequence-specific DNA binding	GO:0000122//negative regulation of transcription by RNA polymerase II;GO:0006355//regulation of transcription, DNA-templated;GO:0006357//regulation of transcription by RNA polymerase II;GO:0009653//anatomical structure morphogenesis;GO:0030154//cell differentiation;GO:0031069//hair follicle morphogenesis;GO:0043524//negative regulation of neuron apoptotic process
ENSSSCG00000000994	15.54	15.75	19.75	23.97	22.5	22.72	26.57	28.99	782	660	873	892	834	934	1292	1135	GMDS	GDP-mannose 4,6-dehydratase [Source:NCBI gene;Acc:100520846]	Metabolism;Metabolism;Metabolism	Global and overview maps;Carbohydrate metabolism;Carbohydrate metabolism	ko01100//Metabolic pathways;ko00520//Amino sugar and nucleotide sugar metabolism;ko00051//Fructose and mannose metabolism	K01711;K01711;K01711	GO:0005575//cellular_component;GO:0005737//cytoplasm	GO:0008446//GDP-mannose 4,6-dehydratase activity;GO:0070401//NADP+ binding	GO:0007219//Notch signaling pathway;GO:0019673//GDP-mannose metabolic process;GO:0042351//'de novo' GDP-L-fucose biosynthetic process
ENSSSCG00000000997	0.53	0.35	0.46	0.36	0.29	0.35	0.28	0.35	16	9	12	8	7	9	9	9	PPP1R3G	protein phosphatase 1 regulatory subunit 3G [Source:NCBI gene;Acc:100522260]	-	-	-	-	GO:0005737//cytoplasm	GO:0005515//protein binding;GO:0019903//protein phosphatase binding;GO:2001069//glycogen binding	GO:0042593//glucose homeostasis;GO:0045725//positive regulation of glycogen biosynthetic process;GO:2000467//positive regulation of glycogen (starch) synthase activity
ENSSSCG00000000998	5.1	5.53	4.26	4.68	5.62	5.44	5.11	4.94	550	487	384	356	480	487	568	452	RPP40	ribonuclease P/MRP subunit p40 [Source:NCBI gene;Acc:110255215]	Genetic Information Processing;Genetic Information Processing	Translation;Translation	ko03013//RNA transport;ko03008//Ribosome biogenesis in eukaryotes	K14530;K14530	GO:0030681//multimeric ribonuclease P complex	GO:0004526//ribonuclease P activity;GO:0033204//ribonuclease P RNA binding	GO:0001682//tRNA 5'-leader removal;GO:0090501//RNA phosphodiester bond hydrolysis;GO:0090502//RNA phosphodiester bond hydrolysis, endonucleolytic
ENSSSCG00000000999	8.58	8.67	9.3	8.83	11.33	10.93	10.46	10.67	465	394	431	353	487	497	600	490	CDYL	chromodomain Y like [Source:NCBI gene;Acc:100155291]	-	-	-	-	GO:0005634//nucleus	GO:0003714//transcription corepressor activity;GO:0003824//catalytic activity	GO:1903507//negative regulation of nucleic acid-templated transcription
ENSSSCG00000001000	4.97	4.97	5.9	6.41	8.85	8.64	8.32	9.01	835	701	849	795	1180	1219	1481	1284	ECI2	enoyl-CoA delta isomerase 2 [Source:NCBI gene;Acc:100134957]	Cellular Processes;Metabolism	Transport and catabolism;Lipid metabolism	ko04146//Peroxisome;ko00071//Fatty acid degradation	K13239;K13239	GO:0005739//mitochondrion;GO:0005777//peroxisome;GO:0043231//intracellular membrane-bounded organelle	GO:0000062//fatty-acyl-CoA binding;GO:0003824//catalytic activity	-
ENSSSCG00000001001	0	0	0	0	0	0	0	0	0	0	0	0	0	0	0	0	-	-	-	-	-	-	-	GO:0003676//nucleic acid binding	-
ENSSSCG00000001002	42.19	40.27	37.59	36.54	34.26	36.06	37.82	36.64	5690	4499	4490	3803	3814	4289	5839	4541	PRPF4B	pre-mRNA processing factor 4B [Source:NCBI gene;Acc:100157287]	-	-	-	-	GO:0005634//nucleus;GO:0005694//chromosome;GO:0016607//nuclear speck;GO:0071013//catalytic step 2 spliceosome	GO:0004672//protein kinase activity;GO:0005524//ATP binding;GO:0016301//kinase activity	GO:0006468//protein phosphorylation;GO:0016310//phosphorylation
ENSSSCG00000001004	3.12	3.16	8.65	7.47	4.6	4.85	8.06	8.35	398	351	925	710	477	529	1092	900	SLC22A23	solute carrier family 22 member 23 [Source:NCBI gene;Acc:100152838]	-	-	-	-	GO:0016020//membrane;GO:0016021//integral component of membrane	GO:0022857//transmembrane transporter activity	GO:0055085//transmembrane transport
ENSSSCG00000001005	0	0	0	0	0	0	0	0	0	0	0	0	0	0	0	0	-	-	-	-	-	-	-	-	GO:0043248//proteasome assembly
ENSSSCG00000001008	11.91	12.27	19.98	18.74	23	20.98	25.33	24.54	409	352	585	473	624	604	918	712	BPHL	biphenyl hydrolase like [Source:NCBI gene;Acc:100154272]	-	-	-	-	GO:0005739//mitochondrion	-	-
ENSSSCG00000001009	28.5	28.16	11.18	11.38	18.44	17	9.33	10.1	4428	3626	1489	1342	2249	2196	1530	1330	RIPK1	receptor interacting serine/threonine kinase 1 [Source:NCBI gene;Acc:100524751]	Human Diseases;Human Diseases;Human Diseases;Human Diseases;Human Diseases;Human Diseases;Cellular Processes;Human Diseases;Organismal Systems;Cellular Processes;Environmental Information Processing;Environmental Information Processing;Organismal Systems;Organismal Systems;Organismal Systems	Infectious disease: viral;Infectious diseases;Infectious diseases;Infectious diseases;Infectious diseases;Infectious diseases;Cell growth and death;Infectious diseases;Immune system;Cell growth and death;Signal transduction;Signal transduction;Immune system;Immune system;Immune system	ko05170//Human immunodeficiency virus 1 infection;ko05169//Epstein-Barr virus infection;ko05131//Shigellosis;ko05163//Human cytomegalovirus infection;ko05132//Salmonella infection;ko05130//Pathogenic Escherichia coli infection;ko04217//Necroptosis;ko05160//Hepatitis C;ko04621//NOD-like receptor signaling pathway;ko04210//Apoptosis;ko04064//NF-kappa B signaling pathway;ko04668//TNF signaling pathw…	K02861;K02861;K02861;K02861;K02861;K02861;K02861;K02861;K02861;K02861;K02861;K02861;K02861;K02861;K02861	GO:0005739//mitochondrion;GO:0005829//cytosol;GO:0031264//death-inducing signaling complex;GO:0032991//protein-containing complex;GO:0043235//receptor complex;GO:0097342//ripoptosome	GO:0004672//protein kinase activity;GO:0004674//protein serine/threonine kinase activity;GO:0004706//JUN kinase kinase kinase activity;GO:0005123//death receptor binding;GO:0005515//protein binding;GO:0005524//ATP binding;GO:0016301//kinase activity;GO:0031625//ubiquitin protein ligase binding;GO:0042802//identical protein binding;GO:0042803//protein homodimerization activity;GO:0044877//protein-…	GO:0001934//positive regulation of protein phosphorylation;GO:0006468//protein phosphorylation;GO:0006915//apoptotic process;GO:0007165//signal transduction;GO:0007256//activation of JNKK activity;GO:0007257//activation of JUN kinase activity;GO:0008219//cell death;GO:0010940//positive regulation of necrotic cell death;GO:0016310//phosphorylation;GO:0032757//positive regulation of interleukin-8 p…
ENSSSCG00000001010	9.7	10.94	11.35	11.45	9.38	9.35	10.16	10.75	865	818	866	753	663	700	959	813	WRNIP1	WRN helicase interacting protein 1 [Source:NCBI gene;Acc:100155921]	-	-	-	-	GO:0000784//nuclear chromosome, telomeric region;GO:0005634//nucleus;GO:0048471//perinuclear region of cytoplasm	GO:0003677//DNA binding;GO:0005524//ATP binding;GO:0008047//enzyme activator activity;GO:0016887//ATPase activity;GO:0017116//single-stranded DNA-dependent ATP-dependent DNA helicase activity;GO:0042802//identical protein binding	GO:0000731//DNA synthesis involved in DNA repair;GO:0006260//DNA replication;GO:0006261//DNA-dependent DNA replication;GO:0006281//DNA repair;GO:0006282//regulation of DNA repair;GO:0030174//regulation of DNA-dependent DNA replication initiation;GO:0032508//DNA duplex unwinding;GO:0043085//positive regulation of catalytic activity
ENSSSCG00000001011	89.6	92.41	28.84	27.58	52.9	55.7	30.07	31.81	5628	4868	1550	1278	2635	2937	1999	1694	SERPINB1	serpin family B member 1 [Source:NCBI gene;Acc:100155145]	-	-	-	-	GO:0005576//extracellular region;GO:0005615//extracellular space;GO:0036464//cytoplasmic ribonucleoprotein granule	GO:0004867//serine-type endopeptidase inhibitor activity;GO:0030414//peptidase inhibitor activity	GO:0010951//negative regulation of endopeptidase activity;GO:0044342//type B pancreatic cell proliferation;GO:0050713//negative regulation of interleukin-1 beta secretion
ENSSSCG00000001021	1.03	1.31	2.8	2.78	1.67	1.62	2.39	2.13	63	67	146	125	81	83	154	110	-	-	Environmental Information Processing	Signal transduction	ko04013//MAPK signaling pathway - fly	K20210	GO:0005634//nucleus	GO:0000977//RNA polymerase II regulatory region sequence-specific DNA binding;GO:0000978//RNA polymerase II proximal promoter sequence-specific DNA binding;GO:0001228//DNA-binding transcription activator activity, RNA polymerase II-specific;GO:0003676//nucleic acid binding;GO:0003700//DNA-binding transcription factor activity	GO:0000122//negative regulation of transcription by RNA polymerase II;GO:0006355//regulation of transcription, DNA-templated;GO:0045944//positive regulation of transcription by RNA polymerase II
ENSSSCG00000001022	51.1	54.49	36.76	39.36	54.45	53.47	49.19	54.68	5086	4555	4007	3622	4327	4655	5856	4866	SSR1	signal sequence receptor subunit 1 [Source:NCBI gene;Acc:100152689]	Genetic Information Processing	Folding, sorting and degradation	ko04141//Protein processing in endoplasmic reticulum	K13249	GO:0005783//endoplasmic reticulum;GO:0005789//endoplasmic reticulum membrane;GO:0016020//membrane;GO:0016021//integral component of membrane	-	-
ENSSSCG00000001024	6.67	7.87	5.05	4.97	7.09	6.61	6.67	6.76	963	952	623	529	812	801	1019	827	RIOK1	RIO kinase 1 [Source:NCBI gene;Acc:100157926]	Genetic Information Processing	Translation	ko03008//Ribosome biogenesis in eukaryotes	K07178	GO:0005829//cytosol;GO:0030688//preribosome, small subunit precursor;GO:0034708//methyltransferase complex	GO:0000166//nucleotide binding;GO:0004674//protein serine/threonine kinase activity;GO:0005524//ATP binding;GO:0016301//kinase activity;GO:0016740//transferase activity	GO:0006468//protein phosphorylation;GO:0016310//phosphorylation;GO:0030490//maturation of SSU-rRNA;GO:0042274//ribosomal small subunit biogenesis;GO:2000234//positive regulation of rRNA processing
ENSSSCG00000001025	14.67	16.84	24.05	24.16	14.76	15.71	23.58	23.76	3736	3638	5345	4553	3021	3391	6450	5189	DSP	desmoplakin [Source:NCBI gene;Acc:100156744]	Human Diseases	Cardiovascular diseases	ko05412//Arrhythmogenic right ventricular cardiomyopathy (ARVC)	K10381	GO:0001533//cornified envelope;GO:0005737//cytoplasm;GO:0005856//cytoskeleton;GO:0005882//intermediate filament;GO:0005886//plasma membrane;GO:0005911//cell-cell junction;GO:0014704//intercalated disc;GO:0016020//membrane;GO:0016323//basolateral plasma membrane;GO:0030054//cell junction;GO:0030057//desmosome	GO:0005080//protein kinase C binding;GO:0005198//structural molecule activity;GO:0005515//protein binding;GO:0050839//cell adhesion molecule binding;GO:0097110//scaffold protein binding	GO:0002934//desmosome organization;GO:0003223//ventricular compact myocardium morphogenesis;GO:0018149//peptide cross-linking;GO:0030216//keratinocyte differentiation;GO:0034332//adherens junction organization;GO:0042060//wound healing;GO:0043588//skin development;GO:0045104//intermediate filament cytoskeleton organization;GO:0045109//intermediate filament organization;GO:0086073//bundle of His c…
ENSSSCG00000001027	0	0	0	0	0	0	0	0	0	0	0	0	0	0	0	0	BMP6	bone morphogenetic protein 6 [Source:NCBI gene;Acc:100155536]	Environmental Information Processing;Environmental Information Processing;Environmental Information Processing;Organismal Systems	Signaling molecules and interaction;Signal transduction;Signal transduction;Endocrine system	ko04060//Cytokine-cytokine receptor interaction;ko04390//Hippo signaling pathway;ko04350//TGF-beta signaling pathway;ko04913//Ovarian Steroidogenesis	K16620;K16620;K16620;K16620	GO:0005576//extracellular region;GO:0005615//extracellular space;GO:0005623//cell	GO:0005125//cytokine activity;GO:0008083//growth factor activity;GO:0046982//protein heterodimerization activity;GO:0070700//BMP receptor binding	GO:0000122//negative regulation of transcription by RNA polymerase II;GO:0001649//osteoblast differentiation;GO:0001654//eye development;GO:0001822//kidney development;GO:0001938//positive regulation of endothelial cell proliferation;GO:0001958//endochondral ossification;GO:0003323//type B pancreatic cell development;GO:0006879//cellular iron ion homeostasis;GO:0006954//inflammatory response;GO:0…
ENSSSCG00000001033	10.55	9.11	7.98	9.38	8.99	9.45	7.1	8.09	936	774	672	651	690	746	771	638	SLC35B3	solute carrier family 35 member B3 [Source:NCBI gene;Acc:100157111]	-	-	-	-	GO:0016020//membrane;GO:0016021//integral component of membrane;GO:0030173//integral component of Golgi membrane;GO:0030176//integral component of endoplasmic reticulum membrane	GO:0022857//transmembrane transporter activity;GO:0046964//3'-phosphoadenosine 5'-phosphosulfate transmembrane transporter activity	GO:0055085//transmembrane transport;GO:1902559//3'-phospho-5'-adenylyl sulfate transmembrane transport
ENSSSCG00000001036	0.18	0.04	0.04	0.08	0.08	0.16	0.06	0.07	17	3	3	6	6	13	5	6	TFAP2A	transcription factor AP-2 alpha [Source:NCBI gene;Acc:100049668]	-	-	-	-	GO:0005634//nucleus	GO:0000977//RNA polymerase II regulatory region sequence-specific DNA binding;GO:0000981//DNA-binding transcription factor activity, RNA polymerase II-specific;GO:0003700//DNA-binding transcription factor activity	GO:0006355//regulation of transcription, DNA-templated;GO:0006357//regulation of transcription by RNA polymerase II;GO:0042127//regulation of cell proliferation
ENSSSCG00000001038	47.38	53	76.61	69.39	33.7	34.84	39.34	44.28	1287	1191	1777	1400	745	789	1150	1035	-	transmembrane protein 14C [Source:NCBI gene;Acc:100517166]	-	-	-	-	GO:0005743//mitochondrial inner membrane;GO:0016020//membrane;GO:0016021//integral component of membrane;GO:0031966//mitochondrial membrane	-	GO:0006839//mitochondrial transport
ENSSSCG00000001040	0	0.16	0	0	0	0	0	0	0	1	0	0	0	0	0	0	C6orf52	chromosome 7 C6orf52 homolog [Source:NCBI gene;Acc:100270682]	-	-	-	-	-	-	-
ENSSSCG00000001041	11.18	12.97	8.67	7.85	19.12	16.99	13.08	13.71	508	494	337	263	689	648	629	528	PAK1IP1	PAK1 interacting protein 1 [Source:NCBI gene;Acc:100156606]	-	-	-	-	GO:0005730//nucleolus	GO:0005515//protein binding	GO:0008283//cell proliferation;GO:0042273//ribosomal large subunit biogenesis;GO:0060021//roof of mouth development;GO:1901796//regulation of signal transduction by p53 class mediator
ENSSSCG00000001042	2.81	2.47	3.51	3.21	2.19	2.04	2.71	3.36	252	188	307	215	160	156	293	247	MAK	male germ cell associated kinase [Source:NCBI gene;Acc:100155401]	-	-	-	-	GO:0001750//photoreceptor outer segment;GO:0001917//photoreceptor inner segment;GO:0005634//nucleus;GO:0005737//cytoplasm;GO:0005813//centrosome;GO:0005929//cilium;GO:0005930//axoneme;GO:0030496//midbody;GO:0031514//motile cilium;GO:0032391//photoreceptor connecting cilium;GO:0072686//mitotic spindle	GO:0003713//transcription coactivator activity;GO:0004672//protein kinase activity;GO:0004674//protein serine/threonine kinase activity;GO:0005524//ATP binding	GO:0006468//protein phosphorylation;GO:0010468//regulation of gene expression;GO:0035556//intracellular signal transduction;GO:0042073//intraciliary transport;GO:0045494//photoreceptor cell maintenance;GO:0046777//protein autophosphorylation;GO:0060271//cilium assembly;GO:1902856//negative regulation of non-motile cilium assembly;GO:1903508//positive regulation of nucleic acid-templated transcrip…
ENSSSCG00000001045	0	0	0.02	0.04	0.03	0.02	0.06	0	0	0	2	3	2	1	5	0	ELOVL2	ELOVL fatty acid elongase 2 [Source:NCBI gene;Acc:100153368]	Metabolism;Metabolism;Metabolism;Metabolism	Global and overview maps;Global and overview maps;Lipid metabolism;Lipid metabolism	ko01100//Metabolic pathways;ko01212//Fatty acid metabolism;ko01040//Biosynthesis of unsaturated fatty acids;ko00062//Fatty acid elongation	K10205;K10205;K10205;K10205	GO:0005783//endoplasmic reticulum;GO:0005789//endoplasmic reticulum membrane;GO:0016020//membrane;GO:0016021//integral component of membrane;GO:0030176//integral component of endoplasmic reticulum membrane	GO:0009922//fatty acid elongase activity;GO:0016740//transferase activity;GO:0016747//transferase activity, transferring acyl groups other than amino-acyl groups;GO:0102336//3-oxo-arachidoyl-CoA synthase activity;GO:0102337//3-oxo-cerotoyl-CoA synthase activity;GO:0102338//3-oxo-lignoceronyl-CoA synthase activity;GO:0102756//very-long-chain 3-ketoacyl-CoA synthase activity	GO:0000038//very long-chain fatty acid metabolic process;GO:0006629//lipid metabolic process;GO:0006631//fatty acid metabolic process;GO:0006633//fatty acid biosynthetic process;GO:0006636//unsaturated fatty acid biosynthetic process;GO:0019367//fatty acid elongation, saturated fatty acid;GO:0030148//sphingolipid biosynthetic process;GO:0034625//fatty acid elongation, monounsaturated fatty acid;G…
ENSSSCG00000001048	0	0	0	0	0.1	0	0.01	0	0	0	0	0	4	0	1	0	ADTRP	androgen dependent TFPI regulating protein [Source:NCBI gene;Acc:100152943]	-	-	-	-	GO:0005901//caveola;GO:0009986//cell surface;GO:0016020//membrane;GO:0016021//integral component of membrane	GO:0016787//hydrolase activity	GO:0001934//positive regulation of protein phosphorylation;GO:0002042//cell migration involved in sprouting angiogenesis;GO:0002686//negative regulation of leukocyte migration;GO:0003332//negative regulation of extracellular matrix constituent secretion;GO:0010628//positive regulation of gene expression;GO:0030195//negative regulation of blood coagulation;GO:0042758//long-chain fatty acid catabol…
ENSSSCG00000001049	3.32	3.57	3.19	3.05	5.19	5.36	2.16	2.33	843	761	693	572	1048	1145	581	501	HIVEP1	HIVEP zinc finger 1 [Source:NCBI gene;Acc:100519608]	-	-	-	-	-	GO:0003676//nucleic acid binding	GO:0000122//negative regulation of transcription by RNA polymerase II
ENSSSCG00000001052	0.02	0.05	0	0	0.04	0.07	0.01	0.02	2	2	0	0	4	3	1	2	PHACTR1	phosphatase and actin regulator 1 [Source:NCBI gene;Acc:100153737]	-	-	-	-	GO:0005634//nucleus;GO:0005829//cytosol	GO:0003779//actin binding;GO:0004864//protein phosphatase inhibitor activity;GO:0008157//protein phosphatase 1 binding;GO:0019888//protein phosphatase regulator activity	GO:0021987//cerebral cortex development;GO:0031032//actomyosin structure organization;GO:0031532//actin cytoskeleton reorganization;GO:0032515//negative regulation of phosphoprotein phosphatase activity;GO:0043149//stress fiber assembly;GO:0043666//regulation of phosphoprotein phosphatase activity;GO:0048870//cell motility;GO:0140059//dendrite arborization;GO:2001222//regulation of neuron migrati…
ENSSSCG00000001053	4.7	4.33	3.93	4.42	3	2.68	4.2	3.76	263	197	169	171	115	121	222	161	TBC1D7	TBC1 domain family member 7 [Source:NCBI gene;Acc:100155821]	Environmental Information Processing	Signal transduction	ko04150//mTOR signaling pathway	K20396	GO:0031410//cytoplasmic vesicle;GO:0036064//ciliary basal body	GO:0005096//GTPase activator activity;GO:0017137//Rab GTPase binding	GO:0031398//positive regulation of protein ubiquitination;GO:0032007//negative regulation of TOR signaling;GO:0043547//positive regulation of GTPase activity;GO:0070848//response to growth factor;GO:0090630//activation of GTPase activity;GO:1902018//negative regulation of cilium assembly
ENSSSCG00000001056	6.08	5.55	10.35	9.62	7.96	7.43	9.63	9.43	533.35	408.45	777.53	622.94	554.32	547.37	894.52	701.77	RANBP9	RAN binding protein 9 [Source:NCBI gene;Acc:100153339]	-	-	-	-	GO:0000151//ubiquitin ligase complex;GO:0005634//nucleus;GO:0005737//cytoplasm	GO:0005515//protein binding;GO:0019899//enzyme binding	GO:0070373//negative regulation of ERK1 and ERK2 cascade
ENSSSCG00000001057	2.81	2.97	3.17	3.29	5.16	4.89	5.75	6.38	403	357	388	347	587	588	872	775	MCUR1	mitochondrial calcium uniporter regulator 1 [Source:NCBI gene;Acc:100520967]	-	-	-	-	GO:0005739//mitochondrion;GO:0031305//integral component of mitochondrial inner membrane	-	GO:0006851//mitochondrial calcium ion transmembrane transport;GO:0036444//calcium import into the mitochondrion;GO:0051561//positive regulation of mitochondrial calcium ion concentration;GO:0070509//calcium ion import
ENSSSCG00000001060	0	0	0	0	0	0	0	0	0	0	0	0	0	0	0	0	-	-	-	-	-	-	-	-	-
ENSSSCG00000001061	3.69	3.43	3.18	2.91	3.38	3.82	3.24	3.34	595	463	450.93	347	435	510	545	457	JARID2	jumonji and AT-rich interaction domain containing 2 [Source:NCBI gene;Acc:100524569]	Cellular Processes	Cellular community - eukaryotes	ko04550//Signaling pathways regulating pluripotency of stem cells	K11478	GO:0005634//nucleus;GO:0005654//nucleoplasm;GO:0005739//mitochondrion;GO:0035097//histone methyltransferase complex;GO:0035098//ESC/E(Z) complex	GO:0000977//RNA polymerase II regulatory region sequence-specific DNA binding;GO:0001227//DNA-binding transcription repressor activity, RNA polymerase II-specific;GO:0003677//DNA binding;GO:0003682//chromatin binding;GO:0008134//transcription factor binding	GO:0000122//negative regulation of transcription by RNA polymerase II;GO:0001889//liver development;GO:0008285//negative regulation of cell proliferation;GO:0031061//negative regulation of histone methylation;GO:0042127//regulation of cell proliferation;GO:0045892//negative regulation of transcription, DNA-templated;GO:0048536//spleen development;GO:0048538//thymus development;GO:0048863//stem ce…
ENSSSCG00000001062	4.28	4.28	3.85	3.73	3.95	3.51	3.03	3.51	156	127	125.07	105	117	111	119	112	DTNBP1	dystrobrevin binding protein 1 [Source:NCBI gene;Acc:100049697]	-	-	-	-	GO:0005634//nucleus;GO:0005737//cytoplasm;GO:0005789//endoplasmic reticulum membrane;GO:0005886//plasma membrane;GO:0014069//postsynaptic density;GO:0015630//microtubule cytoskeleton;GO:0016528//sarcoplasm;GO:0030424//axon;GO:0030426//growth cone;GO:0030496//midbody;GO:0030672//synaptic vesicle membrane;GO:0031083//BLOC-1 complex;GO:0032279//asymmetric synapse;GO:0042383//sarcolemma;GO:0043005//n…	-	GO:0001956//positive regulation of neurotransmitter secretion;GO:0006996//organelle organization;GO:0007596//blood coagulation;GO:0008089//anterograde axonal transport;GO:0010628//positive regulation of gene expression;GO:0014059//regulation of dopamine secretion;GO:0031175//neuron projection development;GO:0031532//actin cytoskeleton reorganization;GO:0032091//negative regulation of protein bind…
ENSSSCG00000001063	6.82	5.69	10.89	12.49	4.74	4.99	6.04	6.61	599	419	818	809	330	368	561	492	MYLIP	myosin regulatory light chain interacting protein [Source:NCBI gene;Acc:100155795]	Organismal Systems	Digestive system	ko04979//Cholesterol metabolism	K10637	GO:0005856//cytoskeleton	GO:0004842//ubiquitin-protein transferase activity;GO:0008092//cytoskeletal protein binding;GO:0061630//ubiquitin protein ligase activity	GO:0006511//ubiquitin-dependent protein catabolic process;GO:0007399//nervous system development;GO:0010977//negative regulation of neuron projection development;GO:0010989//negative regulation of low-density lipoprotein particle clearance;GO:0016567//protein ubiquitination;GO:0031648//protein destabilization;GO:0032803//regulation of low-density lipoprotein particle receptor catabolic process;GO…
ENSSSCG00000001064	17.7	17.76	4.68	4.37	3.81	4	1.31	1.46	952	768	296	240	204	236	155	128	-	guanosine monophosphate reductase [Source:NCBI gene;Acc:100154573]	Metabolism;Metabolism	Global and overview maps;Nucleotide metabolism	ko01100//Metabolic pathways;ko00230//Purine metabolism	K00364;K00364	GO:0005829//cytosol;GO:0016020//membrane;GO:0016021//integral component of membrane;GO:1902560//GMP reductase complex	GO:0003824//catalytic activity;GO:0003920//GMP reductase activity;GO:0016491//oxidoreductase activity;GO:0046872//metal ion binding	GO:0006144//purine nucleobase metabolic process;GO:0006163//purine nucleotide metabolic process;GO:0009117//nucleotide metabolic process;GO:0015951//purine ribonucleotide interconversion;GO:0055114//oxidation-reduction process
ENSSSCG00000001065	2.79	2.56	3.17	2.98	1.97	2.07	2.48	2.26	554	425	538	436	310	344	520	379	ATXN1	ataxin 1 [Source:NCBI gene;Acc:100623695]	Human Diseases;Environmental Information Processing	Neurodegenerative disease;Signal transduction	ko05017//Spinocerebellar ataxia;ko04330//Notch signaling pathway	K23616;K23616	GO:0005634//nucleus;GO:0005654//nucleoplasm;GO:0005730//nucleolus;GO:0005737//cytoplasm;GO:0005829//cytosol;GO:0016363//nuclear matrix;GO:0042405//nuclear inclusion body	GO:0003723//RNA binding;GO:0005515//protein binding;GO:0008022//protein C-terminus binding;GO:0008266//poly(U) RNA binding;GO:0034046//poly(G) binding;GO:0042802//identical protein binding;GO:0043621//protein self-association	GO:0000122//negative regulation of transcription by RNA polymerase II;GO:0006355//regulation of transcription, DNA-templated;GO:0007399//nervous system development;GO:0045892//negative regulation of transcription, DNA-templated;GO:0048856//anatomical structure development;GO:0051168//nuclear export
ENSSSCG00000001067	0	0	0	0	0	0.05	0	0	0	0	0	0	0	1	0	0	STMND1	stathmin domain containing 1 [Source:NCBI gene;Acc:100524942]	-	-	-	-	GO:0005737//cytoplasm;GO:0043005//neuron projection	GO:0015631//tubulin binding	GO:0007019//microtubule depolymerization;GO:0031110//regulation of microtubule polymerization or depolymerization;GO:0031175//neuron projection development;GO:0051493//regulation of cytoskeleton organization
ENSSSCG00000001068	1.27	1.33	7.77	6.3	2.07	2.57	4.56	3.95	110	93	557	383	133	175	402	274	CAP2	cyclase associated actin cytoskeleton regulatory protein 2 [Source:NCBI gene;Acc:100523257]	-	-	-	-	GO:0014069//postsynaptic density;GO:0030864//cortical actin cytoskeleton	GO:0003779//actin binding;GO:0008179//adenylate cyclase binding;GO:0042802//identical protein binding	GO:0000902//cell morphogenesis;GO:0007010//cytoskeleton organization;GO:0007163//establishment or maintenance of cell polarity;GO:0008154//actin polymerization or depolymerization;GO:0045761//regulation of adenylate cyclase activity
ENSSSCG00000001070	1.77	1.58	7.65	6.19	2.33	2.77	4.71	4.94	222	167	823	574	232	292	627	526	FAM8A1	family with sequence similarity 8 member A1 [Source:NCBI gene;Acc:100154793]	-	-	-	-	GO:0016020//membrane;GO:0016021//integral component of membrane	-	-
ENSSSCG00000001073	29.81	33.21	25.85	32.46	33.65	33.64	47.5	33.95	1403	1311	1041	1127	1256	1329	2366	1355	TPMT	thiopurine S-methyltransferase [Source:NCBI gene;Acc:100157630]	Metabolism	Xenobiotics biodegradation and metabolism	ko00983//Drug metabolism - other enzymes	K00569	-	GO:0008119//thiopurine S-methyltransferase activity;GO:0008168//methyltransferase activity;GO:0008757//S-adenosylmethionine-dependent methyltransferase activity;GO:0016740//transferase activity;GO:1904047//S-adenosyl-L-methionine binding	GO:0017144//drug metabolic process;GO:0032259//methylation
ENSSSCG00000001074	6.01	6.63	9.86	9.78	9.44	10.69	16.32	15.01	832	770	1168	1000	1037	1243	2392	1763	KDM1B	lysine demethylase 1B [Source:NCBI gene;Acc:100158047]	-	-	-	-	GO:0000790//nuclear chromatin;GO:0005634//nucleus	GO:0003677//DNA binding;GO:0003682//chromatin binding;GO:0005515//protein binding;GO:0008134//transcription factor binding;GO:0008270//zinc ion binding;GO:0016491//oxidoreductase activity;GO:0034648//histone demethylase activity (H3-dimethyl-K4 specific);GO:0034649//histone demethylase activity (H3-monomethyl-K4 specific);GO:0046872//metal ion binding;GO:0050660//flavin adenine dinucleotide bindi…	GO:0000122//negative regulation of transcription by RNA polymerase II;GO:0006349//regulation of gene expression by genetic imprinting;GO:0034720//histone H3-K4 demethylation;GO:0043046//DNA methylation involved in gamete generation;GO:0044030//regulation of DNA methylation;GO:0045944//positive regulation of transcription by RNA polymerase II;GO:0055114//oxidation-reduction process
ENSSSCG00000001075	50.04	47.13	36.28	37.89	62.59	65.17	61.62	48.84	4149	3260	2567	2311	4094	4519	5378	3420	DEK	DEK proto-oncogene [Source:NCBI gene;Acc:100156871]	-	-	-	-	GO:0005634//nucleus	GO:0042393//histone binding	GO:2000779//regulation of double-strand break repair
ENSSSCG00000001076	0	0	0	0	0.06	0.02	0.02	0.01	0	0	0	0	6	2	3	1	RNF144B	ring finger protein 144B [Source:NCBI gene;Acc:100155665]	-	-	-	-	GO:0016020//membrane;GO:0016021//integral component of membrane	GO:0004842//ubiquitin-protein transferase activity;GO:0016740//transferase activity;GO:0046872//metal ion binding	GO:0016567//protein ubiquitination
ENSSSCG00000001078	5.1	4.35	6.49	6.43	2.82	3.27	3.52	4.18	557	399	606	518	244	300	407	387	MBOAT1	membrane bound O-acyltransferase domain containing 1 [Source:NCBI gene;Acc:100152017]	Metabolism;Metabolism;Metabolism	Global and overview maps;Lipid metabolism;Lipid metabolism	ko01100//Metabolic pathways;ko00564//Glycerophospholipid metabolism;ko00561//Glycerolipid metabolism	K13517;K13517;K13517	GO:0016020//membrane;GO:0016021//integral component of membrane	-	-
ENSSSCG00000001080	6.42	5.84	4.32	7.37	7.27	7.85	8.13	7	390	308	229	328	358	404	539	373	CDKAL1	CDK5 regulatory subunit associated protein 1 like 1 [Source:NCBI gene;Acc:100512355]	-	-	-	-	GO:0005783//endoplasmic reticulum;GO:0005791//rough endoplasmic reticulum;GO:0016020//membrane;GO:0016021//integral component of membrane	GO:0003824//catalytic activity;GO:0016740//transferase activity;GO:0035596//methylthiotransferase activity;GO:0035598//N6-threonylcarbomyladenosine methylthiotransferase activity;GO:0051536//iron-sulfur cluster binding;GO:0051539//4 iron, 4 sulfur cluster binding	GO:0006400//tRNA modification;GO:0035600//tRNA methylthiolation;GO:1990145//maintenance of translational fidelity
ENSSSCG00000001083	0.06	0	0	0	0	0.2	0	0	1	0	0	0	0	3	0	0	-	HDGF like 1 [Source:NCBI gene;Acc:100156270]	-	-	-	-	-	-	-
ENSSSCG00000001085	151.54	136.74	155.28	167.78	197.91	204.3	132.97	127.72	12481	9410	11569	10282	13066	14322	11746	8728	DCDC2	doublecortin domain containing 2 [Source:NCBI gene;Acc:100153025]	-	-	-	-	GO:0005654//nucleoplasm;GO:0005737//cytoplasm;GO:0005815//microtubule organizing center;GO:0005829//cytosol;GO:0005874//microtubule;GO:0005929//cilium;GO:0005930//axoneme;GO:0015630//microtubule cytoskeleton;GO:0030864//cortical actin cytoskeleton;GO:0034451//centriolar satellite;GO:0060091//kinocilium;GO:0072686//mitotic spindle	-	GO:0001764//neuron migration;GO:0007605//sensory perception of sound;GO:0030111//regulation of Wnt signaling pathway;GO:0035556//intracellular signal transduction;GO:0045880//positive regulation of smoothened signaling pathway;GO:0048813//dendrite morphogenesis;GO:0060271//cilium assembly;GO:1902017//regulation of cilium assembly
ENSSSCG00000001087	33.78	29.44	29.21	31.72	31.96	34.44	25.86	25.71	3983.69	2902	3127.96	2846.27	2942.84	3307.89	3216.82	2559.44	MRS2	magnesium transporter MRS2 [Source:NCBI gene;Acc:100151824]	-	-	-	-	GO:0005739//mitochondrion;GO:0005743//mitochondrial inner membrane;GO:0016020//membrane;GO:0016021//integral component of membrane	GO:0015095//magnesium ion transmembrane transporter activity	GO:0006811//ion transport;GO:0015693//magnesium ion transport;GO:0045016//mitochondrial magnesium ion transmembrane transport
ENSSSCG00000001088	0.2	0	0	0.13	0.12	0.23	0.46	0.12	2	0	0	1	1	2	5	1	-	-	Metabolism;Human Diseases;Cellular Processes;Human Diseases;Environmental Information Processing;Metabolism;Organismal Systems;Human Diseases;Human Diseases;Organismal Systems	Global and overview maps;Infectious diseases;Transport and catabolism;Immune diseases;Signal transduction;Energy metabolism;Nervous system;Infectious diseases;Infectious diseases;Excretory system	ko01100//Metabolic pathways;ko05165//Human papillomavirus infection;ko04145//Phagosome;ko05323//Rheumatoid arthritis;ko04150//mTOR signaling pathway;ko00190//Oxidative phosphorylation;ko04721//Synaptic vesicle cycle;ko05120//Epithelial cell signaling in Helicobacter pylori infection;ko05110//Vibrio cholerae infection;ko04966//Collecting duct acid secretion	K02152;K02152;K02152;K02152;K02152;K02152;K02152;K02152;K02152;K02152	GO:0016471//vacuolar proton-transporting V-type ATPase complex	GO:0008553//proton-exporting ATPase activity, phosphorylative mechanism;GO:0042626//ATPase activity, coupled to transmembrane movement of substances	GO:0006811//ion transport;GO:1902600//proton transmembrane transport
ENSSSCG00000001089	1.77	1.6	1.7	2.07	1.19	1.41	1.13	0.97	258.31	195	211.04	220.73	136.16	170.11	173.18	119.56	GPLD1	glycosylphosphatidylinositol specific phospholipase D1 [Source:NCBI gene;Acc:100157497]	Metabolism;Metabolism	Global and overview maps;Glycan biosynthesis and metabolism	ko01100//Metabolic pathways;ko00563//Glycosylphosphatidylinositol(GPI)-anchor biosynthesis	K01127;K01127	GO:0005576//extracellular region;GO:0005615//extracellular space;GO:0005737//cytoplasm;GO:0031012//extracellular matrix;GO:0043231//intracellular membrane-bounded organelle	GO:0004621//glycosylphosphatidylinositol phospholipase D activity;GO:0004630//phospholipase D activity	GO:0002042//cell migration involved in sprouting angiogenesis;GO:0002430//complement receptor mediated signaling pathway;GO:0006507//GPI anchor release;GO:0008285//negative regulation of cell proliferation;GO:0008286//insulin receptor signaling pathway;GO:0009749//response to glucose;GO:0010595//positive regulation of endothelial cell migration;GO:0032869//cellular response to insulin stimulus;GO…
ENSSSCG00000001090	15.15	13.91	25.63	28.13	18.9	19.11	22.56	23.89	1537	1233	2539	2240	1530	1743	2550	2066	ALDH5A1	aldehyde dehydrogenase 5 family member A1 [Source:NCBI gene;Acc:100157072]	Metabolism;Metabolism;Metabolism	Global and overview maps;Amino acid metabolism;Carbohydrate metabolism	ko01100//Metabolic pathways;ko00250//Alanine, aspartate and glutamate metabolism;ko00650//Butanoate metabolism	K00139;K00139;K00139	GO:0005739//mitochondrion	GO:0004777//succinate-semialdehyde dehydrogenase (NAD+) activity;GO:0009013//succinate-semialdehyde dehydrogenase [NAD(P)+] activity;GO:0016491//oxidoreductase activity;GO:0016620//oxidoreductase activity, acting on the aldehyde or oxo group of donors, NAD or NADP as acceptor;GO:0042802//identical protein binding	GO:0006105//succinate metabolic process;GO:0006536//glutamate metabolic process;GO:0007417//central nervous system development;GO:0009448//gamma-aminobutyric acid metabolic process;GO:0009450//gamma-aminobutyric acid catabolic process;GO:0009791//post-embryonic development;GO:0042135//neurotransmitter catabolic process;GO:0055114//oxidation-reduction process
ENSSSCG00000001091	0.77	0.83	2.22	2.16	1.63	1.8	2.9	2.36	133	120	313	267	206	247	504	328	KIAA0319	KIAA0319 ortholog [Source:NCBI gene;Acc:100738226]	-	-	-	-	GO:0005886//plasma membrane;GO:0016020//membrane;GO:0016021//integral component of membrane;GO:0031410//cytoplasmic vesicle	GO:0005515//protein binding	GO:0001764//neuron migration;GO:2000171//negative regulation of dendrite development
ENSSSCG00000001092	12.39	11.65	16.75	18.44	17.14	17.98	24.95	24.31	766	604	886	841	840	933	1632	1274	TDP2	tyrosyl-DNA phosphodiesterase 2 [Source:NCBI gene;Acc:100157860]	-	-	-	-	GO:0005634//nucleus;GO:0005654//nucleoplasm;GO:0005737//cytoplasm;GO:0016235//aggresome;GO:0016604//nuclear body;GO:0016605//PML body	GO:0000287//magnesium ion binding;GO:0003697//single-stranded DNA binding;GO:0005515//protein binding;GO:0030145//manganese ion binding;GO:0036317//tyrosyl-RNA phosphodiesterase activity;GO:0070260//5'-tyrosyl-DNA phosphodiesterase activity	GO:0006302//double-strand break repair;GO:0048666//neuron development
ENSSSCG00000001095	6.57	6.62	5.63	5.72	9	9.75	12.63	11.17	342	279	256	230	379	423	697	504	GMNN	geminin DNA replication inhibitor [Source:NCBI gene;Acc:100515035]	-	-	-	-	GO:0005634//nucleus;GO:0005654//nucleoplasm;GO:0005737//cytoplasm;GO:0005829//cytosol	GO:0003682//chromatin binding;GO:0003714//transcription corepressor activity;GO:0042826//histone deacetylase binding;GO:0070491//repressing transcription factor binding	GO:0006275//regulation of DNA replication;GO:0008156//negative regulation of DNA replication;GO:0009887//animal organ morphogenesis;GO:0035563//positive regulation of chromatin binding;GO:0045786//negative regulation of cell cycle;GO:0045892//negative regulation of transcription, DNA-templated;GO:0065003//protein-containing complex assembly;GO:0071163//DNA replication preinitiation complex assemb…
ENSSSCG00000001096	0	0	0	0	0	0	0	0	0	0	0	0	0	0	0	0	ARMH2	armadillo like helical domain containing 2 [Source:NCBI gene;Acc:100516325]	-	-	-	-	-	-	-
ENSSSCG00000001097	7.35	7.67	19.64	17.61	7.1	8.6	9.6	8.77	862	749	2097	1628	704	862	1203	930	RIPOR2	RHO family interacting cell polarization regulator 2 [Source:NCBI gene;Acc:100154661]	-	-	-	-	GO:0005737//cytoplasm;GO:0005856//cytoskeleton;GO:0030175//filopodium;GO:0032420//stereocilium	GO:0042802//identical protein binding;GO:0071889//14-3-3 protein binding	GO:0007162//negative regulation of cell adhesion;GO:0007605//sensory perception of sound;GO:0035024//negative regulation of Rho protein signal transduction;GO:0045184//establishment of protein localization;GO:0045663//positive regulation of myoblast differentiation;GO:0048741//skeletal muscle fiber development;GO:0051260//protein homooligomerization;GO:0051491//positive regulation of filopodium a…
ENSSSCG00000001099	0.03	0.02	0.03	0.02	0.01	0.01	0.01	0.02	6.09	3.05	4.1	2.01	1	2.04	1	2	CMAH	cytidine monophosphate-N-acetylneuraminic acid hydroxylase [Source:NCBI gene;Acc:396918]	Metabolism	Carbohydrate metabolism	ko00520//Amino sugar and nucleotide sugar metabolism	K08080	-	GO:0016491//oxidoreductase activity;GO:0051537//2 iron, 2 sulfur cluster binding	GO:0055114//oxidation-reduction process
ENSSSCG00000001100	19.14	18.15	19.12	19.04	16.65	16.87	16.33	16.4	3143	2500	2686	2307	2169	2327	2838	2284	CARMIL1	capping protein regulator and myosin 1 linker 1 [Source:NCBI gene;Acc:100157771]	-	-	-	-	GO:0005654//nucleoplasm;GO:0005829//cytosol;GO:0005886//plasma membrane;GO:0016607//nuclear speck;GO:0030027//lamellipodium;GO:0031252//cell leading edge;GO:0031941//filamentous actin;GO:0044354//macropinosome	GO:0005515//protein binding;GO:0044877//protein-containing complex binding	GO:0016477//cell migration;GO:0030032//lamellipodium assembly;GO:0030335//positive regulation of cell migration;GO:0030838//positive regulation of actin filament polymerization;GO:0031529//ruffle organization;GO:0044351//macropinocytosis;GO:0046415//urate metabolic process;GO:0051496//positive regulation of stress fiber assembly;GO:0051638//barbed-end actin filament uncapping;GO:0051639//actin fi…
ENSSSCG00000001101	0.07	0.11	0.16	0.34	0.12	0.72	0.52	0.46	3	4	6	11	4	26	24	17	SCGN	secretagogin, EF-hand calcium binding protein [Source:NCBI gene;Acc:768111]	-	-	-	-	GO:0005576//extracellular region;GO:0005623//cell;GO:0005634//nucleus;GO:0005737//cytoplasm;GO:0005829//cytosol;GO:0016020//membrane;GO:0030425//dendrite;GO:0030658//transport vesicle membrane;GO:0031410//cytoplasmic vesicle;GO:0043005//neuron projection;GO:0043195//terminal bouton;GO:0045202//synapse	GO:0005509//calcium ion binding;GO:0046872//metal ion binding	GO:0051480//regulation of cytosolic calcium ion concentration;GO:0099509//regulation of presynaptic cytosolic calcium ion concentration;GO:1900271//regulation of long-term synaptic potentiation
ENSSSCG00000001105	0	0	0	0	0	0	0	0	0	0	0	0	0	0	0	0	-	-	Human Diseases;Cellular Processes;Human Diseases	Substance dependence;Cell growth and death;Immune diseases	ko05034//Alcoholism;ko04217//Necroptosis;ko05322//Systemic lupus erythematosus	K11251;K11251;K11251	GO:0000786//nucleosome;GO:0000790//nuclear chromatin;GO:0005634//nucleus;GO:0005694//chromosome;GO:0016020//membrane;GO:0016021//integral component of membrane	GO:0003677//DNA binding;GO:0046982//protein heterodimerization activity	GO:0006325//chromatin organization;GO:0006342//chromatin silencing
ENSSSCG00000001107	3.21	3.5	25.71	18.26	1.88	2.61	2.9	3.2	223.82	188.65	1634.47	994.25	109.39	170.28	247.62	218.91	SLC17A1	solute carrier family 17 member 1 [Source:NCBI gene;Acc:397621]	-	-	-	-	GO:0016020//membrane;GO:0016021//integral component of membrane;GO:0016324//apical plasma membrane	GO:0022857//transmembrane transporter activity	GO:0006820//anion transport;GO:0015747//urate transport;GO:0046415//urate metabolic process;GO:0055085//transmembrane transport
ENSSSCG00000001131	2.17	1.61	0.83	0.85	2.18	1.69	1.23	1.05	132	86	37	36	103	85	74	51	BTN2A2	butyrophilin subfamily 2 member A2 [Source:NCBI gene;Acc:100626604]	-	-	-	-	GO:0009897//external side of plasma membrane;GO:0009986//cell surface;GO:0016020//membrane;GO:0016021//integral component of membrane	GO:0005102//signaling receptor binding;GO:0005515//protein binding	GO:0001817//regulation of cytokine production;GO:0014067//negative regulation of phosphatidylinositol 3-kinase signaling;GO:0031324//negative regulation of cellular metabolic process;GO:0045591//positive regulation of regulatory T cell differentiation;GO:0046007//negative regulation of activated T cell proliferation;GO:0050710//negative regulation of cytokine secretion;GO:0050776//regulation of i…
ENSSSCG00000001132	0.1	0.12	0.01	0.03	0.13	0.12	0	0.01	9	9	1	2	9	9	0	1	BTN1A1	butyrophilin subfamily 1 member A1 [Source:NCBI gene;Acc:100626139]	-	-	-	-	GO:0009897//external side of plasma membrane;GO:0016020//membrane;GO:0016021//integral component of membrane	GO:0005102//signaling receptor binding;GO:0005515//protein binding	GO:0001817//regulation of cytokine production;GO:0050776//regulation of immune response;GO:0050852//T cell receptor signaling pathway
[truncated: 20,315 more rows]
