# Supplementary material for: A Comparative Transcriptomic Analysis Reveals That HSP90AB1 Is Involved in the Immune and Inflammatory Responses to Porcine Deltacoronavirus Infection
Source: Int J Mol Sci. 2022 Mar 18;23(6):3280. doi: 10.3390/ijms23063280 (PMC8953809; doi:10.3390/ijms23063280)
Supplement: Supplementary file 1 [file ijms-23-03280-s001.zip › Table S2 HSP90AB1 WT mock-vs-PDCoV.filter.annot.xls]

id	WT-mock-1_count	WT-mock-2_count	WT-PDCoV-1_count	WT-PDCoV-2_count	WT-mock-1_fpkm	WT-mock-2_fpkm	WT-PDCoV-1_fpkm	WT-PDCoV-2_fpkm	WT-mock_mean	WT-PDCoV_mean	log2(fc)	PValue	FDR	Symbol	Description	KEGG_A_class	KEGG_B_class	Pathway	K_ID	GO Component	GO Function	GO Process
ENSSSCG00000000396	3050	2551	14156	14363	24.05	25.2	148.32	141.5	24.625	144.91	2.556961527	0	0	STAT2	signal transducer and activator of transcription 2 [Source:NCBI gene;Acc:396923]	Human Diseases;Human Diseases;Human Diseases;Human Diseases;Human Diseases;Human Diseases;Organismal Systems;Human Diseases;Human Diseases;Environmental Information Processing;Cellular Processes;Human Diseases;Organismal Systems;Organismal Systems;Organismal Systems	Cancers;Infectious diseases;Infectious diseases;Infectious diseases;Infectious diseases;Infectious diseases;Immune system;Infectious diseases;Infectious diseases;Signal transduction;Cell growth and death;Infectious diseases;Immune system;Development;Immune system	ko05200//Pathways in cancer;ko05168//Herpes simplex infection;ko05165//Human papillomavirus infection;ko05169//Epstein-Barr virus infection;ko05162//Measles;ko05167//Kaposi sarcoma-associated herpesvirus infection;ko04062//Chemokine signaling pathway;ko05161//Hepatitis B;ko05164//Influenza A;ko04630//Jak-STAT signaling pathway;ko04217//Necroptosis;ko05160//Hepatitis C;ko04621//NOD-like receptor s…	K11221;K11221;K11221;K11221;K11221;K11221;K11221;K11221;K11221;K11221;K11221;K11221;K11221;K11221;K11221	GO:0005634//nucleus;GO:0005737//cytoplasm;GO:0005829//cytosol	GO:0000978//RNA polymerase II proximal promoter sequence-specific DNA binding;GO:0001228//DNA-binding transcription activator activity, RNA polymerase II-specific;GO:0003677//DNA binding;GO:0003700//DNA-binding transcription factor activity	GO:0001932//regulation of protein phosphorylation;GO:0006355//regulation of transcription, DNA-templated;GO:0006952//defense response;GO:0007165//signal transduction;GO:0007259//JAK-STAT cascade;GO:0019221//cytokine-mediated signaling pathway;GO:0042127//regulation of cell proliferation;GO:0043434//response to peptide hormone;GO:0045944//positive regulation of transcription by RNA polymerase II;G…
ENSSSCG00000001561	265	214	3871	3746	2.42	2.48	48.13	44.09	2.45	46.11	4.234226011	0	0	ETV7	ETS variant transcription factor 7 [Source:NCBI gene;Acc:100156210]	Human Diseases;Environmental Information Processing;Organismal Systems	Cancers;Signal transduction;Development	ko05202//Transcriptional misregulation in cancers;ko04013//MAPK signaling pathway - fly;ko04320//Dorso-ventral axis formation	K03211;K03211;K03211	GO:0005634//nucleus;GO:0005654//nucleoplasm	GO:0000977//RNA polymerase II regulatory region sequence-specific DNA binding;GO:0000981//DNA-binding transcription factor activity, RNA polymerase II-specific;GO:0001227//DNA-binding transcription repressor activity, RNA polymerase II-specific;GO:0003677//DNA binding;GO:0003700//DNA-binding transcription factor activity;GO:0043565//sequence-specific DNA binding	GO:0000122//negative regulation of transcription by RNA polymerase II;GO:0006355//regulation of transcription, DNA-templated;GO:0006357//regulation of transcription by RNA polymerase II;GO:0030154//cell differentiation
ENSSSCG00000003763	1759	1395	8524	9399	23.1	22.87	149.44	155.7	22.985	152.57	2.73070674	0	0	IFI44	interferon induced protein 44 [Source:NCBI gene;Acc:100525523]	-	-	-	-	-	GO:0005525//GTP binding	GO:0006955//immune response;GO:0009617//response to bacterium
ENSSSCG00000004154	1205	928	7877	8357	8.42	8.09	73.44	73.6	8.255	73.52	3.154796646	0	0	TNFAIP3	TNF alpha induced protein 3 [Source:NCBI gene;Acc:100622156]	Human Diseases;Human Diseases;Cellular Processes;Organismal Systems;Environmental Information Processing;Environmental Information Processing;Organismal Systems	Infectious diseases;Infectious diseases;Cell growth and death;Immune system;Signal transduction;Signal transduction;Immune system	ko05169//Epstein-Barr virus infection;ko05162//Measles;ko04217//Necroptosis;ko04621//NOD-like receptor signaling pathway;ko04064//NF-kappa B signaling pathway;ko04668//TNF signaling pathway;ko04657//IL-17 signaling pathway	K11859;K11859;K11859;K11859;K11859;K11859;K11859	GO:0005634//nucleus;GO:0005737//cytoplasm;GO:0043231//intracellular membrane-bounded organelle	GO:0002020//protease binding;GO:0003677//DNA binding;GO:0004842//ubiquitin-protein transferase activity;GO:0004843//thiol-dependent ubiquitin-specific protease activity;GO:0008270//zinc ion binding;GO:0019900//kinase binding;GO:0036459//thiol-dependent ubiquitinyl hydrolase activity;GO:0042802//identical protein binding;GO:0043130//ubiquitin binding;GO:0043621//protein self-association;GO:0070530…	GO:0001922//B-1 B cell homeostasis;GO:0002237//response to molecule of bacterial origin;GO:0002634//regulation of germinal center formation;GO:0002677//negative regulation of chronic inflammatory response;GO:0007010//cytoskeleton organization;GO:0016477//cell migration;GO:0016567//protein ubiquitination;GO:0016579//protein deubiquitination;GO:0030177//positive regulation of Wnt signaling pathway;…
ENSSSCG00000006653	1915	1476	23303	25284	14.72	14.62	239.75	245.89	14.67	242.82	4.048946479	0	0	ENSA	endosulfine alpha [Source:NCBI gene;Acc:397361]	-	-	-	-	GO:0005737//cytoplasm	GO:0004864//protein phosphatase inhibitor activity	GO:0007049//cell cycle;GO:0032515//negative regulation of phosphoprotein phosphatase activity;GO:0051301//cell division
ENSSSCG00000007508	312	260	10538	10848	2.68	2.79	120.94	117.61	2.735	119.275	5.446607043	0	0	ZBP1	Z-DNA binding protein 1 [Source:NCBI gene;Acc:100144524]	Cellular Processes;Organismal Systems	Cell growth and death;Immune system	ko04217//Necroptosis;ko04623//Cytosolic DNA-sensing pathway	K12965;K12965	GO:0005634//nucleus;GO:0005737//cytoplasm;GO:0005829//cytosol	GO:0003677//DNA binding	GO:0060340//positive regulation of type I interferon-mediated signaling pathway
ENSSSCG00000008496	2826	2022	13179	14118	15.25	13.59	96.21	96.97	14.42	96.59	2.743802669	0	0	EIF2AK2	eukaryotic translation initiation factor 2 alpha kinase 2 [Source:NCBI gene;Acc:397588]	Human Diseases;Human Diseases;Human Diseases;Human Diseases;Human Diseases;Human Diseases;Human Diseases;Human Diseases;Genetic Information Processing;Cellular Processes;Human Diseases	Infectious diseases;Neurodegenerative diseases;Infectious diseases;Infectious diseases;Cancers;Infectious diseases;Infectious diseases;Infectious diseases;Folding, sorting and degradation;Cell growth and death;Infectious diseases	ko05168//Herpes simplex infection;ko05010//Alzheimer disease;ko05165//Human papillomavirus infection;ko05169//Epstein-Barr virus infection;ko05203//Viral carcinogenesis;ko05162//Measles;ko05167//Kaposi sarcoma-associated herpesvirus infection;ko05164//Influenza A;ko04141//Protein processing in endoplasmic reticulum;ko04217//Necroptosis;ko05160//Hepatitis C	K16195;K16195;K16195;K16195;K16195;K16195;K16195;K16195;K16195;K16195;K16195	GO:0005737//cytoplasm;GO:0005829//cytosol;GO:0048471//perinuclear region of cytoplasm	GO:0003723//RNA binding;GO:0003725//double-stranded RNA binding;GO:0004672//protein kinase activity;GO:0004694//eukaryotic translation initiation factor 2alpha kinase activity;GO:0005524//ATP binding;GO:0042802//identical protein binding	GO:0000186//activation of MAPKK activity;GO:0001819//positive regulation of cytokine production;GO:0006412//translation;GO:0006468//protein phosphorylation;GO:0009615//response to virus;GO:0010998//regulation of translational initiation by eIF2 alpha phosphorylation;GO:0017148//negative regulation of translation;GO:0030968//endoplasmic reticulum unfolded protein response;GO:0032722//positive regu…
ENSSSCG00000008647	330	241	7180	7416	3.78	3.44	109.5	106.88	3.61	108.19	4.90542451	0	0	CMPK2	cytidine/uridine monophosphate kinase 2 [Source:NCBI gene;Acc:100623872]	Metabolism;Metabolism	Global and overview maps;Nucleotide metabolism	ko01100//Metabolic pathways;ko00240//Pyrimidine metabolism	K13809;K13809	GO:0005737//cytoplasm;GO:0005739//mitochondrion	GO:0004127//cytidylate kinase activity;GO:0004550//nucleoside diphosphate kinase activity;GO:0004798//thymidylate kinase activity;GO:0009041//uridylate kinase activity;GO:0050145//nucleoside monophosphate kinase activity	GO:0006165//nucleoside diphosphate phosphorylation;GO:0006227//dUDP biosynthetic process;GO:0006233//dTDP biosynthetic process;GO:0006235//dTTP biosynthetic process;GO:0046940//nucleoside monophosphate phosphorylation
ENSSSCG00000008648	1808	1341	148176	146178	22.45	20.92	2466.04	2300.85	21.685	2383.445	6.780207081	0	0	RSAD2	radical S-adenosyl methionine domain containing 2 [Source:NCBI gene;Acc:396752]	Human Diseases;Human Diseases	Infectious diseases;Infectious diseases	ko05164//Influenza A;ko05160//Hepatitis C	K15045;K15045	GO:0001650//fibrillar center;GO:0005739//mitochondrion;GO:0005741//mitochondrial outer membrane;GO:0005743//mitochondrial inner membrane;GO:0005783//endoplasmic reticulum;GO:0005789//endoplasmic reticulum membrane;GO:0005811//lipid droplet	GO:0003824//catalytic activity;GO:0043621//protein self-association;GO:0051536//iron-sulfur cluster binding;GO:0051539//4 iron, 4 sulfur cluster binding	GO:0009615//response to virus;GO:0034157//positive regulation of toll-like receptor 7 signaling pathway;GO:0034165//positive regulation of toll-like receptor 9 signaling pathway;GO:0035710//CD4-positive, alpha-beta T cell activation;GO:0043367//CD4-positive, alpha-beta T cell differentiation;GO:0045071//negative regulation of viral genome replication;GO:0050709//negative regulation of protein sec…
ENSSSCG00000008978	416	337	41696	39442	11.59	11.71	1549.3	1384.52	11.65	1466.91	6.976306594	0	0	CXCL11	C-X-C motif chemokine ligand 11 [Source:NCBI gene;Acc:100169744]	Environmental Information Processing;Organismal Systems;Organismal Systems;Environmental Information Processing	Signaling molecules and interaction;Immune system;Immune system;Signaling molecules and interaction	ko04060//Cytokine-cytokine receptor interaction;ko04062//Chemokine signaling pathway;ko04620//Toll-like receptor signaling pathway;ko04061//Viral protein interaction with cytokine and cytokine receptor	K12672;K12672;K12672;K12672	GO:0005576//extracellular region;GO:0005615//extracellular space;GO:0005623//cell	GO:0005125//cytokine activity;GO:0008009//chemokine activity;GO:0045236//CXCR chemokine receptor binding	GO:0006935//chemotaxis;GO:0006952//defense response;GO:0006954//inflammatory response;GO:0006955//immune response;GO:0007165//signal transduction;GO:0030593//neutrophil chemotaxis;GO:0030595//leukocyte chemotaxis;GO:0060326//cell chemotaxis;GO:0061844//antimicrobial humoral immune response mediated by antimicrobial peptide;GO:0070098//chemokine-mediated signaling pathway;GO:0071222//cellular resp…
ENSSSCG00000009720	1285	913	13309	14688	7.26	6.46	100.04	104.59	6.86	102.315	3.898665282	0	0	DDX60	DExD/H-box helicase 60 [Source:NCBI gene;Acc:100158037]	-	-	-	-	GO:0005737//cytoplasm;GO:0005829//cytosol;GO:0045111//intermediate filament cytoskeleton	GO:0003676//nucleic acid binding;GO:0003690//double-stranded DNA binding;GO:0003723//RNA binding;GO:0003725//double-stranded RNA binding;GO:0003727//single-stranded RNA binding;GO:0004386//helicase activity;GO:0005524//ATP binding	GO:0009615//response to virus;GO:0051607//defense response to virus;GO:1900245//positive regulation of MDA-5 signaling pathway;GO:1900246//positive regulation of RIG-I signaling pathway
ENSSSCG00000009881	2279	1819	38668	39947	18.93	18.73	419.9	411.98	18.83	415.94	4.465270527	0	0	OAS2	2'-5'-oligoadenylate synthetase 2 [Source:NCBI gene;Acc:595128]	Human Diseases;Human Diseases;Human Diseases;Human Diseases;Human Diseases;Organismal Systems	Infectious diseases;Infectious diseases;Infectious diseases;Infectious diseases;Infectious diseases;Immune system	ko05168//Herpes simplex infection;ko05169//Epstein-Barr virus infection;ko05162//Measles;ko05164//Influenza A;ko05160//Hepatitis C;ko04621//NOD-like receptor signaling pathway	K14216;K14216;K14216;K14216;K14216;K14216	GO:0005634//nucleus;GO:0005654//nucleoplasm;GO:0005829//cytosol;GO:0016020//membrane;GO:0048471//perinuclear region of cytoplasm	GO:0001730//2'-5'-oligoadenylate synthetase activity;GO:0003723//RNA binding;GO:0003725//double-stranded RNA binding;GO:0005524//ATP binding;GO:0016740//transferase activity;GO:0016779//nucleotidyltransferase activity	GO:0006401//RNA catabolic process;GO:0006955//immune response;GO:0009617//response to bacterium;GO:0045071//negative regulation of viral genome replication;GO:0051607//defense response to virus;GO:0060337//type I interferon signaling pathway;GO:0060700//regulation of ribonuclease activity;GO:1903487//regulation of lactation
ENSSSCG00000010451	639	524	66655	63533	6.11	6.25	852.87	767.63	6.18	810.25	7.034616467	0	0	IFIT2	interferon induced protein with tetratricopeptide repeats 2 [Source:NCBI gene;Acc:100155467]	-	-	-	-	GO:0005737//cytoplasm;GO:0005783//endoplasmic reticulum;GO:0005829//cytosol	GO:0003723//RNA binding;GO:0005515//protein binding	GO:0009615//response to virus;GO:0032091//negative regulation of protein binding;GO:0035457//cellular response to interferon-alpha;GO:0043065//positive regulation of apoptotic process;GO:0051607//defense response to virus
ENSSSCG00000010452	1839	1327	104659	104142	29.98	26.99	2255.85	2124.43	28.485	2190.14	6.264676878	0	0	IFIT1	interferon-induced protein with tetratricopeptide repeats 1 [Source:NCBI gene;Acc:100153038]	-	-	-	-	GO:0005737//cytoplasm;GO:0005739//mitochondrion;GO:0005829//cytosol	GO:0003723//RNA binding;GO:0005515//protein binding;GO:0042802//identical protein binding	GO:0008285//negative regulation of cell proliferation;GO:0009615//response to virus;GO:0035457//cellular response to interferon-alpha;GO:0043066//negative regulation of apoptotic process;GO:0050688//regulation of defense response to virus;GO:0051607//defense response to virus;GO:0071357//cellular response to type I interferon;GO:0071360//cellular response to exogenous dsRNA
ENSSSCG00000010454	3811	2597	31764	33164	36.07	30.19	397.58	390.61	33.13	394.095	3.572333337	0	0	IFIT5	interferon-induced protein with tetratricopeptide repeats 5 [Source:NCBI gene;Acc:100151816]	-	-	-	-	GO:0005829//cytosol	GO:0003723//RNA binding;GO:0005515//protein binding	GO:0051607//defense response to virus
ENSSSCG00000011239	2115	1839	12293	12752	6.8	7.38	52.76	51.72	7.09	52.24	2.881297364	0	0	TRANK1	tetratricopeptide repeat and ankyrin repeat containing 1 [Source:NCBI gene;Acc:102163142]	-	-	-	-	-	GO:0005515//protein binding	-
ENSSSCG00000011393	1275	1070	12572	13194	12.13	13.08	149.38	148.11	12.605	148.745	3.56077315	0	0	UBA7	ubiquitin like modifier activating enzyme 7 [Source:NCBI gene;Acc:100512631]	Human Diseases;Genetic Information Processing	Neurodegenerative diseases;Folding, sorting and degradation	ko05012//Parkinson disease;ko04120//Ubiquitin mediated proteolysis	K10698;K10698	GO:0005737//cytoplasm	GO:0000166//nucleotide binding;GO:0005524//ATP binding;GO:0008641//ubiquitin-like modifier activating enzyme activity;GO:0016874//ligase activity;GO:0019782//ISG15 activating enzyme activity	GO:0006464//cellular protein modification process;GO:0019941//modification-dependent protein catabolic process;GO:0032020//ISG15-protein conjugation;GO:0032446//protein modification by small protein conjugation
ENSSSCG00000012076	4782	3667	94982	98583	30.19	28.87	802.6	790.16	29.53	796.38	4.753203729	0	0	MX2	Interferon-induced GTP-binding protein Mx2 [Source:UniProtKB/Swiss-Prot;Acc:A7VK00]	Human Diseases;Human Diseases;Human Diseases;Human Diseases	Infectious diseases;Infectious diseases;Infectious diseases;Infectious diseases	ko05165//Human papillomavirus infection;ko05162//Measles;ko05164//Influenza A;ko05160//Hepatitis C	K14754;K14754;K14754;K14754	GO:0005634//nucleus;GO:0005643//nuclear pore;GO:0005737//cytoplasm;GO:0005886//plasma membrane;GO:0014069//postsynaptic density;GO:0015630//microtubule cytoskeleton;GO:0016020//membrane;GO:0030424//axon;GO:0031410//cytoplasmic vesicle;GO:0031966//mitochondrial membrane;GO:0043197//dendritic spine;GO:0044327//dendritic spine head;GO:0045202//synapse;GO:0045211//postsynaptic membrane;GO:0098793//pr…	GO:0000166//nucleotide binding;GO:0003924//GTPase activity;GO:0005525//GTP binding;GO:0008017//microtubule binding	GO:0000266//mitochondrial fission;GO:0002376//immune system process;GO:0009615//response to virus;GO:0016185//synaptic vesicle budding from presynaptic endocytic zone membrane;GO:0031623//receptor internalization;GO:0035455//response to interferon-alpha;GO:0045087//innate immune response;GO:0046822//regulation of nucleocytoplasmic transport;GO:0048285//organelle fission;GO:0050803//regulation of …
ENSSSCG00000012077	2213	1752	39069	40142	29.09	28.5	682.76	661.78	28.795	672.27	4.545150544	0	0	MX1	MX dynamin like GTPase 1 [Source:NCBI gene;Acc:397128]	Human Diseases;Human Diseases;Human Diseases;Human Diseases	Infectious diseases;Infectious diseases;Infectious diseases;Infectious diseases	ko05165//Human papillomavirus infection;ko05162//Measles;ko05164//Influenza A;ko05160//Hepatitis C	K14754;K14754;K14754;K14754	GO:0005634//nucleus;GO:0005737//cytoplasm;GO:0005829//cytosol;GO:0005886//plasma membrane;GO:0014069//postsynaptic density;GO:0015630//microtubule cytoskeleton;GO:0016020//membrane;GO:0030424//axon;GO:0031410//cytoplasmic vesicle;GO:0031965//nuclear membrane;GO:0031966//mitochondrial membrane;GO:0043197//dendritic spine;GO:0044327//dendritic spine head;GO:0045202//synapse;GO:0045211//postsynaptic…	GO:0000166//nucleotide binding;GO:0003924//GTPase activity;GO:0005525//GTP binding;GO:0008017//microtubule binding;GO:0042802//identical protein binding	GO:0000266//mitochondrial fission;GO:0009615//response to virus;GO:0016185//synaptic vesicle budding from presynaptic endocytic zone membrane;GO:0016197//endosomal transport;GO:0031623//receptor internalization;GO:0045071//negative regulation of viral genome replication;GO:0048285//organelle fission;GO:0050803//regulation of synapse structure or activity;GO:0051607//defense response to virus;GO:0…
ENSSSCG00000014670	1851	1391	11828	12815	23.88	22.4	203.62	208.41	23.14	206.015	3.154288615	0	0	TRIM22	tripartite motif protein TRIM5 [Source:NCBI gene;Acc:733579]	Human Diseases	Infectious disease: viral	ko05170//Human immunodeficiency virus 1 infection	K10648	GO:0005634//nucleus;GO:0005654//nucleoplasm;GO:0005737//cytoplasm;GO:0005794//Golgi apparatus;GO:0016604//nuclear body	GO:0005515//protein binding;GO:0008270//zinc ion binding;GO:0019901//protein kinase binding;GO:0030674//protein binding, bridging;GO:0042802//identical protein binding	GO:0010508//positive regulation of autophagy;GO:0032880//regulation of protein localization;GO:0043123//positive regulation of I-kappaB kinase/NF-kappaB signaling;GO:0051091//positive regulation of DNA-binding transcription factor activity;GO:0051092//positive regulation of NF-kappaB transcription factor activity
ENSSSCG00000014997	294	225	4317	4532	3.08	2.95	60.43	59.93	3.015	60.18	4.319054199	0	0	-	caspase-13 [Source:NCBI gene;Acc:100522887]	Human Diseases;Human Diseases;Human Diseases;Organismal Systems	Infectious diseases;Infectious diseases;Infectious diseases;Immune system	ko05131//Shigellosis;ko05132//Salmonella infection;ko05130//Pathogenic Escherichia coli infection;ko04621//NOD-like receptor signaling pathway	K04394;K04394;K04394;K04394	GO:0005737//cytoplasm;GO:0072557//IPAF inflammasome complex;GO:0072559//NLRP3 inflammasome complex;GO:0097169//AIM2 inflammasome complex	GO:0004197//cysteine-type endopeptidase activity;GO:0008233//peptidase activity;GO:0008234//cysteine-type peptidase activity;GO:0016787//hydrolase activity;GO:0097199//cysteine-type endopeptidase activity involved in apoptotic signaling pathway	GO:0006508//proteolysis;GO:0006915//apoptotic process;GO:0006919//activation of cysteine-type endopeptidase activity involved in apoptotic process;GO:0042981//regulation of apoptotic process;GO:0050727//regulation of inflammatory response;GO:0097190//apoptotic signaling pathway
ENSSSCG00000015897	1065	668	9423	9435	5.48	4.29	64.75	61.24	4.885	62.995	3.688806857	0	0	IFIH1	interferon induced with helicase C domain 1 [Source:NCBI gene;Acc:100101927]	Human Diseases;Human Diseases;Human Diseases;Human Diseases;Organismal Systems	Infectious diseases;Infectious diseases;Infectious diseases;Infectious diseases;Immune system	ko05168//Herpes simplex infection;ko05162//Measles;ko05161//Hepatitis B;ko05164//Influenza A;ko04622//RIG-I-like receptor signaling pathway	K12647;K12647;K12647;K12647;K12647	GO:0005737//cytoplasm	GO:0003677//DNA binding;GO:0003725//double-stranded RNA binding;GO:0003727//single-stranded RNA binding;GO:0005524//ATP binding;GO:0008270//zinc ion binding;GO:0016787//hydrolase activity;GO:0042802//identical protein binding;GO:0043021//ribonucleoprotein complex binding;GO:0046872//metal ion binding	GO:0009615//response to virus;GO:0016925//protein sumoylation;GO:0032727//positive regulation of interferon-alpha production;GO:0032728//positive regulation of interferon-beta production;GO:0035549//positive regulation of interferon-beta secretion;GO:0039530//MDA-5 signaling pathway;GO:0045087//innate immune response;GO:0051607//defense response to virus;GO:0060760//positive regulation of respons…
ENSSSCG00000016057	10323	7827	41630	47822	101.44	97.24	572.2	614.15	99.34	593.175	2.578011143	0	0	STAT1	signal transducer and activator of transcription 1 [Source:NCBI gene;Acc:396655]	Human Diseases;Human Diseases;Human Diseases;Human Diseases;Human Diseases;Human Diseases;Human Diseases;Organismal Systems;Human Diseases;Human Diseases;Environmental Information Processing;Cellular Processes;Human Diseases;Human Diseases;Organismal Systems;Organismal Systems;Human Diseases;Organismal Systems;Organismal Systems;Organismal Systems;Human Diseases;Organismal Systems;Human Diseases;…	Cancers;Infectious diseases;Infectious diseases;Infectious diseases;Infectious diseases;Infectious diseases;Infectious diseases;Immune system;Infectious diseases;Infectious diseases;Signal transduction;Cell growth and death;Infectious diseases;Infectious diseases;Immune system;Immune system;Cancer: overview;Immune system;Development;Endocrine system;Infectious diseases;Endocrine system;Immune dis…	ko05200//Pathways in cancer;ko05168//Herpes simplex infection;ko05165//Human papillomavirus infection;ko05152//Tuberculosis;ko05169//Epstein-Barr virus infection;ko05162//Measles;ko05167//Kaposi sarcoma-associated herpesvirus infection;ko04062//Chemokine signaling pathway;ko05161//Hepatitis B;ko05164//Influenza A;ko04630//Jak-STAT signaling pathway;ko04217//Necroptosis;ko05140//Leishmaniasis;ko05…	K11220;K11220;K11220;K11220;K11220;K11220;K11220;K11220;K11220;K11220;K11220;K11220;K11220;K11220;K11220;K11220;K11220;K11220;K11220;K11220;K11220;K11220;K11220;K11220;K11220;K11220;K11220;K11220	GO:0005634//nucleus;GO:0005737//cytoplasm;GO:0005829//cytosol	GO:0000978//RNA polymerase II proximal promoter sequence-specific DNA binding;GO:0001228//DNA-binding transcription activator activity, RNA polymerase II-specific;GO:0003677//DNA binding;GO:0003700//DNA-binding transcription factor activity	GO:0006355//regulation of transcription, DNA-templated;GO:0006952//defense response;GO:0007165//signal transduction;GO:0007259//JAK-STAT cascade;GO:0019221//cytokine-mediated signaling pathway;GO:0042127//regulation of cell proliferation;GO:0043434//response to peptide hormone;GO:0045944//positive regulation of transcription by RNA polymerase II;GO:0060337//type I interferon signaling pathway
ENSSSCG00000017146	5638	4323	28419	30546	33.74	32.9	225.2	230.09	33.32	227.645	2.772325467	0	0	-	-	-	-	-	-	-	GO:0004842//ubiquitin-protein transferase activity;GO:0016887//ATPase activity	GO:0016567//protein ubiquitination
ENSSSCG00000017416	667	557	7349	7252	8.07	8.52	119.43	111.28	8.295	115.355	3.797694747	0	0	DHX58	DExH-box helicase 58 [Source:NCBI gene;Acc:100524520]	Organismal Systems	Immune system	ko04622//RIG-I-like receptor signaling pathway	K12649	GO:0005737//cytoplasm	GO:0003677//DNA binding;GO:0003725//double-stranded RNA binding;GO:0003727//single-stranded RNA binding;GO:0005524//ATP binding;GO:0008270//zinc ion binding;GO:0016787//hydrolase activity;GO:0046872//metal ion binding	GO:0009615//response to virus;GO:0009617//response to bacterium;GO:0032480//negative regulation of type I interferon production;GO:0032481//positive regulation of type I interferon production;GO:0039534//negative regulation of MDA-5 signaling pathway;GO:0039536//negative regulation of RIG-I signaling pathway;GO:0045088//regulation of innate immune response;GO:0045824//negative regulation of innat…
ENSSSCG00000017754	3254	2741	16732	17500	51.97	55.18	360.87	358.16	53.575	359.515	2.746420115	0	0	-	galectin 9 [Source:NCBI gene;Acc:396972]	-	-	-	-	GO:0005634//nucleus;GO:0005737//cytoplasm;GO:0005829//cytosol	GO:0016936//galactoside binding;GO:0030246//carbohydrate binding	GO:0010628//positive regulation of gene expression;GO:0010629//negative regulation of gene expression;GO:0032689//negative regulation of interferon-gamma production;GO:2000562//negative regulation of CD4-positive, alpha-beta T cell proliferation;GO:2000778//positive regulation of interleukin-6 secretion;GO:2001181//positive regulation of interleukin-10 secretion
ENSSSCG00000017886	496	369	3905	4304	4.01	3.66	43.32	45.69	3.835	44.505	3.536668945	0	0	FBXO39	XIAP associated factor 1 [Source:NCBI gene;Acc:102159947]	-	-	-	-	GO:0019005//SCF ubiquitin ligase complex	GO:0005515//protein binding;GO:0008270//zinc ion binding;GO:0046872//metal ion binding	GO:0006915//apoptotic process;GO:0031146//SCF-dependent proteasomal ubiquitin-dependent protein catabolic process
ENSSSCG00000020906	275	190	11992	12406	2.45	2.11	142.57	139.38	2.28	140.975	5.950261708	0	0	GHSR	TNF superfamily member 10 [Source:NCBI gene;Acc:406191]	Environmental Information Processing;Environmental Information Processing;Organismal Systems	Signaling molecules and interaction;Signal transduction;Endocrine system	ko04080//Neuroactive ligand-receptor interaction;ko04024//cAMP signaling pathway;ko04935//Growth hormone synthesis, secretion and action	K04284;K04284;K04284	GO:0005615//extracellular space;GO:0005886//plasma membrane;GO:0009986//cell surface;GO:0016020//membrane;GO:0016021//integral component of membrane;GO:0043005//neuron projection;GO:0045121//membrane raft	GO:0001616//growth hormone secretagogue receptor activity;GO:0004930//G protein-coupled receptor activity;GO:0005125//cytokine activity;GO:0005164//tumor necrosis factor receptor binding;GO:0005515//protein binding;GO:0016520//growth hormone-releasing hormone receptor activity;GO:0046872//metal ion binding	GO:0006955//immune response;GO:0007165//signal transduction;GO:0007186//G protein-coupled receptor signaling pathway;GO:0008154//actin polymerization or depolymerization;GO:0008343//adult feeding behavior;GO:0009725//response to hormone;GO:0009755//hormone-mediated signaling pathway;GO:0030252//growth hormone secretion;GO:0032094//response to food;GO:0032100//positive regulation of appetite;GO:00…
ENSSSCG00000020970	224	183	7444	6289	6.64	7.11	334.6	266.55	6.875	300.575	5.450221496	0	0	IL6	interleukin 6 [Source:NCBI gene;Acc:399500]	Human Diseases;Human Diseases;Human Diseases;Environmental Information Processing;Human Diseases;Environmental Information Processing;Human Diseases;Human Diseases;Human Diseases;Human Diseases;Human Diseases;Human Diseases;Human Diseases;Human Diseases;Human Diseases;Human Diseases;Human Diseases;Human Diseases;Human Diseases;Human Diseases;Human Diseases;Environmental Information Processing;Hum…	Cancers;Infectious diseases;Neurodegenerative diseases;Signal transduction;Infectious diseases;Signaling molecules and interaction;Infectious diseases;Infectious diseases;Infectious diseases;Immune diseases;Cancers;Infectious diseases;Infectious diseases;Infectious diseases;Infectious diseases;Infectious diseases;Infectious diseases;Infectious disease: bacterial;Endocrine and metabolic diseases;I…	ko05200//Pathways in cancer;ko05168//Herpes simplex infection;ko05010//Alzheimer disease;ko04151//PI3K-Akt signaling pathway;ko05166//HTLV-I infection;ko04060//Cytokine-cytokine receptor interaction;ko05152//Tuberculosis;ko05169//Epstein-Barr virus infection;ko05163//Human cytomegalovirus infection;ko05323//Rheumatoid arthritis;ko05202//Transcriptional misregulation in cancers;ko05132//Salmonella…	K05405;K05405;K05405;K05405;K05405;K05405;K05405;K05405;K05405;K05405;K05405;K05405;K05405;K05405;K05405;K05405;K05405;K05405;K05405;K05405;K05405;K05405;K05405;K05405;K05405;K05405;K05405;K05405;K05405;K05405;K05405;K05405;K05405;K05405;K05405;K05405;K05405;K05405;K05405;K05405;K05405;K05405;K05405;K05405;K05405;K05405;K05405	GO:0005576//extracellular region;GO:0005615//extracellular space;GO:0005896//interleukin-6 receptor complex	GO:0005125//cytokine activity;GO:0005138//interleukin-6 receptor binding;GO:0008083//growth factor activity	GO:0001781//neutrophil apoptotic process;GO:0002384//hepatic immune response;GO:0002675//positive regulation of acute inflammatory response;GO:0006954//inflammatory response;GO:0006955//immune response;GO:0007165//signal transduction;GO:0008284//positive regulation of cell proliferation;GO:0010574//regulation of vascular endothelial growth factor production;GO:0010575//positive regulation of vasc…
ENSSSCG00000021712	1151	926	10778	12218	8.3	8.34	103.72	111.09	8.32	107.405	3.690333818	0	0	HERC6	HECT and RLD domain containing E3 ubiquitin protein ligase family member 6 [Source:NCBI gene;Acc:100626657]	-	-	-	-	GO:0005654//nucleoplasm;GO:0005829//cytosol	GO:0004842//ubiquitin-protein transferase activity;GO:0016740//transferase activity	GO:0002244//hematopoietic progenitor cell differentiation;GO:0009617//response to bacterium;GO:0016567//protein ubiquitination
ENSSSCG00000023178	405	312	9564	9173	5.94	5.71	187.22	169.63	5.825	178.425	4.936915912	0	0	BATF2	basic leucine zipper ATF-like transcription factor 2 [Source:NCBI gene;Acc:100515875]	Human Diseases	Cancer: overview	ko05235//PD-L1 expression and PD-1 checkpoint pathway in cancer	K09034	GO:0005634//nucleus	GO:0000978//RNA polymerase II proximal promoter sequence-specific DNA binding;GO:0000981//DNA-binding transcription factor activity, RNA polymerase II-specific;GO:0003677//DNA binding;GO:0003700//DNA-binding transcription factor activity	GO:0006355//regulation of transcription, DNA-templated;GO:0006357//regulation of transcription by RNA polymerase II
ENSSSCG00000024973	1315	1051	18019	17900	13.62	13.65	248.66	233.27	13.635	240.965	4.143437006	0	0	-	guanylate binding protein 1, interferon-inducible [Source:NCBI gene;Acc:100151938]	Organismal Systems	Immune system	ko04621//NOD-like receptor signaling pathway	K20897	GO:0020005//symbiont-containing vacuole membrane;GO:0031410//cytoplasmic vesicle	GO:0000166//nucleotide binding;GO:0003924//GTPase activity;GO:0005525//GTP binding	GO:0042832//defense response to protozoan;GO:0050830//defense response to Gram-positive bacterium;GO:0071346//cellular response to interferon-gamma
ENSSSCG00000027709	1234	925	6785	7052	11.29	10.65	83.51	81.68	10.97	82.595	2.912490923	0	0	PARP9	poly(ADP-ribose) polymerase family member 9 [Source:NCBI gene;Acc:100519390]	-	-	-	-	GO:0005634//nucleus;GO:0005654//nucleoplasm;GO:0005737//cytoplasm;GO:0005739//mitochondrion;GO:0005829//cytosol;GO:0032991//protein-containing complex;GO:0090734//site of DNA damage	GO:0003714//transcription corepressor activity;GO:0003950//NAD+ ADP-ribosyltransferase activity;GO:0004857//enzyme inhibitor activity;GO:0019899//enzyme binding;GO:0042393//histone binding;GO:0044389//ubiquitin-like protein ligase binding;GO:0072570//ADP-D-ribose binding;GO:0097677//STAT family protein binding	GO:0000122//negative regulation of transcription by RNA polymerase II;GO:0002230//positive regulation of defense response to virus by host;GO:0006302//double-strand break repair;GO:0006471//protein ADP-ribosylation;GO:0010608//posttranscriptional regulation of gene expression;GO:0010629//negative regulation of gene expression;GO:0035563//positive regulation of chromatin binding;GO:0042531//positi…
ENSSSCG00000030108	3532	2942	27892	29137	15.86	16.49	167.19	164.99	16.175	166.09	3.360127596	0	0	ZNFX1	zinc finger NFX1-type containing 1 [Source:NCBI gene;Acc:100624243]	-	-	-	-	GO:0000775//chromosome, centromeric region;GO:0005634//nucleus;GO:0031380//nuclear RNA-directed RNA polymerase complex	GO:0003700//DNA-binding transcription factor activity;GO:0003723//RNA binding;GO:0008270//zinc ion binding	GO:0006355//regulation of transcription, DNA-templated;GO:0030702//chromatin silencing at centromere;GO:0031048//chromatin silencing by small RNA
ENSSSCG00000030408	1370	910	48928	49850	10.64	8.73	518.29	498.68	9.685	508.485	5.714309357	0	0	DDX58	DExD/H-box helicase 58 [Source:NCBI gene;Acc:396723]	Human Diseases;Human Diseases;Human Diseases;Human Diseases;Human Diseases;Human Diseases;Environmental Information Processing;Organismal Systems;Organismal Systems	Infectious diseases;Infectious diseases;Infectious diseases;Infectious diseases;Infectious diseases;Infectious diseases;Signal transduction;Immune system;Immune system	ko05168//Herpes simplex infection;ko05169//Epstein-Barr virus infection;ko05162//Measles;ko05161//Hepatitis B;ko05164//Influenza A;ko05160//Hepatitis C;ko04064//NF-kappa B signaling pathway;ko04622//RIG-I-like receptor signaling pathway;ko04623//Cytosolic DNA-sensing pathway	K12646;K12646;K12646;K12646;K12646;K12646;K12646;K12646;K12646	GO:0005737//cytoplasm;GO:0005829//cytosol;GO:0005886//plasma membrane;GO:0005923//bicellular tight junction;GO:0015629//actin cytoskeleton;GO:0032587//ruffle membrane;GO:1990904//ribonucleoprotein complex	GO:0003676//nucleic acid binding;GO:0003690//double-stranded DNA binding;GO:0003725//double-stranded RNA binding;GO:0003727//single-stranded RNA binding;GO:0005524//ATP binding;GO:0008270//zinc ion binding;GO:0031625//ubiquitin protein ligase binding;GO:0042802//identical protein binding;GO:0046872//metal ion binding	GO:0002230//positive regulation of defense response to virus by host;GO:0002735//positive regulation of myeloid dendritic cell cytokine production;GO:0009597//detection of virus;GO:0009615//response to virus;GO:0010628//positive regulation of gene expression;GO:0030334//regulation of cell migration;GO:0032725//positive regulation of granulocyte macrophage colony-stimulating factor production;GO:0…
ENSSSCG00000030548	714	636	9472	10139	7.15	7.94	126.27	127.68	7.545	126.975	4.072879763	0	0	HERC5	HECT and RLD domain containing E3 ubiquitin protein ligase 5 [Source:NCBI gene;Acc:100518083]	-	-	-	-	GO:0005737//cytoplasm	GO:0004842//ubiquitin-protein transferase activity;GO:0016740//transferase activity;GO:0042296//ISG15 transferase activity;GO:0061630//ubiquitin protein ligase activity	GO:0016567//protein ubiquitination;GO:0032020//ISG15-protein conjugation;GO:0050688//regulation of defense response to virus
ENSSSCG00000030801	561	379	10747	11568	4.49	3.74	118.93	119.32	4.115	119.125	4.855439973	0	0	-	guanylate-binding protein 6-like [Source:NCBI gene;Acc:102161784]	-	-	-	-	GO:0016020//membrane;GO:0016021//integral component of membrane;GO:0020005//symbiont-containing vacuole membrane;GO:0031410//cytoplasmic vesicle	GO:0000166//nucleotide binding;GO:0003924//GTPase activity;GO:0005525//GTP binding	GO:0042832//defense response to protozoan;GO:0050830//defense response to Gram-positive bacterium;GO:0071346//cellular response to interferon-gamma
ENSSSCG00000031262	5756	5171	31648	35387	90.82	101.58	663.93	701.87	96.2	682.9	2.827565535	0	0	TXNIP	thioredoxin interacting protein [Source:NCBI gene;Acc:733688]	Organismal Systems	Immune system	ko04621//NOD-like receptor signaling pathway	K20910	GO:0005737//cytoplasm	GO:0004857//enzyme inhibitor activity;GO:0031625//ubiquitin protein ligase binding	GO:0000122//negative regulation of transcription by RNA polymerase II;GO:0006606//protein import into nucleus;GO:0006979//response to oxidative stress;GO:0007049//cell cycle;GO:0030216//keratinocyte differentiation;GO:0043086//negative regulation of catalytic activity;GO:0048008//platelet-derived growth factor receptor signaling pathway;GO:0051782//negative regulation of cell division;GO:0071228/…
ENSSSCG00000032474	419	362	54104	46752	9.61	10.36	1655.37	1351.31	9.985	1503.34	7.234193187	0	0	CXCL10	C-X-C motif chemokine ligand 10 [Source:NCBI gene;Acc:494019]	Environmental Information Processing;Human Diseases;Organismal Systems;Human Diseases;Human Diseases;Environmental Information Processing;Organismal Systems;Organismal Systems;Environmental Information Processing;Organismal Systems;Organismal Systems	Signaling molecules and interaction;Infectious diseases;Immune system;Infectious diseases;Infectious diseases;Signal transduction;Immune system;Immune system;Signaling molecules and interaction;Immune system;Immune system	ko04060//Cytokine-cytokine receptor interaction;ko05169//Epstein-Barr virus infection;ko04062//Chemokine signaling pathway;ko05164//Influenza A;ko05160//Hepatitis C;ko04668//TNF signaling pathway;ko04620//Toll-like receptor signaling pathway;ko04657//IL-17 signaling pathway;ko04061//Viral protein interaction with cytokine and cytokine receptor;ko04622//RIG-I-like receptor signaling pathway;ko0462…	K12671;K12671;K12671;K12671;K12671;K12671;K12671;K12671;K12671;K12671;K12671	GO:0005576//extracellular region;GO:0005615//extracellular space;GO:0005623//cell;GO:0009897//external side of plasma membrane	GO:0005125//cytokine activity;GO:0008009//chemokine activity;GO:0008201//heparin binding;GO:0042056//chemoattractant activity;GO:0045236//CXCR chemokine receptor binding;GO:0048248//CXCR3 chemokine receptor binding	GO:0006935//chemotaxis;GO:0006952//defense response;GO:0006954//inflammatory response;GO:0006955//immune response;GO:0007186//G protein-coupled receptor signaling pathway;GO:0007189//adenylate cyclase-activating G protein-coupled receptor signaling pathway;GO:0009617//response to bacterium;GO:0010818//T cell chemotaxis;GO:0010819//regulation of T cell chemotaxis;GO:0016525//negative regulation of…
ENSSSCG00000033089	418	289	25326	24612	1.62	1.4	126.85	115.36	1.51	121.105	6.32556607	0	0	-	interferon-induced very large GTPase 1-like [Source:NCBI gene;Acc:110255360]	-	-	-	-	-	GO:0005525//GTP binding	-
ENSSSCG00000035420	459	337	10153	9871	3.29	3.02	97.17	89.24	3.155	93.205	4.88469544	0	0	HES4	hes family bHLH transcription factor 4 [Source:NCBI gene;Acc:100739264]	Human Diseases	Infectious diseases	ko05165//Human papillomavirus infection	K09089	GO:0005634//nucleus	GO:0000977//RNA polymerase II regulatory region sequence-specific DNA binding;GO:0001227//DNA-binding transcription repressor activity, RNA polymerase II-specific;GO:0003677//DNA binding;GO:0046983//protein dimerization activity;GO:0070888//E-box binding;GO:0071820//N-box binding	GO:0000122//negative regulation of transcription by RNA polymerase II;GO:0006355//regulation of transcription, DNA-templated;GO:0009952//anterior/posterior pattern specification;GO:0030154//cell differentiation;GO:0045665//negative regulation of neuron differentiation
ENSSSCG00000036383	1506	1264	8989	9324	24.77	25.94	197.48	193.59	25.355	195.535	2.947084688	0	0	LGALS3BP	galectin 3 binding protein [Source:NCBI gene;Acc:110255948]	-	-	-	-	GO:0005615//extracellular space;GO:0016020//membrane	GO:0005044//scavenger receptor activity;GO:0005515//protein binding	GO:0006897//endocytosis
ENSSSCG00000037572	437	354	4398	4693	8.89	8.99	119.43	120.4	8.94	119.915	3.745593493	0	0	EPSTI1	epithelial stromal interaction 1 [Source:NCBI gene;Acc:100625050]	-	-	-	-	-	-	-
ENSSSCG00000040575	621	482	24967	24075	32.27	31.26	1731.41	1577.2	31.765	1654.305	5.702643416	0	0	ISG15	ISG15 ubiquitin like modifier [Source:NCBI gene;Acc:100145895]	Human Diseases;Human Diseases;Organismal Systems	Infectious diseases;Infectious diseases;Immune system	ko05165//Human papillomavirus infection;ko05169//Epstein-Barr virus infection;ko04622//RIG-I-like receptor signaling pathway	K12159;K12159;K12159	GO:0005576//extracellular region;GO:0005634//nucleus;GO:0005737//cytoplasm	GO:0005178//integrin binding;GO:0005515//protein binding;GO:0031386//protein tag;GO:0031625//ubiquitin protein ligase binding	GO:0007229//integrin-mediated signaling pathway;GO:0009617//response to bacterium;GO:0019941//modification-dependent protein catabolic process;GO:0030501//positive regulation of bone mineralization;GO:0031397//negative regulation of protein ubiquitination;GO:0032020//ISG15-protein conjugation;GO:0032649//regulation of interferon-gamma production;GO:0034340//response to type I interferon;GO:004274…
ENSSSCG00000030277	1215	919	6300	6702	6.77	6.42	45.76	46.11	6.595	45.935	2.800149264	3.94E-303	1.27E-300	-	-	-	-	-	-	GO:0005730//nucleolus;GO:0005737//cytoplasm	GO:0003727//single-stranded RNA binding;GO:0004519//endonuclease activity;GO:0016891//endoribonuclease activity, producing 5'-phosphomonoesters	GO:0006281//DNA repair;GO:0090305//nucleic acid phosphodiester bond hydrolysis;GO:0090502//RNA phosphodiester bond hydrolysis, endonucleolytic
ENSSSCG00000033613	719	543	4780	4954	4.37	4.1	38.73	37.92	4.235	38.325	3.177851917	7.32E-303	2.31E-300	FOXS1	forkhead box S1 [Source:NCBI gene;Acc:102167710]	-	-	-	-	GO:0005634//nucleus	GO:0000981//DNA-binding transcription factor activity, RNA polymerase II-specific;GO:0003677//DNA binding;GO:0003700//DNA-binding transcription factor activity;GO:0043565//sequence-specific DNA binding	GO:0001568//blood vessel development;GO:0006355//regulation of transcription, DNA-templated;GO:0006357//regulation of transcription by RNA polymerase II;GO:0009653//anatomical structure morphogenesis;GO:0030154//cell differentiation
ENSSSCG00000001912	952	699	5504	5854	5.09	4.63	38.41	38.43	4.86	38.42	2.9828293	1.42E-300	4.37E-298	PML	promyelocytic leukemia [Source:NCBI gene;Acc:100157336]	Human Diseases;Human Diseases;Cellular Processes;Human Diseases;Human Diseases;Genetic Information Processing;Human Diseases	Cancers;Infectious diseases;Transport and catabolism;Cancers;Infectious diseases;Folding, sorting and degradation;Cancers	ko05200//Pathways in cancer;ko05168//Herpes simplex infection;ko04144//Endocytosis;ko05202//Transcriptional misregulation in cancers;ko05164//Influenza A;ko04120//Ubiquitin mediated proteolysis;ko05221//Acute myeloid leukemia	K10054;K10054;K10054;K10054;K10054;K10054;K10054	GO:0000784//nuclear chromosome, telomeric region;GO:0000792//heterochromatin;GO:0005634//nucleus;GO:0005654//nucleoplasm;GO:0005730//nucleolus;GO:0005737//cytoplasm;GO:0005829//cytosol;GO:0016363//nuclear matrix;GO:0016605//PML body;GO:0042406//extrinsic component of endoplasmic reticulum membrane	GO:0003713//transcription coactivator activity;GO:0008270//zinc ion binding;GO:0031625//ubiquitin protein ligase binding;GO:0032183//SUMO binding;GO:0042803//protein homodimerization activity;GO:0046332//SMAD binding;GO:0140037//sumo-dependent protein binding	GO:0001666//response to hypoxia;GO:0001932//regulation of protein phosphorylation;GO:0006355//regulation of transcription, DNA-templated;GO:0006606//protein import into nucleus;GO:0006919//activation of cysteine-type endopeptidase activity involved in apoptotic process;GO:0006977//DNA damage response, signal transduction by p53 class mediator resulting in cell cycle arrest;GO:0007050//cell cycle …
ENSSSCG00000034570	349	293	3260	3665	11.88	12.45	148.07	157.26	12.165	152.665	3.649561122	6.73E-296	2.03E-293	-	interferon alpha inducible protein 6 [Source:NCBI gene;Acc:110261124]	-	-	-	-	GO:0016020//membrane;GO:0016021//integral component of membrane	-	-
ENSSSCG00000012853	832	551	5774	6082	13.05	10.74	120.31	120.12	11.895	120.215	3.337189745	1.98E-294	5.84E-292	IRF7	interferon regulatory factor 7 [Source:NCBI gene;Acc:100037289]	Human Diseases;Human Diseases;Human Diseases;Human Diseases;Human Diseases;Human Diseases;Human Diseases;Human Diseases;Organismal Systems;Organismal Systems;Organismal Systems;Organismal Systems	Infectious diseases;Infectious diseases;Cancers;Infectious diseases;Infectious diseases;Infectious diseases;Infectious diseases;Infectious diseases;Immune system;Immune system;Immune system;Immune system	ko05168//Herpes simplex infection;ko05169//Epstein-Barr virus infection;ko05203//Viral carcinogenesis;ko05162//Measles;ko05167//Kaposi sarcoma-associated herpesvirus infection;ko05161//Hepatitis B;ko05164//Influenza A;ko05160//Hepatitis C;ko04621//NOD-like receptor signaling pathway;ko04620//Toll-like receptor signaling pathway;ko04622//RIG-I-like receptor signaling pathway;ko04623//Cytosolic DNA…	K09447;K09447;K09447;K09447;K09447;K09447;K09447;K09447;K09447;K09447;K09447;K09447	GO:0005634//nucleus;GO:0005654//nucleoplasm;GO:0005737//cytoplasm;GO:0005829//cytosol	GO:0000978//RNA polymerase II proximal promoter sequence-specific DNA binding;GO:0000981//DNA-binding transcription factor activity, RNA polymerase II-specific;GO:0000987//proximal promoter sequence-specific DNA binding;GO:0003677//DNA binding;GO:0003700//DNA-binding transcription factor activity;GO:0005515//protein binding;GO:0044212//transcription regulatory region DNA binding	GO:0002819//regulation of adaptive immune response;GO:0006355//regulation of transcription, DNA-templated;GO:0010468//regulation of gene expression;GO:0016064//immunoglobulin mediated immune response;GO:0032481//positive regulation of type I interferon production;GO:0032607//interferon-alpha production;GO:0032608//interferon-beta production;GO:0032727//positive regulation of interferon-alpha prod…
ENSSSCG00000032343	96	84	2998	2833	1.84	2.01	76.77	68.54	1.925	72.655	5.238131734	2.29E-293	6.62E-291	CCL4	C-C motif chemokine ligand 4 [Source:NCBI gene;Acc:396668]	Environmental Information Processing;Human Diseases;Organismal Systems;Environmental Information Processing;Organismal Systems;Environmental Information Processing;Organismal Systems	Signaling molecules and interaction;Infectious diseases;Immune system;Signal transduction;Immune system;Signaling molecules and interaction;Immune system	ko04060//Cytokine-cytokine receptor interaction;ko05163//Human cytomegalovirus infection;ko04062//Chemokine signaling pathway;ko04064//NF-kappa B signaling pathway;ko04620//Toll-like receptor signaling pathway;ko04061//Viral protein interaction with cytokine and cytokine receptor;ko04623//Cytosolic DNA-sensing pathway	K12964;K12964;K12964;K12964;K12964;K12964;K12964	GO:0005576//extracellular region;GO:0005615//extracellular space	GO:0005125//cytokine activity;GO:0008009//chemokine activity;GO:0048020//CCR chemokine receptor binding	GO:0002548//monocyte chemotaxis;GO:0006935//chemotaxis;GO:0006954//inflammatory response;GO:0006955//immune response;GO:0007165//signal transduction;GO:0007186//G protein-coupled receptor signaling pathway;GO:0030593//neutrophil chemotaxis;GO:0043547//positive regulation of GTPase activity;GO:0048247//lymphocyte chemotaxis;GO:0060326//cell chemotaxis;GO:0070098//chemokine-mediated signaling pathw…
ENSSSCG00000017420	504	431	4044	4128	7.1	7.58	76.18	73.36	7.34	74.77	3.348607565	1.26E-288	3.59E-286	CNP	2',3'-cyclic nucleotide 3' phosphodiesterase [Source:NCBI gene;Acc:100511587]	-	-	-	-	GO:0005615//extracellular space;GO:0005654//nucleoplasm;GO:0005737//cytoplasm;GO:0005829//cytosol;GO:0016020//membrane;GO:0042470//melanosome;GO:0043209//myelin sheath	GO:0003723//RNA binding;GO:0004113//2',3'-cyclic-nucleotide 3'-phosphodiesterase activity;GO:0016787//hydrolase activity	GO:0007409//axonogenesis;GO:0008344//adult locomotory behavior;GO:0009214//cyclic nucleotide catabolic process;GO:0009636//response to toxic substance;GO:0048709//oligodendrocyte differentiation
ENSSSCG00000023379	881	840	6501	6704	12.29	14.21	124.65	122.52	13.25	123.585	3.221439383	6.36E-282	1.77E-279	UBE2L6	ubiquitin conjugating enzyme E2 L6 [Source:NCBI gene;Acc:100514753]	Human Diseases;Genetic Information Processing	Neurodegenerative diseases;Folding, sorting and degradation	ko05012//Parkinson disease;ko04120//Ubiquitin mediated proteolysis	K04553;K04553	GO:0000151//ubiquitin ligase complex	GO:0000166//nucleotide binding;GO:0005524//ATP binding;GO:0016740//transferase activity;GO:0031625//ubiquitin protein ligase binding;GO:0042296//ISG15 transferase activity;GO:0061631//ubiquitin conjugating enzyme activity	GO:0006511//ubiquitin-dependent protein catabolic process;GO:0016567//protein ubiquitination;GO:0032020//ISG15-protein conjugation
ENSSSCG00000032652	786	695	5368	5395	6.24	7.06	56.73	54.57	6.65	55.65	3.064955442	8.64E-280	2.36E-277	-	schlafen family member 11 [Source:NCBI gene;Acc:100625890]	-	-	-	-	-	GO:0000049//tRNA binding	GO:0051607//defense response to virus
ENSSSCG00000033453	472	398	3608	3795	10.22	10.83	104.67	104.32	10.525	104.495	3.311541774	7.43E-278	1.99E-275	BST2	bone marrow stromal cell antigen 2 [Source:NCBI gene;Acc:100302088]	Human Diseases;Human Diseases	Infectious diseases;Infectious disease: viral	ko05168//Herpes simplex infection;ko05170//Human immunodeficiency virus 1 infection	K06731;K06731	GO:0005794//Golgi apparatus;GO:0009986//cell surface;GO:0016020//membrane;GO:0016021//integral component of membrane	GO:0008191//metalloendopeptidase inhibitor activity	GO:0010951//negative regulation of endopeptidase activity;GO:0045087//innate immune response;GO:0051607//defense response to virus
ENSSSCG00000006923	827	712	5317	5297	9.68	10	82.51	77.81	9.84	80.16	3.026152288	2.53E-272	6.67E-270	GBP2	guanylate binding protein 2, interferon-inducible [Source:NCBI gene;Acc:100153137]	Organismal Systems	Immune system	ko04621//NOD-like receptor signaling pathway	K20897	GO:0020005//symbiont-containing vacuole membrane;GO:0031410//cytoplasmic vesicle	GO:0000166//nucleotide binding;GO:0003924//GTPase activity;GO:0005525//GTP binding	GO:0042832//defense response to protozoan;GO:0050830//defense response to Gram-positive bacterium;GO:0071346//cellular response to interferon-gamma
ENSSSCG00000015549	1177	896	5525	5865	8.26	7.85	51.77	51.92	8.055	51.845	2.686248366	7.09E-265	1.83E-262	RNASEL	ribonuclease L [Source:NCBI gene;Acc:100048946]	Human Diseases;Human Diseases;Human Diseases;Organismal Systems	Infectious diseases;Infectious diseases;Infectious diseases;Immune system	ko05168//Herpes simplex infection;ko05164//Influenza A;ko05160//Hepatitis C;ko04621//NOD-like receptor signaling pathway	K01165;K01165;K01165;K01165	-	GO:0003723//RNA binding;GO:0004540//ribonuclease activity;GO:0004672//protein kinase activity;GO:0005515//protein binding;GO:0005524//ATP binding;GO:0043021//ribonucleoprotein complex binding	GO:0006397//mRNA processing;GO:0006468//protein phosphorylation;GO:0043488//regulation of mRNA stability;GO:0045071//negative regulation of viral genome replication;GO:0045444//fat cell differentiation;GO:0045944//positive regulation of transcription by RNA polymerase II;GO:0046326//positive regulation of glucose import;GO:0051607//defense response to virus;GO:0090501//RNA phosphodiester bond hyd…
ENSSSCG00000030300	700	634	5572	5199	46.87	52.99	497.93	438.9	49.93	468.415	3.229808464	5.42E-249	1.38E-246	-	metallothionein-2A [Source:NCBI gene;Acc:396827]	Organismal Systems	Digestive system	ko04978//Mineral absorption	K14739	GO:0005623//cell;GO:0005634//nucleus;GO:0005737//cytoplasm;GO:0048471//perinuclear region of cytoplasm	GO:0008270//zinc ion binding;GO:0046872//metal ion binding	GO:0006882//cellular zinc ion homeostasis;GO:0010273//detoxification of copper ion;GO:0045926//negative regulation of growth;GO:0071276//cellular response to cadmium ion;GO:0071280//cellular response to copper ion;GO:0071294//cellular response to zinc ion
ENSSSCG00000002385	308	250	3008	2922	2.94	2.95	38.24	34.96	2.945	36.6	3.635504109	3.01E-247	7.52E-245	TGFB3	transforming growth factor beta 3 [Source:NCBI gene;Acc:397400]	Human Diseases;Human Diseases;Environmental Information Processing;Environmental Information Processing;Human Diseases;Environmental Information Processing;Human Diseases;Human Diseases;Human Diseases;Human Diseases;Human Diseases;Cellular Processes;Human Diseases;Human Diseases;Human Diseases;Environmental Information Processing;Cellular Processes;Human Diseases;Human Diseases;Human Diseases;Env…	Cancers;Infectious diseases;Signal transduction;Signaling molecules and interaction;Infectious diseases;Signal transduction;Immune diseases;Infectious diseases;Infectious diseases;Infectious diseases;Cancers;Cell growth and death;Infectious diseases;Infectious diseases;Cancers;Signal transduction;Cell growth and death;Infectious diseases;Immune diseases;Endocrine and metabolic diseases;Signal tra…	ko05200//Pathways in cancer;ko05166//HTLV-I infection;ko04010//MAPK signaling pathway;ko04060//Cytokine-cytokine receptor interaction;ko05152//Tuberculosis;ko04390//Hippo signaling pathway;ko05323//Rheumatoid arthritis;ko05144//Malaria;ko05146//Amoebiasis;ko05161//Hepatitis B;ko05225//Hepatocellular carcinoma;ko04218//Cellular senescence;ko05142//Chagas disease (American trypanosomiasis);ko05140/…	K13377;K13377;K13377;K13377;K13377;K13377;K13377;K13377;K13377;K13377;K13377;K13377;K13377;K13377;K13377;K13377;K13377;K13377;K13377;K13377;K13377;K13377;K13377;K13377;K13377;K13377;K13377	GO:0005576//extracellular region;GO:0005615//extracellular space;GO:0016020//membrane;GO:0016021//integral component of membrane;GO:0031012//extracellular matrix;GO:0043231//intracellular membrane-bounded organelle;GO:0062023//collagen-containing extracellular matrix	GO:0005114//type II transforming growth factor beta receptor binding;GO:0005125//cytokine activity;GO:0005160//transforming growth factor beta receptor binding;GO:0008083//growth factor activity;GO:0034713//type I transforming growth factor beta receptor binding;GO:0034714//type III transforming growth factor beta receptor binding;GO:0042802//identical protein binding;GO:0050431//transforming gro…	GO:0001666//response to hypoxia;GO:0007165//signal transduction;GO:0007179//transforming growth factor beta receptor signaling pathway;GO:0007435//salivary gland morphogenesis;GO:0008284//positive regulation of cell proliferation;GO:0008285//negative regulation of cell proliferation;GO:0010718//positive regulation of epithelial to mesenchymal transition;GO:0010862//positive regulation of pathway-…
ENSSSCG00000038185	5223	4491	22087	21281	40.96	43.94	231	210.61	42.45	220.805	2.378936383	7.52E-245	1.85E-242	EREG	epiregulin [Source:NCBI gene;Acc:100620969]	Environmental Information Processing;Environmental Information Processing;Human Diseases;Environmental Information Processing	Signal transduction;Signal transduction;Cancers;Signal transduction	ko04151//PI3K-Akt signaling pathway;ko04010//MAPK signaling pathway;ko05210//Colorectal cancer;ko04012//ErbB signaling pathway	K09784;K09784;K09784;K09784	GO:0005615//extracellular space;GO:0016020//membrane;GO:0016021//integral component of membrane	GO:0005154//epidermal growth factor receptor binding;GO:0008083//growth factor activity	GO:0007173//epidermal growth factor receptor signaling pathway;GO:0008284//positive regulation of cell proliferation
ENSSSCG00000006543	3033	2575	10580	11092	16.31	17.25	76.03	75.24	16.78	75.635	2.172311278	7.14E-234	1.72E-231	ADAR	adenosine deaminase RNA specific [Source:NCBI gene;Acc:100523784]	Human Diseases;Human Diseases;Organismal Systems	Infectious diseases;Infectious diseases;Immune system	ko05162//Measles;ko05164//Influenza A;ko04623//Cytosolic DNA-sensing pathway	K12968;K12968;K12968	GO:0005634//nucleus;GO:0005730//nucleolus;GO:0005737//cytoplasm	GO:0003723//RNA binding;GO:0003725//double-stranded RNA binding;GO:0003726//double-stranded RNA adenosine deaminase activity;GO:0004000//adenosine deaminase activity;GO:0008251//tRNA-specific adenosine deaminase activity	GO:0006382//adenosine to inosine editing;GO:0006396//RNA processing
ENSSSCG00000027529	4655	3286	24458	21887	38.32	34.02	236.42	201.61	36.17	219.015	2.598164178	3.34E-228	7.93E-226	BIRC3	baculoviral IAP repeat-containing protein 2 [Source:NCBI gene;Acc:100622859]	Human Diseases;Human Diseases;Environmental Information Processing;Human Diseases;Cellular Processes;Cellular Processes;Genetic Information Processing;Organismal Systems;Cellular Processes;Environmental Information Processing;Human Diseases;Environmental Information Processing;Human Diseases;Human Diseases;Organismal Systems;Cellular Processes	Cancers;Infectious diseases;Signal transduction;Infectious diseases;Cellular community - eukaryotes;Cell growth and death;Folding, sorting and degradation;Immune system;Cell growth and death;Signal transduction;Infectious diseases;Signal transduction;Cancers;Drug resistance;Immune system;Cell growth and death	ko05200//Pathways in cancer;ko05168//Herpes simplex infection;ko04390//Hippo signaling pathway;ko05132//Salmonella infection;ko04510//Focal adhesion;ko04217//Necroptosis;ko04120//Ubiquitin mediated proteolysis;ko04621//NOD-like receptor signaling pathway;ko04210//Apoptosis;ko04064//NF-kappa B signaling pathway;ko05145//Toxoplasmosis;ko04668//TNF signaling pathway;ko05222//Small cell lung cancer;k…	K16060;K16060;K16060;K16060;K16060;K16060;K16060;K16060;K16060;K16060;K16060;K16060;K16060;K16060;K16060;K16060	-	-	GO:0042981//regulation of apoptotic process
ENSSSCG00000004172	326	244	2573	2651	1.86	1.7	19.27	18.72	1.78	18.995	3.415670566	1.36E-225	3.17E-223	SLC2A12	solute carrier family 2 member 12 [Source:NCBI gene;Acc:100517381]	-	-	-	-	GO:0005887//integral component of plasma membrane;GO:0016020//membrane;GO:0016021//integral component of membrane	GO:0005351//carbohydrate:proton symporter activity;GO:0022857//transmembrane transporter activity	GO:0008643//carbohydrate transport;GO:0046323//glucose import;GO:0055085//transmembrane transport;GO:1902600//proton transmembrane transport;GO:1904659//glucose transmembrane transport
ENSSSCG00000034802	250	162	2362	2449	4.91	3.97	61.93	60.65	4.44	61.29	3.787020123	8.56E-219	1.97E-216	-	receptor transporter protein 4 [Source:NCBI gene;Acc:110256385]	-	-	-	-	GO:0005737//cytoplasm	GO:0031849//olfactory receptor binding	GO:0001580//detection of chemical stimulus involved in sensory perception of bitter taste;GO:0006612//protein targeting to membrane;GO:0051205//protein insertion into membrane
ENSSSCG00000016502	348	269	2436	2689	2.54	2.45	23.71	24.73	2.495	24.22	3.279087144	2.19E-217	4.96E-215	PARP12	poly(ADP-ribose) polymerase family member 12 [Source:NCBI gene;Acc:100515805]	-	-	-	-	-	GO:0003950//NAD+ ADP-ribosyltransferase activity;GO:0046872//metal ion binding;GO:1990404//protein ADP-ribosylase activity	GO:0070213//protein auto-ADP-ribosylation
ENSSSCG00000000774	68	36	1933	1890	0.85	0.57	31.73	29.13	0.71	30.43	5.421531499	1.60E-207	3.57E-205	USP18	ubiquitin specific peptidase 18 [Source:NCBI gene;Acc:396777]	-	-	-	-	-	GO:0004197//cysteine-type endopeptidase activity;GO:0004843//thiol-dependent ubiquitin-specific protease activity;GO:0036459//thiol-dependent ubiquitinyl hydrolase activity	GO:0006511//ubiquitin-dependent protein catabolic process;GO:0016579//protein deubiquitination
ENSSSCG00000001404	172	192	2585	2518	1.94	2.7	38.85	35.76	2.32	37.305	4.007172298	2.29E-206	5.02E-204	TNF	tumor necrosis factor [Source:NCBI gene;Acc:397086]	Human Diseases;Human Diseases;Human Diseases;Human Diseases;Environmental Information Processing;Human Diseases;Environmental Information Processing;Human Diseases;Human Diseases;Human Diseases;Human Diseases;Human Diseases;Human Diseases;Human Diseases;Human Diseases;Human Diseases;Organismal Systems;Human Diseases;Human Diseases;Environmental Information Processing;Human Diseases;Human Diseases…	Infectious diseases;Neurodegenerative diseases;Infectious diseases;Infectious diseases;Signal transduction;Infectious disease: viral;Signaling molecules and interaction;Infectious diseases;Infectious diseases;Infectious diseases;Infectious diseases;Immune diseases;Infectious diseases;Cancers;Infectious diseases;Infectious diseases;Immune system;Infectious diseases;Infectious disease: bacterial;Si…	ko05168//Herpes simplex infection;ko05010//Alzheimer disease;ko05166//HTLV-I infection;ko05165//Human papillomavirus infection;ko04010//MAPK signaling pathway;ko05170//Human immunodeficiency virus 1 infection;ko04060//Cytokine-cytokine receptor interaction;ko05152//Tuberculosis;ko05169//Epstein-Barr virus infection;ko05131//Shigellosis;ko05163//Human cytomegalovirus infection;ko05323//Rheumatoid …	K03156;K03156;K03156;K03156;K03156;K03156;K03156;K03156;K03156;K03156;K03156;K03156;K03156;K03156;K03156;K03156;K03156;K03156;K03156;K03156;K03156;K03156;K03156;K03156;K03156;K03156;K03156;K03156;K03156;K03156;K03156;K03156;K03156;K03156;K03156;K03156;K03156;K03156;K03156;K03156;K03156;K03156;K03156;K03156;K03156;K03156;K03156;K03156;K03156;K03156;K03156;K03156;K03156;K03156;K03156;K03156;K03156;…	GO:0005576//extracellular region;GO:0005615//extracellular space;GO:0005886//plasma membrane;GO:0009986//cell surface;GO:0016020//membrane;GO:0016021//integral component of membrane	GO:0005125//cytokine activity;GO:0005164//tumor necrosis factor receptor binding;GO:0005515//protein binding	GO:0006955//immune response;GO:0007165//signal transduction;GO:0008625//extrinsic apoptotic signaling pathway via death domain receptors;GO:0033209//tumor necrosis factor-mediated signaling pathway;GO:0043123//positive regulation of I-kappaB kinase/NF-kappaB signaling;GO:0045598//regulation of fat cell differentiation;GO:0045944//positive regulation of transcription by RNA polymerase II;GO:005109…
ENSSSCG00000001233	825	610	3793	3927	8.91	8.57	55.47	53.81	8.74	54.64	2.644252299	1.99E-204	4.29E-202	TRIM26	tripartite motif containing 26 [Source:NCBI gene;Acc:100144460]	-	-	-	-	GO:0005737//cytoplasm	GO:0005515//protein binding;GO:0008270//zinc ion binding;GO:0046872//metal ion binding	GO:0045087//innate immune response;GO:0046597//negative regulation of viral entry into host cell;GO:0051091//positive regulation of DNA-binding transcription factor activity;GO:1902187//negative regulation of viral release from host cell
ENSSSCG00000025618	3536	3124	13342	13177	43.87	48.46	221.4	206.42	46.165	213.91	2.212132536	6.78E-204	1.44E-201	TAP1	transporter 1, ATP binding cassette subfamily B member [Source:NCBI gene;Acc:733649]	Human Diseases;Human Diseases;Human Diseases;Cellular Processes;Human Diseases;Organismal Systems;Environmental Information Processing;Human Diseases	Infectious diseases;Infectious disease: viral;Infectious diseases;Transport and catabolism;Infectious diseases;Immune system;Membrane transport;Immune diseases	ko05168//Herpes simplex infection;ko05170//Human immunodeficiency virus 1 infection;ko05169//Epstein-Barr virus infection;ko04145//Phagosome;ko05163//Human cytomegalovirus infection;ko04612//Antigen processing and presentation;ko02010//ABC transporters;ko05340//Primary immunodeficiency	K05653;K05653;K05653;K05653;K05653;K05653;K05653;K05653	GO:0016020//membrane;GO:0016021//integral component of membrane;GO:0030176//integral component of endoplasmic reticulum membrane;GO:0042825//TAP complex	GO:0000166//nucleotide binding;GO:0005524//ATP binding;GO:0015433//peptide antigen-transporting ATPase activity;GO:0016887//ATPase activity;GO:0042287//MHC protein binding;GO:0042626//ATPase activity, coupled to transmembrane movement of substances;GO:0046979//TAP2 binding	GO:0002479//antigen processing and presentation of exogenous peptide antigen via MHC class I, TAP-dependent;GO:0055085//transmembrane transport
ENSSSCG00000017705	859	746	5714	5080	28.1	30.46	249.48	209.53	29.28	229.505	2.970538126	3.71E-201	7.79E-199	CCL5	C-C motif chemokine ligand 5 [Source:NCBI gene;Acc:396613]	Human Diseases;Environmental Information Processing;Human Diseases;Human Diseases;Human Diseases;Organismal Systems;Human Diseases;Human Diseases;Organismal Systems;Environmental Information Processing;Organismal Systems;Environmental Information Processing;Human Diseases;Organismal Systems;Human Diseases	Infectious diseases;Signaling molecules and interaction;Infectious diseases;Infectious diseases;Immune diseases;Immune system;Infectious diseases;Infectious diseases;Immune system;Signal transduction;Immune system;Signaling molecules and interaction;Infectious diseases;Immune system;Neurodegenerative diseases	ko05168//Herpes simplex infection;ko04060//Cytokine-cytokine receptor interaction;ko05131//Shigellosis;ko05163//Human cytomegalovirus infection;ko05323//Rheumatoid arthritis;ko04062//Chemokine signaling pathway;ko05164//Influenza A;ko05142//Chagas disease (American trypanosomiasis);ko04621//NOD-like receptor signaling pathway;ko04668//TNF signaling pathway;ko04620//Toll-like receptor signaling pa…	K12499;K12499;K12499;K12499;K12499;K12499;K12499;K12499;K12499;K12499;K12499;K12499;K12499;K12499;K12499	GO:0005576//extracellular region;GO:0005615//extracellular space;GO:0005623//cell;GO:0005737//cytoplasm	GO:0004435//phosphatidylinositol phospholipase C activity;GO:0004672//protein kinase activity;GO:0005125//cytokine activity;GO:0008009//chemokine activity;GO:0016004//phospholipase activator activity;GO:0030298//receptor signaling protein tyrosine kinase activator activity;GO:0031726//CCR1 chemokine receptor binding;GO:0031730//CCR5 chemokine receptor binding;GO:0042056//chemoattractant activity;…	GO:0000165//MAPK cascade;GO:0002548//monocyte chemotaxis;GO:0006816//calcium ion transport;GO:0006874//cellular calcium ion homeostasis;GO:0006887//exocytosis;GO:0006935//chemotaxis;GO:0006954//inflammatory response;GO:0006955//immune response;GO:0007159//leukocyte cell-cell adhesion;GO:0007186//G protein-coupled receptor signaling pathway;GO:0007267//cell-cell signaling;GO:0009636//response to t…
ENSSSCG00000016512	2038	1572	7481	7353	12.61	12.16	61.64	57.19	12.385	59.415	2.262233333	1.04E-200	2.15E-198	ZC3HAV1	zinc finger CCCH-type containing, antiviral 1 [Source:NCBI gene;Acc:100415778]	-	-	-	-	-	GO:0003950//NAD+ ADP-ribosyltransferase activity;GO:0046872//metal ion binding	-
ENSSSCG00000011876	624	551	3435	3493	5.11	5.64	37.76	36.24	5.375	37	2.783188611	4.64E-198	9.47E-196	DTX3L	deltex E3 ubiquitin ligase 3L [Source:NCBI gene;Acc:100520459]	Environmental Information Processing	Signal transduction	ko04330//Notch signaling pathway	K06058	GO:0005634//nucleus;GO:0005654//nucleoplasm;GO:0005737//cytoplasm;GO:0005764//lysosome;GO:0005769//early endosome;GO:0005829//cytosol;GO:0032991//protein-containing complex	GO:0004842//ubiquitin-protein transferase activity;GO:0004857//enzyme inhibitor activity;GO:0008047//enzyme activator activity;GO:0019899//enzyme binding;GO:0042393//histone binding;GO:0044389//ubiquitin-like protein ligase binding;GO:0061630//ubiquitin protein ligase activity;GO:0097677//STAT family protein binding	GO:0002230//positive regulation of defense response to virus by host;GO:0006302//double-strand break repair;GO:0006511//ubiquitin-dependent protein catabolic process;GO:0006974//cellular response to DNA damage stimulus;GO:0007219//Notch signaling pathway;GO:0008333//endosome to lysosome transport;GO:0010390//histone monoubiquitination;GO:0016567//protein ubiquitination;GO:0032092//positive regula…
ENSSSCG00000014565	4921	3839	12685	14241	260.69	255.47	953.26	1002.14	258.08	977.7	1.921573509	8.25E-197	1.66E-194	-	interferon-induced transmembrane protein 1 [Source:NCBI gene;Acc:100127358]	-	-	-	-	GO:0005886//plasma membrane;GO:0016020//membrane;GO:0016021//integral component of membrane	-	GO:0034341//response to interferon-gamma;GO:0035455//response to interferon-alpha;GO:0035456//response to interferon-beta;GO:0045071//negative regulation of viral genome replication;GO:0046597//negative regulation of viral entry into host cell;GO:0051607//defense response to virus;GO:0060337//type I interferon signaling pathway
ENSSSCG00000002516	5171	4838	22923	21980	70.98	82.56	398.33	361.24	76.77	379.785	2.306568373	9.50E-196	1.88E-193	WARS1	tryptophanyl-tRNA synthetase 1 [Source:NCBI gene;Acc:100515390]	Genetic Information Processing	Translation	ko00970//Aminoacyl-tRNA biosynthesis	K01867	GO:0005634//nucleus;GO:0005737//cytoplasm;GO:0005829//cytosol;GO:0032991//protein-containing complex	GO:0000166//nucleotide binding;GO:0004812//aminoacyl-tRNA ligase activity;GO:0004830//tryptophan-tRNA ligase activity;GO:0005524//ATP binding;GO:0016874//ligase activity;GO:0019210//kinase inhibitor activity;GO:0019901//protein kinase binding;GO:0019904//protein domain specific binding;GO:0042803//protein homodimerization activity	GO:0001933//negative regulation of protein phosphorylation;GO:0006412//translation;GO:0006418//tRNA aminoacylation for protein translation;GO:0006436//tryptophanyl-tRNA aminoacylation;GO:0006469//negative regulation of protein kinase activity;GO:0010628//positive regulation of gene expression;GO:0010835//regulation of protein ADP-ribosylation;GO:0031334//positive regulation of protein complex ass…
ENSSSCG00000009240	43	34	1590	1644	1.28	1.31	56.49	56.88	1.295	56.685	5.451943016	5.77E-186	1.13E-183	-	placenta associated 8 [Source:NCBI gene;Acc:100525175]	-	-	-	-	-	-	-
ENSSSCG00000039751	679	528	3456	3351	3.33	3.23	22.69	20.84	3.28	21.765	2.7302423	6.26E-185	1.21E-182	NLRC5	NLR family CARD domain containing 5 [Source:NCBI gene;Acc:100135667]	-	-	-	-	GO:0005634//nucleus	GO:0000166//nucleotide binding;GO:0005515//protein binding;GO:0005524//ATP binding	GO:0035556//intracellular signal transduction;GO:0045345//positive regulation of MHC class I biosynthetic process;GO:0045944//positive regulation of transcription by RNA polymerase II;GO:0060339//negative regulation of type I interferon-mediated signaling pathway
ENSSSCG00000000647	1041	826	3871	4124	13.42	13.29	66.61	67.04	13.355	66.825	2.323007956	2.42E-183	4.62E-181	OLR1	oxidized low density lipoprotein receptor 1 [Source:NCBI gene;Acc:396724]	Cellular Processes;Organismal Systems	Transport and catabolism;Endocrine system	ko04145//Phagosome;ko03320//PPAR signaling pathway	K08763;K08763	GO:0005654//nucleoplasm;GO:0005886//plasma membrane;GO:0016020//membrane;GO:0016021//integral component of membrane;GO:0043231//intracellular membrane-bounded organelle;GO:0043235//receptor complex	GO:0030246//carbohydrate binding;GO:0042802//identical protein binding	-
ENSSSCG00000026454	334	274	3763	3012	4.08	4.18	61.41	46.44	4.13	53.925	3.706740585	2.98E-182	5.60E-180	PMAIP1	phorbol-12-myristate-13-acetate-induced protein 1 [Source:NCBI gene;Acc:397278]	Human Diseases;Human Diseases;Cellular Processes;Human Diseases;Cellular Processes;Human Diseases;Cellular Processes	Cancers;Cancers;Cell growth and death;Cancers;Cell growth and death;Drug resistance;Cell growth and death	ko05200//Pathways in cancer;ko05203//Viral carcinogenesis;ko04210//Apoptosis;ko05210//Colorectal cancer;ko04115//p53 signaling pathway;ko01524//Platinum drug resistance;ko04215//Apoptosis - multiple species	K10131;K10131;K10131;K10131;K10131;K10131;K10131	GO:0005739//mitochondrion	-	GO:0001836//release of cytochrome c from mitochondria;GO:0006915//apoptotic process;GO:0006919//activation of cysteine-type endopeptidase activity involved in apoptotic process;GO:0006974//cellular response to DNA damage stimulus
ENSSSCG00000003832	5713	4569	16853	16394	93.6	93.43	368.46	338.6	93.515	353.53	1.918562945	5.00E-182	9.28E-180	TACSTD2	tumor associated calcium signal transducer 2 [Source:NCBI gene;Acc:100510966]	-	-	-	-	GO:0005615//extracellular space;GO:0005634//nucleus;GO:0005886//plasma membrane;GO:0009925//basal plasma membrane;GO:0016020//membrane;GO:0016021//integral component of membrane;GO:0016328//lateral plasma membrane	-	GO:0010633//negative regulation of epithelial cell migration;GO:0050678//regulation of epithelial cell proliferation;GO:0051497//negative regulation of stress fiber assembly;GO:0060675//ureteric bud morphogenesis;GO:0090191//negative regulation of branching involved in ureteric bud morphogenesis;GO:1900025//negative regulation of substrate adhesion-dependent cell spreading;GO:1900028//negative re…
ENSSSCG00000006862	280	239	1981	2163	3.77	4.02	35.62	36.74	3.895	36.18	3.215497175	8.49E-182	1.56E-179	VCAM1	vascular cell adhesion molecule 1 [Source:NCBI gene;Acc:396925]	Environmental Information Processing;Organismal Systems;Human Diseases;Environmental Information Processing;Human Diseases;Environmental Information Processing;Human Diseases;Human Diseases	Signaling molecules and interaction;Immune system;Infectious diseases;Signal transduction;Cardiovascular diseases;Signal transduction;Endocrine and metabolic diseases;Infectious diseases	ko04514//Cell adhesion molecules (CAMs);ko04670//Leukocyte transendothelial migration;ko05144//Malaria;ko04064//NF-kappa B signaling pathway;ko05418//Fluid shear stress and atherosclerosis;ko04668//TNF signaling pathway;ko04933//AGE-RAGE signaling pathway in diabetic complications;ko05143//African trypanosomiasis	K06527;K06527;K06527;K06527;K06527;K06527;K06527;K06527	GO:0005887//integral component of plasma membrane;GO:0016020//membrane;GO:0016021//integral component of membrane	GO:0005178//integrin binding	GO:0007155//cell adhesion;GO:0098609//cell-cell adhesion
ENSSSCG00000009592	3878	3343	11160	11728	59.43	63.94	228.22	226.57	61.685	227.395	1.882208917	1.06E-181	1.93E-179	NFIL3	nuclear factor, interleukin 3 regulated [Source:NCBI gene;Acc:100153822]	-	-	-	-	GO:0005634//nucleus	GO:0000977//RNA polymerase II regulatory region sequence-specific DNA binding;GO:0000978//RNA polymerase II proximal promoter sequence-specific DNA binding;GO:0001227//DNA-binding transcription repressor activity, RNA polymerase II-specific;GO:0003677//DNA binding;GO:0003700//DNA-binding transcription factor activity	GO:0000122//negative regulation of transcription by RNA polymerase II;GO:0006351//transcription, DNA-templated;GO:0006355//regulation of transcription, DNA-templated;GO:0006366//transcription by RNA polymerase II;GO:0006955//immune response;GO:0007623//circadian rhythm;GO:0010628//positive regulation of gene expression;GO:0045892//negative regulation of transcription, DNA-templated;GO:0045893//po…
ENSSSCG00000009921	29	24	1667	1894	0.69	0.75	54.92	58.78	0.72	56.85	6.303019632	5.29E-180	9.45E-178	OASL	2'-5'-oligoadenylate synthetase like [Source:NCBI gene;Acc:595119]	Human Diseases	Infectious diseases	ko05165//Human papillomavirus infection	K14608	GO:0005634//nucleus;GO:0005654//nucleoplasm;GO:0005829//cytosol;GO:0016020//membrane	GO:0003723//RNA binding;GO:0003725//double-stranded RNA binding;GO:0005524//ATP binding;GO:0016740//transferase activity	GO:0006955//immune response;GO:0045071//negative regulation of viral genome replication;GO:0051607//defense response to virus;GO:0060700//regulation of ribonuclease activity
ENSSSCG00000013853	954	802	3758	3967	6.19	6.5	32.55	32.46	6.345	32.505	2.356969585	1.15E-179	2.03E-177	HSH2D	hematopoietic SH2 domain containing [Source:NCBI gene;Acc:100511370]	-	-	-	-	GO:0005737//cytoplasm	GO:0035591//signaling adaptor activity	GO:0007165//signal transduction;GO:0009967//positive regulation of signal transduction
ENSSSCG00000002002	909	710	3636	3737	19.41	18.01	102.94	98.93	18.71	100.935	2.431545063	3.80E-179	6.64E-177	IRF9	interferon regulatory factor 9 [Source:NCBI gene;Acc:780415]	Human Diseases;Human Diseases;Human Diseases;Human Diseases;Human Diseases;Human Diseases;Human Diseases;Environmental Information Processing;Cellular Processes;Human Diseases;Organismal Systems;Organismal Systems;Organismal Systems	Infectious diseases;Infectious diseases;Infectious diseases;Cancers;Infectious diseases;Infectious diseases;Infectious diseases;Signal transduction;Cell growth and death;Infectious diseases;Immune system;Development;Immune system	ko05168//Herpes simplex infection;ko05165//Human papillomavirus infection;ko05169//Epstein-Barr virus infection;ko05203//Viral carcinogenesis;ko05162//Measles;ko05167//Kaposi sarcoma-associated herpesvirus infection;ko05164//Influenza A;ko04630//Jak-STAT signaling pathway;ko04217//Necroptosis;ko05160//Hepatitis C;ko04621//NOD-like receptor signaling pathway;ko04380//Osteoclast differentiation;ko0…	K04693;K04693;K04693;K04693;K04693;K04693;K04693;K04693;K04693;K04693;K04693;K04693;K04693	GO:0005634//nucleus	GO:0000981//DNA-binding transcription factor activity, RNA polymerase II-specific;GO:0003700//DNA-binding transcription factor activity;GO:0005515//protein binding;GO:0044212//transcription regulatory region DNA binding	GO:0002376//immune system process;GO:0006355//regulation of transcription, DNA-templated;GO:0006357//regulation of transcription by RNA polymerase II
ENSSSCG00000038562	227	232	2937	2535	3.27	4.17	56.44	46.02	3.72	51.23	3.783614365	4.62E-179	7.96E-177	RND1	Rho family GTPase 1 [Source:NCBI gene;Acc:100737739]	Organismal Systems	Development	ko04360//Axon guidance	K07531	GO:0005737//cytoplasm;GO:0005886//plasma membrane;GO:0005912//adherens junction;GO:0005938//cell cortex;GO:0015629//actin cytoskeleton;GO:0031410//cytoplasmic vesicle;GO:0032153//cell division site;GO:0043231//intracellular membrane-bounded organelle	GO:0000166//nucleotide binding;GO:0003924//GTPase activity;GO:0005102//signaling receptor binding;GO:0005525//GTP binding;GO:0019901//protein kinase binding	GO:0007015//actin filament organization;GO:0007162//negative regulation of cell adhesion;GO:0007163//establishment or maintenance of cell polarity;GO:0007264//small GTPase mediated signal transduction;GO:0007266//Rho protein signal transduction;GO:0008360//regulation of cell shape;GO:0016322//neuron remodeling;GO:0030334//regulation of cell migration;GO:0030950//establishment or maintenance of ac…
ENSSSCG00000008953	1178	1049	5488	5203	25.63	28.57	161.38	144.57	27.1	152.975	2.496931142	4.15E-174	7.08E-172	CXCL8	C-X-C motif chemokine ligand 8 [Source:NCBI gene;Acc:396880]	Human Diseases;Environmental Information Processing;Human Diseases;Human Diseases;Human Diseases;Human Diseases;Human Diseases;Human Diseases;Human Diseases;Human Diseases;Human Diseases;Organismal Systems;Human Diseases;Human Diseases;Human Diseases;Human Diseases;Human Diseases;Cellular Processes;Human Diseases;Environmental Information Processing;Organismal Systems;Human Diseases;Environmental…	Cancers;Signaling molecules and interaction;Infectious diseases;Infectious diseases;Immune diseases;Cancers;Infectious diseases;Infectious diseases;Infectious diseases;Infectious diseases;Infectious diseases;Immune system;Infectious disease: bacterial;Endocrine and metabolic diseases;Infectious diseases;Infectious diseases;Infectious diseases;Cell growth and death;Infectious diseases;Signal trans…	ko05200//Pathways in cancer;ko04060//Cytokine-cytokine receptor interaction;ko05131//Shigellosis;ko05163//Human cytomegalovirus infection;ko05323//Rheumatoid arthritis;ko05202//Transcriptional misregulation in cancers;ko05132//Salmonella infection;ko05130//Pathogenic Escherichia coli infection;ko05167//Kaposi sarcoma-associated herpesvirus infection;ko05144//Malaria;ko05146//Amoebiasis;ko04062//C…	K10030;K10030;K10030;K10030;K10030;K10030;K10030;K10030;K10030;K10030;K10030;K10030;K10030;K10030;K10030;K10030;K10030;K10030;K10030;K10030;K10030;K10030;K10030;K10030;K10030;K10030;K10030;K10030;K10030;K10030	GO:0005576//extracellular region;GO:0005615//extracellular space	GO:0005125//cytokine activity;GO:0005153//interleukin-8 receptor binding;GO:0008009//chemokine activity;GO:0045236//CXCR chemokine receptor binding	GO:0002237//response to molecule of bacterial origin;GO:0006935//chemotaxis;GO:0006952//defense response;GO:0006954//inflammatory response;GO:0006955//immune response;GO:0007050//cell cycle arrest;GO:0007165//signal transduction;GO:0030155//regulation of cell adhesion;GO:0030593//neutrophil chemotaxis;GO:0030595//leukocyte chemotaxis;GO:0031623//receptor internalization;GO:0034976//response to en…
ENSSSCG00000014672	368	299	2100	2419	3.23	3.28	24.63	26.8	3.255	25.715	2.981880705	1.35E-173	2.27E-171	-	tripartite motif-containing protein 34 [Source:NCBI gene;Acc:100738479]	-	-	-	-	-	GO:0005515//protein binding;GO:0008270//zinc ion binding	-
ENSSSCG00000003137	523	442	2764	2748	6.54	6.83	46.4	43.72	6.685	45.06	2.752847848	9.55E-171	1.59E-168	PLEKHA4	pleckstrin homology domain containing A4 [Source:NCBI gene;Acc:100522871]	-	-	-	-	-	-	-
ENSSSCG00000031924	40	40	1394	1447	0.39	0.49	18.11	17.75	0.44	17.93	5.348728154	3.39E-169	5.58E-167	NKX3-1	NK3 homeobox 1 [Source:NCBI gene;Acc:100738625]	Human Diseases;Human Diseases	Cancers;Cancers	ko05200//Pathways in cancer;ko05215//Prostate cancer	K09348;K09348	GO:0005634//nucleus;GO:0005654//nucleoplasm;GO:0005829//cytosol;GO:0090734//site of DNA damage	GO:0000976//transcription regulatory region sequence-specific DNA binding;GO:0000978//RNA polymerase II proximal promoter sequence-specific DNA binding;GO:0003677//DNA binding;GO:0003700//DNA-binding transcription factor activity;GO:0004879//nuclear receptor activity;GO:0008134//transcription factor binding;GO:0008656//cysteine-type endopeptidase activator activity involved in apoptotic process;G…	GO:0001655//urogenital system development;GO:0001656//metanephros development;GO:0001756//somitogenesis;GO:0001934//positive regulation of protein phosphorylation;GO:0006355//regulation of transcription, DNA-templated;GO:0006919//activation of cysteine-type endopeptidase activity involved in apoptotic process;GO:0007431//salivary gland development;GO:0007507//heart development;GO:0008284//positiv…
ENSSSCG00000013313	775	632	3069	3290	6.38	6.5	33.74	34.17	6.44	33.955	2.398491439	2.81E-168	4.57E-166	PRRG4	proline rich and Gla domain 4 [Source:NCBI gene;Acc:100513583]	-	-	-	-	GO:0005576//extracellular region;GO:0016020//membrane;GO:0016021//integral component of membrane	GO:0005509//calcium ion binding	-
ENSSSCG00000005215	1855	1339	5632	6026	12.62	11.3	51.18	51.94	11.96	51.56	2.108034874	1.62E-167	2.61E-165	JAK2	Janus kinase 2 [Source:NCBI gene;Acc:397201]	Human Diseases;Human Diseases;Environmental Information Processing;Human Diseases;Human Diseases;Organismal Systems;Human Diseases;Human Diseases;Environmental Information Processing;Cellular Processes;Human Diseases;Cellular Processes;Organismal Systems;Human Diseases;Organismal Systems;Organismal Systems;Organismal Systems;Human Diseases;Human Diseases;Human Diseases;Organismal Systems;Organism…	Cancers;Infectious diseases;Signal transduction;Infectious diseases;Infectious diseases;Immune system;Infectious diseases;Infectious diseases;Signal transduction;Cell growth and death;Infectious diseases;Cellular community - eukaryotes;Immune system;Cancer: overview;Immune system;Nervous system;Endocrine system;Infectious diseases;Endocrine and metabolic diseases;Drug resistance;Endocrine system;…	ko05200//Pathways in cancer;ko05168//Herpes simplex infection;ko04151//PI3K-Akt signaling pathway;ko05152//Tuberculosis;ko05167//Kaposi sarcoma-associated herpesvirus infection;ko04062//Chemokine signaling pathway;ko05161//Hepatitis B;ko05164//Influenza A;ko04630//Jak-STAT signaling pathway;ko04217//Necroptosis;ko05140//Leishmaniasis;ko04550//Signaling pathways regulating pluripotency of stem cel…	K04447;K04447;K04447;K04447;K04447;K04447;K04447;K04447;K04447;K04447;K04447;K04447;K04447;K04447;K04447;K04447;K04447;K04447;K04447;K04447;K04447;K04447	GO:0005634//nucleus;GO:0005654//nucleoplasm;GO:0005737//cytoplasm;GO:0005856//cytoskeleton;GO:0005886//plasma membrane;GO:0005925//focal adhesion;GO:0012505//endomembrane system;GO:0016020//membrane	GO:0000166//nucleotide binding;GO:0004672//protein kinase activity;GO:0004713//protein tyrosine kinase activity;GO:0004715//non-membrane spanning protein tyrosine kinase activity;GO:0005102//signaling receptor binding;GO:0005131//growth hormone receptor binding;GO:0005524//ATP binding;GO:0016301//kinase activity;GO:0016740//transferase activity;GO:0019901//protein kinase binding;GO:0020037//heme …	GO:0002250//adaptive immune response;GO:0002376//immune system process;GO:0006325//chromatin organization;GO:0006468//protein phosphorylation;GO:0007165//signal transduction;GO:0007260//tyrosine phosphorylation of STAT protein;GO:0010811//positive regulation of cell-substrate adhesion;GO:0016310//phosphorylation;GO:0018108//peptidyl-tyrosine phosphorylation;GO:0019221//cytokine-mediated signaling…
ENSSSCG00000011972	2257	1625	6977	7091	15.49	14.23	64.7	61.87	14.86	63.285	2.090429472	6.11E-167	9.72E-165	FILIP1L	filamin A interacting protein 1 like [Source:NCBI gene;Acc:100157058]	-	-	-	-	-	-	-
ENSSSCG00000035634	1579	1277	4881	5119	34.39	34.59	144.06	145.47	34.49	144.765	2.069462809	2.43E-166	3.83E-164	PLSCR1	phospholipid scramblase 1 [Source:NCBI gene;Acc:100620055]	-	-	-	-	GO:0005886//plasma membrane;GO:0016020//membrane;GO:0016021//integral component of membrane	GO:0017128//phospholipid scramblase activity	GO:0017121//phospholipid scrambling
ENSSSCG00000012050	4957	4046	12936	13024	54.93	56.41	189.51	179.54	55.67	184.525	1.728844302	2.46E-166	3.83E-164	RCAN1	regulator of calcineurin 1 [Source:NCBI gene;Acc:100511902]	Human Diseases;Organismal Systems;Organismal Systems	Infectious diseases;Endocrine system;Endocrine system	ko05167//Kaposi sarcoma-associated herpesvirus infection;ko04921//Oxytocin signaling pathway;ko04919//Thyroid hormone signaling pathway	K17901;K17901;K17901	GO:0005634//nucleus;GO:0005737//cytoplasm	GO:0003676//nucleic acid binding;GO:0008597//calcium-dependent protein serine/threonine phosphatase regulator activity	GO:0002931//response to ischemia;GO:0006979//response to oxidative stress;GO:0007614//short-term memory;GO:0019722//calcium-mediated signaling;GO:0031987//locomotion involved in locomotory behavior;GO:0033173//calcineurin-NFAT signaling cascade;GO:0043666//regulation of phosphoprotein phosphatase activity;GO:0048741//skeletal muscle fiber development;GO:0070884//regulation of calcineurin-NFAT sig…
ENSSSCG00000035598	229	152	2082	1916	3.5	2.9	42.46	36.91	3.2	39.685	3.632449995	5.10E-166	7.86E-164	EDN1	endothelin 1 [Source:NCBI gene;Acc:396915]	Human Diseases;Environmental Information Processing;Environmental Information Processing;Human Diseases;Organismal Systems;Organismal Systems;Environmental Information Processing;Environmental Information Processing;Organismal Systems;Human Diseases;Human Diseases;Organismal Systems	Cancers;Signaling molecules and interaction;Signal transduction;Cardiovascular diseases;Circulatory system;Endocrine system;Signal transduction;Signal transduction;Endocrine system;Endocrine and metabolic diseases;Cardiovascular diseases;Endocrine system	ko05200//Pathways in cancer;ko04080//Neuroactive ligand-receptor interaction;ko04024//cAMP signaling pathway;ko05418//Fluid shear stress and atherosclerosis;ko04270//Vascular smooth muscle contraction;ko04926//Relaxin signaling pathway;ko04066//HIF-1 signaling pathway;ko04668//TNF signaling pathway;ko04916//Melanogenesis;ko04933//AGE-RAGE signaling pathway in diabetic complications;ko05410//Hyper…	K16366;K16366;K16366;K16366;K16366;K16366;K16366;K16366;K16366;K16366;K16366;K16366	GO:0005576//extracellular region;GO:0005615//extracellular space;GO:0005623//cell;GO:0005737//cytoplasm	GO:0005102//signaling receptor binding;GO:0005125//cytokine activity;GO:0005179//hormone activity;GO:0031707//endothelin A receptor binding;GO:0031708//endothelin B receptor binding	GO:0000122//negative regulation of transcription by RNA polymerase II;GO:0001501//skeletal system development;GO:0001516//prostaglandin biosynthetic process;GO:0001569//branching involved in blood vessel morphogenesis;GO:0001666//response to hypoxia;GO:0001701//in utero embryonic development;GO:0003100//regulation of systemic arterial blood pressure by endothelin;GO:0006885//regulation of pH;GO:0…
ENSSSCG00000005211	34	37	1886	1551	0.28	0.33	18.35	14.28	0.305	16.315	5.741245935	3.16E-164	4.81E-162	CD274	CD274 molecule [Source:NCBI gene;Acc:574058]	Environmental Information Processing;Human Diseases	Signaling molecules and interaction;Cancer: overview	ko04514//Cell adhesion molecules (CAMs);ko05235//PD-L1 expression and PD-1 checkpoint pathway in cancer	K06745;K06745	GO:0016020//membrane;GO:0016021//integral component of membrane	-	-
ENSSSCG00000011000	3869	2997	9930	10153	55.47	53.63	189.99	183.51	54.55	186.75	1.775457141	3.19E-164	4.81E-162	DNAJA1	DnaJ heat shock protein family (Hsp40) member A1 [Source:NCBI gene;Acc:100512008]	Genetic Information Processing	Folding, sorting and degradation	ko04141//Protein processing in endoplasmic reticulum	K09502	GO:0005829//cytosol;GO:0015630//microtubule cytoskeleton;GO:0016020//membrane	GO:0001664//G protein-coupled receptor binding;GO:0001671//ATPase activator activity;GO:0005524//ATP binding;GO:0030544//Hsp70 protein binding;GO:0030957//Tat protein binding;GO:0031072//heat shock protein binding;GO:0031625//ubiquitin protein ligase binding;GO:0046872//metal ion binding;GO:0050750//low-density lipoprotein particle receptor binding;GO:0051082//unfolded protein binding;GO:0051087/…	GO:0006457//protein folding;GO:0009408//response to heat;GO:0031397//negative regulation of protein ubiquitination;GO:0032781//positive regulation of ATPase activity;GO:0043065//positive regulation of apoptotic process;GO:0043066//negative regulation of apoptotic process;GO:0043508//negative regulation of JUN kinase activity;GO:0051223//regulation of protein transport;GO:0070585//protein localiza…
ENSSSCG00000013655	2978	2455	10811	9897	36.43	37.49	176.5	152.64	36.96	164.57	2.154664704	5.12E-161	7.64E-159	ICAM1	intercellular adhesion molecule 1 [Source:NCBI gene;Acc:396750]	Human Diseases;Environmental Information Processing;Human Diseases;Human Diseases;Human Diseases;Organismal Systems;Human Diseases;Human Diseases;Human Diseases;Organismal Systems;Human Diseases;Environmental Information Processing;Human Diseases;Environmental Information Processing;Human Diseases;Human Diseases	Infectious diseases;Signaling molecules and interaction;Infectious diseases;Immune diseases;Infectious diseases;Immune system;Cardiovascular diseases;Infectious diseases;Infectious diseases;Immune system;Infectious diseases;Signal transduction;Cardiovascular diseases;Signal transduction;Endocrine and metabolic diseases;Infectious diseases	ko05166//HTLV-I infection;ko04514//Cell adhesion molecules (CAMs);ko05169//Epstein-Barr virus infection;ko05323//Rheumatoid arthritis;ko05150//Staphylococcus aureus infection;ko04670//Leukocyte transendothelial migration;ko05416//Viral myocarditis;ko05167//Kaposi sarcoma-associated herpesvirus infection;ko05144//Malaria;ko04650//Natural killer cell mediated cytotoxicity;ko05164//Influenza A;ko040…	K06490;K06490;K06490;K06490;K06490;K06490;K06490;K06490;K06490;K06490;K06490;K06490;K06490;K06490;K06490;K06490	GO:0001772//immunological synapse;GO:0005615//extracellular space;GO:0005623//cell;GO:0005887//integral component of plasma membrane;GO:0009897//external side of plasma membrane;GO:0016020//membrane;GO:0016021//integral component of membrane;GO:0045121//membrane raft;GO:0070062//extracellular exosome	GO:0005178//integrin binding	GO:0002291//T cell activation via T cell receptor contact with antigen bound to MHC molecule on antigen presenting cell;GO:0002457//T cell antigen processing and presentation;GO:0002693//positive regulation of cellular extravasation;GO:0007155//cell adhesion;GO:0007159//leukocyte cell-cell adhesion;GO:0022614//membrane to membrane docking;GO:0033627//cell adhesion mediated by integrin;GO:0044406/…
ENSSSCG00000000148	180	172	1957	1794	2.11	2.43	31.7	27.43	2.27	29.565	3.703126074	6.37E-160	9.41E-158	-	apolipoprotein L3-like [Source:NCBI gene;Acc:106510284]	-	-	-	-	GO:0005576//extracellular region;GO:0005615//extracellular space;GO:0016020//membrane;GO:0016021//integral component of membrane	GO:0008289//lipid binding	GO:0006869//lipid transport;GO:0042157//lipoprotein metabolic process
ENSSSCG00000015299	33	23	1369	1484	0.25	0.22	13.82	14.16	0.235	13.99	5.895591395	1.26E-159	1.84E-157	STEAP4	STEAP4 metalloreductase [Source:NCBI gene;Acc:100310802]	-	-	-	-	GO:0005654//nucleoplasm;GO:0005768//endosome;GO:0005886//plasma membrane;GO:0016020//membrane;GO:0016021//integral component of membrane	GO:0008823//cupric reductase activity;GO:0009055//electron transfer activity;GO:0020037//heme binding;GO:0052851//ferric-chelate reductase (NADPH) activity;GO:0071949//FAD binding	GO:0015677//copper ion import;GO:0022900//electron transport chain;GO:0045444//fat cell differentiation;GO:0055114//oxidation-reduction process;GO:0070207//protein homotrimerization
ENSSSCG00000016851	1800	1400	5317	5444	11.32	10.98	44.63	43.21	11.15	43.92	1.977834344	3.29E-158	4.76E-156	OSMR	oncostatin M receptor [Source:NCBI gene;Acc:100519398]	Environmental Information Processing;Environmental Information Processing;Environmental Information Processing	Signal transduction;Signaling molecules and interaction;Signal transduction	ko04151//PI3K-Akt signaling pathway;ko04060//Cytokine-cytokine receptor interaction;ko04630//Jak-STAT signaling pathway	K05057;K05057;K05057	GO:0005900//oncostatin-M receptor complex;GO:0009897//external side of plasma membrane;GO:0016020//membrane;GO:0016021//integral component of membrane;GO:0016324//apical plasma membrane;GO:0043235//receptor complex	GO:0004896//cytokine receptor activity;GO:0004924//oncostatin-M receptor activity;GO:0005515//protein binding;GO:0019838//growth factor binding;GO:0019955//cytokine binding	GO:0008284//positive regulation of cell proliferation;GO:0034097//response to cytokine;GO:0038165//oncostatin-M-mediated signaling pathway
ENSSSCG00000004125	596	535	2929	2901	8	8.96	52.46	49.08	8.48	50.77	2.58184009	6.21E-154	8.91E-152	STX11	syntaxin 11 [Source:NCBI gene;Acc:100152253]	Genetic Information Processing	Folding, sorting and degradation	ko04130//SNARE interactions in vesicular transport	K08487	GO:0005794//Golgi apparatus;GO:0005886//plasma membrane;GO:0008021//synaptic vesicle;GO:0012505//endomembrane system;GO:0016020//membrane;GO:0016021//integral component of membrane;GO:0031201//SNARE complex;GO:0042734//presynaptic membrane;GO:0048787//presynaptic active zone membrane	GO:0000149//SNARE binding;GO:0005484//SNAP receptor activity	GO:0006886//intracellular protein transport;GO:0006887//exocytosis;GO:0006906//vesicle fusion;GO:0016192//vesicle-mediated transport;GO:0031629//synaptic vesicle fusion to presynaptic active zone membrane;GO:0048278//vesicle docking
ENSSSCG00000027660	1564	947	6210	6774	31.02	23.54	161.94	168.6	27.28	165.27	2.598909319	3.74E-153	5.32E-151	IFI44L	interferon-induced protein 44-like [Source:NCBI gene;Acc:100511267]	-	-	-	-	-	GO:0005525//GTP binding	GO:0006955//immune response
ENSSSCG00000032936	1220	1039	3898	4365	16.84	17.68	71.54	75.59	17.26	73.565	2.091587074	6.83E-152	9.61E-150	PIM3	Pim-3 proto-oncogene, serine/threonine kinase [Source:NCBI gene;Acc:100521016]	-	-	-	-	GO:0005737//cytoplasm;GO:0005829//cytosol	GO:0000166//nucleotide binding;GO:0004672//protein kinase activity;GO:0004674//protein serine/threonine kinase activity;GO:0005524//ATP binding;GO:0016301//kinase activity;GO:0016740//transferase activity	GO:0006468//protein phosphorylation;GO:0007346//regulation of mitotic cell cycle;GO:0016310//phosphorylation;GO:0043066//negative regulation of apoptotic process;GO:0046777//protein autophosphorylation;GO:0061179//negative regulation of insulin secretion involved in cellular response to glucose stimulus
ENSSSCG00000005965	6071	5152	13700	14789	102.15	109.63	311.51	313.45	105.89	312.48	1.561197503	4.07E-148	5.67E-146	MYC	MYC proto-oncogene, bHLH transcription factor [Source:NCBI gene;Acc:448810]	Human Diseases;Environmental Information Processing;Human Diseases;Environmental Information Processing;Human Diseases;Environmental Information Processing;Human Diseases;Human Diseases;Human Diseases;Human Diseases;Human Diseases;Human Diseases;Environmental Information Processing;Human Diseases;Human Diseases;Cellular Processes;Environmental Information Processing;Human Diseases;Cellular Proces…	Cancers;Signal transduction;Infectious diseases;Signal transduction;Infectious diseases;Signal transduction;Infectious diseases;Cancers;Infectious diseases;Cancers;Infectious diseases;Infectious diseases;Signal transduction;Cancers;Cancers;Cell growth and death;Signal transduction;Infectious diseases;Cellular community - eukaryotes;Cancers;Cancers;Cell growth and death;Endocrine system;Signal tra…	ko05200//Pathways in cancer;ko04151//PI3K-Akt signaling pathway;ko05166//HTLV-I infection;ko04010//MAPK signaling pathway;ko05169//Epstein-Barr virus infection;ko04390//Hippo signaling pathway;ko05163//Human cytomegalovirus infection;ko05202//Transcriptional misregulation in cancers;ko05132//Salmonella infection;ko05205//Proteoglycans in cancer;ko05167//Kaposi sarcoma-associated herpesvirus infec…	K04377;K04377;K04377;K04377;K04377;K04377;K04377;K04377;K04377;K04377;K04377;K04377;K04377;K04377;K04377;K04377;K04377;K04377;K04377;K04377;K04377;K04377;K04377;K04377;K04377;K04377;K04377;K04377;K04377;K04377;K04377;K04377;K04377;K04377	GO:0005634//nucleus	GO:0000978//RNA polymerase II proximal promoter sequence-specific DNA binding;GO:0001228//DNA-binding transcription activator activity, RNA polymerase II-specific;GO:0003677//DNA binding;GO:0003700//DNA-binding transcription factor activity;GO:0046983//protein dimerization activity	GO:0000122//negative regulation of transcription by RNA polymerase II;GO:0006355//regulation of transcription, DNA-templated;GO:0008284//positive regulation of cell proliferation;GO:0045944//positive regulation of transcription by RNA polymerase II
ENSSSCG00000036556	736	563	3058	2957	7.61	7.3	42.32	38.54	7.455	40.43	2.439145946	3.54E-146	4.89E-144	-	interferon alpha and beta receptor subunit 2 [Source:NCBI gene;Acc:100533555]	Human Diseases;Human Diseases;Environmental Information Processing;Human Diseases;Environmental Information Processing;Human Diseases;Human Diseases;Human Diseases;Organismal Systems;Human Diseases;Environmental Information Processing;Cellular Processes;Human Diseases;Organismal Systems;Organismal Systems;Organismal Systems	Cancers;Infectious diseases;Signal transduction;Infectious diseases;Signaling molecules and interaction;Infectious diseases;Infectious diseases;Infectious diseases;Immune system;Infectious diseases;Signal transduction;Cell growth and death;Infectious diseases;Immune system;Development;Immune system	ko05200//Pathways in cancer;ko05168//Herpes simplex infection;ko04151//PI3K-Akt signaling pathway;ko05165//Human papillomavirus infection;ko04060//Cytokine-cytokine receptor interaction;ko05169//Epstein-Barr virus infection;ko05162//Measles;ko05167//Kaposi sarcoma-associated herpesvirus infection;ko04650//Natural killer cell mediated cytotoxicity;ko05164//Influenza A;ko04630//Jak-STAT signaling p…	K05131;K05131;K05131;K05131;K05131;K05131;K05131;K05131;K05131;K05131;K05131;K05131;K05131;K05131;K05131;K05131	GO:0005886//plasma membrane;GO:0016020//membrane;GO:0016021//integral component of membrane	GO:0004896//cytokine receptor activity;GO:0004905//type I interferon receptor activity;GO:0005515//protein binding	GO:0019221//cytokine-mediated signaling pathway;GO:0060337//type I interferon signaling pathway
MSTRG.5875	656	405	2889	3322	4.78	3.68	28.08	30.51	4.23	29.295	2.791924881	1.86E-144	2.54E-142	RNF24	RING finger protein 24 isoform X3 [Microcebus murinus]	-	-	-	-	GO:0031224//intrinsic component of membrane;GO:0043231//intracellular membrane-bounded organelle	GO:0008238//exopeptidase activity;GO:0046914//transition metal ion binding	GO:0009064//glutamine family amino acid metabolic process;GO:0019538//protein metabolic process
ENSSSCG00000014780	318	263	1817	1854	3.68	3.75	31.05	30	3.715	30.525	3.038557179	2.83E-144	3.83E-142	TRIM21	tripartite motif containing 21 [Source:NCBI gene;Acc:100302538]	Human Diseases	Immune diseases	ko05322//Systemic lupus erythematosus	K10651	GO:0005634//nucleus;GO:0005654//nucleoplasm;GO:0005737//cytoplasm;GO:0019005//SCF ubiquitin ligase complex	GO:0004842//ubiquitin-protein transferase activity;GO:0005515//protein binding;GO:0008270//zinc ion binding;GO:0042802//identical protein binding;GO:0046872//metal ion binding	GO:0000209//protein polyubiquitination;GO:0006513//protein monoubiquitination;GO:0010508//positive regulation of autophagy;GO:0016567//protein ubiquitination;GO:0031648//protein destabilization;GO:0032088//negative regulation of NF-kappaB transcription factor activity;GO:0032897//negative regulation of viral transcription;GO:0034341//response to interferon-gamma;GO:0045087//innate immune response…
ENSSSCG00000011850	935	777	3091	3348	7.24	7.51	31.94	32.68	7.375	32.31	2.131265796	4.01E-142	5.38E-140	-	mucin 4, cell surface associated [Source:NCBI gene;Acc:100157344]	-	-	-	-	GO:0005615//extracellular space;GO:0016020//membrane;GO:0016021//integral component of membrane	GO:0005176//ErbB-2 class receptor binding;GO:0030197//extracellular matrix constituent, lubricant activity	GO:0007160//cell-matrix adhesion;GO:0010469//regulation of signaling receptor activity
ENSSSCG00000002252	701	606	2623	2930	5.67	6.12	28.33	29.89	5.895	29.11	2.303951121	6.79E-140	9.02E-138	ARRDC4	arrestin domain containing 4 [Source:NCBI gene;Acc:100155895]	-	-	-	-	GO:0005768//endosome;GO:0005886//plasma membrane;GO:0043231//intracellular membrane-bounded organelle;GO:1903561//extracellular vesicle	GO:1990756//protein binding, bridging involved in substrate recognition for ubiquitination	GO:0015031//protein transport;GO:0016567//protein ubiquitination;GO:0051443//positive regulation of ubiquitin-protein transferase activity;GO:0140112//extracellular vesicle biogenesis
ENSSSCG00000035153	1036	786	3190	3662	17.78	16.4	74.51	79.11	17.09	76.81	2.168141753	8.83E-140	1.16E-137	TRIM38	tripartite motif containing 38 [Source:NCBI gene;Acc:100154512]	-	-	-	-	-	GO:0005515//protein binding;GO:0008270//zinc ion binding;GO:0046872//metal ion binding	GO:0032648//regulation of interferon-beta production;GO:0043123//positive regulation of I-kappaB kinase/NF-kappaB signaling;GO:0043161//proteasome-mediated ubiquitin-dependent protein catabolic process;GO:0045070//positive regulation of viral genome replication;GO:0046598//positive regulation of viral entry into host cell;GO:0050687//negative regulation of defense response to virus;GO:0051091//po…
ENSSSCG00000026597	680	564	2562	2701	5	5.11	24.28	24.28	5.055	24.28	2.263985424	1.13E-139	1.47E-137	SLC38A4	solute carrier family 38 member 4 [Source:NCBI gene;Acc:100286742]	-	-	-	-	GO:0005887//integral component of plasma membrane;GO:0016020//membrane;GO:0016021//integral component of membrane	GO:0015171//amino acid transmembrane transporter activity	GO:0003333//amino acid transmembrane transport
ENSSSCG00000012173	2744	2134	8474	7877	78.14	75.85	322.02	282.77	76.995	302.395	1.973597619	2.13E-139	2.76E-137	SAT1	spermidine/spermine N1-acetyltransferase 1 [Source:NCBI gene;Acc:397645]	Metabolism;Cellular Processes;Metabolism	Global and overview maps;Cell growth and death;Amino acid metabolism	ko01100//Metabolic pathways;ko04216//Ferroptosis;ko00330//Arginine and proline metabolism	K00657;K00657;K00657	-	GO:0004145//diamine N-acetyltransferase activity;GO:0005515//protein binding;GO:0008080//N-acetyltransferase activity;GO:0042802//identical protein binding	GO:0001525//angiogenesis;GO:0042127//regulation of cell proliferation
ENSSSCG00000008124	588	507	3089	2796	11.05	11.89	77.47	66.25	11.47	71.86	2.647323544	2.24E-139	2.87E-137	NEURL3	neuralized E3 ubiquitin protein ligase 3 [Source:NCBI gene;Acc:100524797]	-	-	-	-	GO:0005769//early endosome	GO:0061630//ubiquitin protein ligase activity	GO:0016567//protein ubiquitination;GO:0070086//ubiquitin-dependent endocytosis
ENSSSCG00000038594	3561	3201	9701	10075	77.57	86.92	281.96	276.2	82.245	279.08	1.762678859	3.79E-138	4.82E-136	-	syndecan 4 [Source:NCBI gene;Acc:397528]	Environmental Information Processing;Human Diseases;Human Diseases;Environmental Information Processing	Signaling molecules and interaction;Cancers;Cardiovascular diseases;Signaling molecules and interaction	ko04514//Cell adhesion molecules (CAMs);ko05205//Proteoglycans in cancer;ko05418//Fluid shear stress and atherosclerosis;ko04512//ECM-receptor interaction	K16338;K16338;K16338;K16338	GO:0016020//membrane;GO:0016021//integral component of membrane	-	-
MSTRG.10366	797	663	2917	3647	9.36	9.72	45.72	54	9.54	49.86	2.385821711	7.28E-138	9.16E-136	C1S	complement C1s subcomponent isoform X2 [Sus scrofa]	Human Diseases;Organismal Systems;Human Diseases;Human Diseases	Infectious diseases;Immune system;Infectious diseases;Immune diseases	ko05150//Staphylococcus aureus infection;ko04610//Complement and coagulation cascades;ko05133//Pertussis;ko05322//Systemic lupus erythematosus	K01331;K01331;K01331;K01331	GO:0044421//extracellular region part	GO:0004175//endopeptidase activity;GO:0005515//protein binding;GO:0046872//metal ion binding	GO:0006952//defense response;GO:0006956//complement activation;GO:0030154//cell differentiation;GO:0046683//response to organophosphorus
ENSSSCG00000037536	577	511	2917	2702	12.51	13.82	84.38	73.83	13.165	79.105	2.587061365	5.44E-136	6.80E-134	SLC25A28	solute carrier family 25 member 28 [Source:NCBI gene;Acc:100526017]	-	-	-	-	GO:0005739//mitochondrion;GO:0016020//membrane;GO:0016021//integral component of membrane	GO:0005381//iron ion transmembrane transporter activity	GO:0048250//iron import into the mitochondrion
ENSSSCG00000035078	675	578	2812	2751	19.4	21.66	99.22	93.19	20.53	96.205	2.228378249	1.23E-135	1.52E-133	CD40	CD40 molecule [Source:NCBI gene;Acc:397395]	Human Diseases;Environmental Information Processing;Environmental Information Processing;Human Diseases;Human Diseases;Human Diseases;Human Diseases;Human Diseases;Environmental Information Processing;Human Diseases;Organismal Systems;Human Diseases;Organismal Systems;Human Diseases;Human Diseases;Human Diseases	Infectious diseases;Signaling molecules and interaction;Signaling molecules and interaction;Infectious diseases;Cancers;Cardiovascular diseases;Infectious diseases;Immune diseases;Signal transduction;Infectious diseases;Immune system;Immune diseases;Immune system;Immune diseases;Immune diseases;Immune diseases	ko05166//HTLV-I infection;ko04514//Cell adhesion molecules (CAMs);ko04060//Cytokine-cytokine receptor interaction;ko05169//Epstein-Barr virus infection;ko05202//Transcriptional misregulation in cancers;ko05416//Viral myocarditis;ko05144//Malaria;ko05322//Systemic lupus erythematosus;ko04064//NF-kappa B signaling pathway;ko05145//Toxoplasmosis;ko04620//Toll-like receptor signaling pathway;ko05320/…	K03160;K03160;K03160;K03160;K03160;K03160;K03160;K03160;K03160;K03160;K03160;K03160;K03160;K03160;K03160;K03160	GO:0005623//cell;GO:0005886//plasma membrane;GO:0009897//external side of plasma membrane;GO:0009986//cell surface;GO:0016020//membrane;GO:0016021//integral component of membrane;GO:0035631//CD40 receptor complex;GO:0043231//intracellular membrane-bounded organelle	GO:0005515//protein binding;GO:0019899//enzyme binding;GO:0031625//ubiquitin protein ligase binding;GO:0038023//signaling receptor activity	GO:0001934//positive regulation of protein phosphorylation;GO:0002376//immune system process;GO:0002768//immune response-regulating cell surface receptor signaling pathway;GO:0006874//cellular calcium ion homeostasis;GO:0023035//CD40 signaling pathway;GO:0030890//positive regulation of B cell proliferation;GO:0032735//positive regulation of interleukin-12 production;GO:0042113//B cell activation;…
ENSSSCG00000016254	158	132	1331	1338	4.37	4.55	49.09	46.62	4.46	47.855	3.423554053	2.44E-135	2.99E-133	-	C-C motif chemokine ligand 20 [Source:NCBI gene;Acc:553951]	Environmental Information Processing;Human Diseases;Organismal Systems;Environmental Information Processing;Organismal Systems;Environmental Information Processing	Signaling molecules and interaction;Immune diseases;Immune system;Signal transduction;Immune system;Signaling molecules and interaction	ko04060//Cytokine-cytokine receptor interaction;ko05323//Rheumatoid arthritis;ko04062//Chemokine signaling pathway;ko04668//TNF signaling pathway;ko04657//IL-17 signaling pathway;ko04061//Viral protein interaction with cytokine and cytokine receptor	K14625;K14625;K14625;K14625;K14625;K14625	GO:0005576//extracellular region;GO:0005615//extracellular space	GO:0005125//cytokine activity;GO:0008009//chemokine activity;GO:0048020//CCR chemokine receptor binding	GO:0002548//monocyte chemotaxis;GO:0006935//chemotaxis;GO:0006954//inflammatory response;GO:0006955//immune response;GO:0007186//G protein-coupled receptor signaling pathway;GO:0030593//neutrophil chemotaxis;GO:0043547//positive regulation of GTPase activity;GO:0048247//lymphocyte chemotaxis;GO:0070098//chemokine-mediated signaling pathway;GO:0070374//positive regulation of ERK1 and ERK2 cascade;…
ENSSSCG00000027860	2004	1387	5358	5997	13.79	11.7	47.56	51.52	12.745	49.54	1.958662495	1.74E-133	2.11E-131	ERAP2	endoplasmic reticulum aminopeptidase 2 [Source:NCBI gene;Acc:100525036]	-	-	-	-	GO:0005737//cytoplasm;GO:0005783//endoplasmic reticulum;GO:0005788//endoplasmic reticulum lumen	GO:0004177//aminopeptidase activity;GO:0008233//peptidase activity;GO:0008237//metallopeptidase activity;GO:0008270//zinc ion binding;GO:0016787//hydrolase activity;GO:0042277//peptide binding;GO:0046872//metal ion binding;GO:0070006//metalloaminopeptidase activity	GO:0006508//proteolysis;GO:0019885//antigen processing and presentation of endogenous peptide antigen via MHC class I;GO:0043171//peptide catabolic process
ENSSSCG00000011720	5228	4229	11928	11929	30.93	30.89	95.01	89.49	30.91	92.25	1.577475257	4.54E-133	5.48E-131	MBNL1	muscleblind like splicing regulator 1 [Source:NCBI gene;Acc:100525306]	-	-	-	-	GO:0005634//nucleus;GO:0005654//nucleoplasm;GO:0005737//cytoplasm;GO:0005829//cytosol;GO:0010494//cytoplasmic stress granule	GO:0003723//RNA binding;GO:0003725//double-stranded RNA binding;GO:0046872//metal ion binding	GO:0000381//regulation of alternative mRNA splicing, via spliceosome;GO:0008380//RNA splicing;GO:0043484//regulation of RNA splicing
ENSSSCG00000031380	237	239	2165	1891	10.44	13.14	127.26	105	11.79	116.13	3.30010509	3.74E-132	4.48E-130	MARCKSL1	MARCKS like 1 [Source:NCBI gene;Acc:100628001]	Human Diseases;Organismal Systems	Infectious diseases;Immune system	ko05140//Leishmaniasis;ko04666//Fc gamma R-mediated phagocytosis	K13536;K13536	GO:0005886//plasma membrane	GO:0005516//calmodulin binding	GO:0008284//positive regulation of cell proliferation
ENSSSCG00000004222	1418	999	4222	4314	8.53	7.4	51.1	46.83	7.965	48.965	2.620004618	2.97E-131	3.52E-129	NCOA7	nuclear receptor coactivator 7 [Source:NCBI gene;Acc:100157226]	-	-	-	-	-	GO:0030374//nuclear receptor transcription coactivator activity;GO:0035257//nuclear hormone receptor binding	GO:0045944//positive regulation of transcription by RNA polymerase II;GO:1900408//negative regulation of cellular response to oxidative stress;GO:1902083//negative regulation of peptidyl-cysteine S-nitrosylation;GO:1903204//negative regulation of oxidative stress-induced neuron death
ENSSSCG00000003079	2035	1720	6106	5866	15.71	16.56	60.81	55.51	16.135	58.16	1.849833691	7.11E-130	8.38E-128	-	poliovirus receptor homolog [Source:NCBI gene;Acc:100525346]	Environmental Information Processing	Signaling molecules and interaction	ko04514//Cell adhesion molecules (CAMs)	K06539	GO:0005912//adherens junction;GO:0016020//membrane;GO:0016021//integral component of membrane	GO:0038023//signaling receptor activity;GO:0042803//protein homodimerization activity;GO:0050839//cell adhesion molecule binding	GO:0002860//positive regulation of natural killer cell mediated cytotoxicity directed against tumor cell target;GO:0007156//homophilic cell adhesion via plasma membrane adhesion molecules;GO:0007157//heterophilic cell-cell adhesion via plasma membrane cell adhesion molecules;GO:0042271//susceptibility to natural killer cell mediated cytotoxicity;GO:0060370//susceptibility to T cell mediated cytot…
ENSSSCG00000038912	2416	1933	5520	6080	99.19	97.34	308.24	323.62	98.265	315.93	1.684855384	5.75E-129	6.72E-127	IFITM3	interferon induced transmembrane protein 3 [Source:NCBI gene;Acc:100518544]	-	-	-	-	GO:0016020//membrane;GO:0016021//integral component of membrane	-	-
ENSSSCG00000015563	481	445	2277	2306	3.56	4.07	23.14	22.28	3.815	22.71	2.573572744	6.55E-129	7.59E-127	RGL1	ral guanine nucleotide dissociation stimulator like 1 [Source:NCBI gene;Acc:100515847]	Environmental Information Processing	Signal transduction	ko04014//Ras signaling pathway	K17635	-	GO:0005085//guanyl-nucleotide exchange factor activity;GO:0008321//Ral guanyl-nucleotide exchange factor activity	GO:0007165//signal transduction;GO:0007264//small GTPase mediated signal transduction
ENSSSCG00000027340	848	728	3182	3084	6.2	6.64	31.03	28.41	6.42	29.72	2.210788913	8.98E-128	1.03E-125	PI4K2B	phosphatidylinositol 4-kinase type 2 beta [Source:NCBI gene;Acc:100623115]	Metabolism;Environmental Information Processing;Metabolism	Global and overview maps;Signal transduction;Carbohydrate metabolism	ko01100//Metabolic pathways;ko04070//Phosphatidylinositol signaling system;ko00562//Inositol phosphate metabolism	K13711;K13711;K13711	GO:0005768//endosome;GO:0005802//trans-Golgi network;GO:0005886//plasma membrane	GO:0004430//1-phosphatidylinositol 4-kinase activity	GO:0007030//Golgi organization;GO:0007032//endosome organization;GO:0046854//phosphatidylinositol phosphorylation
ENSSSCG00000011877	2948	2276	6530	6925	19.99	18.88	57.84	57.57	19.435	57.705	1.570039223	9.12E-128	1.04E-125	CD86	CD86 molecule [Source:NCBI gene;Acc:397441]	Environmental Information Processing;Human Diseases;Human Diseases;Human Diseases;Human Diseases;Human Diseases;Organismal Systems;Human Diseases;Organismal Systems;Human Diseases;Human Diseases;Human Diseases	Signaling molecules and interaction;Immune diseases;Cancers;Cardiovascular diseases;Infectious diseases;Immune diseases;Immune system;Immune diseases;Immune system;Endocrine and metabolic diseases;Immune diseases;Immune diseases	ko04514//Cell adhesion molecules (CAMs);ko05323//Rheumatoid arthritis;ko05202//Transcriptional misregulation in cancers;ko05416//Viral myocarditis;ko05167//Kaposi sarcoma-associated herpesvirus infection;ko05322//Systemic lupus erythematosus;ko04620//Toll-like receptor signaling pathway;ko05320//Autoimmune thyroid disease;ko04672//Intestinal immune network for IgA production;ko04940//Type I diabe…	K05413;K05413;K05413;K05413;K05413;K05413;K05413;K05413;K05413;K05413;K05413;K05413	GO:0009897//external side of plasma membrane;GO:0009986//cell surface;GO:0016020//membrane;GO:0016021//integral component of membrane;GO:0070062//extracellular exosome	-	GO:0006955//immune response;GO:0007165//signal transduction;GO:0007166//cell surface receptor signaling pathway;GO:0031295//T cell costimulation;GO:0042102//positive regulation of T cell proliferation;GO:0042130//negative regulation of T cell proliferation;GO:0071222//cellular response to lipopolysaccharide
ENSSSCG00000017087	3413	2934	8009	8385	55.83	59.82	174.79	173	57.825	173.895	1.588451185	2.05E-126	2.32E-124	GM2A	GM2 ganglioside activator [Source:NCBI gene;Acc:100515283]	Cellular Processes	Transport and catabolism	ko04142//Lysosome	K12383	-	GO:0008047//enzyme activator activity	GO:0006689//ganglioside catabolic process;GO:0043085//positive regulation of catalytic activity
ENSSSCG00000015175	1602	1283	4025	4432	11.63	11.57	36.8	39.02	11.6	37.91	1.708453651	2.97E-126	3.33E-124	VWA5A	von Willebrand factor A domain containing 5A [Source:NCBI gene;Acc:100515913]	-	-	-	-	-	-	-
ENSSSCG00000034347	1079	827	3341	3342	8.47	8.07	34.81	33.16	8.27	33.985	2.038938888	3.93E-126	4.37E-124	TRIM56	tripartite motif containing 56 [Source:NCBI gene;Acc:110259886]	-	-	-	-	-	GO:0008270//zinc ion binding;GO:0046872//metal ion binding	-
ENSSSCG00000015595	4116	3894	12378	12453	44.56	53.21	220.5	208.73	48.885	214.615	2.134287155	2.11E-125	2.33E-123	ATF3	activating transcription factor 3 [Source:NCBI gene;Acc:100738612]	-	-	-	-	GO:0005634//nucleus;GO:0005654//nucleoplasm;GO:0005730//nucleolus;GO:1990622//CHOP-ATF3 complex	GO:0000976//transcription regulatory region sequence-specific DNA binding;GO:0000977//RNA polymerase II regulatory region sequence-specific DNA binding;GO:0000978//RNA polymerase II proximal promoter sequence-specific DNA binding;GO:0000981//DNA-binding transcription factor activity, RNA polymerase II-specific;GO:0001227//DNA-binding transcription repressor activity, RNA polymerase II-specific;GO…	GO:0000122//negative regulation of transcription by RNA polymerase II;GO:0006094//gluconeogenesis;GO:0006355//regulation of transcription, DNA-templated;GO:0006357//regulation of transcription by RNA polymerase II;GO:0010628//positive regulation of gene expression;GO:0030968//endoplasmic reticulum unfolded protein response;GO:0034198//cellular response to amino acid starvation;GO:0035914//skeleta…
ENSSSCG00000016438	3090	2522	6728	7111	29.63	30.12	86.3	86	29.875	86.15	1.527912083	2.76E-122	3.02E-120	NUB1	negative regulator of ubiquitin like proteins 1 [Source:NCBI gene;Acc:100517250]	-	-	-	-	GO:0005654//nucleoplasm;GO:0005730//nucleolus;GO:0005829//cytosol	GO:0005515//protein binding	-
ENSSSCG00000040445	4782	3764	9478	10037	53.75	52.81	142.17	142.23	53.28	142.2	1.416255477	7.15E-122	7.79E-120	RND3	Rho family GTPase 3 [Source:NCBI gene;Acc:397559]	-	-	-	-	GO:0005737//cytoplasm;GO:0005938//cell cortex;GO:0031410//cytoplasmic vesicle;GO:0032153//cell division site;GO:0043231//intracellular membrane-bounded organelle	GO:0000166//nucleotide binding;GO:0003924//GTPase activity;GO:0005525//GTP binding;GO:0019901//protein kinase binding	GO:0007015//actin filament organization;GO:0007163//establishment or maintenance of cell polarity;GO:0007264//small GTPase mediated signal transduction;GO:0007266//Rho protein signal transduction;GO:0008360//regulation of cell shape;GO:0030334//regulation of cell migration;GO:0030950//establishment or maintenance of actin cytoskeleton polarity;GO:0032956//regulation of actin cytoskeleton organiza…
ENSSSCG00000045508	729	657	2572	2820	2.74	3.08	12.89	13.35	2.91	13.12	2.172676662	3.48E-121	3.76E-119	CCDC180	coiled-coil domain containing 180 [Source:NCBI gene;Acc:100154652]	-	-	-	-	-	-	-
ENSSSCG00000008334	836	642	2681	2734	5.37	5.11	23.18	22.35	5.24	22.765	2.119178742	9.03E-121	9.68E-119	MXD1	MAX dimerization protein 1 [Source:NCBI gene;Acc:100625349]	-	-	-	-	GO:0000790//nuclear chromatin;GO:0005654//nucleoplasm;GO:0005739//mitochondrion;GO:0005829//cytosol	GO:0000978//RNA polymerase II proximal promoter sequence-specific DNA binding;GO:0001227//DNA-binding transcription repressor activity, RNA polymerase II-specific;GO:0046983//protein dimerization activity	GO:0000122//negative regulation of transcription by RNA polymerase II
ENSSSCG00000001252	133	107	1086	1145	6.29	6.31	68.5	68.23	6.3	68.365	3.439834181	7.89E-120	8.40E-118	UBD	ubiquitin D [Source:NCBI gene;Acc:100294688]	-	-	-	-	GO:0001650//fibrillar center;GO:0005634//nucleus;GO:0005654//nucleoplasm;GO:0005737//cytoplasm;GO:0016235//aggresome	GO:0005515//protein binding;GO:0070628//proteasome binding	GO:0006511//ubiquitin-dependent protein catabolic process;GO:0016567//protein ubiquitination;GO:0034341//response to interferon-gamma;GO:0034612//response to tumor necrosis factor;GO:0043011//myeloid dendritic cell differentiation;GO:0043065//positive regulation of apoptotic process;GO:0043123//positive regulation of I-kappaB kinase/NF-kappaB signaling;GO:0070842//aggresome assembly;GO:1901990//r…
ENSSSCG00000031456	1676	1206	4663	4602	7.75	6.97	28.79	26.84	7.36	27.815	1.918085434	1.39E-119	1.47E-117	ARL5B	ADP ribosylation factor like GTPase 5B [Source:NCBI gene;Acc:100627052]	-	-	-	-	GO:0005737//cytoplasm;GO:0005802//trans-Golgi network	GO:0000166//nucleotide binding;GO:0005525//GTP binding	GO:0006886//intracellular protein transport;GO:0016192//vesicle-mediated transport;GO:1903292//protein localization to Golgi membrane
ENSSSCG00000005385	59	48	918	929	0.46	0.45	9.07	8.72	0.455	8.895	4.289056155	5.88E-117	6.17E-115	NR4A3	nuclear receptor subfamily 4 group A member 3 [Source:NCBI gene;Acc:397479]	Human Diseases	Cancers	ko05202//Transcriptional misregulation in cancers	K08559	GO:0005634//nucleus;GO:0005667//transcription factor complex;GO:0042629//mast cell granule	GO:0000977//RNA polymerase II regulatory region sequence-specific DNA binding;GO:0000978//RNA polymerase II proximal promoter sequence-specific DNA binding;GO:0001223//transcription coactivator binding;GO:0001228//DNA-binding transcription activator activity, RNA polymerase II-specific;GO:0003677//DNA binding;GO:0003700//DNA-binding transcription factor activity;GO:0003707//steroid hormone recept…	GO:0000122//negative regulation of transcription by RNA polymerase II;GO:0001707//mesoderm formation;GO:0006355//regulation of transcription, DNA-templated;GO:0007369//gastrulation;GO:0007411//axon guidance;GO:0009444//pyruvate oxidation;GO:0010828//positive regulation of glucose transmembrane transport;GO:0021766//hippocampus development;GO:0030522//intracellular receptor signaling pathway;GO:00…
ENSSSCG00000013307	19	24	1031	1008	0.37	0.58	26.63	24.6	0.475	25.615	5.752917568	1.09E-116	1.14E-114	LMO2	LIM domain only 2 [Source:NCBI gene;Acc:100512825]	Human Diseases	Cancers	ko05202//Transcriptional misregulation in cancers	K15612	GO:0005667//transcription factor complex	GO:0000977//RNA polymerase II regulatory region sequence-specific DNA binding;GO:0000981//DNA-binding transcription factor activity, RNA polymerase II-specific;GO:0001102//RNA polymerase II activating transcription factor binding;GO:0001228//DNA-binding transcription activator activity, RNA polymerase II-specific;GO:0043425//bHLH transcription factor binding;GO:0046872//metal ion binding;GO:00480…	GO:0042789//mRNA transcription by RNA polymerase II;GO:0045944//positive regulation of transcription by RNA polymerase II;GO:0097067//cellular response to thyroid hormone stimulus
ENSSSCG00000009633	5661	4755	13639	13069	49.41	51.81	161.65	146.37	50.61	154.01	1.60552965	1.44E-116	1.49E-114	-	tumor necrosis factor receptor superfamily member 10A-like [Source:NCBI gene;Acc:100624226]	Environmental Information Processing;Human Diseases;Human Diseases;Organismal Systems;Human Diseases;Cellular Processes;Cellular Processes;Environmental Information Processing	Signaling molecules and interaction;Infectious diseases;Infectious diseases;Immune system;Infectious diseases;Cell growth and death;Cell growth and death;Signaling molecules and interaction	ko04060//Cytokine-cytokine receptor interaction;ko05132//Salmonella infection;ko05130//Pathogenic Escherichia coli infection;ko04650//Natural killer cell mediated cytotoxicity;ko05164//Influenza A;ko04217//Necroptosis;ko04210//Apoptosis;ko04061//Viral protein interaction with cytokine and cytokine receptor	K04722;K04722;K04722;K04722;K04722;K04722;K04722;K04722	GO:0005886//plasma membrane;GO:0009986//cell surface;GO:0016020//membrane;GO:0016021//integral component of membrane	GO:0005515//protein binding;GO:0045569//TRAIL binding	GO:0007165//signal transduction;GO:0036462//TRAIL-activated apoptotic signaling pathway;GO:0043065//positive regulation of apoptotic process
ENSSSCG00000017202	15312	13547	32238	33454	307.6	339.68	864.26	847.26	323.64	855.76	1.402816319	3.23E-116	3.32E-114	-	histone H3.3 [Source:NCBI gene;Acc:100521680]	Human Diseases;Human Diseases;Human Diseases;Human Diseases	Infectious diseases;Cancers;Substance dependence;Immune diseases	ko05131//Shigellosis;ko05202//Transcriptional misregulation in cancers;ko05034//Alcoholism;ko05322//Systemic lupus erythematosus	K11253;K11253;K11253;K11253	GO:0000786//nucleosome;GO:0001740//Barr body;GO:0005634//nucleus;GO:0005694//chromosome	GO:0003677//DNA binding;GO:0046982//protein heterodimerization activity	GO:0001649//osteoblast differentiation;GO:0006997//nucleus organization;GO:0007283//spermatogenesis;GO:0007286//spermatid development;GO:0007338//single fertilization;GO:0007566//embryo implantation;GO:0008283//cell proliferation;GO:0008584//male gonad development;GO:0031508//pericentric heterochromatin assembly;GO:0031509//telomeric heterochromatin assembly;GO:0035264//multicellular organism gro…
ENSSSCG00000030957	2065	1755	5728	5527	17.93	19.02	66.38	60.51	18.475	63.445	1.779932108	6.17E-116	6.29E-114	NFKB1	nuclear factor kappa B subunit 1 [Source:NCBI gene;Acc:751869]	Human Diseases;Human Diseases;Human Diseases;Environmental Information Processing;Human Diseases;Human Diseases;Environmental Information Processing;Environmental Information Processing;Human Diseases;Human Diseases;Human Diseases;Human Diseases;Human Diseases;Environmental Information Processing;Human Diseases;Human Diseases;Human Diseases;Human Diseases;Human Diseases;Human Diseases;Human Disea…	Cancers;Infectious diseases;Neurodegenerative diseases;Signal transduction;Infectious diseases;Infectious diseases;Signal transduction;Signal transduction;Infectious disease: viral;Infectious diseases;Infectious diseases;Infectious diseases;Infectious diseases;Signal transduction;Cancers;Infectious diseases;Infectious diseases;Cancers;Infectious diseases;Infectious diseases;Infectious diseases;Im…	ko05200//Pathways in cancer;ko05168//Herpes simplex infection;ko05010//Alzheimer disease;ko04151//PI3K-Akt signaling pathway;ko05166//HTLV-I infection;ko05165//Human papillomavirus infection;ko04010//MAPK signaling pathway;ko04014//Ras signaling pathway;ko05170//Human immunodeficiency virus 1 infection;ko05152//Tuberculosis;ko05169//Epstein-Barr virus infection;ko05131//Shigellosis;ko05163//Human…	K02580;K02580;K02580;K02580;K02580;K02580;K02580;K02580;K02580;K02580;K02580;K02580;K02580;K02580;K02580;K02580;K02580;K02580;K02580;K02580;K02580;K02580;K02580;K02580;K02580;K02580;K02580;K02580;K02580;K02580;K02580;K02580;K02580;K02580;K02580;K02580;K02580;K02580;K02580;K02580;K02580;K02580;K02580;K02580;K02580;K02580;K02580;K02580;K02580;K02580;K02580;K02580;K02580;K02580;K02580;K02580;K02580;…	GO:0005634//nucleus;GO:0005654//nucleoplasm;GO:0005737//cytoplasm;GO:0005739//mitochondrion;GO:0005829//cytosol	GO:0000976//transcription regulatory region sequence-specific DNA binding;GO:0000977//RNA polymerase II regulatory region sequence-specific DNA binding;GO:0000978//RNA polymerase II proximal promoter sequence-specific DNA binding;GO:0001227//DNA-binding transcription repressor activity, RNA polymerase II-specific;GO:0001228//DNA-binding transcription activator activity, RNA polymerase II-specific…	GO:0000122//negative regulation of transcription by RNA polymerase II;GO:0001818//negative regulation of cytokine production;GO:0006355//regulation of transcription, DNA-templated;GO:0006357//regulation of transcription by RNA polymerase II;GO:0007165//signal transduction;GO:0010629//negative regulation of gene expression;GO:0010956//negative regulation of calcidiol 1-monooxygenase activity;GO:00…
ENSSSCG00000006002	45337	38069	98345	94526	610.84	639.81	1769.91	1605.49	625.325	1687.7	1.432380377	6.48E-116	6.57E-114	CCN3	cellular communication network factor 3 [Source:NCBI gene;Acc:100154395]	-	-	-	-	GO:0005576//extracellular region;GO:0005737//cytoplasm;GO:0005921//gap junction;GO:0031012//extracellular matrix;GO:0043231//intracellular membrane-bounded organelle	GO:0005112//Notch binding;GO:0005178//integrin binding;GO:0005515//protein binding;GO:0005520//insulin-like growth factor binding;GO:0008201//heparin binding	GO:0001525//angiogenesis;GO:0002062//chondrocyte differentiation;GO:0007155//cell adhesion;GO:0007165//signal transduction;GO:0010761//fibroblast migration;GO:0010832//negative regulation of myotube differentiation;GO:0014909//smooth muscle cell migration;GO:0030308//negative regulation of cell growth;GO:0033627//cell adhesion mediated by integrin;GO:0035767//endothelial cell chemotaxis;GO:004434…
ENSSSCG00000025698	4935	4324	10986	11368	54.32	59.41	161.38	157.76	56.865	159.57	1.48857658	5.05E-115	5.08E-113	SERPINE1	serpin family E member 1 [Source:NCBI gene;Acc:396945]	Environmental Information Processing;Organismal Systems;Cellular Processes;Human Diseases;Environmental Information Processing;Environmental Information Processing;Human Diseases;Cellular Processes	Signal transduction;Immune system;Cell growth and death;Infectious diseases;Signal transduction;Signal transduction;Endocrine and metabolic diseases;Cell growth and death	ko04390//Hippo signaling pathway;ko04610//Complement and coagulation cascades;ko04218//Cellular senescence;ko05142//Chagas disease (American trypanosomiasis);ko04371//Apelin signaling pathway;ko04066//HIF-1 signaling pathway;ko04933//AGE-RAGE signaling pathway in diabetic complications;ko04115//p53 signaling pathway	K03982;K03982;K03982;K03982;K03982;K03982;K03982;K03982	GO:0005576//extracellular region;GO:0005615//extracellular space;GO:0062023//collagen-containing extracellular matrix;GO:0070062//extracellular exosome	GO:0002020//protease binding;GO:0004867//serine-type endopeptidase inhibitor activity;GO:0005102//signaling receptor binding	GO:0001300//chronological cell aging;GO:0001525//angiogenesis;GO:0010469//regulation of signaling receptor activity;GO:0010757//negative regulation of plasminogen activation;GO:0010951//negative regulation of endopeptidase activity;GO:0014912//negative regulation of smooth muscle cell migration;GO:0030194//positive regulation of blood coagulation;GO:0030336//negative regulation of cell migration;…
ENSSSCG00000011951	2287	1745	4976	5649	19.29	18.46	57.13	61.46	18.875	59.295	1.651433811	7.29E-115	7.28E-113	NFKBIZ	NFKB inhibitor zeta [Source:NCBI gene;Acc:100520981]	Human Diseases	Cancers	ko05202//Transcriptional misregulation in cancers	K14242	GO:0005634//nucleus	GO:0005515//protein binding	GO:0006357//regulation of transcription by RNA polymerase II
ENSSSCG00000001952	1812	1521	4633	4668	36.96	38.73	126.13	120.05	37.845	123.09	1.701538948	6.07E-113	6.02E-111	NFKBIA	NFKB inhibitor alpha [Source:NCBI gene;Acc:406188]	Human Diseases;Human Diseases;Human Diseases;Human Diseases;Human Diseases;Human Diseases;Human Diseases;Environmental Information Processing;Human Diseases;Human Diseases;Human Diseases;Human Diseases;Human Diseases;Organismal Systems;Human Diseases;Human Diseases;Human Diseases;Human Diseases;Human Diseases;Human Diseases;Organismal Systems;Organismal Systems;Organismal Systems;Human Diseases;C…	Cancers;Infectious diseases;Infectious diseases;Infectious disease: viral;Infectious diseases;Infectious diseases;Infectious diseases;Signal transduction;Infectious diseases;Infectious diseases;Cancers;Infectious diseases;Infectious diseases;Immune system;Infectious disease: bacterial;Infectious diseases;Infectious diseases;Infectious diseases;Infectious diseases;Infectious diseases;Immune system…	ko05200//Pathways in cancer;ko05168//Herpes simplex infection;ko05166//HTLV-I infection;ko05170//Human immunodeficiency virus 1 infection;ko05169//Epstein-Barr virus infection;ko05131//Shigellosis;ko05163//Human cytomegalovirus infection;ko04024//cAMP signaling pathway;ko05132//Salmonella infection;ko05130//Pathogenic Escherichia coli infection;ko05203//Viral carcinogenesis;ko05162//Measles;ko051…	K04734;K04734;K04734;K04734;K04734;K04734;K04734;K04734;K04734;K04734;K04734;K04734;K04734;K04734;K04734;K04734;K04734;K04734;K04734;K04734;K04734;K04734;K04734;K04734;K04734;K04734;K04734;K04734;K04734;K04734;K04734;K04734;K04734;K04734;K04734;K04734;K04734;K04734;K04734;K04734;K04734;K04734;K04734;K04734;K04734;K04734	GO:0005634//nucleus;GO:0005737//cytoplasm;GO:0005829//cytosol;GO:0005886//plasma membrane	GO:0005515//protein binding;GO:0008139//nuclear localization sequence binding;GO:0019899//enzyme binding;GO:0031625//ubiquitin protein ligase binding;GO:0042802//identical protein binding;GO:0051059//NF-kappaB binding	GO:0006606//protein import into nucleus;GO:0007249//I-kappaB kinase/NF-kappaB signaling;GO:0007253//cytoplasmic sequestering of NF-kappaB;GO:0010468//regulation of gene expression;GO:0010745//negative regulation of macrophage derived foam cell differentiation;GO:0010875//positive regulation of cholesterol efflux;GO:0010888//negative regulation of lipid storage;GO:0031663//lipopolysaccharide-media…
ENSSSCG00000039472	1802	1576	4607	4814	10.94	11.94	37.33	36.85	11.44	37.09	1.696943216	4.62E-112	4.55E-110	SLC30A1	solute carrier family 30 member 1 [Source:NCBI gene;Acc:503660]	Organismal Systems	Digestive system	ko04978//Mineral absorption	K14688	GO:0005623//cell;GO:0005737//cytoplasm;GO:0005783//endoplasmic reticulum;GO:0005794//Golgi apparatus;GO:0005886//plasma membrane;GO:0016020//membrane;GO:0016021//integral component of membrane;GO:0031965//nuclear membrane	GO:0008324//cation transmembrane transporter activity;GO:0019855//calcium channel inhibitor activity	GO:0001701//in utero embryonic development;GO:0006812//cation transport;GO:0006829//zinc ion transport;GO:0006874//cellular calcium ion homeostasis;GO:0006882//cellular zinc ion homeostasis;GO:0055085//transmembrane transport;GO:0071584//negative regulation of zinc ion transmembrane import;GO:0090281//negative regulation of calcium ion import;GO:0098655//cation transmembrane transport
ENSSSCG00000021902	3844	3090	10670	9611	37.07	37.2	137.33	116.86	37.135	127.095	1.775055791	1.39E-110	1.36E-108	GABRP	gamma-aminobutyric acid type A receptor subunit pi [Source:NCBI gene;Acc:100525792]	Environmental Information Processing;Organismal Systems;Organismal Systems;Human Diseases;Human Diseases	Signaling molecules and interaction;Nervous system;Nervous system;Substance dependence;Substance dependence	ko04080//Neuroactive ligand-receptor interaction;ko04723//Retrograde endocannabinoid signaling;ko04727//GABAergic synapse;ko05032//Morphine addiction;ko05033//Nicotine addiction	K05189;K05189;K05189;K05189;K05189	GO:0005886//plasma membrane;GO:0016020//membrane;GO:0016021//integral component of membrane	GO:0004888//transmembrane signaling receptor activity;GO:0004890//GABA-A receptor activity;GO:0005216//ion channel activity;GO:0005230//extracellular ligand-gated ion channel activity	GO:0006811//ion transport;GO:0034220//ion transmembrane transport
ENSSSCG00000025593	4151	3583	9201	9357	29.08	31.46	85.4	82.17	30.27	83.785	1.468803307	2.45E-110	2.38E-108	-	transporter 2, ATP binding cassette subfamily B member [Source:NCBI gene;Acc:733650]	Human Diseases;Human Diseases;Human Diseases;Cellular Processes;Human Diseases;Organismal Systems;Environmental Information Processing;Human Diseases	Infectious diseases;Infectious disease: viral;Infectious diseases;Transport and catabolism;Infectious diseases;Immune system;Membrane transport;Immune diseases	ko05168//Herpes simplex infection;ko05170//Human immunodeficiency virus 1 infection;ko05169//Epstein-Barr virus infection;ko04145//Phagosome;ko05163//Human cytomegalovirus infection;ko04612//Antigen processing and presentation;ko02010//ABC transporters;ko05340//Primary immunodeficiency	K05654;K05654;K05654;K05654;K05654;K05654;K05654;K05654	GO:0016020//membrane;GO:0016021//integral component of membrane;GO:0030176//integral component of endoplasmic reticulum membrane;GO:0042825//TAP complex	GO:0000166//nucleotide binding;GO:0005524//ATP binding;GO:0015440//peptide-transporting ATPase activity;GO:0016887//ATPase activity;GO:0042287//MHC protein binding;GO:0042626//ATPase activity, coupled to transmembrane movement of substances;GO:0046978//TAP1 binding;GO:1904680//peptide transmembrane transporter activity	GO:0001916//positive regulation of T cell mediated cytotoxicity;GO:0002237//response to molecule of bacterial origin;GO:0002481//antigen processing and presentation of exogenous protein antigen via MHC class Ib, TAP-dependent;GO:0002485//antigen processing and presentation of endogenous peptide antigen via MHC class I via ER pathway, TAP-dependent;GO:0002489//antigen processing and presentation o…
ENSSSCG00000033115	2628	2187	5894	6038	20.1	20.78	60.04	58.15	20.44	59.095	1.531640874	7.60E-110	7.34E-108	IFNAR1	interferon alpha and beta receptor subunit 1 [Source:NCBI gene;Acc:396658]	Human Diseases;Human Diseases;Environmental Information Processing;Human Diseases;Environmental Information Processing;Human Diseases;Human Diseases;Human Diseases;Organismal Systems;Human Diseases;Human Diseases;Environmental Information Processing;Cellular Processes;Human Diseases;Organismal Systems;Organismal Systems;Organismal Systems	Cancers;Infectious diseases;Signal transduction;Infectious diseases;Signaling molecules and interaction;Infectious diseases;Infectious diseases;Infectious diseases;Immune system;Infectious diseases;Infectious diseases;Signal transduction;Cell growth and death;Infectious diseases;Immune system;Development;Immune system	ko05200//Pathways in cancer;ko05168//Herpes simplex infection;ko04151//PI3K-Akt signaling pathway;ko05165//Human papillomavirus infection;ko04060//Cytokine-cytokine receptor interaction;ko05169//Epstein-Barr virus infection;ko05162//Measles;ko05167//Kaposi sarcoma-associated herpesvirus infection;ko04650//Natural killer cell mediated cytotoxicity;ko05161//Hepatitis B;ko05164//Influenza A;ko04630/…	K05130;K05130;K05130;K05130;K05130;K05130;K05130;K05130;K05130;K05130;K05130;K05130;K05130;K05130;K05130;K05130;K05130	GO:0005886//plasma membrane;GO:0016020//membrane;GO:0016021//integral component of membrane	GO:0004896//cytokine receptor activity;GO:0004904//interferon receptor activity;GO:0005515//protein binding	GO:0019221//cytokine-mediated signaling pathway
MSTRG.14027	3540	2989	7179	7923	32.95	34.72	89.16	92.96	33.835	91.06	1.428301071	2.38E-109	2.28E-107	Btg2	PREDICTED: protein BTG2 [Odobenus rosmarus divergens]	Genetic Information Processing	Folding, sorting and degradation	ko03018//RNA degradation	K14443	GO:0043231//intracellular membrane-bounded organelle	GO:0000982//transcription factor activity, RNA polymerase II proximal promoter sequence-specific DNA binding;GO:0019899//enzyme binding	GO:0001558//regulation of cell growth;GO:0003002//regionalization;GO:0006259//DNA metabolic process;GO:0006357//regulation of transcription by RNA polymerase II;GO:0006417//regulation of translation;GO:0007281//germ cell development;GO:0007519//skeletal muscle tissue development;GO:0007612//learning;GO:0008213//protein alkylation;GO:0008285//negative regulation of cell proliferation;GO:0009605//r…
ENSSSCG00000002350	2664	2489	7127	7436	12.19	14.22	43.53	42.91	13.205	43.22	1.710614771	2.61E-109	2.49E-107	MIDEAS	mitotic deacetylase associated SANT domain protein [Source:NCBI gene;Acc:100623005]	-	-	-	-	GO:0000118//histone deacetylase complex;GO:0005634//nucleus;GO:0005654//nucleoplasm	GO:0003676//nucleic acid binding;GO:0003677//DNA binding;GO:0003700//DNA-binding transcription factor activity;GO:0008134//transcription factor binding;GO:0044212//transcription regulatory region DNA binding	GO:0006355//regulation of transcription, DNA-templated
ENSSSCG00000038521	1522	1382	4220	4405	32.37	36.69	119.78	118.11	34.53	118.945	1.784372388	3.56E-108	3.37E-106	CHAC1	ChaC glutathione specific gamma-glutamylcyclotransferase 1 [Source:NCBI gene;Acc:100524723]	Metabolism;Metabolism	Global and overview maps;Metabolism of other amino acids	ko01100//Metabolic pathways;ko00480//Glutathione metabolism	K07232;K07232	GO:0005737//cytoplasm;GO:0005802//trans-Golgi network;GO:0005829//cytosol	GO:0003839//gamma-glutamylcyclotransferase activity;GO:0005112//Notch binding;GO:0016829//lyase activity;GO:0061928//glutathione specific gamma-glutamylcyclotransferase activity	GO:0006751//glutathione catabolic process;GO:0010955//negative regulation of protein processing;GO:0022008//neurogenesis;GO:0045746//negative regulation of Notch signaling pathway;GO:0070059//intrinsic apoptotic signaling pathway in response to endoplasmic reticulum stress
ENSSSCG00000047932	77	74	1123	961	0.74	0.89	14.43	11.67	0.815	13.05	4.001105937	4.82E-108	4.54E-106	HSPA6	heat shock protein family A (Hsp70) member 6 [Source:NCBI gene;Acc:396906]	Environmental Information Processing;Cellular Processes;Human Diseases;Genetic Information Processing;Human Diseases;Organismal Systems;Genetic Information Processing;Human Diseases;Organismal Systems;Organismal Systems	Signal transduction;Transport and catabolism;Infectious diseases;Folding, sorting and degradation;Infectious diseases;Endocrine system;Transcription;Infectious diseases;Immune system;Aging	ko04010//MAPK signaling pathway;ko04144//Endocytosis;ko05162//Measles;ko04141//Protein processing in endoplasmic reticulum;ko05134//Legionellosis;ko04915//Estrogen signaling pathway;ko03040//Spliceosome;ko05145//Toxoplasmosis;ko04612//Antigen processing and presentation;ko04213//Longevity regulating pathway - multiple species	K03283;K03283;K03283;K03283;K03283;K03283;K03283;K03283;K03283;K03283	-	GO:0000166//nucleotide binding;GO:0005524//ATP binding	-
ENSSSCG00000035940	701	540	2414	2330	5.68	5.46	26.1	23.8	5.57	24.95	2.163290583	1.33E-107	1.24E-105	SPSB1	splA/ryanodine receptor domain and SOCS box containing 1 [Source:NCBI gene;Acc:110261092]	-	-	-	-	GO:0005829//cytosol;GO:0019005//SCF ubiquitin ligase complex	GO:0005515//protein binding;GO:1990756//protein binding, bridging involved in substrate recognition for ubiquitination	GO:0006511//ubiquitin-dependent protein catabolic process;GO:0016567//protein ubiquitination;GO:0035556//intracellular signal transduction;GO:0043161//proteasome-mediated ubiquitin-dependent protein catabolic process
ENSSSCG00000004371	2322	1956	6193	5872	11.62	12.22	41.3	36.99	11.92	39.145	1.715443808	1.42E-107	1.32E-105	CRYBG1	crystallin beta-gamma domain containing 1 [Source:NCBI gene;Acc:100521168]	-	-	-	-	-	-	-
ENSSSCG00000005027	10674	8646	18212	20738	71.32	71.57	160.86	174.21	71.445	167.535	1.229557568	3.10E-107	2.86E-105	FRMD6	FERM domain containing 6 [Source:NCBI gene;Acc:100157790]	Environmental Information Processing;Environmental Information Processing	Signal transduction;Signal transduction	ko04390//Hippo signaling pathway;ko04392//Hippo signaling pathway - multiple species	K16822;K16822	GO:0005856//cytoskeleton;GO:0005886//plasma membrane;GO:0043296//apical junction complex	-	GO:0003383//apical constriction;GO:0031032//actomyosin structure organization;GO:0032970//regulation of actin filament-based process;GO:0034613//cellular protein localization
ENSSSCG00000011465	735	744	3112	3116	5.45	6.88	30.77	29.1	6.165	29.935	2.27966047	3.14E-107	2.87E-105	PDE12	phosphodiesterase 12 [Source:NCBI gene;Acc:100157651]	-	-	-	-	GO:0005739//mitochondrion;GO:0005759//mitochondrial matrix	GO:0000175//3'-5'-exoribonuclease activity;GO:0004527//exonuclease activity	GO:0000288//nuclear-transcribed mRNA catabolic process, deadenylation-dependent decay;GO:0000958//mitochondrial mRNA catabolic process;GO:0035457//cellular response to interferon-alpha;GO:0044528//regulation of mitochondrial mRNA stability;GO:0045070//positive regulation of viral genome replication;GO:0060548//negative regulation of cell death;GO:0071346//cellular response to interferon-gamma;GO:…
ENSSSCG00000015435	3469	2766	6657	7264	36.47	36.34	96.56	97.52	36.405	97.04	1.414442941	9.07E-107	8.26E-105	NAMPT	nicotinamide phosphoribosyltransferase [Source:NCBI gene;Acc:595123]	Metabolism;Organismal Systems;Metabolism	Global and overview maps;Immune system;Metabolism of cofactors and vitamins	ko01100//Metabolic pathways;ko04621//NOD-like receptor signaling pathway;ko00760//Nicotinate and nicotinamide metabolism	K03462;K03462;K03462	GO:0005576//extracellular region;GO:0005615//extracellular space;GO:0005634//nucleus;GO:0005737//cytoplasm;GO:0016607//nuclear speck;GO:0030054//cell junction	GO:0003824//catalytic activity;GO:0004514//nicotinate-nucleotide diphosphorylase (carboxylating) activity;GO:0005125//cytokine activity;GO:0016740//transferase activity;GO:0016757//transferase activity, transferring glycosyl groups;GO:0042802//identical protein binding;GO:0047280//nicotinamide phosphoribosyltransferase activity	GO:0007165//signal transduction;GO:0007623//circadian rhythm;GO:0009435//NAD biosynthetic process;GO:0019363//pyridine nucleotide biosynthetic process;GO:0032922//circadian regulation of gene expression;GO:0045944//positive regulation of transcription by RNA polymerase II;GO:0048511//rhythmic process;GO:0051770//positive regulation of nitric-oxide synthase biosynthetic process
ENSSSCG00000020666	1869	1632	4441	4985	19.95	21.74	63.25	67.07	20.845	65.16	1.644285232	1.13E-106	1.02E-104	EHD4	EH domain containing 4 [Source:NCBI gene;Acc:100738234]	Cellular Processes	Transport and catabolism	ko04144//Endocytosis	K12477	GO:0005783//endoplasmic reticulum;GO:0048471//perinuclear region of cytoplasm;GO:0055038//recycling endosome membrane	GO:0005509//calcium ion binding;GO:0005515//protein binding;GO:0005525//GTP binding	GO:0032456//endocytic recycling;GO:0051260//protein homooligomerization
ENSSSCG00000031882	2598	1637	7199	7246	17.85	14.04	66.02	62.78	15.945	64.4	2.013956591	1.51E-106	1.36E-104	PNPT1	polyribonucleotide nucleotidyltransferase 1 [Source:NCBI gene;Acc:100642182]	Genetic Information Processing	Folding, sorting and degradation	ko03018//RNA degradation	K00962	GO:0005737//cytoplasm;GO:0005739//mitochondrion;GO:0005758//mitochondrial intermembrane space;GO:0005829//cytosol;GO:0045025//mitochondrial degradosome	GO:0000175//3'-5'-exoribonuclease activity;GO:0003676//nucleic acid binding;GO:0003723//RNA binding;GO:0004654//polyribonucleotide nucleotidyltransferase activity;GO:0008266//poly(U) RNA binding;GO:0016740//transferase activity;GO:0034046//poly(G) binding;GO:0035198//miRNA binding	GO:0000957//mitochondrial RNA catabolic process;GO:0000958//mitochondrial mRNA catabolic process;GO:0000962//positive regulation of mitochondrial RNA catabolic process;GO:0000963//mitochondrial RNA processing;GO:0000964//mitochondrial RNA 5'-end processing;GO:0000965//mitochondrial RNA 3'-end processing;GO:0006396//RNA processing;GO:0006401//RNA catabolic process;GO:0006402//mRNA catabolic proces…
ENSSSCG00000012890	1388	1237	4377	4135	7.6	8.45	32.58	29.05	8.025	30.815	1.941059494	3.40E-105	3.04E-103	TCIRG1	T cell immune regulator 1, ATPase H+ transporting V0 subunit a3 [Source:NCBI gene;Acc:100521769]	Metabolism;Human Diseases;Human Diseases;Cellular Processes;Human Diseases;Metabolism;Cellular Processes;Organismal Systems;Human Diseases;Human Diseases;Organismal Systems	Global and overview maps;Infectious diseases;Infectious diseases;Transport and catabolism;Immune diseases;Energy metabolism;Transport and catabolism;Nervous system;Infectious diseases;Infectious diseases;Excretory system	ko01100//Metabolic pathways;ko05165//Human papillomavirus infection;ko05152//Tuberculosis;ko04145//Phagosome;ko05323//Rheumatoid arthritis;ko00190//Oxidative phosphorylation;ko04142//Lysosome;ko04721//Synaptic vesicle cycle;ko05120//Epithelial cell signaling in Helicobacter pylori infection;ko05110//Vibrio cholerae infection;ko04966//Collecting duct acid secretion	K02154;K02154;K02154;K02154;K02154;K02154;K02154;K02154;K02154;K02154;K02154	GO:0000220//vacuolar proton-transporting V-type ATPase, V0 domain;GO:0005623//cell;GO:0005634//nucleus;GO:0005764//lysosome;GO:0005770//late endosome;GO:0005886//plasma membrane;GO:0016020//membrane;GO:0016021//integral component of membrane;GO:0016324//apical plasma membrane;GO:0016471//vacuolar proton-transporting V-type ATPase complex;GO:0030667//secretory granule membrane;GO:0030670//phagocyt…	GO:0015078//proton transmembrane transporter activity;GO:0046961//proton-transporting ATPase activity, rotational mechanism;GO:0051117//ATPase binding	GO:0000045//autophagosome assembly;GO:0001503//ossification;GO:0002158//osteoclast proliferation;GO:0002377//immunoglobulin production;GO:0006811//ion transport;GO:0006874//cellular calcium ion homeostasis;GO:0006914//autophagy;GO:0006915//apoptotic process;GO:0006954//inflammatory response;GO:0007035//vacuolar acidification;GO:0007039//protein catabolic process in the vacuole;GO:0010155//regulat…
ENSSSCG00000024096	2794	2258	5825	6029	39.94	40.28	111.11	108.64	40.11	109.875	1.453829294	5.55E-105	4.92E-103	RIPK2	receptor interacting serine/threonine kinase 2 [Source:NCBI gene;Acc:100518835]	Human Diseases;Human Diseases;Human Diseases;Organismal Systems;Organismal Systems	Infectious diseases;Infectious diseases;Infectious diseases;Immune system;Nervous system	ko05152//Tuberculosis;ko05131//Shigellosis;ko05132//Salmonella infection;ko04621//NOD-like receptor signaling pathway;ko04722//Neurotrophin signaling pathway	K08846;K08846;K08846;K08846;K08846	GO:0005737//cytoplasm;GO:0005829//cytosol;GO:0005856//cytoskeleton;GO:0031982//vesicle;GO:0032991//protein-containing complex	GO:0000166//nucleotide binding;GO:0004672//protein kinase activity;GO:0004674//protein serine/threonine kinase activity;GO:0005102//signaling receptor binding;GO:0005524//ATP binding;GO:0016301//kinase activity;GO:0016740//transferase activity;GO:0030274//LIM domain binding;GO:0042802//identical protein binding;GO:0042803//protein homodimerization activity;GO:0050700//CARD domain binding;GO:00897…	GO:0001961//positive regulation of cytokine-mediated signaling pathway;GO:0002250//adaptive immune response;GO:0002376//immune system process;GO:0002827//positive regulation of T-helper 1 type immune response;GO:0006468//protein phosphorylation;GO:0007249//I-kappaB kinase/NF-kappaB signaling;GO:0010800//positive regulation of peptidyl-threonine phosphorylation;GO:0010942//positive regulation of c…
ENSSSCG00000033787	543	420	1801	1968	3.39	3.27	14.98	15.45	3.33	15.215	2.191900251	5.57E-105	4.92E-103	-	proline dehydrogenase 1, mitochondrial [Source:NCBI gene;Acc:110256626]	Metabolism;Metabolism	Global and overview maps;Amino acid metabolism	ko01100//Metabolic pathways;ko00330//Arginine and proline metabolism	K00318;K00318	GO:0005739//mitochondrion	GO:0004657//proline dehydrogenase activity;GO:0016491//oxidoreductase activity;GO:0071949//FAD binding	GO:0006560//proline metabolic process;GO:0006562//proline catabolic process;GO:0010133//proline catabolic process to glutamate;GO:0055114//oxidation-reduction process
ENSSSCG00000002841	2526	2002	5751	5675	21.36	21.13	64.88	60.48	21.245	62.68	1.560881836	1.92E-104	1.68E-102	N4BP1	NEDD4 binding protein 1 [Source:NCBI gene;Acc:100520431]	-	-	-	-	GO:0005634//nucleus;GO:0005730//nucleolus;GO:0016605//PML body	-	GO:0031397//negative regulation of protein ubiquitination;GO:0032435//negative regulation of proteasomal ubiquitin-dependent protein catabolic process;GO:0034644//cellular response to UV
ENSSSCG00000033703	1348	963	3349	3516	8.85	7.92	29.43	29.16	8.385	29.295	1.804771761	1.56E-102	1.36E-100	FAM111A	family with sequence similarity 111 member A [Source:NCBI gene;Acc:100525029]	-	-	-	-	GO:0000785//chromatin;GO:0001650//fibrillar center;GO:0005634//nucleus;GO:0005654//nucleoplasm;GO:0005737//cytoplasm	-	GO:0006260//DNA replication;GO:0045071//negative regulation of viral genome replication
ENSSSCG00000009042	2745	2221	5646	5854	12.22	12.34	33.55	32.86	12.28	33.205	1.435089938	6.59E-102	5.72E-100	OTUD4	OTU deubiquitinase 4 [Source:NCBI gene;Acc:100524693]	-	-	-	-	GO:0005829//cytosol	GO:0004843//thiol-dependent ubiquitin-specific protease activity;GO:0060090//molecular adaptor activity;GO:0061578//Lys63-specific deubiquitinase activity	GO:0034122//negative regulation of toll-like receptor signaling pathway;GO:0070536//protein K63-linked deubiquitination;GO:0071108//protein K48-linked deubiquitination;GO:1901537//positive regulation of DNA demethylation;GO:1903093//regulation of protein K48-linked deubiquitination;GO:2000660//negative regulation of interleukin-1-mediated signaling pathway
ENSSSCG00000015782	831	717	2515	2570	11.55	12.3	47.01	45.27	11.925	46.14	1.952028738	5.36E-101	4.62E-99	IRF2	interferon regulatory factor 2 [Source:NCBI gene;Acc:100621620]	-	-	-	-	GO:0005634//nucleus	GO:0000981//DNA-binding transcription factor activity, RNA polymerase II-specific;GO:0003677//DNA binding;GO:0003700//DNA-binding transcription factor activity;GO:0044212//transcription regulatory region DNA binding	GO:0002376//immune system process;GO:0006355//regulation of transcription, DNA-templated;GO:0006357//regulation of transcription by RNA polymerase II;GO:0008283//cell proliferation
ENSSSCG00000037598	2082	1645	4399	4646	26.35	25.99	74.3	74.13	26.17	74.215	1.503796883	7.47E-101	6.40E-99	SNX10	sorting nexin 10 [Source:NCBI gene;Acc:100520876]	-	-	-	-	GO:0005634//nucleus;GO:0005783//endoplasmic reticulum;GO:0005813//centrosome;GO:0030141//secretory granule;GO:0031313//extrinsic component of endosome membrane;GO:0090651//apical cytoplasm	GO:0005545//1-phosphatidylinositol binding;GO:0035091//phosphatidylinositol binding;GO:0051117//ATPase binding	GO:0001696//gastric acid secretion;GO:0006897//endocytosis;GO:0007032//endosome organization;GO:0030282//bone mineralization;GO:0030316//osteoclast differentiation;GO:0044691//tooth eruption;GO:0045453//bone resorption;GO:0055074//calcium ion homeostasis;GO:0060271//cilium assembly;GO:0061512//protein localization to cilium;GO:0071539//protein localization to centrosome;GO:0097178//ruffle assembl…
ENSSSCG00000011942	8967	7137	14769	16517	56.1	56.01	120.64	128.11	56.055	124.375	1.149781556	9.92E-101	8.45E-99	CD47	CD47 molecule [Source:NCBI gene;Acc:397042]	Environmental Information Processing	Signaling molecules and interaction	ko04512//ECM-receptor interaction	K06266	GO:0005886//plasma membrane;GO:0005887//integral component of plasma membrane;GO:0016020//membrane;GO:0016021//integral component of membrane;GO:0070062//extracellular exosome	GO:0070053//thrombospondin receptor activity	GO:0007155//cell adhesion;GO:0022409//positive regulation of cell-cell adhesion;GO:0050729//positive regulation of inflammatory response;GO:0050766//positive regulation of phagocytosis
ENSSSCG00000033120	3867	3129	7239	7686	17.81	18.12	44.87	44.71	17.965	44.79	1.317987731	1.23E-100	1.04E-98	PALM2AKAP2	Sus scrofa PALM2-AKAP2 fusion (PALM2AKAP2), transcript variant 1, mRNA. [Source:RefSeq mRNA;Acc:NM_001370837]	-	-	-	-	GO:0016020//membrane	-	GO:0008360//regulation of cell shape
ENSSSCG00000010831	1380	1101	3411	3447	13.28	13.23	43.81	41.83	13.255	42.82	1.691748126	6.00E-100	5.06E-98	DUSP10	dual specificity phosphatase 10 [Source:NCBI gene;Acc:100517416]	Environmental Information Processing;Environmental Information Processing;Cellular Processes	Signal transduction;Signal transduction;Cell growth and death	ko04010//MAPK signaling pathway;ko04013//MAPK signaling pathway - fly;ko04214//Apoptosis - fly	K20216;K20216;K20216	GO:0005634//nucleus;GO:0005654//nucleoplasm;GO:0005737//cytoplasm;GO:0005794//Golgi apparatus;GO:0005829//cytosol;GO:0016607//nuclear speck	GO:0004725//protein tyrosine phosphatase activity;GO:0008138//protein tyrosine/serine/threonine phosphatase activity;GO:0008330//protein tyrosine/threonine phosphatase activity;GO:0008432//JUN kinase binding;GO:0016787//hydrolase activity;GO:0016791//phosphatase activity;GO:0017017//MAP kinase tyrosine/serine/threonine phosphatase activity;GO:0033549//MAP kinase phosphatase activity;GO:0048273//m…	GO:0000188//inactivation of MAPK activity;GO:0002819//regulation of adaptive immune response;GO:0006470//protein dephosphorylation;GO:0010633//negative regulation of epithelial cell migration;GO:0016311//dephosphorylation;GO:0032496//response to lipopolysaccharide;GO:0032873//negative regulation of stress-activated MAPK cascade;GO:0035970//peptidyl-threonine dephosphorylation;GO:0043508//negative…
ENSSSCG00000027777	1900	1579	4311	4432	14.27	15.04	42.89	41.42	14.655	42.155	1.524310791	1.41E-99	1.18E-97	-	proline rich and Gla domain 1 [Source:NCBI gene;Acc:100623926]	-	-	-	-	GO:0005576//extracellular region;GO:0016020//membrane;GO:0016021//integral component of membrane	GO:0005509//calcium ion binding	-
ENSSSCG00000005601	29165	25190	58508	56977	376.52	405.9	1007.99	927.32	391.21	967.655	1.306549524	3.86E-97	3.21E-95	HSPA5	heat shock protein family A (Hsp70) member 5 [Source:NCBI gene;Acc:407060]	Genetic Information Processing;Organismal Systems;Human Diseases;Genetic Information Processing	Folding, sorting and degradation;Endocrine system;Neurodegenerative diseases;Folding, sorting and degradation	ko04141//Protein processing in endoplasmic reticulum;ko04918//Thyroid hormone synthesis;ko05020//Prion diseases;ko03060//Protein export	K09490;K09490;K09490;K09490	GO:0005634//nucleus;GO:0005737//cytoplasm;GO:0005739//mitochondrion;GO:0005783//endoplasmic reticulum;GO:0005788//endoplasmic reticulum lumen;GO:0005789//endoplasmic reticulum membrane;GO:0005793//endoplasmic reticulum-Golgi intermediate compartment;GO:0005829//cytosol;GO:0005886//plasma membrane;GO:0008180//COP9 signalosome;GO:0009986//cell surface;GO:0016020//membrane;GO:0030176//integral compo…	GO:0000166//nucleotide binding;GO:0005524//ATP binding;GO:0016887//ATPase activity;GO:0019899//enzyme binding;GO:0019904//protein domain specific binding;GO:0031072//heat shock protein binding;GO:0031625//ubiquitin protein ligase binding;GO:0042623//ATPase activity, coupled;GO:0043022//ribosome binding;GO:0044183//protein binding involved in protein folding;GO:0051082//unfolded protein binding;GO…	GO:0006983//ER overload response;GO:0006986//response to unfolded protein;GO:0021589//cerebellum structural organization;GO:0021680//cerebellar Purkinje cell layer development;GO:0030335//positive regulation of cell migration;GO:0030433//ubiquitin-dependent ERAD pathway;GO:0030512//negative regulation of transforming growth factor beta receptor signaling pathway;GO:0030968//endoplasmic reticulum …
ENSSSCG00000021206	1087	855	2633	2965	7.96	7.77	25.64	27.3	7.865	26.47	1.750839524	4.40E-97	3.64E-95	IL1RAP	interleukin 1 receptor accessory protein [Source:NCBI gene;Acc:100628318]	Environmental Information Processing;Environmental Information Processing;Organismal Systems;Organismal Systems	Signal transduction;Signaling molecules and interaction;Immune system;Sensory system	ko04010//MAPK signaling pathway;ko04060//Cytokine-cytokine receptor interaction;ko04659//Th17 cell differentiation;ko04750//Inflammatory mediator regulation of TRP channels	K04723;K04723;K04723;K04723	GO:0016020//membrane;GO:0016021//integral component of membrane;GO:0098978//glutamatergic synapse	GO:0002114//interleukin-33 receptor activity;GO:0004908//interleukin-1 receptor activity;GO:0005515//protein binding	GO:0007165//signal transduction;GO:0019221//cytokine-mediated signaling pathway;GO:0032736//positive regulation of interleukin-13 production;GO:0032754//positive regulation of interleukin-5 production;GO:0038172//interleukin-33-mediated signaling pathway;GO:0042094//interleukin-2 biosynthetic process;GO:0051092//positive regulation of NF-kappaB transcription factor activity;GO:0051965//positive r…
ENSSSCG00000000769	807	645	2300	2353	15.4	15.56	58.42	56.75	15.48	57.585	1.895287589	4.60E-97	3.79E-95	BID	BH3 interacting domain death agonist [Source:NCBI gene;Acc:594852]	Human Diseases;Human Diseases;Human Diseases;Human Diseases;Human Diseases;Human Diseases;Human Diseases;Human Diseases;Human Diseases;Human Diseases;Organismal Systems;Human Diseases;Human Diseases;Human Diseases;Cellular Processes;Human Diseases;Cellular Processes;Environmental Information Processing;Cellular Processes;Human Diseases;Human Diseases;Cellular Processes	Cancers;Infectious diseases;Neurodegenerative diseases;Infectious disease: viral;Infectious diseases;Infectious diseases;Infectious diseases;Cardiovascular diseases;Infectious diseases;Infectious diseases;Immune system;Endocrine and metabolic diseases;Infectious diseases;Infectious diseases;Cell growth and death;Infectious diseases;Cell growth and death;Signal transduction;Cell growth and death;D…	ko05200//Pathways in cancer;ko05168//Herpes simplex infection;ko05010//Alzheimer disease;ko05170//Human immunodeficiency virus 1 infection;ko05152//Tuberculosis;ko05169//Epstein-Barr virus infection;ko05163//Human cytomegalovirus infection;ko05416//Viral myocarditis;ko05162//Measles;ko05167//Kaposi sarcoma-associated herpesvirus infection;ko04650//Natural killer cell mediated cytotoxicity;ko04932…	K04726;K04726;K04726;K04726;K04726;K04726;K04726;K04726;K04726;K04726;K04726;K04726;K04726;K04726;K04726;K04726;K04726;K04726;K04726;K04726;K04726;K04726	GO:0005737//cytoplasm;GO:0005739//mitochondrion;GO:0005741//mitochondrial outer membrane;GO:0005829//cytosol;GO:0016020//membrane;GO:0031966//mitochondrial membrane;GO:0032592//integral component of mitochondrial membrane	GO:0031625//ubiquitin protein ligase binding	GO:0001836//release of cytochrome c from mitochondria;GO:0006626//protein targeting to mitochondrion;GO:0006915//apoptotic process;GO:0006919//activation of cysteine-type endopeptidase activity involved in apoptotic process;GO:0008637//apoptotic mitochondrial changes;GO:0010918//positive regulation of mitochondrial membrane potential;GO:0031334//positive regulation of protein complex assembly;GO:…
ENSSSCG00000006776	3708	2957	7630	7510	36.88	36.8	101.46	94.25	36.84	97.855	1.409372507	1.41E-96	1.16E-94	MOV10	Mov10 RISC complex RNA helicase [Source:NCBI gene;Acc:100521086]	-	-	-	-	GO:0000932//P-body;GO:0005829//cytosol;GO:0019034//viral replication complex;GO:0036464//cytoplasmic ribonucleoprotein granule;GO:0043186//P granule	GO:0003723//RNA binding;GO:0004386//helicase activity;GO:0032574//5'-3' RNA helicase activity	GO:0010526//negative regulation of transposition, RNA-mediated;GO:0035194//posttranscriptional gene silencing by RNA;GO:0035195//gene silencing by miRNA;GO:0035279//mRNA cleavage involved in gene silencing by miRNA;GO:0051607//defense response to virus;GO:0061014//positive regulation of mRNA catabolic process;GO:0061158//3'-UTR-mediated mRNA destabilization
ENSSSCG00000016263	1582	1091	3748	3948	16.04	13.54	47.14	46.52	14.79	46.83	1.662810986	3.19E-96	2.60E-94	-	nuclear body protein SP140-like protein [Source:NCBI gene;Acc:100517129]	Human Diseases;Human Diseases	Infectious diseases;Cancers	ko05168//Herpes simplex infection;ko05203//Viral carcinogenesis	K15413;K15413	GO:0005634//nucleus	GO:0003677//DNA binding;GO:0005515//protein binding;GO:0046872//metal ion binding	-
ENSSSCG00000001507	6504	5303	11080	11804	81.05	82.85	184.29	185.69	81.95	184.99	1.174631431	2.47E-95	2.00E-93	ZBTB22	zinc finger and BTB domain containing 22 [Source:NCBI gene;Acc:100157038]	-	-	-	-	GO:0005634//nucleus;GO:0016020//membrane;GO:0016021//integral component of membrane	GO:0003676//nucleic acid binding;GO:0003677//DNA binding;GO:0005515//protein binding	GO:0019885//antigen processing and presentation of endogenous peptide antigen via MHC class I
ENSSSCG00000012967	778	701	2700	2556	14.91	16.77	69.1	61.79	15.84	65.445	2.046710639	9.92E-95	7.98E-93	FOSL1	FOS like 1, AP-1 transcription factor subunit [Source:NCBI gene;Acc:100525205]	Human Diseases;Environmental Information Processing;Organismal Systems;Organismal Systems	Infectious diseases;Signal transduction;Development;Immune system	ko05166//HTLV-I infection;ko04310//Wnt signaling pathway;ko04380//Osteoclast differentiation;ko04657//IL-17 signaling pathway	K04502;K04502;K04502;K04502	GO:0005634//nucleus	GO:0000978//RNA polymerase II proximal promoter sequence-specific DNA binding;GO:0000981//DNA-binding transcription factor activity, RNA polymerase II-specific;GO:0003677//DNA binding;GO:0003700//DNA-binding transcription factor activity	GO:0006355//regulation of transcription, DNA-templated;GO:0006357//regulation of transcription by RNA polymerase II
ENSSSCG00000004369	280	225	1393	1299	2.01	1.93	12.86	10.92	1.97	11.89	2.59348118	4.39E-94	3.51E-92	PRDM1	PR/SET domain 1 [Source:NCBI gene;Acc:100154284]	-	-	-	-	GO:0005634//nucleus;GO:0005737//cytoplasm	GO:0000977//RNA polymerase II regulatory region sequence-specific DNA binding;GO:0000978//RNA polymerase II proximal promoter sequence-specific DNA binding;GO:0001227//DNA-binding transcription repressor activity, RNA polymerase II-specific;GO:0003676//nucleic acid binding;GO:0003700//DNA-binding transcription factor activity;GO:0005515//protein binding;GO:0031490//chromatin DNA binding;GO:004282…	GO:0000122//negative regulation of transcription by RNA polymerase II;GO:0001701//in utero embryonic development;GO:0001763//morphogenesis of a branching structure;GO:0001892//embryonic placenta development;GO:0001893//maternal placenta development;GO:0003170//heart valve development;GO:0003279//cardiac septum development;GO:0003281//ventricular septum development;GO:0006355//regulation of transc…
ENSSSCG00000011874	1611	986	17558	17052	9.51	7.28	138.5	126.92	8.395	132.71	3.98260295	4.83E-94	3.85E-92	PARP14	poly(ADP-ribose) polymerase family member 14 [Source:NCBI gene;Acc:100153948]	-	-	-	-	GO:0005737//cytoplasm;GO:0005829//cytosol;GO:0005886//plasma membrane	GO:0003676//nucleic acid binding;GO:0003723//RNA binding;GO:0003950//NAD+ ADP-ribosyltransferase activity;GO:0016740//transferase activity;GO:0016757//transferase activity, transferring glycosyl groups;GO:0019899//enzyme binding;GO:1990404//protein ADP-ribosylase activity	GO:0006471//protein ADP-ribosylation;GO:0010629//negative regulation of gene expression;GO:0042531//positive regulation of tyrosine phosphorylation of STAT protein;GO:0042532//negative regulation of tyrosine phosphorylation of STAT protein;GO:0060336//negative regulation of interferon-gamma-mediated signaling pathway;GO:1902216//positive regulation of interleukin-4-mediated signaling pathway
ENSSSCG00000012258	837	605	2271	2378	18.17	16.6	66.57	65.99	17.385	66.28	1.930730535	1.39E-93	1.10E-91	FUNDC1	FUN14 domain containing 1 [Source:NCBI gene;Acc:100518350]	Cellular Processes	Transport and catabolism	ko04137//Mitophagy - animal	K17986	GO:0005741//mitochondrial outer membrane;GO:0031307//integral component of mitochondrial outer membrane	-	GO:0000422//autophagy of mitochondrion;GO:0001666//response to hypoxia
ENSSSCG00000028304	4333	3448	8856	8586	54.48	54.15	150.21	136.71	54.315	143.46	1.401225953	1.68E-93	1.32E-91	ZFP36L1	ZFP36 ring finger protein like 1 [Source:NCBI gene;Acc:100624279]	Cellular Processes	Cell growth and death	ko04218//Cellular senescence	K18753	-	GO:0046872//metal ion binding	-
ENSSSCG00000028092	325	249	1272	1382	2.77	2.6	14.25	14.66	2.685	14.455	2.428574615	4.91E-93	3.84E-91	-	G protein subunit gamma 2 [Source:NCBI gene;Acc:102165618]	Human Diseases;Environmental Information Processing;Environmental Information Processing;Human Diseases;Human Diseases;Human Diseases;Organismal Systems;Human Diseases;Organismal Systems;Environmental Information Processing;Organismal Systems;Organismal Systems;Organismal Systems;Organismal Systems;Organismal Systems;Organismal Systems;Organismal Systems;Human Diseases	Cancers;Signal transduction;Signal transduction;Infectious disease: viral;Infectious diseases;Infectious diseases;Immune system;Substance dependence;Nervous system;Signal transduction;Nervous system;Endocrine system;Nervous system;Nervous system;Nervous system;Environmental adaptation;Nervous system;Substance dependence	ko05200//Pathways in cancer;ko04151//PI3K-Akt signaling pathway;ko04014//Ras signaling pathway;ko05170//Human immunodeficiency virus 1 infection;ko05163//Human cytomegalovirus infection;ko05167//Kaposi sarcoma-associated herpesvirus infection;ko04062//Chemokine signaling pathway;ko05034//Alcoholism;ko04723//Retrograde endocannabinoid signaling;ko04371//Apelin signaling pathway;ko04728//Dopaminerg…	K07826;K07826;K07826;K07826;K07826;K07826;K07826;K07826;K07826;K07826;K07826;K07826;K07826;K07826;K07826;K07826;K07826;K07826	GO:0005834//heterotrimeric G-protein complex;GO:0005886//plasma membrane;GO:0016020//membrane;GO:0031680//G-protein beta/gamma-subunit complex	GO:0003924//GTPase activity;GO:0031681//G-protein beta-subunit binding	GO:0007165//signal transduction;GO:0007186//G protein-coupled receptor signaling pathway
ENSSSCG00000017577	746	707	2613	2569	8.66	9.61	39.31	35.85	9.135	37.58	2.040488433	5.72E-93	4.46E-91	-	leucine-rich repeat-containing protein 37A [Source:NCBI gene;Acc:102159591]	-	-	-	-	GO:0005730//nucleolus;GO:0016020//membrane;GO:0016021//integral component of membrane	GO:0003676//nucleic acid binding;GO:0005515//protein binding	-
ENSSSCG00000039770	3197	2773	7092	7004	35.83	38.99	106.36	98.29	37.41	102.325	1.451662796	5.84E-93	4.52E-91	SLC6A9	solute carrier family 6 member 9 [Source:NCBI gene;Acc:100624503]	Organismal Systems	Nervous system	ko04721//Synaptic vesicle cycle	K05038	GO:0005886//plasma membrane;GO:0005887//integral component of plasma membrane;GO:0016020//membrane;GO:0016021//integral component of membrane;GO:0098793//presynapse	GO:0005283//amino acid:sodium symporter activity;GO:0005328//neurotransmitter:sodium symporter activity;GO:0015187//glycine transmembrane transporter activity;GO:0015293//symporter activity	GO:0001504//neurotransmitter uptake;GO:0003333//amino acid transmembrane transport;GO:0006836//neurotransmitter transport;GO:0015816//glycine transport;GO:0055085//transmembrane transport;GO:0061537//glycine secretion, neurotransmission;GO:1903825//organic acid transmembrane transport
ENSSSCG00000028056	5654	5030	11076	11752	98.65	110.19	272.31	272.25	104.42	272.28	1.382692951	5.30E-92	4.09E-90	ZFP36	ZFP36 ring finger protein [Source:NCBI gene;Acc:100316849]	Human Diseases;Human Diseases	Infectious diseases;Infectious diseases	ko05166//HTLV-I infection;ko05167//Kaposi sarcoma-associated herpesvirus infection	K15308;K15308	-	GO:0046872//metal ion binding	-
ENSSSCG00000009542	11	19	777	809	0.14	0.3	13	12.79	0.22	12.895	5.873164439	2.35E-90	1.80E-88	TNFSF13B	TNF superfamily member 13b [Source:NCBI gene;Acc:100038026]	Environmental Information Processing;Human Diseases;Environmental Information Processing;Organismal Systems	Signaling molecules and interaction;Immune diseases;Signal transduction;Immune system	ko04060//Cytokine-cytokine receptor interaction;ko05323//Rheumatoid arthritis;ko04064//NF-kappa B signaling pathway;ko04672//Intestinal immune network for IgA production	K05476;K05476;K05476;K05476	GO:0005737//cytoplasm;GO:0016020//membrane;GO:0016021//integral component of membrane;GO:0048471//perinuclear region of cytoplasm	GO:0005164//tumor necrosis factor receptor binding;GO:0005515//protein binding	GO:0001782//B cell homeostasis;GO:0002636//positive regulation of germinal center formation;GO:0006955//immune response;GO:0030890//positive regulation of B cell proliferation;GO:0031295//T cell costimulation;GO:0031296//B cell costimulation;GO:0042102//positive regulation of T cell proliferation;GO:0048305//immunoglobulin secretion;GO:0050776//regulation of immune response
ENSSSCG00000014156	2054	1550	4624	4495	16.66	15.7	50.06	45.97	16.18	48.015	1.56927357	5.30E-90	4.04E-88	ARRDC3	arrestin domain containing 3 [Source:NCBI gene;Acc:100520233]	-	-	-	-	GO:0005768//endosome;GO:0005886//plasma membrane	GO:0031699//beta-3 adrenergic receptor binding	GO:0001659//temperature homeostasis;GO:0031651//negative regulation of heat generation;GO:0043588//skin development;GO:0051443//positive regulation of ubiquitin-protein transferase activity;GO:0060613//fat pad development;GO:0071878//negative regulation of adenylate cyclase-activating adrenergic receptor signaling pathway;GO:0090327//negative regulation of locomotion involved in locomotory behavi…
ENSSSCG00000037910	2751	2313	8743	7300	31.33	32.88	132.87	104.81	32.105	118.84	1.888150606	1.36E-89	1.03E-87	DUSP6	dual specificity phosphatase 6 [Source:NCBI gene;Acc:100622968]	Environmental Information Processing;Human Diseases;Human Diseases	Signal transduction;Cancers;Cancers	ko04010//MAPK signaling pathway;ko05202//Transcriptional misregulation in cancers;ko05221//Acute myeloid leukemia	K21946;K21946;K21946	GO:0005654//nucleoplasm;GO:0005737//cytoplasm;GO:0005829//cytosol	GO:0004721//phosphoprotein phosphatase activity;GO:0004725//protein tyrosine phosphatase activity;GO:0008138//protein tyrosine/serine/threonine phosphatase activity;GO:0016787//hydrolase activity;GO:0016791//phosphatase activity;GO:0017017//MAP kinase tyrosine/serine/threonine phosphatase activity	GO:0000188//inactivation of MAPK activity;GO:0001933//negative regulation of protein phosphorylation;GO:0006470//protein dephosphorylation;GO:0016311//dephosphorylation;GO:0035335//peptidyl-tyrosine dephosphorylation;GO:0043065//positive regulation of apoptotic process;GO:0051409//response to nitrosative stress;GO:0060420//regulation of heart growth;GO:0070373//negative regulation of ERK1 and ERK…
ENSSSCG00000014336	18743	17244	36116	39482	199	228.52	511.73	528.48	213.76	520.105	1.282810994	6.71E-89	5.06E-87	EGR1	early growth response 1 [Source:NCBI gene;Acc:100520726]	Human Diseases;Environmental Information Processing;Organismal Systems;Human Diseases;Organismal Systems;Human Diseases	Infectious diseases;Signal transduction;Endocrine system;Endocrine and metabolic diseases;Endocrine system;Neurodegenerative diseases	ko05166//HTLV-I infection;ko04371//Apelin signaling pathway;ko04928//Parathyroid hormone synthesis, secretion and action;ko04933//AGE-RAGE signaling pathway in diabetic complications;ko04912//GnRH signaling pathway;ko05020//Prion diseases	K09203;K09203;K09203;K09203;K09203;K09203	GO:0000790//nuclear chromatin;GO:0005634//nucleus;GO:0005654//nucleoplasm;GO:0005737//cytoplasm	GO:0000976//transcription regulatory region sequence-specific DNA binding;GO:0000977//RNA polymerase II regulatory region sequence-specific DNA binding;GO:0000981//DNA-binding transcription factor activity, RNA polymerase II-specific;GO:0001228//DNA-binding transcription activator activity, RNA polymerase II-specific;GO:0003676//nucleic acid binding;GO:0003677//DNA binding;GO:0003700//DNA-binding…	GO:0000122//negative regulation of transcription by RNA polymerase II;GO:0001666//response to hypoxia;GO:0002931//response to ischemia;GO:0006355//regulation of transcription, DNA-templated;GO:0006357//regulation of transcription by RNA polymerase II;GO:0006366//transcription by RNA polymerase II;GO:0009749//response to glucose;GO:0010628//positive regulation of gene expression;GO:0030217//T cell…
ENSSSCG00000040162	5109	4633	12029	11525	230.58	260.98	724.48	655.74	245.78	690.11	1.489458815	7.32E-89	5.49E-87	NUPR1	nuclear protein 1, transcriptional regulator [Source:NCBI gene;Acc:110260086]	Human Diseases	Cancers	ko05202//Transcriptional misregulation in cancers	K15626	GO:0005634//nucleus;GO:0005654//nucleoplasm;GO:0005737//cytoplasm;GO:0032993//protein-DNA complex;GO:0048471//perinuclear region of cytoplasm	GO:0003677//DNA binding;GO:0003682//chromatin binding;GO:0003713//transcription coactivator activity;GO:0010698//acetyltransferase activator activity	GO:0002526//acute inflammatory response;GO:0006473//protein acetylation;GO:0008285//negative regulation of cell proliferation;GO:0008584//male gonad development;GO:0009636//response to toxic substance;GO:0010507//negative regulation of autophagy;GO:0010667//negative regulation of cardiac muscle cell apoptotic process;GO:0031401//positive regulation of protein modification process;GO:0035914//skel…
ENSSSCG00000026931	673	586	2207	2123	13.97	15.18	61.14	55.56	14.575	58.35	2.001236773	2.58E-88	1.93E-86	SERTAD1	SERTA domain containing 1 [Source:NCBI gene;Acc:100624989]	-	-	-	-	GO:0005634//nucleus;GO:0005737//cytoplasm	-	GO:0030308//negative regulation of cell growth;GO:0045893//positive regulation of transcription, DNA-templated;GO:0045944//positive regulation of transcription by RNA polymerase II
ENSSSCG00000033025	1327	937	3284	3246	17.3	13.81	51.3	48.58	15.555	49.94	1.682817426	2.78E-88	2.06E-86	C21orf91	chromosome 13 C21orf91 homolog [Source:NCBI gene;Acc:100736918]	-	-	-	-	-	-	-
MSTRG.10365	1839	1384	3791	4618	20.62	19.37	56.73	65.28	19.995	61.005	1.60928821	1.30E-87	9.64E-86	C1R	complement C1r subcomponent [Sus scrofa]	Cellular Processes;Human Diseases;Organismal Systems;Human Diseases;Human Diseases	Transport and catabolism;Infectious diseases;Immune system;Infectious diseases;Immune diseases	ko04145//Phagosome;ko05150//Staphylococcus aureus infection;ko04610//Complement and coagulation cascades;ko05133//Pertussis;ko05322//Systemic lupus erythematosus	K01330;K01330;K01330;K01330;K01330	GO:0044421//extracellular region part	GO:0003677//DNA binding;GO:0004175//endopeptidase activity;GO:0046872//metal ion binding	GO:0006952//defense response;GO:0006956//complement activation;GO:0010468//regulation of gene expression
ENSSSCG00000040847	292	281	1316	1397	5.21	7.44	27.42	28.4	6.325	27.91	2.141644739	2.19E-87	1.61E-85	AP1S3	adaptor related protein complex 1 subunit sigma 3 [Source:NCBI gene;Acc:100627432]	Human Diseases;Cellular Processes	Infectious disease: viral;Transport and catabolism	ko05170//Human immunodeficiency virus 1 infection;ko04142//Lysosome	K12395;K12395	GO:0016020//membrane;GO:0030117//membrane coat;GO:0043231//intracellular membrane-bounded organelle	-	GO:0006605//protein targeting;GO:0006886//intracellular protein transport;GO:0015031//protein transport;GO:0016192//vesicle-mediated transport
ENSSSCG00000001509	637	540	1852	1967	8.73	9.24	33.89	33.94	8.985	33.915	1.916333084	9.77E-87	7.15E-85	DAXX	death domain associated protein [Source:NCBI gene;Acc:100524813]	Human Diseases;Environmental Information Processing;Cellular Processes;Human Diseases	Infectious diseases;Signal transduction;Cell growth and death;Neurodegenerative diseases	ko05168//Herpes simplex infection;ko04010//MAPK signaling pathway;ko04210//Apoptosis;ko05014//Amyotrophic lateral sclerosis (ALS)	K02308;K02308;K02308;K02308	GO:0000775//chromosome, centromeric region;GO:0005634//nucleus;GO:0005654//nucleoplasm;GO:0016604//nuclear body;GO:0016605//PML body	GO:0002039//p53 binding;GO:0003713//transcription coactivator activity;GO:0003714//transcription corepressor activity;GO:0008134//transcription factor binding;GO:0019899//enzyme binding;GO:0019901//protein kinase binding;GO:0030295//protein kinase activator activity;GO:0031625//ubiquitin protein ligase binding;GO:0042393//histone binding;GO:0047485//protein N-terminus binding;GO:0050681//androgen…	GO:0001934//positive regulation of protein phosphorylation;GO:0006334//nucleosome assembly;GO:0006338//chromatin remodeling;GO:0006355//regulation of transcription, DNA-templated;GO:0030521//androgen receptor signaling pathway;GO:0031396//regulation of protein ubiquitination;GO:0032147//activation of protein kinase activity;GO:0034605//cellular response to heat;GO:0034620//cellular response to un…
ENSSSCG00000005437	1024	822	2523	2581	12.06	12.26	40.57	39.02	12.16	39.795	1.710443948	2.14E-86	1.56E-84	KLF4	Kruppel like factor 4 [Source:NCBI gene;Acc:595111]	Cellular Processes	Cellular community - eukaryotes	ko04550//Signaling pathways regulating pluripotency of stem cells	K17846	GO:0000790//nuclear chromatin;GO:0005634//nucleus;GO:0005654//nucleoplasm;GO:0005719//nuclear euchromatin;GO:0005737//cytoplasm;GO:0044798//nuclear transcription factor complex	GO:0000978//RNA polymerase II proximal promoter sequence-specific DNA binding;GO:0000981//DNA-binding transcription factor activity, RNA polymerase II-specific;GO:0000987//proximal promoter sequence-specific DNA binding;GO:0001010//RNA polymerase II sequence-specific DNA-binding transcription factor recruiting activity;GO:0001085//RNA polymerase II transcription factor binding;GO:0001228//DNA-bin…	GO:0000122//negative regulation of transcription by RNA polymerase II;GO:0006351//transcription, DNA-templated;GO:0006357//regulation of transcription by RNA polymerase II;GO:0006366//transcription by RNA polymerase II;GO:0008285//negative regulation of cell proliferation;GO:0009913//epidermal cell differentiation;GO:0010033//response to organic substance;GO:0010628//positive regulation of gene e…
ENSSSCG00000013181	731	558	1898	2176	13.47	13.03	46.7	50.61	13.25	48.655	1.876595711	2.29E-86	1.66E-84	SERPING1	serpin family G member 1 [Source:NCBI gene;Acc:100144304]	Organismal Systems;Human Diseases	Immune system;Infectious diseases	ko04610//Complement and coagulation cascades;ko05133//Pertussis	K04001;K04001	GO:0005615//extracellular space	GO:0004867//serine-type endopeptidase inhibitor activity	GO:0001869//negative regulation of complement activation, lectin pathway;GO:0010951//negative regulation of endopeptidase activity;GO:0030193//regulation of blood coagulation;GO:0045916//negative regulation of complement activation
ENSSSCG00000038854	1897	1641	3982	4321	29.95	32.23	82.47	83.47	31.09	82.97	1.416139169	4.16E-86	3.00E-84	PSMF1	proteasome inhibitor subunit 1 [Source:NCBI gene;Acc:100152620]	Genetic Information Processing	Folding, sorting and degradation	ko03050//Proteasome	K06700	GO:0005783//endoplasmic reticulum;GO:0005829//cytosol;GO:0048471//perinuclear region of cytoplasm	GO:0042803//protein homodimerization activity;GO:0046982//protein heterodimerization activity;GO:0070628//proteasome binding	GO:0006511//ubiquitin-dependent protein catabolic process;GO:1901799//negative regulation of proteasomal protein catabolic process
ENSSSCG00000014277	1580	1490	16699	14528	23.33	27.7	330.9	271.1	25.515	301	3.56034594	8.60E-86	6.17E-84	IRF1	interferon regulatory factor 1 [Source:NCBI gene;Acc:396611]	Human Diseases;Human Diseases;Environmental Information Processing;Organismal Systems;Organismal Systems	Infectious diseases;Infectious diseases;Signal transduction;Immune system;Endocrine system	ko05165//Human papillomavirus infection;ko05133//Pertussis;ko04668//TNF signaling pathway;ko04625//C-type lectin receptor signaling pathway;ko04917//Prolactin signaling pathway	K09444;K09444;K09444;K09444;K09444	GO:0000790//nuclear chromatin;GO:0005634//nucleus;GO:0005737//cytoplasm	GO:0000978//RNA polymerase II proximal promoter sequence-specific DNA binding;GO:0001228//DNA-binding transcription activator activity, RNA polymerase II-specific;GO:0003677//DNA binding;GO:0003700//DNA-binding transcription factor activity;GO:0043565//sequence-specific DNA binding;GO:0044212//transcription regulatory region DNA binding	GO:0006355//regulation of transcription, DNA-templated;GO:0006915//apoptotic process;GO:0007050//cell cycle arrest;GO:0008285//negative regulation of cell proliferation;GO:0010468//regulation of gene expression;GO:0032481//positive regulation of type I interferon production;GO:0032728//positive regulation of interferon-beta production;GO:0034124//regulation of MyD88-dependent toll-like receptor s…
ENSSSCG00000024867	222	194	1204	1118	7.49	7.69	50.9	44.57	7.59	47.735	2.652875669	1.47E-85	1.05E-83	ISG20	interferon stimulated exonuclease gene 20 [Source:NCBI gene;Acc:448855]	-	-	-	-	GO:0005634//nucleus;GO:0005730//nucleolus;GO:0005737//cytoplasm;GO:0015030//Cajal body;GO:0016605//PML body	GO:0000175//3'-5'-exoribonuclease activity;GO:0003676//nucleic acid binding;GO:0004527//exonuclease activity;GO:0008310//single-stranded DNA 3'-5' exodeoxyribonuclease activity;GO:0030619//U1 snRNA binding;GO:0030620//U2 snRNA binding;GO:0034511//U3 snoRNA binding	GO:0000738//DNA catabolic process, exonucleolytic;GO:0006401//RNA catabolic process;GO:0009615//response to virus;GO:0045071//negative regulation of viral genome replication;GO:0051607//defense response to virus;GO:0090503//RNA phosphodiester bond hydrolysis, exonucleolytic
ENSSSCG00000007901	351	290	1431	1362	1.8	1.77	11.61	9.67	1.785	10.64	2.575502171	1.08E-84	7.70E-83	CIITA	class II major histocompatibility complex transactivator [Source:NCBI gene;Acc:106509697]	Human Diseases;Human Diseases;Human Diseases;Organismal Systems;Human Diseases	Infectious diseases;Infectious diseases;Infectious diseases;Immune system;Immune diseases	ko05152//Tuberculosis;ko05164//Influenza A;ko05145//Toxoplasmosis;ko04612//Antigen processing and presentation;ko05340//Primary immunodeficiency	K08060;K08060;K08060;K08060;K08060	-	GO:0000166//nucleotide binding;GO:0005515//protein binding;GO:0005524//ATP binding;GO:0033613//activating transcription factor binding	GO:0006355//regulation of transcription, DNA-templated;GO:0006954//inflammatory response;GO:0045345//positive regulation of MHC class I biosynthetic process;GO:0045348//positive regulation of MHC class II biosynthetic process;GO:0045944//positive regulation of transcription by RNA polymerase II
ENSSSCG00000017723	35	44	3190	2689	1.52	2.38	184.79	147.15	1.95	165.97	6.411304556	1.18E-84	8.37E-83	CCL2	chemokine (C-C motif) ligand 2 [Source:NCBI gene;Acc:397422]	Human Diseases;Environmental Information Processing;Human Diseases;Human Diseases;Human Diseases;Organismal Systems;Human Diseases;Human Diseases;Human Diseases;Organismal Systems;Human Diseases;Environmental Information Processing;Human Diseases;Organismal Systems;Environmental Information Processing	Infectious diseases;Signaling molecules and interaction;Infectious diseases;Immune diseases;Infectious diseases;Immune system;Infectious disease: bacterial;Infectious diseases;Infectious diseases;Immune system;Cardiovascular diseases;Signal transduction;Endocrine and metabolic diseases;Immune system;Signaling molecules and interaction	ko05168//Herpes simplex infection;ko04060//Cytokine-cytokine receptor interaction;ko05163//Human cytomegalovirus infection;ko05323//Rheumatoid arthritis;ko05144//Malaria;ko04062//Chemokine signaling pathway;ko05135//Yersinia infection;ko05164//Influenza A;ko05142//Chagas disease (American trypanosomiasis);ko04621//NOD-like receptor signaling pathway;ko05418//Fluid shear stress and atherosclerosis…	K14624;K14624;K14624;K14624;K14624;K14624;K14624;K14624;K14624;K14624;K14624;K14624;K14624;K14624;K14624	GO:0005576//extracellular region;GO:0005615//extracellular space	GO:0005125//cytokine activity;GO:0008009//chemokine activity;GO:0048020//CCR chemokine receptor binding	GO:0000165//MAPK cascade;GO:0002548//monocyte chemotaxis;GO:0006935//chemotaxis;GO:0006954//inflammatory response;GO:0006955//immune response;GO:0007010//cytoskeleton organization;GO:0007186//G protein-coupled receptor signaling pathway;GO:0008360//regulation of cell shape;GO:0019221//cytokine-mediated signaling pathway;GO:0019233//sensory perception of pain;GO:0030593//neutrophil chemotaxis;GO:0…
ENSSSCG00000011495	34	31	643	629	0.14	0.16	3.57	3.3	0.15	3.435	4.517275693	1.39E-83	9.78E-82	PRICKLE2	prickle planar cell polarity protein 2 [Source:NCBI gene;Acc:100520050]	Environmental Information Processing	Signal transduction	ko04310//Wnt signaling pathway	K04511	GO:0005737//cytoplasm	GO:0008270//zinc ion binding;GO:0046872//metal ion binding	-
ENSSSCG00000006987	1778	1413	5168	4444	8.95	8.89	33.11	27.57	8.92	30.34	1.76610547	1.91E-83	1.34E-81	SLC7A2	solute carrier family 7 member 2 [Source:NCBI gene;Acc:100037298]	-	-	-	-	GO:0005886//plasma membrane;GO:0016020//membrane;GO:0016021//integral component of membrane;GO:0030054//cell junction	GO:0015181//arginine transmembrane transporter activity;GO:0022857//transmembrane transporter activity;GO:0061459//L-arginine transmembrane transporter activity	GO:0002537//nitric oxide production involved in inflammatory response;GO:0006809//nitric oxide biosynthetic process;GO:0006865//amino acid transport;GO:0042116//macrophage activation;GO:0043030//regulation of macrophage activation;GO:0050727//regulation of inflammatory response;GO:0055085//transmembrane transport;GO:1902023//L-arginine transport;GO:1903400//L-arginine transmembrane transport;GO:1…
ENSSSCG00000006003	8659	7322	13961	15153	99.82	105.35	214.77	220.22	102.585	217.495	1.08416244	2.07E-83	1.44E-81	MAL2	mal, T cell differentiation protein 2 [Source:NCBI gene;Acc:100153186]	-	-	-	-	GO:0016020//membrane;GO:0016021//integral component of membrane;GO:0045121//membrane raft	GO:0019911//structural constituent of myelin sheath	GO:0042552//myelination;GO:0045056//transcytosis
ENSSSCG00000038867	727	566	1987	1992	5	4.91	18.71	17.51	4.955	18.11	1.869829584	5.96E-82	4.13E-80	PPM1K	protein phosphatase, Mg2+/Mn2+ dependent 1K [Source:NCBI gene;Acc:110262190]	-	-	-	-	GO:0005739//mitochondrion	GO:0003824//catalytic activity;GO:0004721//phosphoprotein phosphatase activity;GO:0004722//protein serine/threonine phosphatase activity;GO:0004724//magnesium-dependent protein serine/threonine phosphatase activity;GO:0016787//hydrolase activity;GO:0043169//cation binding;GO:0046872//metal ion binding	GO:0006470//protein dephosphorylation
ENSSSCG00000012006	3620	2610	6987	6920	24.1	21.69	62.17	58.14	22.895	60.155	1.393652092	7.13E-82	4.92E-80	-	multidrug resistance-associated protein 1 [Source:NCBI gene;Acc:100152428]	Environmental Information Processing	Membrane transport	ko02010//ABC transporters	K05670	GO:0016020//membrane;GO:0016021//integral component of membrane	GO:0000166//nucleotide binding;GO:0005524//ATP binding;GO:0016887//ATPase activity;GO:0042626//ATPase activity, coupled to transmembrane movement of substances	GO:0055085//transmembrane transport
ENSSSCG00000025993	960	831	2339	2577	6.64	7.17	21.57	22.42	6.905	21.995	1.671462282	8.88E-82	6.09E-80	SGPP2	sphingosine-1-phosphate phosphatase 2 [Source:NCBI gene;Acc:100524832]	Metabolism;Environmental Information Processing;Metabolism	Global and overview maps;Signal transduction;Lipid metabolism	ko01100//Metabolic pathways;ko04071//Sphingolipid signaling pathway;ko00600//Sphingolipid metabolism	K04717;K04717;K04717	GO:0016020//membrane;GO:0016021//integral component of membrane	-	-
ENSSSCG00000005724	1972	1332	4086	4414	7.61	6.42	21.07	21.49	7.015	21.28	1.600983142	1.98E-81	1.36E-79	SETX	senataxin [Source:NCBI gene;Acc:100511239]	-	-	-	-	GO:0000228//nuclear chromosome;GO:0005634//nucleus;GO:0005654//nucleoplasm;GO:0005737//cytoplasm;GO:0016604//nuclear body;GO:0030424//axon;GO:0030426//growth cone;GO:0045171//intercellular bridge	GO:0001147//transcription termination site sequence-specific DNA binding;GO:0003723//RNA binding;GO:0004386//helicase activity;GO:0042802//identical protein binding	GO:0000165//MAPK cascade;GO:0006302//double-strand break repair;GO:0006353//DNA-templated transcription, termination;GO:0006369//termination of RNA polymerase II transcription;GO:0006376//mRNA splice site selection;GO:0006974//cellular response to DNA damage stimulus;GO:0007623//circadian rhythm;GO:0008543//fibroblast growth factor receptor signaling pathway;GO:0010976//positive regulation of neu…
ENSSSCG00000007469	3210	2607	5940	6011	25.02	25.55	59.75	57.95	25.285	58.85	1.218760637	4.68E-81	3.18E-79	PTPN1	protein tyrosine phosphatase non-receptor type 1 [Source:NCBI gene;Acc:396667]	Organismal Systems;Human Diseases;Cellular Processes	Endocrine system;Endocrine and metabolic diseases;Cellular community - eukaryotes	ko04910//Insulin signaling pathway;ko04931//Insulin resistance;ko04520//Adherens junction	K05696;K05696;K05696	GO:0005737//cytoplasm;GO:0005769//early endosome;GO:0005783//endoplasmic reticulum;GO:0005886//plasma membrane;GO:0016020//membrane;GO:0016021//integral component of membrane;GO:0032991//protein-containing complex;GO:0097443//sorting endosome;GO:0098554//cytoplasmic side of endoplasmic reticulum membrane	GO:0004721//phosphoprotein phosphatase activity;GO:0004725//protein tyrosine phosphatase activity;GO:0008270//zinc ion binding;GO:0016787//hydrolase activity;GO:0016791//phosphatase activity;GO:0019899//enzyme binding;GO:0019901//protein kinase binding;GO:0030971//receptor tyrosine kinase binding;GO:0046875//ephrin receptor binding	GO:0006470//protein dephosphorylation;GO:0007257//activation of JUN kinase activity;GO:0008286//insulin receptor signaling pathway;GO:0009966//regulation of signal transduction;GO:0016311//dephosphorylation;GO:0030100//regulation of endocytosis;GO:0030948//negative regulation of vascular endothelial growth factor receptor signaling pathway;GO:0030968//endoplasmic reticulum unfolded protein respon…
ENSSSCG00000001984	1533	1172	3379	3337	10.77	10.27	31.68	29.55	10.52	30.615	1.541103978	8.54E-81	5.78E-79	KHNYN	KH and NYN domain containing [Source:NCBI gene;Acc:100158093]	-	-	-	-	-	-	-
ENSSSCG00000003839	2337	1847	4409	4537	24.57	24.78	61.84	61.1	24.675	61.47	1.3168324	4.08E-80	2.75E-78	-	phospholipid phosphatase 3 [Source:NCBI gene;Acc:100512419]	Metabolism;Environmental Information Processing;Human Diseases;Metabolism;Organismal Systems;Metabolism;Metabolism;Metabolism;Organismal Systems	Global and overview maps;Signal transduction;Cancers;Lipid metabolism;Immune system;Lipid metabolism;Lipid metabolism;Lipid metabolism;Digestive system	ko01100//Metabolic pathways;ko04072//Phospholipase D signaling pathway;ko05231//Choline metabolism in cancer;ko00564//Glycerophospholipid metabolism;ko04666//Fc gamma R-mediated phagocytosis;ko00561//Glycerolipid metabolism;ko00600//Sphingolipid metabolism;ko00565//Ether lipid metabolism;ko04975//Fat digestion and absorption	K01080;K01080;K01080;K01080;K01080;K01080;K01080;K01080;K01080	GO:0005887//integral component of plasma membrane;GO:0016020//membrane;GO:0016021//integral component of membrane	GO:0008195//phosphatidate phosphatase activity;GO:0016791//phosphatase activity;GO:0042392//sphingosine-1-phosphate phosphatase activity;GO:0042577//lipid phosphatase activity	GO:0006644//phospholipid metabolic process;GO:0007165//signal transduction;GO:0016311//dephosphorylation;GO:0030111//regulation of Wnt signaling pathway;GO:0046839//phospholipid dephosphorylation;GO:0060070//canonical Wnt signaling pathway
ENSSSCG00000039314	38623	32777	58355	62218	322.01	340.16	682.38	694.71	331.085	688.545	1.056349295	4.50E-80	3.02E-78	MCL1	MCL1 apoptosis regulator, BCL2 family member [Source:NCBI gene;Acc:397648]	Environmental Information Processing;Environmental Information Processing;Human Diseases;Cellular Processes	Signal transduction;Signal transduction;Cancers;Cell growth and death	ko04151//PI3K-Akt signaling pathway;ko04630//Jak-STAT signaling pathway;ko05206//MicroRNAs in cancer;ko04210//Apoptosis	K02539;K02539;K02539;K02539	GO:0005634//nucleus;GO:0005737//cytoplasm;GO:0005739//mitochondrion;GO:0005741//mitochondrial outer membrane;GO:0005829//cytosol;GO:0016020//membrane;GO:0016021//integral component of membrane;GO:0097136//Bcl-2 family protein complex	GO:0042803//protein homodimerization activity;GO:0046982//protein heterodimerization activity;GO:0051434//BH3 domain binding	GO:0008630//intrinsic apoptotic signaling pathway in response to DNA damage;GO:0010507//negative regulation of autophagy;GO:0034097//response to cytokine;GO:0042981//regulation of apoptotic process;GO:0043066//negative regulation of apoptotic process;GO:0097192//extrinsic apoptotic signaling pathway in absence of ligand;GO:1903378//positive regulation of oxidative stress-induced neuron intrinsic …
ENSSSCG00000029438	3849	3531	9780	8964	36.56	41.65	124.05	107.72	39.105	115.885	1.567268849	5.84E-80	3.90E-78	SESN2	sestrin 2 [Source:NCBI gene;Acc:100620966]	Environmental Information Processing;Organismal Systems;Cellular Processes	Signal transduction;Aging;Cell growth and death	ko04150//mTOR signaling pathway;ko04211//Longevity regulating pathway - mammal;ko04115//p53 signaling pathway	K20394;K20394;K20394	GO:0005634//nucleus;GO:0005737//cytoplasm;GO:0005739//mitochondrion;GO:0031588//nucleotide-activated protein kinase complex;GO:0031932//TORC2 complex;GO:0061700//GATOR2 complex;GO:1990316//Atg1/ULK1 kinase complex	GO:0005092//GDP-dissociation inhibitor activity;GO:0016684//oxidoreductase activity, acting on peroxide as acceptor;GO:0032542//sulfiredoxin activity;GO:0070728//leucine binding	GO:0001932//regulation of protein phosphorylation;GO:0006111//regulation of gluconeogenesis;GO:0006635//fatty acid beta-oxidation;GO:0007005//mitochondrion organization;GO:0009749//response to glucose;GO:0016239//positive regulation of macroautophagy;GO:0030308//negative regulation of cell growth;GO:0030330//DNA damage response, signal transduction by p53 class mediator;GO:0032042//mitochondrial …
ENSSSCG00000024614	1892	1393	3832	3891	14.07	12.7	38.29	36.28	13.385	37.285	1.477978203	9.70E-80	6.44E-78	ITSN1	intersectin 1 [Source:NCBI gene;Acc:100737549]	-	-	-	-	-	GO:0005085//guanyl-nucleotide exchange factor activity;GO:0005509//calcium ion binding;GO:0005515//protein binding	GO:0035556//intracellular signal transduction
ENSSSCG00000008959	1075	1079	3306	3367	34.45	43	147.33	139.6	38.725	143.465	1.889361673	2.22E-79	1.47E-77	CXCL2	chemokine (C-X-C motif) ligand 2 [Source:NCBI gene;Acc:414904]	Environmental Information Processing;Human Diseases;Human Diseases;Human Diseases;Organismal Systems;Organismal Systems;Human Diseases;Environmental Information Processing;Environmental Information Processing;Organismal Systems;Environmental Information Processing;Human Diseases	Signaling molecules and interaction;Immune diseases;Infectious diseases;Infectious diseases;Immune system;Immune system;Infectious diseases;Signal transduction;Signal transduction;Immune system;Signaling molecules and interaction;Infectious diseases	ko04060//Cytokine-cytokine receptor interaction;ko05323//Rheumatoid arthritis;ko05167//Kaposi sarcoma-associated herpesvirus infection;ko05146//Amoebiasis;ko04062//Chemokine signaling pathway;ko04621//NOD-like receptor signaling pathway;ko05134//Legionellosis;ko04064//NF-kappa B signaling pathway;ko04668//TNF signaling pathway;ko04657//IL-17 signaling pathway;ko04061//Viral protein interaction wi…	K05505;K05505;K05505;K05505;K05505;K05505;K05505;K05505;K05505;K05505;K05505;K05505	GO:0005576//extracellular region;GO:0005615//extracellular space	GO:0005125//cytokine activity;GO:0008009//chemokine activity;GO:0045236//CXCR chemokine receptor binding	GO:0006935//chemotaxis;GO:0006952//defense response;GO:0006954//inflammatory response;GO:0006955//immune response;GO:0007165//signal transduction;GO:0030593//neutrophil chemotaxis;GO:0030595//leukocyte chemotaxis;GO:0060326//cell chemotaxis;GO:0061844//antimicrobial humoral immune response mediated by antimicrobial peptide;GO:0070098//chemokine-mediated signaling pathway;GO:0071222//cellular resp…
ENSSSCG00000036790	382	272	1245	1389	4.32	3.87	19.17	19.72	4.095	19.445	2.247463878	2.41E-79	1.59E-77	AKAP7	A-kinase anchoring protein 7 [Source:NCBI gene;Acc:100523651]	-	-	-	-	GO:0005634//nucleus;GO:0005737//cytoplasm;GO:0005829//cytosol;GO:0032991//protein-containing complex;GO:0098686//hippocampal mossy fiber to CA3 synapse	GO:0019901//protein kinase binding;GO:0034237//protein kinase A regulatory subunit binding;GO:0051018//protein kinase A binding	GO:0010738//regulation of protein kinase A signaling;GO:0050804//modulation of chemical synaptic transmission
ENSSSCG00000023229	734	696	2718	2421	5.83	6.9	28.8	24.23	6.365	26.515	2.058576329	1.12E-78	7.37E-77	ETV5	ETS variant transcription factor 5 [Source:NCBI gene;Acc:100623208]	Human Diseases;Human Diseases	Cancers;Cancers	ko05202//Transcriptional misregulation in cancers;ko05215//Prostate cancer	K15593;K15593	GO:0005634//nucleus;GO:0005654//nucleoplasm;GO:0005886//plasma membrane;GO:0045202//synapse	GO:0000977//RNA polymerase II regulatory region sequence-specific DNA binding;GO:0000981//DNA-binding transcription factor activity, RNA polymerase II-specific;GO:0001228//DNA-binding transcription activator activity, RNA polymerase II-specific;GO:0003677//DNA binding;GO:0003700//DNA-binding transcription factor activity;GO:0043565//sequence-specific DNA binding;GO:0044212//transcription regulato…	GO:0006355//regulation of transcription, DNA-templated;GO:0006357//regulation of transcription by RNA polymerase II;GO:0007274//neuromuscular synaptic transmission;GO:0007626//locomotory behavior;GO:0030154//cell differentiation;GO:0034599//cellular response to oxidative stress;GO:0045893//positive regulation of transcription, DNA-templated;GO:0045944//positive regulation of transcription by RNA …
ENSSSCG00000035774	956	819	2360	2418	19.48	20.83	64.17	62.11	20.155	63.14	1.647416477	1.37E-77	8.91E-76	ERRFI1	ERBB receptor feedback inhibitor 1 [Source:NCBI gene;Acc:100738544]	-	-	-	-	GO:0005737//cytoplasm;GO:0005829//cytosol;GO:0031234//extrinsic component of cytoplasmic side of plasma membrane	GO:0019901//protein kinase binding	GO:0007175//negative regulation of epidermal growth factor-activated receptor activity;GO:0031953//negative regulation of protein autophosphorylation;GO:0042059//negative regulation of epidermal growth factor receptor signaling pathway;GO:0043589//skin morphogenesis;GO:0045616//regulation of keratinocyte differentiation;GO:0048286//lung alveolus development;GO:0060426//lung vasculature developmen…
ENSSSCG00000006928	1052	968	2694	2799	16.11	18.51	55.06	54.03	17.31	54.545	1.65584123	8.08E-77	5.25E-75	-	LIM domain only 4 [Source:NCBI gene;Acc:100127155]	-	-	-	-	-	GO:0046872//metal ion binding	-
ENSSSCG00000006262	412	352	1327	1422	4.7	5.01	20.37	20.61	4.855	20.49	2.077376784	3.25E-76	2.10E-74	RGS20	regulator of G protein signaling 20 [Source:NCBI gene;Acc:100156509]	-	-	-	-	GO:0005737//cytoplasm;GO:0005802//trans-Golgi network	-	-
ENSSSCG00000014362	2374	2121	5217	5119	29.78	33.23	87.41	81.02	31.505	84.215	1.418496413	1.88E-75	1.21E-73	HBEGF	heparin binding EGF like growth factor [Source:NCBI gene;Acc:397564]	Human Diseases;Organismal Systems;Organismal Systems;Organismal Systems;Human Diseases;Environmental Information Processing;Human Diseases;Human Diseases	Cancers;Endocrine system;Endocrine system;Endocrine system;Drug resistance;Signal transduction;Infectious diseases;Cancers	ko05205//Proteoglycans in cancer;ko04915//Estrogen signaling pathway;ko04928//Parathyroid hormone synthesis, secretion and action;ko04912//GnRH signaling pathway;ko01522//Endocrine resistance;ko04012//ErbB signaling pathway;ko05120//Epithelial cell signaling in Helicobacter pylori infection;ko05219//Bladder cancer	K08523;K08523;K08523;K08523;K08523;K08523;K08523;K08523	GO:0005576//extracellular region;GO:0005615//extracellular space;GO:0005886//plasma membrane;GO:0005887//integral component of plasma membrane;GO:0016020//membrane;GO:0016021//integral component of membrane	GO:0005154//epidermal growth factor receptor binding;GO:0008083//growth factor activity;GO:0008201//heparin binding	GO:0007173//epidermal growth factor receptor signaling pathway;GO:0008284//positive regulation of cell proliferation
ENSSSCG00000038500	2230	1892	4096	4661	20.41	21.68	50	53.87	21.045	51.935	1.303229617	1.09E-74	6.97E-73	TRIB1	tribbles pseudokinase 1 [Source:NCBI gene;Acc:100512960]	-	-	-	-	GO:0005634//nucleus;GO:0005737//cytoplasm	GO:0004672//protein kinase activity;GO:0004860//protein kinase inhibitor activity;GO:0005524//ATP binding;GO:0008134//transcription factor binding;GO:0031434//mitogen-activated protein kinase kinase binding;GO:0031625//ubiquitin protein ligase binding;GO:0055106//ubiquitin-protein transferase regulator activity	GO:0006468//protein phosphorylation;GO:0006469//negative regulation of protein kinase activity;GO:0007254//JNK cascade;GO:0014912//negative regulation of smooth muscle cell migration;GO:0031665//negative regulation of lipopolysaccharide-mediated signaling pathway;GO:0032436//positive regulation of proteasomal ubiquitin-dependent protein catabolic process;GO:0032496//response to lipopolysaccharide…
ENSSSCG00000006209	3676	2675	6049	6586	12.43	11.29	27.29	28.06	11.86	27.675	1.222479307	4.72E-74	3.01E-72	VCPIP1	valosin containing protein interacting protein 1 [Source:NCBI gene;Acc:100621816]	-	-	-	-	GO:0005737//cytoplasm	GO:0004843//thiol-dependent ubiquitin-specific protease activity	GO:0016320//endoplasmic reticulum membrane fusion;GO:0016567//protein ubiquitination;GO:0035871//protein K11-linked deubiquitination;GO:0071108//protein K48-linked deubiquitination;GO:0090168//Golgi reassembly
ENSSSCG00000011407	495	480	1901	1762	9.9	11.78	49.52	44.17	10.84	46.845	2.111530313	7.95E-74	5.05E-72	RASSF1	Ras association domain family member 1 [Source:NCBI gene;Acc:100516830]	Human Diseases;Environmental Information Processing;Environmental Information Processing;Human Diseases;Human Diseases;Human Diseases;Environmental Information Processing	Cancers;Signal transduction;Signal transduction;Cancers;Cancers;Cancers;Signal transduction	ko05200//Pathways in cancer;ko04014//Ras signaling pathway;ko04390//Hippo signaling pathway;ko05206//MicroRNAs in cancer;ko05223//Non-small cell lung cancer;ko05219//Bladder cancer;ko04392//Hippo signaling pathway - multiple species	K09850;K09850;K09850;K09850;K09850;K09850;K09850	GO:0005634//nucleus;GO:0015630//microtubule cytoskeleton	GO:0046872//metal ion binding	GO:0007050//cell cycle arrest;GO:0007165//signal transduction;GO:0007265//Ras protein signal transduction;GO:0035556//intracellular signal transduction;GO:0070507//regulation of microtubule cytoskeleton organization
ENSSSCG00000009396	1937	1520	4354	4027	37.19	36.42	111.56	97.47	36.805	104.515	1.505736336	1.32E-73	8.35E-72	PHF11	PHD finger protein 11 [Source:NCBI gene;Acc:100518446]	-	-	-	-	GO:0005654//nucleoplasm;GO:0031965//nuclear membrane	GO:0046872//metal ion binding	-
ENSSSCG00000032436	418	430	1610	1675	9.48	12.17	48.69	47.84	10.825	48.265	2.156610354	1.90E-73	1.20E-71	-	interferon-induced transmembrane protein 1-like [Source:NCBI gene;Acc:100626247]	-	-	-	-	GO:0005886//plasma membrane;GO:0016020//membrane;GO:0016021//integral component of membrane	-	GO:0034341//response to interferon-gamma;GO:0035455//response to interferon-alpha;GO:0035456//response to interferon-beta;GO:0045071//negative regulation of viral genome replication;GO:0046597//negative regulation of viral entry into host cell;GO:0051607//defense response to virus;GO:0060337//type I interferon signaling pathway
ENSSSCG00000016050	566	469	1571	1627	9.75	10.08	36.11	35.33	9.915	35.72	1.849047403	6.78E-73	4.25E-71	INPP1	inositol polyphosphate-1-phosphatase [Source:NCBI gene;Acc:100514878]	Metabolism;Environmental Information Processing;Metabolism	Global and overview maps;Signal transduction;Carbohydrate metabolism	ko01100//Metabolic pathways;ko04070//Phosphatidylinositol signaling system;ko00562//Inositol phosphate metabolism	K01107;K01107;K01107	-	GO:0004441//inositol-1,4-bisphosphate 1-phosphatase activity	GO:0046854//phosphatidylinositol phosphorylation;GO:0046855//inositol phosphate dephosphorylation
ENSSSCG00000022649	3153	2480	5320	5523	15.7	15.41	35.35	34.67	15.555	35.01	1.170388667	6.86E-73	4.28E-71	SLC7A11	solute carrier family 7 member 11 [Source:NCBI gene;Acc:100623148]	Cellular Processes	Cell growth and death	ko04216//Ferroptosis	K13869	GO:0005886//plasma membrane;GO:0009986//cell surface;GO:0016020//membrane;GO:0016021//integral component of membrane;GO:0031526//brush border membrane;GO:0045177//apical part of cell;GO:0097449//astrocyte projection	GO:0015179//L-amino acid transmembrane transporter activity;GO:0022857//transmembrane transporter activity	GO:0006749//glutathione metabolic process;GO:0006865//amino acid transport;GO:0007420//brain development;GO:0008542//visual learning;GO:0009636//response to toxic substance;GO:0014070//response to organic cyclic compound;GO:0021591//ventricular system development;GO:0021756//striatum development;GO:0030534//adult behavior;GO:0033029//regulation of neutrophil apoptotic process;GO:0034599//cellular…
ENSSSCG00000024152	1064	888	2380	2471	8.34	9.2	25.14	23.77	8.77	24.455	1.479480717	7.84E-73	4.87E-71	ETV6	ETS variant transcription factor 6 [Source:NCBI gene;Acc:100157726]	Human Diseases;Environmental Information Processing;Organismal Systems	Cancers;Signal transduction;Development	ko05202//Transcriptional misregulation in cancers;ko04013//MAPK signaling pathway - fly;ko04320//Dorso-ventral axis formation	K03211;K03211;K03211	GO:0005634//nucleus;GO:0005730//nucleolus;GO:0005829//cytosol	GO:0000977//RNA polymerase II regulatory region sequence-specific DNA binding;GO:0000978//RNA polymerase II proximal promoter sequence-specific DNA binding;GO:0000981//DNA-binding transcription factor activity, RNA polymerase II-specific;GO:0001227//DNA-binding transcription repressor activity, RNA polymerase II-specific;GO:0001228//DNA-binding transcription activator activity, RNA polymerase II-…	GO:0000122//negative regulation of transcription by RNA polymerase II;GO:0006355//regulation of transcription, DNA-templated;GO:0006357//regulation of transcription by RNA polymerase II;GO:0007296//vitellogenesis;GO:0022008//neurogenesis;GO:0030154//cell differentiation;GO:0045944//positive regulation of transcription by RNA polymerase II;GO:0071425//hematopoietic stem cell proliferation;GO:00971…
ENSSSCG00000006625	4395	3465	7205	7353	28.63	28.14	61.69	58.85	28.385	60.27	1.086311323	9.95E-73	6.16E-71	RFX5	regulatory factor X5 [Source:NCBI gene;Acc:100517711]	Human Diseases;Organismal Systems;Human Diseases	Infectious diseases;Immune system;Immune diseases	ko05152//Tuberculosis;ko04612//Antigen processing and presentation;ko05340//Primary immunodeficiency	K08061;K08061;K08061	GO:0005634//nucleus	GO:0000978//RNA polymerase II proximal promoter sequence-specific DNA binding;GO:0001228//DNA-binding transcription activator activity, RNA polymerase II-specific;GO:0003677//DNA binding;GO:0003700//DNA-binding transcription factor activity;GO:0043565//sequence-specific DNA binding	GO:0000122//negative regulation of transcription by RNA polymerase II;GO:0006355//regulation of transcription, DNA-templated;GO:0006357//regulation of transcription by RNA polymerase II;GO:0045944//positive regulation of transcription by RNA polymerase II
ENSSSCG00000011810	1062	835	2229	2456	10.51	10.31	29.47	30.66	10.41	30.065	1.53011489	1.41E-72	8.70E-71	BCL6	BCL6 transcription repressor [Source:NCBI gene;Acc:100156549]	Human Diseases;Environmental Information Processing	Cancers;Signal transduction	ko05202//Transcriptional misregulation in cancers;ko04068//FoxO signaling pathway	K15618;K15618	GO:0005634//nucleus;GO:0005654//nucleoplasm;GO:0005657//replication fork;GO:0005794//Golgi apparatus	GO:0000977//RNA polymerase II regulatory region sequence-specific DNA binding;GO:0000978//RNA polymerase II proximal promoter sequence-specific DNA binding;GO:0001161//intronic transcription regulatory region sequence-specific DNA binding;GO:0001227//DNA-binding transcription repressor activity, RNA polymerase II-specific;GO:0003676//nucleic acid binding;GO:0003677//DNA binding;GO:0003682//chroma…	GO:0000122//negative regulation of transcription by RNA polymerase II;GO:0000902//cell morphogenesis;GO:0001953//negative regulation of cell-matrix adhesion;GO:0002467//germinal center formation;GO:0002829//negative regulation of type 2 immune response;GO:0006357//regulation of transcription by RNA polymerase II;GO:0006974//cellular response to DNA damage stimulus;GO:0007266//Rho protein signal t…
ENSSSCG00000029456	3827	3331	7592	7350	20.03	21.76	53.02	48.49	20.895	50.755	1.280392194	2.59E-72	1.59E-70	SLC7A1	solute carrier family 7 member 1 [Source:NCBI gene;Acc:503545]	Human Diseases	Cancers	ko05206//MicroRNAs in cancer	K13863	GO:0016020//membrane;GO:0016021//integral component of membrane;GO:0032991//protein-containing complex	GO:0000064//L-ornithine transmembrane transporter activity;GO:0015181//arginine transmembrane transporter activity;GO:0015189//L-lysine transmembrane transporter activity;GO:0022857//transmembrane transporter activity	GO:0006865//amino acid transport;GO:0015809//arginine transport;GO:0055085//transmembrane transport;GO:0097638//L-arginine import across plasma membrane;GO:1903352//L-ornithine transmembrane transport;GO:1903401//L-lysine transmembrane transport
ENSSSCG00000009833	1440	1138	3402	3153	9.74	9.6	30.75	26.8	9.67	28.775	1.573228134	2.65E-72	1.62E-70	SH2B3	SH2B adaptor protein 3 [Source:NCBI gene;Acc:100154922]	Organismal Systems	Nervous system	ko04722//Neurotrophin signaling pathway	K12459	GO:0005886//plasma membrane	GO:0005068//transmembrane receptor protein tyrosine kinase adaptor activity;GO:0005070//SH3/SH2 adaptor activity;GO:0005173//stem cell factor receptor binding;GO:0035591//signaling adaptor activity;GO:1990782//protein tyrosine kinase binding	GO:0001780//neutrophil homeostasis;GO:0007165//signal transduction;GO:0007169//transmembrane receptor protein tyrosine kinase signaling pathway;GO:0008285//negative regulation of cell proliferation;GO:0009967//positive regulation of signal transduction;GO:0030097//hemopoiesis;GO:0030154//cell differentiation;GO:0035162//embryonic hemopoiesis;GO:0035556//intracellular signal transduction;GO:003570…
ENSSSCG00000003155	2903	2623	6689	6268	41.49	46.79	127.59	112.95	44.14	120.27	1.446118289	3.37E-72	2.05E-70	PPP1R15A	protein phosphatase 1 regulatory subunit 15A [Source:NCBI gene;Acc:100522679]	Genetic Information Processing	Folding, sorting and degradation	ko04141//Protein processing in endoplasmic reticulum	K14019	GO:0000164//protein phosphatase type 1 complex;GO:0005737//cytoplasm;GO:0005739//mitochondrion;GO:0005783//endoplasmic reticulum;GO:0005794//Golgi apparatus;GO:0016020//membrane	GO:0008157//protein phosphatase 1 binding;GO:0019888//protein phosphatase regulator activity;GO:0019901//protein kinase binding	GO:0032515//negative regulation of phosphoprotein phosphatase activity;GO:0032516//positive regulation of phosphoprotein phosphatase activity;GO:0034976//response to endoplasmic reticulum stress;GO:0035308//negative regulation of protein dephosphorylation;GO:0036496//regulation of translational initiation by eIF2 alpha dephosphorylation;GO:0070972//protein localization to endoplasmic reticulum;GO…
ENSSSCG00000001463	1010	863	2342	2405	26.32	23.93	80.28	75.58	25.125	77.93	1.63305522	1.04E-71	6.30E-70	PSMB9	proteasome 20S subunit beta 9 [Source:NCBI gene;Acc:654294]	Genetic Information Processing	Folding, sorting and degradation	ko03050//Proteasome	K02741	GO:0000502//proteasome complex;GO:0005634//nucleus;GO:0005737//cytoplasm;GO:0005829//cytosol;GO:0005839//proteasome core complex	GO:0004175//endopeptidase activity;GO:0004298//threonine-type endopeptidase activity;GO:0008233//peptidase activity;GO:0016787//hydrolase activity	GO:0002376//immune system process;GO:0006508//proteolysis;GO:0010498//proteasomal protein catabolic process;GO:0010499//proteasomal ubiquitin-independent protein catabolic process;GO:0043161//proteasome-mediated ubiquitin-dependent protein catabolic process;GO:0051603//proteolysis involved in cellular protein catabolic process;GO:2000116//regulation of cysteine-type endopeptidase activity
ENSSSCG00000006173	288	259	1143	1142	2.53	2.85	13.44	12.65	2.69	13.045	2.277818866	1.11E-71	6.72E-70	GDAP1	ganglioside induced differentiation associated protein 1 [Source:NCBI gene;Acc:100157012]	-	-	-	-	GO:0005739//mitochondrion;GO:0005829//cytosol;GO:0016020//membrane;GO:0016021//integral component of membrane;GO:0031307//integral component of mitochondrial outer membrane	GO:0005515//protein binding	GO:0000266//mitochondrial fission;GO:0006626//protein targeting to mitochondrion;GO:0007005//mitochondrion organization;GO:0008053//mitochondrial fusion;GO:0032526//response to retinoic acid
ENSSSCG00000020705	141	131	768	851	1.68	1.96	12.9	13.37	1.82	13.135	2.851405845	1.89E-71	1.14E-69	MAP3K8	mitogen-activated protein kinase kinase kinase 8 [Source:NCBI gene;Acc:100622217]	Environmental Information Processing;Organismal Systems;Environmental Information Processing;Organismal Systems	Signal transduction;Immune system;Signal transduction;Immune system	ko04010//MAPK signaling pathway;ko04660//T cell receptor signaling pathway;ko04668//TNF signaling pathway;ko04620//Toll-like receptor signaling pathway	K04415;K04415;K04415;K04415	GO:0005737//cytoplasm;GO:0005829//cytosol;GO:0016020//membrane;GO:0016021//integral component of membrane	GO:0000166//nucleotide binding;GO:0004672//protein kinase activity;GO:0004674//protein serine/threonine kinase activity;GO:0004709//MAP kinase kinase kinase activity;GO:0005524//ATP binding;GO:0016301//kinase activity;GO:0016740//transferase activity	GO:0000165//MAPK cascade;GO:0000186//activation of MAPKK activity;GO:0006468//protein phosphorylation;GO:0007346//regulation of mitotic cell cycle;GO:0016310//phosphorylation;GO:0023014//signal transduction by protein phosphorylation;GO:0031098//stress-activated protein kinase signaling cascade;GO:0032147//activation of protein kinase activity
ENSSSCG00000010146	3027	2404	5323	5349	28.14	27.76	63.68	61.98	27.95	62.83	1.168605297	4.23E-71	2.53E-69	LGALS8	galectin 8 [Source:NCBI gene;Acc:100156193]	-	-	-	-	GO:0005737//cytoplasm;GO:0005829//cytosol	GO:0005178//integrin binding;GO:0030246//carbohydrate binding	GO:0098586//cellular response to virus;GO:0098792//xenophagy;GO:1904977//lymphatic endothelial cell migration
ENSSSCG00000038471	1062	938	2720	2605	12.07	13.3	41.24	37.31	12.685	39.275	1.630487756	1.44E-70	8.58E-69	NUAK2	NUAK family kinase 2 [Source:NCBI gene;Acc:100625699]	-	-	-	-	GO:0005634//nucleus;GO:0005737//cytoplasm	GO:0004672//protein kinase activity;GO:0004674//protein serine/threonine kinase activity;GO:0005524//ATP binding	GO:0006468//protein phosphorylation;GO:0035556//intracellular signal transduction
ENSSSCG00000024626	2494	2039	4657	4617	11.32	11.55	28.21	26.42	11.435	27.315	1.256237057	8.44E-70	5.01E-68	TNFAIP1	TNF alpha induced protein 1 [Source:NCBI gene;Acc:100737417]	-	-	-	-	GO:0005737//cytoplasm;GO:0005768//endosome;GO:0031463//Cul3-RING ubiquitin ligase complex	GO:0004842//ubiquitin-protein transferase activity;GO:0005515//protein binding;GO:0017049//GTP-Rho binding;GO:0042802//identical protein binding	GO:0006955//immune response;GO:0016477//cell migration;GO:0016567//protein ubiquitination;GO:0035024//negative regulation of Rho protein signal transduction;GO:0043149//stress fiber assembly;GO:0043161//proteasome-mediated ubiquitin-dependent protein catabolic process;GO:0051260//protein homooligomerization
ENSSSCG00000040961	409	344	1343	1308	2.98	3.13	13.08	12.03	3.055	12.555	2.039017743	5.96E-69	3.52E-67	LIF	LIF interleukin 6 family cytokine [Source:NCBI gene;Acc:399503]	Environmental Information Processing;Environmental Information Processing;Cellular Processes;Environmental Information Processing	Signaling molecules and interaction;Signal transduction;Cellular community - eukaryotes;Signal transduction	ko04060//Cytokine-cytokine receptor interaction;ko04630//Jak-STAT signaling pathway;ko04550//Signaling pathways regulating pluripotency of stem cells;ko04668//TNF signaling pathway	K05419;K05419;K05419;K05419	GO:0005576//extracellular region;GO:0005615//extracellular space;GO:0005829//cytosol	GO:0005102//signaling receptor binding;GO:0005125//cytokine activity;GO:0005146//leukemia inhibitory factor receptor binding;GO:0008083//growth factor activity	GO:0001974//blood vessel remodeling;GO:0006955//immune response;GO:0007260//tyrosine phosphorylation of STAT protein;GO:0007566//embryo implantation;GO:0008284//positive regulation of cell proliferation;GO:0008285//negative regulation of cell proliferation;GO:0010628//positive regulation of gene expression;GO:0019827//stem cell population maintenance;GO:0030324//lung development;GO:0033138//posit…
ENSSSCG00000010438	3463	2560	5808	5919	12.82	11.83	28.69	27.62	12.325	28.155	1.191803504	1.40E-68	8.23E-67	ATAD1	ATPase family AAA domain containing 1 [Source:NCBI gene;Acc:100157471]	-	-	-	-	GO:0045211//postsynaptic membrane;GO:0098794//postsynapse;GO:0098978//glutamatergic synapse	GO:0000166//nucleotide binding;GO:0005524//ATP binding;GO:0016887//ATPase activity	GO:0002092//positive regulation of receptor internalization;GO:0007612//learning;GO:0007613//memory;GO:0051967//negative regulation of synaptic transmission, glutamatergic;GO:0099149//regulation of postsynaptic neurotransmitter receptor internalization
ENSSSCG00000012893	1115	894	2306	2422	12.08	12.08	33.31	33.05	12.08	33.18	1.457693432	4.62E-68	2.71E-66	UNC93B1	unc-93 homolog B1, TLR signaling regulator [Source:NCBI gene;Acc:100522238]	-	-	-	-	GO:0005764//lysosome;GO:0005768//endosome;GO:0016020//membrane;GO:0016021//integral component of membrane	GO:0035325//Toll-like receptor binding	GO:0006886//intracellular protein transport;GO:0034138//toll-like receptor 3 signaling pathway;GO:0034154//toll-like receptor 7 signaling pathway;GO:0034162//toll-like receptor 9 signaling pathway
ENSSSCG00000011357	1924	1627	3494	3773	37.56	39.49	91.73	93.78	38.525	92.755	1.267630096	2.41E-67	1.40E-65	SHISA5	shisa family member 5 [Source:NCBI gene;Acc:100151983]	Cellular Processes	Cell growth and death	ko04115//p53 signaling pathway	K10135	GO:0005635//nuclear envelope;GO:0005783//endoplasmic reticulum;GO:0016020//membrane;GO:0016021//integral component of membrane	-	GO:0042771//intrinsic apoptotic signaling pathway in response to DNA damage by p53 class mediator;GO:0072332//intrinsic apoptotic signaling pathway by p53 class mediator
ENSSSCG00000034207	1482	1208	3032	3004	25.97	26.42	70.91	66.37	26.195	68.64	1.389758091	2.65E-67	1.53E-65	CEBPB	CCAAT enhancer binding protein beta [Source:NCBI gene;Acc:397360]	Human Diseases;Human Diseases;Environmental Information Processing;Organismal Systems	Infectious diseases;Cancers;Signal transduction;Immune system	ko05152//Tuberculosis;ko05202//Transcriptional misregulation in cancers;ko04668//TNF signaling pathway;ko04657//IL-17 signaling pathway	K10048;K10048;K10048;K10048	GO:0000779//condensed chromosome, centromeric region;GO:0000790//nuclear chromatin;GO:0005634//nucleus;GO:0005654//nucleoplasm;GO:0005737//cytoplasm;GO:0016363//nuclear matrix;GO:0090575//RNA polymerase II transcription factor complex	GO:0000977//RNA polymerase II regulatory region sequence-specific DNA binding;GO:0000978//RNA polymerase II proximal promoter sequence-specific DNA binding;GO:0000979//RNA polymerase II core promoter sequence-specific DNA binding;GO:0000981//DNA-binding transcription factor activity, RNA polymerase II-specific;GO:0001228//DNA-binding transcription activator activity, RNA polymerase II-specific;GO…	GO:0001541//ovarian follicle development;GO:0001892//embryonic placenta development;GO:0006355//regulation of transcription, DNA-templated;GO:0030182//neuron differentiation;GO:0032496//response to lipopolysaccharide;GO:0032753//positive regulation of interleukin-4 production;GO:0033598//mammary gland epithelial cell proliferation;GO:0034976//response to endoplasmic reticulum stress;GO:0042130//n…
ENSSSCG00000033518	1225	1075	2605	2745	10.78	11.71	30.92	30.72	11.245	30.82	1.454583201	1.06E-66	6.09E-65	LLGL2	LLGL scribble cell polarity complex component 2 [Source:NCBI gene;Acc:110255967]	Human Diseases;Environmental Information Processing;Cellular Processes;Environmental Information Processing	Infectious diseases;Signal transduction;Cellular community - eukaryotes;Signal transduction	ko05165//Human papillomavirus infection;ko04390//Hippo signaling pathway;ko04530//Tight junction;ko04391//Hippo signaling pathway -fly	K06094;K06094;K06094;K06094	GO:0005623//cell;GO:0005737//cytoplasm;GO:0005829//cytosol;GO:0005886//plasma membrane;GO:0030864//cortical actin cytoskeleton;GO:0043231//intracellular membrane-bounded organelle	GO:0005096//GTPase activator activity;GO:0005515//protein binding;GO:0017137//Rab GTPase binding;GO:0030165//PDZ domain binding;GO:0045159//myosin II binding	GO:0008593//regulation of Notch signaling pathway;GO:0015820//leucine transport;GO:0030866//cortical actin cytoskeleton organization;GO:0032878//regulation of establishment or maintenance of cell polarity;GO:0043547//positive regulation of GTPase activity;GO:0050708//regulation of protein secretion;GO:0051294//establishment of spindle orientation
ENSSSCG00000016925	4587	3723	6856	7488	54.28	54.99	108.27	111.71	54.635	109.99	1.009474999	1.42E-66	8.15E-65	PLK2	polo like kinase 2 [Source:NCBI gene;Acc:397251]	Environmental Information Processing	Signal transduction	ko04068//FoxO signaling pathway	K08861	GO:0000785//chromatin;GO:0000922//spindle pole;GO:0005634//nucleus;GO:0005737//cytoplasm;GO:0005813//centrosome;GO:0005814//centriole	GO:0000166//nucleotide binding;GO:0004672//protein kinase activity;GO:0004674//protein serine/threonine kinase activity;GO:0005515//protein binding;GO:0005524//ATP binding;GO:0016301//kinase activity;GO:0016740//transferase activity;GO:0043008//ATP-dependent protein binding	GO:0000082//G1/S transition of mitotic cell cycle;GO:0000278//mitotic cell cycle;GO:0006468//protein phosphorylation;GO:0007052//mitotic spindle organization;GO:0007093//mitotic cell cycle checkpoint;GO:0007613//memory;GO:0010508//positive regulation of autophagy;GO:0016310//phosphorylation;GO:0016525//negative regulation of angiogenesis;GO:0018105//peptidyl-serine phosphorylation;GO:0032465//reg…
ENSSSCG00000001578	3017	2666	5532	5693	29.06	31.48	62.81	61.9	30.27	62.355	1.042616574	1.83E-66	1.05E-64	CMTR1	cap methyltransferase 1 [Source:NCBI gene;Acc:100154061]	-	-	-	-	GO:0000151//ubiquitin ligase complex;GO:0000781//chromosome, telomeric region;GO:0005634//nucleus;GO:0005654//nucleoplasm;GO:0005694//chromosome;GO:0005737//cytoplasm;GO:0005829//cytosol;GO:0030496//midbody;GO:0035861//site of double-strand break	GO:0003676//nucleic acid binding;GO:0003682//chromatin binding;GO:0004483//mRNA (nucleoside-2'-O-)-methyltransferase activity;GO:0004842//ubiquitin-protein transferase activity;GO:0005515//protein binding;GO:0008168//methyltransferase activity;GO:0016740//transferase activity;GO:0042393//histone binding;GO:0042803//protein homodimerization activity;GO:0043130//ubiquitin binding;GO:0046872//metal …	GO:0006281//DNA repair;GO:0006302//double-strand break repair;GO:0006325//chromatin organization;GO:0006370//7-methylguanosine mRNA capping;GO:0006511//ubiquitin-dependent protein catabolic process;GO:0006974//cellular response to DNA damage stimulus;GO:0007049//cell cycle;GO:0010212//response to ionizing radiation;GO:0016567//protein ubiquitination;GO:0032259//methylation;GO:0033522//histone H2A…
ENSSSCG00000032367	1025	881	2286	2940	26.08	27.98	77.61	94.29	27.03	85.95	1.668936128	2.40E-66	1.37E-64	CEBPD	CCAAT enhancer binding protein delta [Source:NCBI gene;Acc:100153946]	-	-	-	-	GO:0005634//nucleus;GO:0005654//nucleoplasm	GO:0000978//RNA polymerase II proximal promoter sequence-specific DNA binding;GO:0001228//DNA-binding transcription activator activity, RNA polymerase II-specific;GO:0003677//DNA binding;GO:0003700//DNA-binding transcription factor activity;GO:0042802//identical protein binding;GO:0044212//transcription regulatory region DNA binding	GO:0002244//hematopoietic progenitor cell differentiation;GO:0006355//regulation of transcription, DNA-templated;GO:0006357//regulation of transcription by RNA polymerase II;GO:0045444//fat cell differentiation;GO:0045669//positive regulation of osteoblast differentiation;GO:0045892//negative regulation of transcription, DNA-templated;GO:0045944//positive regulation of transcription by RNA polyme…
ENSSSCG00000017717	1073	853	2174	2335	7.11	7.1	18.16	18.36	7.105	18.26	1.361780211	3.98E-66	2.26E-64	UNC45B	unc-45 myosin chaperone B [Source:NCBI gene;Acc:100134956]	-	-	-	-	-	GO:0005515//protein binding;GO:0051879//Hsp90 protein binding	GO:0061077//chaperone-mediated protein folding
ENSSSCG00000038762	3350	2717	5344	5593	32.28	32.72	68.92	68.19	32.5	68.555	1.076822173	4.38E-65	2.48E-63	BTF3L4	basic transcription factor 3 like 4 [Source:NCBI gene;Acc:100736651]	-	-	-	-	-	-	-
ENSSSCG00000005967	2017	1845	4192	4248	12.98	14.71	35.34	34.06	13.845	34.7	1.325570609	5.13E-65	2.89E-63	LRATD2	LRAT domain containing 2 [Source:NCBI gene;Acc:100623936]	-	-	-	-	GO:0005737//cytoplasm;GO:0005886//plasma membrane	-	-
ENSSSCG00000001703	611	537	1804	1689	8.3	9.1	32.69	28.92	8.7	30.805	1.82407723	9.04E-65	5.07E-63	NFKBIE	NFKB inhibitor epsilon [Source:NCBI gene;Acc:100153486]	Human Diseases;Organismal Systems;Organismal Systems;Human Diseases;Organismal Systems;Organismal Systems;Organismal Systems;Organismal Systems	Infectious diseases;Immune system;Immune system;Cancer: overview;Immune system;Nervous system;Immune system;Endocrine system	ko05169//Epstein-Barr virus infection;ko04660//T cell receptor signaling pathway;ko04659//Th17 cell differentiation;ko05235//PD-L1 expression and PD-1 checkpoint pathway in cancer;ko04658//Th1 and Th2 cell differentiation;ko04722//Neurotrophin signaling pathway;ko04662//B cell receptor signaling pathway;ko04920//Adipocytokine signaling pathway	K05872;K05872;K05872;K05872;K05872;K05872;K05872;K05872	GO:0001650//fibrillar center;GO:0005654//nucleoplasm;GO:0005829//cytosol	GO:0005515//protein binding	-
ENSSSCG00000002867	2466	2000	4304	4351	21.36	22.17	49.65	47.76	21.765	48.705	1.162059865	1.60E-64	8.92E-63	CEBPG	CCAAT enhancer binding protein gamma [Source:NCBI gene;Acc:100525580]	Human Diseases	Infectious diseases	ko05152//Tuberculosis	K10049	GO:0005634//nucleus;GO:0005654//nucleoplasm	GO:0000978//RNA polymerase II proximal promoter sequence-specific DNA binding;GO:0001228//DNA-binding transcription activator activity, RNA polymerase II-specific;GO:0003677//DNA binding;GO:0003700//DNA-binding transcription factor activity;GO:0008134//transcription factor binding;GO:0042802//identical protein binding;GO:0043565//sequence-specific DNA binding	GO:0006355//regulation of transcription, DNA-templated;GO:0006357//regulation of transcription by RNA polymerase II;GO:0006955//immune response;GO:0016071//mRNA metabolic process;GO:0030183//B cell differentiation;GO:0042267//natural killer cell mediated cytotoxicity;GO:0043353//enucleate erythrocyte differentiation;GO:0043433//negative regulation of DNA-binding transcription factor activity;GO:0…
MSTRG.3691	62	69	746	603	0.82	1.13	13.1	10.01	0.975	11.555	3.566971231	1.64E-64	9.15E-63	--	hCG2039116, partial [Homo sapiens]	-	-	-	-	-	-	-
ENSSSCG00000022370	1597	1326	3293	3183	24.52	25.41	67.47	61.61	24.965	64.54	1.370286671	3.65E-64	2.02E-62	TNFSF9	TNF superfamily member 9 [Source:NCBI gene;Acc:100736831]	Environmental Information Processing	Signaling molecules and interaction	ko04060//Cytokine-cytokine receptor interaction	K05472	GO:0005886//plasma membrane;GO:0016020//membrane	GO:0005164//tumor necrosis factor receptor binding;GO:0005515//protein binding;GO:0032813//tumor necrosis factor receptor superfamily binding	GO:0006955//immune response;GO:0042104//positive regulation of activated T cell proliferation;GO:0045585//positive regulation of cytotoxic T cell differentiation
ENSSSCG00000006107	4031	3273	6614	6610	27.48	28.06	59.86	56.69	27.77	58.275	1.069349922	3.95E-64	2.18E-62	PDP1	pyruvate dehyrogenase phosphatase catalytic subunit 1 [Source:NCBI gene;Acc:100153002]	-	-	-	-	GO:0005739//mitochondrion	GO:0003824//catalytic activity;GO:0004721//phosphoprotein phosphatase activity;GO:0004722//protein serine/threonine phosphatase activity;GO:0004724//magnesium-dependent protein serine/threonine phosphatase activity;GO:0004741//[pyruvate dehydrogenase (lipoamide)] phosphatase activity;GO:0016787//hydrolase activity;GO:0043169//cation binding;GO:0046872//metal ion binding	GO:0006470//protein dephosphorylation;GO:0035970//peptidyl-threonine dephosphorylation;GO:1904184//positive regulation of pyruvate dehydrogenase activity
ENSSSCG00000022912	1170	874	2230	2557	19.89	18.61	46.81	51.56	19.25	49.185	1.353359957	5.20E-64	2.86E-62	NT5C3A	5'-nucleotidase, cytosolic IIIA [Source:NCBI gene;Acc:100623678]	Metabolism;Metabolism;Metabolism;Metabolism	Global and overview maps;Nucleotide metabolism;Nucleotide metabolism;Metabolism of cofactors and vitamins	ko01100//Metabolic pathways;ko00230//Purine metabolism;ko00240//Pyrimidine metabolism;ko00760//Nicotinate and nicotinamide metabolism	K01081;K01081;K01081;K01081	GO:0005737//cytoplasm	GO:0000166//nucleotide binding;GO:0000287//magnesium ion binding;GO:0008253//5'-nucleotidase activity;GO:0016787//hydrolase activity	GO:0009117//nucleotide metabolic process;GO:0016311//dephosphorylation
ENSSSCG00000012252	15877	10787	24090	25537	114.06	97.55	232.26	232.53	105.805	232.395	1.135171223	1.13E-63	6.23E-62	DDX3X	DEAD-box helicase 3 X-linked [Source:NCBI gene;Acc:100515940]	Human Diseases;Human Diseases;Organismal Systems	Cancers;Infectious diseases;Immune system	ko05203//Viral carcinogenesis;ko05161//Hepatitis B;ko04622//RIG-I-like receptor signaling pathway	K11594;K11594;K11594	GO:0005634//nucleus;GO:0005654//nucleoplasm;GO:0005737//cytoplasm;GO:0005813//centrosome;GO:0005829//cytosol;GO:0005852//eukaryotic translation initiation factor 3 complex;GO:0005886//plasma membrane;GO:0010494//cytoplasmic stress granule;GO:0022627//cytosolic small ribosomal subunit;GO:0031252//cell leading edge;GO:0043186//P granule	GO:0000166//nucleotide binding;GO:0003676//nucleic acid binding;GO:0003677//DNA binding;GO:0003678//DNA helicase activity;GO:0003723//RNA binding;GO:0003724//RNA helicase activity;GO:0003729//mRNA binding;GO:0003924//GTPase activity;GO:0004386//helicase activity;GO:0005524//ATP binding;GO:0008134//transcription factor binding;GO:0008143//poly(A) binding;GO:0008190//eukaryotic initiation factor 4E…	GO:0006413//translational initiation;GO:0007059//chromosome segregation;GO:0007276//gamete generation;GO:0008625//extrinsic apoptotic signaling pathway via death domain receptors;GO:0009615//response to virus;GO:0010501//RNA secondary structure unwinding;GO:0010628//positive regulation of gene expression;GO:0016055//Wnt signaling pathway;GO:0017148//negative regulation of translation;GO:0030154//…
ENSSSCG00000032710	165	142	844	776	1.26	1.28	8.13	7.15	1.27	7.64	2.588744141	9.27E-63	5.07E-61	E2F2	E2F transcription factor 2 [Source:NCBI gene;Acc:110261113]	Human Diseases;Human Diseases;Human Diseases;Human Diseases;Human Diseases;Human Diseases;Human Diseases;Human Diseases;Human Diseases;Cellular Processes;Human Diseases;Human Diseases;Human Diseases;Cellular Processes;Human Diseases;Human Diseases;Human Diseases;Human Diseases;Human Diseases;Human Diseases;Human Diseases;Human Diseases;Human Diseases	Cancers;Infectious diseases;Infectious diseases;Infectious diseases;Infectious diseases;Infectious diseases;Cancers;Cancers;Endocrine and metabolic diseases;Cell growth and death;Infectious diseases;Cancers;Cancers;Cell growth and death;Cancers;Cancers;Drug resistance;Cancers;Cancers;Cancers;Cancers;Cancers;Cancers	ko05200//Pathways in cancer;ko05166//HTLV-I infection;ko05169//Epstein-Barr virus infection;ko05163//Human cytomegalovirus infection;ko05167//Kaposi sarcoma-associated herpesvirus infection;ko05161//Hepatitis B;ko05206//MicroRNAs in cancer;ko05225//Hepatocellular carcinoma;ko04934//Cushing syndrome;ko04218//Cellular senescence;ko05160//Hepatitis C;ko05226//Gastric cancer;ko05224//Breast cancer;ko…	K09389;K09389;K09389;K09389;K09389;K09389;K09389;K09389;K09389;K09389;K09389;K09389;K09389;K09389;K09389;K09389;K09389;K09389;K09389;K09389;K09389;K09389;K09389	GO:0005634//nucleus;GO:0005667//transcription factor complex;GO:0090575//RNA polymerase II transcription factor complex	GO:0000977//RNA polymerase II regulatory region sequence-specific DNA binding;GO:0000981//DNA-binding transcription factor activity, RNA polymerase II-specific;GO:0000987//proximal promoter sequence-specific DNA binding;GO:0001228//DNA-binding transcription activator activity, RNA polymerase II-specific;GO:0003677//DNA binding;GO:0003700//DNA-binding transcription factor activity;GO:0008134//tran…	GO:0000122//negative regulation of transcription by RNA polymerase II;GO:0006355//regulation of transcription, DNA-templated;GO:0045944//positive regulation of transcription by RNA polymerase II;GO:0051726//regulation of cell cycle;GO:0072332//intrinsic apoptotic signaling pathway by p53 class mediator;GO:1903671//negative regulation of sprouting angiogenesis;GO:1990086//lens fiber cell apoptotic…
ENSSSCG00000036723	7877	6875	14673	13761	74.19	80.82	184.43	163.4	77.505	173.915	1.166021079	9.66E-63	5.26E-61	EMP1	epithelial membrane protein 1 [Source:NCBI gene;Acc:100101477]	-	-	-	-	GO:0005886//plasma membrane;GO:0016020//membrane;GO:0016021//integral component of membrane	-	GO:0008219//cell death;GO:0032060//bleb assembly
ENSSSCG00000001636	13	5	552	565	0.24	0.12	13.67	13.22	0.18	13.445	6.222929038	3.00E-62	1.63E-60	-	guanylate cyclase activator 1A [Source:NCBI gene;Acc:100739200]	Organismal Systems	Sensory system	ko04744//Phototransduction	K08328	GO:0001750//photoreceptor outer segment	GO:0005509//calcium ion binding;GO:0008048//calcium sensitive guanylate cyclase activator activity;GO:0030249//guanylate cyclase regulator activity	GO:0007601//visual perception;GO:0007602//phototransduction;GO:0031282//regulation of guanylate cyclase activity;GO:0031284//positive regulation of guanylate cyclase activity
ENSSSCG00000002474	29	19	446	453	0.34	0.41	6.61	6.43	0.375	6.52	4.119909464	3.84E-61	2.08E-59	PPP4R4	protein phosphatase 4 regulatory subunit 4 [Source:NCBI gene;Acc:100737576]	-	-	-	-	GO:0005737//cytoplasm;GO:0005829//cytosol;GO:0008287//protein serine/threonine phosphatase complex;GO:0016020//membrane;GO:0016021//integral component of membrane	GO:0019888//protein phosphatase regulator activity	GO:0001835//blastocyst hatching;GO:0032515//negative regulation of phosphoprotein phosphatase activity;GO:0080163//regulation of protein serine/threonine phosphatase activity
ENSSSCG00000039336	6276	4866	9783	9598	34.91	33.79	72.63	67.29	34.35	69.96	1.02622019	4.43E-61	2.38E-59	GNA13	G protein subunit alpha 13 [Source:NCBI gene;Acc:100522824]	Human Diseases;Cellular Processes;Human Diseases;Human Diseases;Environmental Information Processing;Environmental Information Processing;Environmental Information Processing;Organismal Systems;Organismal Systems;Environmental Information Processing;Organismal Systems;Organismal Systems	Cancers;Cell motility;Infectious diseases;Infectious diseases;Signal transduction;Signal transduction;Signal transduction;Circulatory system;Immune system;Signal transduction;Endocrine system;Nervous system	ko05200//Pathways in cancer;ko04810//Regulation of actin cytoskeleton;ko05163//Human cytomegalovirus infection;ko05130//Pathogenic Escherichia coli infection;ko04022//cGMP - PKG signaling pathway;ko04072//Phospholipase D signaling pathway;ko04371//Apelin signaling pathway;ko04270//Vascular smooth muscle contraction;ko04611//Platelet activation;ko04071//Sphingolipid signaling pathway;ko04928//Para…	K04639;K04639;K04639;K04639;K04639;K04639;K04639;K04639;K04639;K04639;K04639;K04639	GO:0005634//nucleus;GO:0005737//cytoplasm;GO:0005829//cytosol	GO:0000166//nucleotide binding;GO:0001664//G protein-coupled receptor binding;GO:0003924//GTPase activity;GO:0004888//transmembrane signaling receptor activity;GO:0005525//GTP binding;GO:0019001//guanyl nucleotide binding;GO:0031683//G-protein beta/gamma-subunit complex binding	GO:0001525//angiogenesis;GO:0001569//branching involved in blood vessel morphogenesis;GO:0001701//in utero embryonic development;GO:0007165//signal transduction;GO:0007186//G protein-coupled receptor signaling pathway;GO:0007188//adenylate cyclase-modulating G protein-coupled receptor signaling pathway;GO:0007189//adenylate cyclase-activating G protein-coupled receptor signaling pathway;GO:000726…
ENSSSCG00000016958	1465	1173	2578	2912	13.42	12.99	35.72	37.77	13.205	36.745	1.47646365	1.33E-60	7.08E-59	PIK3R1	phosphoinositide-3-kinase regulatory subunit 1 [Source:NCBI gene;Acc:100623707]	Human Diseases;Human Diseases;Human Diseases;Environmental Information Processing;Environmental Information Processing;Human Diseases;Human Diseases;Cellular Processes;Environmental Information Processing;Human Diseases;Human Diseases;Human Diseases;Human Diseases;Environmental Information Processing;Human Diseases;Organismal Systems;Cellular Processes;Human Diseases;Human Diseases;Human Diseases…	Cancers;Infectious diseases;Neurodegenerative diseases;Signal transduction;Signal transduction;Infectious diseases;Infectious diseases;Cell motility;Signal transduction;Infectious disease: viral;Infectious diseases;Infectious diseases;Infectious diseases;Signal transduction;Cancers;Immune system;Cellular community - eukaryotes;Cancers;Infectious diseases;Infectious diseases;Immune system;Infectio…	ko05200//Pathways in cancer;ko05168//Herpes simplex infection;ko05010//Alzheimer disease;ko04151//PI3K-Akt signaling pathway;ko04015//Rap1 signaling pathway;ko05166//HTLV-I infection;ko05165//Human papillomavirus infection;ko04810//Regulation of actin cytoskeleton;ko04014//Ras signaling pathway;ko05170//Human immunodeficiency virus 1 infection;ko05169//Epstein-Barr virus infection;ko05131//Shigel…	K02649;K02649;K02649;K02649;K02649;K02649;K02649;K02649;K02649;K02649;K02649;K02649;K02649;K02649;K02649;K02649;K02649;K02649;K02649;K02649;K02649;K02649;K02649;K02649;K02649;K02649;K02649;K02649;K02649;K02649;K02649;K02649;K02649;K02649;K02649;K02649;K02649;K02649;K02649;K02649;K02649;K02649;K02649;K02649;K02649;K02649;K02649;K02649;K02649;K02649;K02649;K02649;K02649;K02649;K02649;K02649;K02649;…	GO:0005623//cell;GO:0005634//nucleus;GO:0005737//cytoplasm;GO:0005801//cis-Golgi network;GO:0005829//cytosol;GO:0005911//cell-cell junction;GO:0005942//phosphatidylinositol 3-kinase complex;GO:0016020//membrane;GO:0032991//protein-containing complex;GO:1990578//perinuclear endoplasmic reticulum membrane	GO:0001784//phosphotyrosine residue binding;GO:0005158//insulin receptor binding;GO:0005159//insulin-like growth factor receptor binding;GO:0005168//neurotrophin TRKA receptor binding;GO:0005515//protein binding;GO:0008134//transcription factor binding;GO:0019903//protein phosphatase binding;GO:0036312//phosphatidylinositol 3-kinase regulatory subunit binding;GO:0043125//ErbB-3 class receptor bin…	GO:0001678//cellular glucose homeostasis;GO:0001953//negative regulation of cell-matrix adhesion;GO:0006468//protein phosphorylation;GO:0006606//protein import into nucleus;GO:0007162//negative regulation of cell adhesion;GO:0007165//signal transduction;GO:0008286//insulin receptor signaling pathway;GO:0008625//extrinsic apoptotic signaling pathway via death domain receptors;GO:0008630//intrinsic…
ENSSSCG00000015525	349	282	1093	1089	5.68	5.72	23.72	22.33	5.7	23.025	2.014167332	1.34E-60	7.12E-59	TOR3A	torsin family 3 member A [Source:NCBI gene;Acc:100196908]	-	-	-	-	GO:0005635//nuclear envelope;GO:0005783//endoplasmic reticulum;GO:0005788//endoplasmic reticulum lumen	GO:0005524//ATP binding;GO:0016887//ATPase activity	-
ENSSSCG00000013649	5	9	597	642	0.13	0.27	18.93	19.25	0.2	19.09	6.576673293	1.47E-60	7.79E-59	ICAM3	intercellular adhesion molecule 3 [Source:NCBI gene;Acc:100141403]	Environmental Information Processing	Signaling molecules and interaction	ko04514//Cell adhesion molecules (CAMs)	K06486	GO:0005887//integral component of plasma membrane;GO:0016020//membrane;GO:0016021//integral component of membrane	GO:0005178//integrin binding	GO:0007155//cell adhesion;GO:0098609//cell-cell adhesion
ENSSSCG00000008388	1209	909	2386	2403	5.93	5.47	15.28	14.76	5.7	15.02	1.397850988	1.88E-60	9.91E-59	REL	REL proto-oncogene, NF-kB subunit [Source:NCBI gene;Acc:100525104]	Environmental Information Processing;Human Diseases;Human Diseases;Organismal Systems	Signal transduction;Cancers;Cancers;Immune system	ko04014//Ras signaling pathway;ko05202//Transcriptional misregulation in cancers;ko05203//Viral carcinogenesis;ko04624//Toll and Imd signaling pathway	K09254;K09254;K09254;K09254	GO:0005634//nucleus;GO:0005654//nucleoplasm;GO:0005737//cytoplasm;GO:0005829//cytosol;GO:0033256//I-kappaB/NF-kappaB complex	GO:0000977//RNA polymerase II regulatory region sequence-specific DNA binding;GO:0000978//RNA polymerase II proximal promoter sequence-specific DNA binding;GO:0000981//DNA-binding transcription factor activity, RNA polymerase II-specific;GO:0001228//DNA-binding transcription activator activity, RNA polymerase II-specific;GO:0003677//DNA binding;GO:0003682//chromatin binding;GO:0003700//DNA-bindin…	GO:0000122//negative regulation of transcription by RNA polymerase II;GO:0006355//regulation of transcription, DNA-templated;GO:0006954//inflammatory response;GO:0007249//I-kappaB kinase/NF-kappaB signaling;GO:0010629//negative regulation of gene expression;GO:0032688//negative regulation of interferon-beta production;GO:0034097//response to cytokine;GO:0038061//NIK/NF-kappaB signaling;GO:0043123…
ENSSSCG00000040673	188	133	789	774	2.8	2.47	15.68	14.53	2.635	15.105	2.519151317	4.77E-60	2.51E-58	TMEM140	transmembrane protein 140 [Source:NCBI gene;Acc:100523705]	-	-	-	-	GO:0016020//membrane;GO:0016021//integral component of membrane	-	-
ENSSSCG00000011643	2615	2366	4609	5191	19.28	21.84	45.83	48.88	20.56	47.355	1.203676497	7.15E-60	3.75E-58	AMOTL2	angiomotin like 2 [Source:NCBI gene;Acc:100523696]	Cellular Processes	Cellular community - eukaryotes	ko04530//Tight junction	K06104	GO:0005886//plasma membrane;GO:0005923//bicellular tight junction;GO:0031410//cytoplasmic vesicle	-	GO:0001525//angiogenesis;GO:0003365//establishment of cell polarity involved in ameboidal cell migration;GO:0008150//biological_process;GO:0030036//actin cytoskeleton organization;GO:0030334//regulation of cell migration;GO:0035329//hippo signaling
ENSSSCG00000030000	956	711	2014	2023	4.72	4.37	13.25	12.58	4.545	12.915	1.506695444	7.25E-60	3.79E-58	KLHL17	kelch like family member 17 [Source:NCBI gene;Acc:100620831]	-	-	-	-	-	GO:0005515//protein binding;GO:1901612//cardiolipin binding	GO:0043065//positive regulation of apoptotic process
ENSSSCG00000009132	1474	1077	2602	2839	14.12	12.99	32.26	33.92	13.555	33.09	1.287570178	7.69E-60	4.01E-58	ENPEP	glutamyl aminopeptidase [Source:NCBI gene;Acc:397080]	Organismal Systems	Endocrine system	ko04614//Renin-angiotensin system	K11141	GO:0005737//cytoplasm;GO:0016020//membrane;GO:0016021//integral component of membrane	GO:0004177//aminopeptidase activity;GO:0008233//peptidase activity;GO:0008237//metallopeptidase activity;GO:0008270//zinc ion binding;GO:0016787//hydrolase activity;GO:0042277//peptide binding;GO:0046872//metal ion binding;GO:0070006//metalloaminopeptidase activity	GO:0006508//proteolysis;GO:0043171//peptide catabolic process
ENSSSCG00000001516	1259	1032	2505	2508	15.31	15.91	42.06	38.41	15.61	40.235	1.365980495	1.11E-59	5.77E-58	-	BCL2 antagonist/killer 1 [Source:NCBI gene;Acc:397543]	Human Diseases;Human Diseases;Human Diseases;Human Diseases;Human Diseases;Human Diseases;Human Diseases;Human Diseases;Human Diseases;Human Diseases;Human Diseases;Human Diseases;Human Diseases;Genetic Information Processing;Human Diseases;Human Diseases;Human Diseases;Human Diseases;Cellular Processes;Human Diseases;Human Diseases;Human Diseases;Human Diseases;Human Diseases;Human Diseases;Huma…	Cancers;Infectious diseases;Infectious diseases;Infectious disease: viral;Infectious diseases;Infectious diseases;Cancers;Infectious diseases;Infectious diseases;Cancers;Infectious diseases;Infectious diseases;Infectious diseases;Folding, sorting and degradation;Cancers;Cancers;Infectious diseases;Cancers;Cell growth and death;Cancers;Cancers;Cancers;Cancers;Cancers;Cancers;Drug resistance;Cancer…	ko05200//Pathways in cancer;ko05168//Herpes simplex infection;ko05165//Human papillomavirus infection;ko05170//Human immunodeficiency virus 1 infection;ko05169//Epstein-Barr virus infection;ko05163//Human cytomegalovirus infection;ko05202//Transcriptional misregulation in cancers;ko05132//Salmonella infection;ko05130//Pathogenic Escherichia coli infection;ko05203//Viral carcinogenesis;ko05162//Me…	K14021;K14021;K14021;K14021;K14021;K14021;K14021;K14021;K14021;K14021;K14021;K14021;K14021;K14021;K14021;K14021;K14021;K14021;K14021;K14021;K14021;K14021;K14021;K14021;K14021;K14021;K14021;K14021;K14021;K14021;K14021;K14021	GO:0005741//mitochondrial outer membrane	GO:0042803//protein homodimerization activity;GO:0046982//protein heterodimerization activity	GO:0008630//intrinsic apoptotic signaling pathway in response to DNA damage;GO:0042981//regulation of apoptotic process;GO:0043065//positive regulation of apoptotic process;GO:0097192//extrinsic apoptotic signaling pathway in absence of ligand
ENSSSCG00000034645	2658	2028	4057	4609	18.32	18.49	41.38	43.75	18.405	42.565	1.209569881	2.17E-59	1.12E-57	C3orf38	chromosome 13 C3orf38 homolog [Source:NCBI gene;Acc:110256453]	-	-	-	-	GO:0005634//nucleus	-	GO:0043065//positive regulation of apoptotic process
ENSSSCG00000015801	2738	1923	4584	4693	36.82	31.98	87.84	80.59	34.4	84.215	1.291668658	2.41E-59	1.24E-57	TLR3	toll like receptor 3 [Source:NCBI gene;Acc:100037937]	Human Diseases;Human Diseases;Human Diseases;Human Diseases;Human Diseases;Cellular Processes;Human Diseases;Organismal Systems	Infectious diseases;Infectious diseases;Infectious diseases;Infectious diseases;Infectious diseases;Cell growth and death;Infectious diseases;Immune system	ko05168//Herpes simplex infection;ko05165//Human papillomavirus infection;ko05167//Kaposi sarcoma-associated herpesvirus infection;ko05161//Hepatitis B;ko05164//Influenza A;ko04217//Necroptosis;ko05160//Hepatitis C;ko04620//Toll-like receptor signaling pathway	K05401;K05401;K05401;K05401;K05401;K05401;K05401;K05401	GO:0005737//cytoplasm;GO:0005887//integral component of plasma membrane;GO:0016020//membrane;GO:0016021//integral component of membrane	GO:0003725//double-stranded RNA binding;GO:0004888//transmembrane signaling receptor activity;GO:0005515//protein binding;GO:0038023//signaling receptor activity;GO:0042802//identical protein binding	GO:0001819//positive regulation of cytokine production;GO:0002224//toll-like receptor signaling pathway;GO:0002376//immune system process;GO:0002730//regulation of dendritic cell cytokine production;GO:0002756//MyD88-independent toll-like receptor signaling pathway;GO:0006952//defense response;GO:0006954//inflammatory response;GO:0007165//signal transduction;GO:0007252//I-kappaB phosphorylation;G…
ENSSSCG00000009667	103	77	542	747	0.68	0.64	4.8	6.25	0.66	5.525	3.065436535	3.38E-58	1.73E-56	-	gulonolactone (L-) oxidase [Source:NCBI gene;Acc:396759]	Metabolism;Metabolism	Global and overview maps;Carbohydrate metabolism	ko01100//Metabolic pathways;ko00053//Ascorbate and aldarate metabolism	K00103;K00103	GO:0005783//endoplasmic reticulum;GO:0005789//endoplasmic reticulum membrane;GO:0016020//membrane;GO:0016021//integral component of membrane;GO:0031090//organelle membrane;GO:0043231//intracellular membrane-bounded organelle	GO:0003885//D-arabinono-1,4-lactone oxidase activity;GO:0016491//oxidoreductase activity;GO:0016899//oxidoreductase activity, acting on the CH-OH group of donors, oxygen as acceptor;GO:0050105//L-gulonolactone oxidase activity;GO:0050660//flavin adenine dinucleotide binding;GO:0071949//FAD binding	GO:0019853//L-ascorbic acid biosynthetic process;GO:0055114//oxidation-reduction process
ENSSSCG00000014171	2405	1907	3750	4058	18.25	18.06	37.98	38.83	18.155	38.405	1.080927219	4.30E-58	2.20E-56	ERAP1	endoplasmic reticulum aminopeptidase 1 [Source:NCBI gene;Acc:100523953]	-	-	-	-	GO:0005576//extracellular region;GO:0005737//cytoplasm;GO:0005789//endoplasmic reticulum membrane	GO:0004177//aminopeptidase activity;GO:0005138//interleukin-6 receptor binding;GO:0008233//peptidase activity;GO:0008235//metalloexopeptidase activity;GO:0008237//metallopeptidase activity;GO:0008270//zinc ion binding;GO:0016787//hydrolase activity;GO:0042277//peptide binding;GO:0046872//metal ion binding;GO:0070006//metalloaminopeptidase activity	GO:0006508//proteolysis;GO:0006509//membrane protein ectodomain proteolysis;GO:0008217//regulation of blood pressure;GO:0019885//antigen processing and presentation of endogenous peptide antigen via MHC class I;GO:0043171//peptide catabolic process;GO:0045766//positive regulation of angiogenesis
ENSSSCG00000000521	89	74	646	559	2.51	2.61	24.34	19.9	2.56	22.12	3.11113567	8.33E-58	4.25E-56	PHLDA1	pleckstrin homology like domain family A member 1 [Source:NCBI gene;Acc:100523904]	-	-	-	-	GO:0005634//nucleus;GO:0005654//nucleoplasm;GO:0005730//nucleolus	GO:1901981//phosphatidylinositol phosphate binding	GO:0043065//positive regulation of apoptotic process;GO:0045210//FasL biosynthetic process
ENSSSCG00000012055	1223	725	7465	7479	9.16	6.71	74.22	70.12	7.935	72.17	3.185097127	2.80E-57	1.42E-55	MORC3	MORC family CW-type zinc finger 3 [Source:NCBI gene;Acc:100513379]	-	-	-	-	GO:0005634//nucleus;GO:0005654//nucleoplasm;GO:0016605//PML body	GO:0008270//zinc ion binding;GO:0046872//metal ion binding	GO:0006468//protein phosphorylation;GO:0007569//cell aging;GO:0009791//post-embryonic development;GO:0018105//peptidyl-serine phosphorylation;GO:0048147//negative regulation of fibroblast proliferation;GO:0050821//protein stabilization;GO:0051457//maintenance of protein location in nucleus
ENSSSCG00000021515	515	422	1268	1352	7.51	7.68	24.68	24.86	7.595	24.77	1.705471999	3.32E-57	1.68E-55	HS3ST1	heparan sulfate-glucosamine 3-sulfotransferase 1 [Source:NCBI gene;Acc:100628223]	Metabolism	Glycan biosynthesis and metabolism	ko00534//Glycosaminoglycan biosynthesis - heparan sulfate / heparin	K01024	-	GO:0008146//sulfotransferase activity;GO:0008467//[heparan sulfate]-glucosamine 3-sulfotransferase 1 activity;GO:0016740//transferase activity	-
ENSSSCG00000003702	262	216	875	911	2.74	2.82	12.21	12.01	2.78	12.11	2.123042077	8.16E-57	4.12E-55	GATA6	GATA binding protein 6 [Source:NCBI gene;Acc:397600]	-	-	-	-	GO:0005634//nucleus;GO:0005654//nucleoplasm;GO:0005667//transcription factor complex;GO:0031965//nuclear membrane	GO:0000978//RNA polymerase II proximal promoter sequence-specific DNA binding;GO:0000981//DNA-binding transcription factor activity, RNA polymerase II-specific;GO:0001103//RNA polymerase II repressing transcription factor binding;GO:0003677//DNA binding;GO:0003682//chromatin binding;GO:0003700//DNA-binding transcription factor activity;GO:0008134//transcription factor binding;GO:0008270//zinc ion…	GO:0000122//negative regulation of transcription by RNA polymerase II;GO:0001701//in utero embryonic development;GO:0001889//liver development;GO:0003148//outflow tract septum morphogenesis;GO:0003309//type B pancreatic cell differentiation;GO:0003310//pancreatic A cell differentiation;GO:0006355//regulation of transcription, DNA-templated;GO:0006366//transcription by RNA polymerase II;GO:0006644…
ENSSSCG00000002001	166	102	686	734	1.07	0.82	5.92	5.99	0.945	5.955	2.655715274	1.27E-56	6.40E-55	REC8	REC8 meiotic recombination protein [Source:NCBI gene;Acc:100152822]	Cellular Processes	Cell growth and death	ko04114//Oocyte meiosis	K13054	GO:0000778//condensed nuclear chromosome kinetochore;GO:0000780//condensed nuclear chromosome, centromeric region;GO:0000793//condensed chromosome;GO:0000794//condensed nuclear chromosome;GO:0000795//synaptonemal complex;GO:0000798//nuclear cohesin complex;GO:0000800//lateral element;GO:0001673//male germ cell nucleus;GO:0005634//nucleus;GO:0008278//cohesin complex;GO:0030893//meiotic cohesin com…	GO:0003682//chromatin binding;GO:0005515//protein binding	GO:0000724//double-strand break repair via homologous recombination;GO:0001556//oocyte maturation;GO:0006302//double-strand break repair;GO:0007062//sister chromatid cohesion;GO:0007129//synapsis;GO:0007130//synaptonemal complex assembly;GO:0007141//male meiosis I;GO:0007286//spermatid development;GO:0009566//fertilization;GO:0051321//meiotic cell cycle;GO:0072520//seminiferous tubule development
ENSSSCG00000006830	2945	2333	4503	4690	85.64	84.68	174.74	171.93	85.16	173.335	1.02531514	1.60E-56	8.01E-55	PSMA5	proteasome 20S subunit alpha 5 [Source:NCBI gene;Acc:497063]	Genetic Information Processing	Folding, sorting and degradation	ko03050//Proteasome	K02729	GO:0000502//proteasome complex;GO:0005634//nucleus;GO:0005737//cytoplasm;GO:0005829//cytosol;GO:0005839//proteasome core complex;GO:0019773//proteasome core complex, alpha-subunit complex	GO:0004175//endopeptidase activity;GO:0004298//threonine-type endopeptidase activity;GO:0008233//peptidase activity;GO:0016787//hydrolase activity	GO:0006508//proteolysis;GO:0006511//ubiquitin-dependent protein catabolic process;GO:0010498//proteasomal protein catabolic process;GO:0010499//proteasomal ubiquitin-independent protein catabolic process;GO:0043161//proteasome-mediated ubiquitin-dependent protein catabolic process;GO:0051603//proteolysis involved in cellular protein catabolic process
ENSSSCG00000001689	1139	1001	2856	2536	11.71	12.85	39.19	32.88	12.28	36.035	1.553088285	4.58E-56	2.29E-54	GTPBP2	GTP binding protein 2 [Source:NCBI gene;Acc:100514413]	-	-	-	-	GO:0043231//intracellular membrane-bounded organelle	GO:0003924//GTPase activity;GO:0005525//GTP binding	GO:0070966//nuclear-transcribed mRNA catabolic process, no-go decay;GO:0072344//rescue of stalled ribosome
ENSSSCG00000037066	9069	8456	16450	16152	175.58	204.55	417.82	392.02	190.065	404.92	1.091144015	4.96E-56	2.47E-54	GADD45A	growth arrest and DNA damage inducible alpha [Source:NCBI gene;Acc:733669]	Human Diseases;Environmental Information Processing;Human Diseases;Human Diseases;Human Diseases;Cellular Processes;Human Diseases;Cellular Processes;Human Diseases;Environmental Information Processing;Environmental Information Processing;Cellular Processes;Human Diseases;Human Diseases;Human Diseases;Human Diseases;Human Diseases;Cellular Processes;Human Diseases;Human Diseases;Human Diseases;Hu…	Cancers;Signal transduction;Infectious diseases;Cancers;Cancers;Cell growth and death;Cancers;Cell growth and death;Cancers;Signal transduction;Signal transduction;Cell growth and death;Cancers;Cancers;Cancers;Cancers;Cancers;Cell growth and death;Cancers;Cancers;Cancers;Cancers;Cancers	ko05200//Pathways in cancer;ko04010//MAPK signaling pathway;ko05169//Epstein-Barr virus infection;ko05202//Transcriptional misregulation in cancers;ko05225//Hepatocellular carcinoma;ko04218//Cellular senescence;ko05226//Gastric cancer;ko04210//Apoptosis;ko05224//Breast cancer;ko04064//NF-kappa B signaling pathway;ko04068//FoxO signaling pathway;ko04110//Cell cycle;ko05222//Small cell lung cancer;…	K04402;K04402;K04402;K04402;K04402;K04402;K04402;K04402;K04402;K04402;K04402;K04402;K04402;K04402;K04402;K04402;K04402;K04402;K04402;K04402;K04402;K04402;K04402	GO:0005634//nucleus;GO:0005737//cytoplasm;GO:0016607//nuclear speck	GO:0019900//kinase binding;GO:0042803//protein homodimerization activity;GO:0046982//protein heterodimerization activity;GO:0047485//protein N-terminus binding;GO:1990841//promoter-specific chromatin binding	GO:0000122//negative regulation of transcription by RNA polymerase II;GO:0000185//activation of MAPKKK activity;GO:0006469//negative regulation of protein kinase activity;GO:0007098//centrosome cycle;GO:0016525//negative regulation of angiogenesis;GO:0033140//negative regulation of peptidyl-serine phosphorylation of STAT protein;GO:0042770//signal transduction in response to DNA damage;GO:0043065…
ENSSSCG00000012741	604	493	1387	1464	4.16	4.25	12.72	12.7	4.205	12.71	1.595786325	1.42E-55	7.01E-54	MAMLD1	mastermind like domain containing 1 [Source:NCBI gene;Acc:100517073]	-	-	-	-	GO:0005654//nucleoplasm;GO:0005794//Golgi apparatus;GO:0005813//centrosome;GO:0016604//nuclear body	-	GO:0006357//regulation of transcription by RNA polymerase II;GO:0008584//male gonad development
ENSSSCG00000025856	272	242	926	942	2.25	2.49	10.2	9.8	2.37	10	2.077041036	2.34E-55	1.15E-53	TMEM106A	transmembrane protein 106A [Source:NCBI gene;Acc:100624959]	-	-	-	-	GO:0016020//membrane;GO:0016021//integral component of membrane	-	-
ENSSSCG00000016882	2551	2000	4233	4174	22.5	22.6	50.2	46.65	22.55	48.425	1.102624615	2.82E-55	1.38E-53	PARP8	poly(ADP-ribose) polymerase family member 8 [Source:NCBI gene;Acc:100511108]	-	-	-	-	GO:0005635//nuclear envelope;GO:0005783//endoplasmic reticulum;GO:0071782//endoplasmic reticulum tubular network	GO:0003950//NAD+ ADP-ribosyltransferase activity;GO:0016740//transferase activity;GO:0016757//transferase activity, transferring glycosyl groups;GO:0019900//kinase binding;GO:0043539//protein serine/threonine kinase activator activity;GO:1990404//protein ADP-ribosylase activity	GO:0006471//protein ADP-ribosylation;GO:0030968//endoplasmic reticulum unfolded protein response;GO:0070213//protein auto-ADP-ribosylation;GO:0071902//positive regulation of protein serine/threonine kinase activity
ENSSSCG00000051054	370	304	1115	1074	3.89	3.99	15.61	14.21	3.94	14.91	1.920012723	3.24E-55	1.58E-53	-	-	-	-	-	-	-	-	-
ENSSSCG00000009412	8181	7119	2240	2201	103.88	113.17	37.67	34.27	108.525	35.97	-1.593161358	9.89E-55	4.82E-53	LCP1	lymphocyte cytosolic protein 1 [Source:NCBI gene;Acc:100156254]	-	-	-	-	GO:0001725//stress fiber;GO:0001726//ruffle;GO:0001891//phagocytic cup;GO:0002102//podosome;GO:0005737//cytoplasm;GO:0005829//cytosol;GO:0005884//actin filament;GO:0005886//plasma membrane;GO:0005925//focal adhesion;GO:0015629//actin cytoskeleton;GO:0030175//filopodium;GO:0032432//actin filament bundle;GO:0048471//perinuclear region of cytoplasm	GO:0003779//actin binding;GO:0005178//integrin binding;GO:0005509//calcium ion binding;GO:0005515//protein binding;GO:0042802//identical protein binding;GO:0051015//actin filament binding;GO:0051020//GTPase binding	GO:0002286//T cell activation involved in immune response;GO:0010737//protein kinase A signaling;GO:0016477//cell migration;GO:0022617//extracellular matrix disassembly;GO:0033157//regulation of intracellular protein transport;GO:0051017//actin filament bundle assembly;GO:0051639//actin filament network formation;GO:0071803//positive regulation of podosome assembly
ENSSSCG00000037532	14	6	390	527	0.12	0.05	3.98	5.31	0.085	4.645	5.772071945	1.62E-54	7.87E-53	MNDA	myeloid cell nuclear differentiation antigen [Source:HGNC Symbol;Acc:HGNC:7183]	Organismal Systems	Immune system	ko04621//NOD-like receptor signaling pathway	K20914	GO:0005654//nucleoplasm;GO:0005730//nucleolus	GO:0003690//double-stranded DNA binding	GO:0002218//activation of innate immune response;GO:0006974//cellular response to DNA damage stimulus;GO:0030889//negative regulation of B cell proliferation;GO:0032731//positive regulation of interleukin-1 beta production;GO:0035458//cellular response to interferon-beta;GO:0043065//positive regulation of apoptotic process;GO:0050853//B cell receptor signaling pathway
ENSSSCG00000032613	174	160	756	748	3.42	3.92	19.87	18.56	3.67	19.215	2.388381008	1.64E-54	7.91E-53	SNAI1	snail family transcriptional repressor 1 [Source:NCBI gene;Acc:396583]	Cellular Processes	Cellular community - eukaryotes	ko04520//Adherens junction	K05707	GO:0005634//nucleus;GO:0005654//nucleoplasm;GO:0005721//pericentric heterochromatin;GO:0005737//cytoplasm;GO:0005829//cytosol	GO:0000977//RNA polymerase II regulatory region sequence-specific DNA binding;GO:0001227//DNA-binding transcription repressor activity, RNA polymerase II-specific;GO:0003676//nucleic acid binding;GO:0019900//kinase binding;GO:0043565//sequence-specific DNA binding;GO:0070888//E-box binding	GO:0000122//negative regulation of transcription by RNA polymerase II;GO:0001649//osteoblast differentiation;GO:0001707//mesoderm formation;GO:0001837//epithelial to mesenchymal transition;GO:0003198//epithelial to mesenchymal transition involved in endocardial cushion formation;GO:0006357//regulation of transcription by RNA polymerase II;GO:0007498//mesoderm development;GO:0010718//positive regu…
ENSSSCG00000010686	1827	1552	3220	3275	22.93	24.31	53.93	51.82	23.62	52.875	1.162576793	2.67E-54	1.28E-52	BAG3	BAG cochaperone 3 [Source:NCBI gene;Acc:100156989]	-	-	-	-	GO:0005623//cell;GO:0005634//nucleus;GO:0005737//cytoplasm;GO:0005829//cytosol;GO:0005886//plasma membrane;GO:0030018//Z disc;GO:0101031//chaperone complex	GO:0000774//adenyl-nucleotide exchange factor activity;GO:0044877//protein-containing complex binding;GO:0051087//chaperone binding	GO:0008625//extrinsic apoptotic signaling pathway via death domain receptors;GO:0010664//negative regulation of striated muscle cell apoptotic process;GO:0034605//cellular response to heat;GO:0034620//cellular response to unfolded protein;GO:0042307//positive regulation of protein import into nucleus;GO:0046716//muscle cell cellular homeostasis;GO:0046827//positive regulation of protein export fr…
ENSSSCG00000035212	4430	3816	7257	7148	36.15	38.85	78.96	73.38	37.5	76.17	1.0223323	2.93E-54	1.40E-52	KLF6	Kruppel like factor 6 [Source:NCBI gene;Acc:100174961]	-	-	-	-	GO:0001650//fibrillar center;GO:0005634//nucleus;GO:0005654//nucleoplasm;GO:0005730//nucleolus;GO:0005829//cytosol;GO:0043231//intracellular membrane-bounded organelle	GO:0000978//RNA polymerase II proximal promoter sequence-specific DNA binding;GO:0000981//DNA-binding transcription factor activity, RNA polymerase II-specific;GO:0001228//DNA-binding transcription activator activity, RNA polymerase II-specific;GO:0003676//nucleic acid binding	GO:0006357//regulation of transcription by RNA polymerase II;GO:0045944//positive regulation of transcription by RNA polymerase II
MSTRG.6101	2745	2306	4326	4507	146.1	153.19	307.27	302.42	149.645	304.845	1.026531808	4.53E-54	2.17E-52	--	-	-	-	-	-	-	-	-
ENSSSCG00000041364	1285	998	2602	2445	12.93	12.54	34.96	31.02	12.735	32.99	1.373229818	5.85E-54	2.78E-52	-	-	-	-	-	-	-	-	-
ENSSSCG00000046640	42	15	455	440	1.38	0.61	19.91	18.18	0.995	19.045	4.258571952	8.15E-54	3.84E-52	OAS1	2'-5'-oligoadenylate synthetase 1 [Source:HGNC Symbol;Acc:HGNC:8086]	Human Diseases;Human Diseases;Human Diseases;Human Diseases;Human Diseases;Organismal Systems	Infectious diseases;Infectious diseases;Infectious diseases;Infectious diseases;Infectious diseases;Immune system	ko05168//Herpes simplex infection;ko05169//Epstein-Barr virus infection;ko05162//Measles;ko05164//Influenza A;ko05160//Hepatitis C;ko04621//NOD-like receptor signaling pathway	K14216;K14216;K14216;K14216;K14216;K14216	-	GO:0003723//RNA binding;GO:0003725//double-stranded RNA binding;GO:0005524//ATP binding;GO:0016740//transferase activity	GO:0006955//immune response;GO:0051607//defense response to virus
ENSSSCG00000030996	3405	3012	6158	5910	54.23	60.04	131.81	119.19	57.135	125.5	1.13524067	1.78E-53	8.37E-52	XBP1	X-box binding protein 1 [Source:NCBI gene;Acc:100217386]	Human Diseases;Human Diseases;Genetic Information Processing;Human Diseases	Neurodegenerative diseases;Endocrine and metabolic diseases;Folding, sorting and degradation;Neurodegenerative disease	ko05010//Alzheimer disease;ko04932//Non-alcoholic fatty liver disease (NAFLD);ko04141//Protein processing in endoplasmic reticulum;ko05017//Spinocerebellar ataxia	K09027;K09027;K09027;K09027	GO:0005623//cell	GO:0003700//DNA-binding transcription factor activity	GO:0006355//regulation of transcription, DNA-templated
ENSSSCG00000039862	3403	3113	6050	6077	35.25	40.28	83.63	79.44	37.765	81.535	1.110369702	4.26E-53	1.99E-51	TRIB3	tribbles pseudokinase 3 [Source:NCBI gene;Acc:100518810]	Human Diseases	Endocrine and metabolic diseases	ko04931//Insulin resistance	K19518	GO:0005634//nucleus;GO:0005654//nucleoplasm	GO:0003714//transcription corepressor activity;GO:0004672//protein kinase activity;GO:0005524//ATP binding;GO:0019899//enzyme binding;GO:0019901//protein kinase binding;GO:0031434//mitogen-activated protein kinase kinase binding;GO:0031625//ubiquitin protein ligase binding;GO:0055106//ubiquitin-protein transferase regulator activity	GO:0006468//protein phosphorylation;GO:0006469//negative regulation of protein kinase activity;GO:0010827//regulation of glucose transmembrane transport;GO:0032092//positive regulation of protein binding;GO:0032436//positive regulation of proteasomal ubiquitin-dependent protein catabolic process;GO:0032869//cellular response to insulin stimulus;GO:0043405//regulation of MAP kinase activity;GO:004…
ENSSSCG00000039582	2944	2406	4555	4645	42.65	43.51	88.07	84.84	43.08	86.455	1.004931153	5.74E-53	2.66E-51	-	proteasome 20S subunit alpha 2 [Source:NCBI gene;Acc:100620420]	Genetic Information Processing	Folding, sorting and degradation	ko03050//Proteasome	K02726	GO:0000502//proteasome complex;GO:0005634//nucleus;GO:0005737//cytoplasm;GO:0005839//proteasome core complex;GO:0019773//proteasome core complex, alpha-subunit complex	GO:0004175//endopeptidase activity;GO:0004298//threonine-type endopeptidase activity;GO:0008233//peptidase activity;GO:0016787//hydrolase activity	GO:0006508//proteolysis;GO:0006511//ubiquitin-dependent protein catabolic process;GO:0010498//proteasomal protein catabolic process;GO:0010499//proteasomal ubiquitin-independent protein catabolic process;GO:0043161//proteasome-mediated ubiquitin-dependent protein catabolic process;GO:0051603//proteolysis involved in cellular protein catabolic process
ENSSSCG00000016261	1156	865	2103	2185	16.08	15.07	39.58	38.64	15.575	39.11	1.328305373	7.38E-53	3.41E-51	SP110	SP110 nuclear body protein [Source:NCBI gene;Acc:100519278]	-	-	-	-	GO:0005634//nucleus;GO:0005654//nucleoplasm	GO:0003677//DNA binding;GO:0005515//protein binding;GO:0046872//metal ion binding	-
ENSSSCG00000027646	3332	2957	5553	5645	22.96	25.43	51.06	49.03	24.195	50.045	1.048516997	1.16E-52	5.35E-51	TIPARP	TCDD inducible poly(ADP-ribose) polymerase [Source:NCBI gene;Acc:100626111]	-	-	-	-	GO:0005634//nucleus	GO:0003950//NAD+ ADP-ribosyltransferase activity;GO:0035326//enhancer binding;GO:0046872//metal ion binding;GO:1990404//protein ADP-ribosylase activity	GO:0001570//vasculogenesis;GO:0001822//kidney development;GO:0006471//protein ADP-ribosylation;GO:0006807//nitrogen compound metabolic process;GO:0008209//androgen metabolic process;GO:0008210//estrogen metabolic process;GO:0008585//female gonad development;GO:0009791//post-embryonic development;GO:0010629//negative regulation of gene expression;GO:0030097//hemopoiesis;GO:0045732//positive regula…
ENSSSCG00000017466	105	83	602	548	1.16	1.2	8.82	7.63	1.18	8.225	2.801228819	1.77E-52	8.12E-51	CCR7	C-C motif chemokine receptor 7 [Source:NCBI gene;Acc:396663]	Environmental Information Processing;Organismal Systems;Environmental Information Processing	Signaling molecules and interaction;Immune system;Signaling molecules and interaction	ko04060//Cytokine-cytokine receptor interaction;ko04062//Chemokine signaling pathway;ko04061//Viral protein interaction with cytokine and cytokine receptor	K04182;K04182;K04182	GO:0016020//membrane;GO:0016021//integral component of membrane	GO:0004930//G protein-coupled receptor activity;GO:0004950//chemokine receptor activity;GO:0016493//C-C chemokine receptor activity	GO:0006935//chemotaxis;GO:0006954//inflammatory response;GO:0006955//immune response;GO:0007165//signal transduction;GO:0007186//G protein-coupled receptor signaling pathway
ENSSSCG00000015888	2060	1740	3538	3546	27.88	29.62	64.89	61.5	28.75	63.195	1.136248461	1.87E-52	8.57E-51	RBMS1	RNA binding motif single stranded interacting protein 1 [Source:NCBI gene;Acc:100525434]	-	-	-	-	GO:0005829//cytosol;GO:1990904//ribonucleoprotein complex	GO:0003676//nucleic acid binding;GO:0003723//RNA binding	-
ENSSSCG00000016850	1881	1518	2935	3289	8.26	8.27	17.08	18.39	8.265	17.735	1.101512606	4.99E-52	2.28E-50	LIFR	leukemia inhibitory factor receptor [Source:NCBI gene;Acc:102167255]	Environmental Information Processing;Environmental Information Processing;Cellular Processes	Signaling molecules and interaction;Signal transduction;Cellular community - eukaryotes	ko04060//Cytokine-cytokine receptor interaction;ko04630//Jak-STAT signaling pathway;ko04550//Signaling pathways regulating pluripotency of stem cells	K05058;K05058;K05058	GO:0009897//external side of plasma membrane;GO:0016020//membrane;GO:0016021//integral component of membrane;GO:0043235//receptor complex	GO:0004896//cytokine receptor activity;GO:0004897//ciliary neurotrophic factor receptor activity;GO:0004923//leukemia inhibitory factor receptor activity;GO:0004924//oncostatin-M receptor activity;GO:0005127//ciliary neurotrophic factor receptor binding;GO:0005515//protein binding;GO:0019838//growth factor binding;GO:0019955//cytokine binding	GO:0008284//positive regulation of cell proliferation;GO:0019221//cytokine-mediated signaling pathway;GO:0034097//response to cytokine;GO:0038165//oncostatin-M-mediated signaling pathway;GO:0048861//leukemia inhibitory factor signaling pathway;GO:0070120//ciliary neurotrophic factor-mediated signaling pathway
ENSSSCG00000026951	2496	2103	3973	4109	64.91	70.59	137.15	137.2	67.75	137.175	1.017724724	5.39E-52	2.46E-50	PSMB8	proteasome 20S subunit beta 8 [Source:NCBI gene;Acc:396975]	Genetic Information Processing	Folding, sorting and degradation	ko03050//Proteasome	K02740	GO:0000502//proteasome complex;GO:0005634//nucleus;GO:0005737//cytoplasm;GO:0005839//proteasome core complex;GO:1990111//spermatoproteasome complex	GO:0004175//endopeptidase activity;GO:0004298//threonine-type endopeptidase activity;GO:0008233//peptidase activity;GO:0016787//hydrolase activity	GO:0006508//proteolysis;GO:0010498//proteasomal protein catabolic process;GO:0010499//proteasomal ubiquitin-independent protein catabolic process;GO:0019882//antigen processing and presentation;GO:0043161//proteasome-mediated ubiquitin-dependent protein catabolic process;GO:0045444//fat cell differentiation;GO:0051603//proteolysis involved in cellular protein catabolic process;GO:0052548//regulat…
ENSSSCG00000033520	30	13	395	386	0.88	0.46	15.5	14.34	0.67	14.92	4.47694263	1.74E-51	7.87E-50	IL23A	interleukin 23 subunit alpha [Source:NCBI gene;Acc:100155546]	Human Diseases;Environmental Information Processing;Human Diseases;Human Diseases;Environmental Information Processing;Human Diseases;Organismal Systems;Human Diseases;Organismal Systems	Cancers;Signaling molecules and interaction;Infectious diseases;Immune diseases;Signal transduction;Infectious diseases;Immune system;Immune diseases;Immune system	ko05200//Pathways in cancer;ko04060//Cytokine-cytokine receptor interaction;ko05152//Tuberculosis;ko05323//Rheumatoid arthritis;ko04630//Jak-STAT signaling pathway;ko05133//Pertussis;ko04659//Th17 cell differentiation;ko05321//Inflammatiory bowel disease (IBD);ko04625//C-type lectin receptor signaling pathway	K05426;K05426;K05426;K05426;K05426;K05426;K05426;K05426;K05426	GO:0005576//extracellular region;GO:0005615//extracellular space;GO:0070743//interleukin-23 complex	GO:0005125//cytokine activity;GO:0045519//interleukin-23 receptor binding	GO:0001916//positive regulation of T cell mediated cytotoxicity;GO:0002230//positive regulation of defense response to virus by host;GO:0002376//immune system process;GO:0002827//positive regulation of T-helper 1 type immune response;GO:0006954//inflammatory response;GO:0006955//immune response;GO:0007165//signal transduction;GO:0010536//positive regulation of activation of Janus kinase activity;…
ENSSSCG00000008771	276	254	923	927	4.48	5.15	19.99	18.97	4.815	19.48	2.016385974	2.10E-51	9.49E-50	C4orf19	chromosome 8 C4orf19 homolog [Source:NCBI gene;Acc:100738623]	-	-	-	-	GO:0005654//nucleoplasm;GO:0030054//cell junction	-	-
ENSSSCG00000000623	183	120	649	737	1.6	1.31	7.55	8.1	1.455	7.825	2.427071599	2.81E-51	1.26E-49	BCL2L14	BCL2 like 14 [Source:NCBI gene;Acc:100514901]	-	-	-	-	GO:0005829//cytosol;GO:0043229//intracellular organelle	GO:0019901//protein kinase binding	GO:0006915//apoptotic process;GO:0042981//regulation of apoptotic process
ENSSSCG00000027166	5422	4383	1404	1561	28.25	28.38	9.8	10.21	28.315	10.005	-1.500845363	3.72E-51	1.67E-49	BICD2	BICD cargo adaptor 2 [Source:NCBI gene;Acc:100512597]	-	-	-	-	GO:0005635//nuclear envelope;GO:0005642//annulate lamellae;GO:0005643//nuclear pore;GO:0005737//cytoplasm;GO:0005794//Golgi apparatus;GO:0005813//centrosome;GO:0005829//cytosol;GO:0005886//plasma membrane;GO:0031410//cytoplasmic vesicle	GO:0008093//cytoskeletal adaptor activity;GO:0017137//Rab GTPase binding;GO:0034452//dynactin binding;GO:0051959//dynein light intermediate chain binding;GO:0070840//dynein complex binding	GO:0006890//retrograde vesicle-mediated transport, Golgi to ER;GO:0007018//microtubule-based movement;GO:0034067//protein localization to Golgi apparatus;GO:0051642//centrosome localization;GO:0070507//regulation of microtubule cytoskeleton organization;GO:0072385//minus-end-directed organelle transport along microtubule;GO:0072393//microtubule anchoring at microtubule organizing center
ENSSSCG00000015545	1589	1256	2588	2751	15.68	15.48	34.09	34.25	15.58	34.17	1.133035014	6.32E-51	2.82E-49	GLUL	glutamate-ammonia ligase [Source:NCBI gene;Acc:396944]	Metabolism;Cellular Processes;Organismal Systems;Organismal Systems;Metabolism;Metabolism;Metabolism;Metabolism;Metabolism	Global and overview maps;Cell growth and death;Nervous system;Nervous system;Global and overview maps;Amino acid metabolism;Carbohydrate metabolism;Amino acid metabolism;Energy metabolism	ko01100//Metabolic pathways;ko04217//Necroptosis;ko04724//Glutamatergic synapse;ko04727//GABAergic synapse;ko01230//Biosynthesis of amino acids;ko00250//Alanine, aspartate and glutamate metabolism;ko00630//Glyoxylate and dicarboxylate metabolism;ko00220//Arginine biosynthesis;ko00910//Nitrogen metabolism	K01915;K01915;K01915;K01915;K01915;K01915;K01915;K01915;K01915	-	GO:0000166//nucleotide binding;GO:0003824//catalytic activity;GO:0004356//glutamate-ammonia ligase activity;GO:0005524//ATP binding;GO:0016874//ligase activity	GO:0006542//glutamine biosynthetic process;GO:0006807//nitrogen compound metabolic process
ENSSSCG00000023320	27	22	386	368	0.26	0.24	4.92	4.52	0.25	4.72	4.23878686	8.66E-51	3.85E-49	CYP3A29	cytochrome P450, subfamily IIIA, polypeptide 22 [Source:NCBI gene;Acc:100144468]	Metabolism;Human Diseases;Metabolism;Metabolism;Metabolism	Global and overview maps;Cancers;Metabolism of cofactors and vitamins;Lipid metabolism;Lipid metabolism	ko01100//Metabolic pathways;ko05204//Chemical carcinogenesis;ko00830//Retinol metabolism;ko00140//Steroid hormone biosynthesis;ko00591//Linoleic acid metabolism	K07424;K07424;K07424;K07424;K07424	GO:0016020//membrane;GO:0016021//integral component of membrane	GO:0004497//monooxygenase activity;GO:0005506//iron ion binding;GO:0008395//steroid hydroxylase activity;GO:0016491//oxidoreductase activity;GO:0016705//oxidoreductase activity, acting on paired donors, with incorporation or reduction of molecular oxygen;GO:0016712//oxidoreductase activity, acting on paired donors, with incorporation or reduction of molecular oxygen, reduced flavin or flavoprotei…	GO:0008202//steroid metabolic process;GO:0055114//oxidation-reduction process;GO:0070989//oxidative demethylation
ENSSSCG00000004897	1031	837	2101	2018	6.14	6.22	16.7	15.16	6.18	15.93	1.366067524	9.85E-51	4.36E-49	ZCCHC2	zinc finger CCHC-type containing 2 [Source:NCBI gene;Acc:100625613]	-	-	-	-	GO:0005737//cytoplasm	GO:0003676//nucleic acid binding;GO:0008270//zinc ion binding;GO:0035091//phosphatidylinositol binding	-
MSTRG.9346	51	52	419	474	0.43	0.54	4.68	5	0.485	4.84	3.318950395	1.07E-50	4.71E-49	Npbwr1	neuropeptides B/W receptor type 1 [Sus scrofa]	Environmental Information Processing	Signaling molecules and interaction	ko04080//Neuroactive ligand-receptor interaction	K05268	-	-	-
ENSSSCG00000034087	324	249	936	931	2.65	2.54	10.22	9.6	2.595	9.91	1.933150519	1.46E-50	6.42E-49	TNFSF15	TNF superfamily member 15 [Source:NCBI gene;Acc:100624969]	Environmental Information Processing	Signaling molecules and interaction	ko04060//Cytokine-cytokine receptor interaction	K05478	GO:0005576//extracellular region;GO:0005615//extracellular space;GO:0016020//membrane;GO:0016021//integral component of membrane	GO:0005125//cytokine activity;GO:0005164//tumor necrosis factor receptor binding;GO:0005515//protein binding	GO:0006915//apoptotic process;GO:0006955//immune response;GO:0007165//signal transduction
ENSSSCG00000003192	761	611	1648	1608	5.25	5.26	25.15	22.84	5.255	23.995	2.190971144	1.58E-50	6.95E-49	IL4I1	interleukin 4 induced 1 [Source:NCBI gene;Acc:100522257]	Metabolism;Metabolism;Metabolism;Metabolism;Metabolism;Metabolism;Metabolism;Metabolism	Global and overview maps;Amino acid metabolism;Amino acid metabolism;Amino acid metabolism;Amino acid metabolism;Amino acid metabolism;Amino acid metabolism;Amino acid metabolism	ko01100//Metabolic pathways;ko00280//Valine, leucine and isoleucine degradation;ko00270//Cysteine and methionine metabolism;ko00380//Tryptophan metabolism;ko00250//Alanine, aspartate and glutamate metabolism;ko00350//Tyrosine metabolism;ko00360//Phenylalanine metabolism;ko00400//Phenylalanine, tyrosine and tryptophan biosynthesis	K03334;K03334;K03334;K03334;K03334;K03334;K03334;K03334	-	GO:0001716//L-amino-acid oxidase activity;GO:0016491//oxidoreductase activity	GO:0009063//cellular amino acid catabolic process;GO:0055114//oxidation-reduction process
ENSSSCG00000016243	982	934	2215	2228	8.06	9.98	25.5	24.24	9.02	24.87	1.463207169	2.67E-50	1.17E-48	RHBDD1	rhomboid domain containing 1 [Source:NCBI gene;Acc:100512869]	-	-	-	-	GO:0005783//endoplasmic reticulum;GO:0005789//endoplasmic reticulum membrane;GO:0016020//membrane;GO:0016021//integral component of membrane;GO:0030176//integral component of endoplasmic reticulum membrane;GO:0044322//endoplasmic reticulum quality control compartment	GO:0004175//endopeptidase activity;GO:0004252//serine-type endopeptidase activity;GO:0008233//peptidase activity	GO:0006508//proteolysis;GO:0010954//positive regulation of protein processing;GO:0031293//membrane protein intracellular domain proteolysis;GO:0034620//cellular response to unfolded protein;GO:0034644//cellular response to UV;GO:0036503//ERAD pathway;GO:0043066//negative regulation of apoptotic process;GO:0043687//post-translational protein modification;GO:0048515//spermatid differentiation;GO:19…
ENSSSCG00000016459	457	410	1297	1222	4.24	4.75	16.08	14.31	4.495	15.195	1.757203654	4.14E-50	1.80E-48	EPHA1	EPH receptor A1 [Source:NCBI gene;Acc:100519989]	Organismal Systems	Development	ko04360//Axon guidance	K05102	GO:0005887//integral component of plasma membrane;GO:0016020//membrane;GO:0016021//integral component of membrane;GO:0043005//neuron projection;GO:0043197//dendritic spine;GO:0043235//receptor complex	GO:0000166//nucleotide binding;GO:0004672//protein kinase activity;GO:0004713//protein tyrosine kinase activity;GO:0004714//transmembrane receptor protein tyrosine kinase activity;GO:0005003//ephrin receptor activity;GO:0005005//transmembrane-ephrin receptor activity;GO:0005515//protein binding;GO:0005524//ATP binding;GO:0016301//kinase activity;GO:0016740//transferase activity;GO:0019901//protei…	GO:0001954//positive regulation of cell-matrix adhesion;GO:0006468//protein phosphorylation;GO:0006469//negative regulation of protein kinase activity;GO:0007166//cell surface receptor signaling pathway;GO:0007169//transmembrane receptor protein tyrosine kinase signaling pathway;GO:0007275//multicellular organism development;GO:0007411//axon guidance;GO:0008284//positive regulation of cell prolif…
ENSSSCG00000024596	649	552	1577	1488	8.03	8.53	26.02	23.19	8.28	24.605	1.571248844	4.61E-50	1.99E-48	NOCT	nocturnin [Source:NCBI gene;Acc:100513746]	-	-	-	-	GO:0000932//P-body;GO:0005634//nucleus;GO:0005737//cytoplasm;GO:0005739//mitochondrion;GO:0048471//perinuclear region of cytoplasm	GO:0000175//3'-5'-exoribonuclease activity;GO:0003729//mRNA binding;GO:0004535//poly(A)-specific ribonuclease activity;GO:0019178//NADP phosphatase activity;GO:0102757//NADPH phosphatase activity	GO:0000290//deadenylation-dependent decapping of nuclear-transcribed mRNA;GO:0006739//NADP metabolic process;GO:0007623//circadian rhythm;GO:0009991//response to extracellular stimulus;GO:0010629//negative regulation of gene expression;GO:0016311//dephosphorylation;GO:0032496//response to lipopolysaccharide;GO:0032922//circadian regulation of gene expression;GO:0033962//cytoplasmic mRNA processin…
ENSSSCG00000022404	3104	2713	5234	5137	53.23	56.1	115.02	107.51	54.665	111.265	1.025310515	6.40E-50	2.76E-48	SLC3A2	solute carrier family 3 member 2 [Source:NCBI gene;Acc:100144589]	Environmental Information Processing;Organismal Systems;Cellular Processes	Signal transduction;Digestive system;Cell growth and death	ko04150//mTOR signaling pathway;ko04974//Protein digestion and absorption;ko04216//Ferroptosis	K06519;K06519;K06519	GO:0005654//nucleoplasm;GO:0005829//cytosol;GO:0005886//plasma membrane;GO:0016020//membrane;GO:0016021//integral component of membrane;GO:0043025//neuronal cell body;GO:0044225//apical pole of neuron;GO:0045202//synapse	GO:0003824//catalytic activity	GO:0005975//carbohydrate metabolic process;GO:0006865//amino acid transport
ENSSSCG00000006887	9822	8842	16472	15751	169.83	190.5	379.83	343.53	180.165	361.68	1.005395052	7.98E-50	3.42E-48	CNN3	calponin 3 [Source:NCBI gene;Acc:100049656]	-	-	-	-	-	GO:0003779//actin binding;GO:0005515//protein binding;GO:0005516//calmodulin binding	GO:0031032//actomyosin structure organization
ENSSSCG00000006733	1636	1323	2807	2802	11.44	11.55	26.2	24.71	11.495	25.455	1.1469426	1.02E-49	4.37E-48	TTF2	transcription termination factor 2 [Source:NCBI gene;Acc:100156166]	Organismal Systems	Endocrine system	ko04918//Thyroid hormone synthesis	K15173	GO:0005829//cytosol	GO:0005524//ATP binding;GO:0008270//zinc ion binding	-
ENSSSCG00000016983	1688	1535	3091	3204	13.08	14.85	31.97	31.3	13.965	31.635	1.179706022	1.12E-49	4.75E-48	STC2	stanniocalcin 2 [Source:NCBI gene;Acc:100126236]	-	-	-	-	GO:0005576//extracellular region;GO:0005615//extracellular space;GO:0005623//cell;GO:0005783//endoplasmic reticulum;GO:0005794//Golgi apparatus;GO:0048471//perinuclear region of cytoplasm	GO:0005179//hormone activity;GO:0019899//enzyme binding;GO:0020037//heme binding;GO:0042803//protein homodimerization activity	GO:0006874//cellular calcium ion homeostasis;GO:0006979//response to oxidative stress;GO:0010629//negative regulation of gene expression;GO:0030968//endoplasmic reticulum unfolded protein response;GO:0034976//response to endoplasmic reticulum stress;GO:0040015//negative regulation of multicellular organism growth;GO:0046885//regulation of hormone biosynthetic process;GO:0055074//calcium ion homeo…
ENSSSCG00000005217	2102	1839	3510	3644	32.71	35.81	72.8	71.25	34.26	72.025	1.071972604	1.26E-49	5.34E-48	RCL1	RNA terminal phosphate cyclase like 1 [Source:NCBI gene;Acc:100154484]	Genetic Information Processing	Translation	ko03008//Ribosome biogenesis in eukaryotes	K11108	GO:0005730//nucleolus	GO:0003824//catalytic activity;GO:0004521//endoribonuclease activity	GO:0000447//endonucleolytic cleavage in ITS1 to separate SSU-rRNA from 5.8S rRNA and LSU-rRNA from tricistronic rRNA transcript (SSU-rRNA, 5.8S rRNA, LSU-rRNA);GO:0000479//endonucleolytic cleavage of tricistronic rRNA transcript (SSU-rRNA, 5.8S rRNA, LSU-rRNA);GO:0000480//endonucleolytic cleavage in 5'-ETS of tricistronic rRNA transcript (SSU-rRNA, 5.8S rRNA, LSU-rRNA);GO:0006396//RNA processing;…
ENSSSCG00000033786	3482	3182	6103	6035	68.67	79.55	160.19	153.02	74.11	156.605	1.079390145	1.29E-49	5.47E-48	-	RAS related 2 [Source:NCBI gene;Acc:110259297]	Cellular Processes;Environmental Information Processing;Environmental Information Processing;Environmental Information Processing;Human Diseases;Cellular Processes;Environmental Information Processing;Cellular Processes;Environmental Information Processing;Organismal Systems;Cellular Processes	Cell motility;Signal transduction;Signal transduction;Signal transduction;Cancers;Cell growth and death;Signal transduction;Transport and catabolism;Signal transduction;Immune system;Transport and catabolism	ko04810//Regulation of actin cytoskeleton;ko04010//MAPK signaling pathway;ko04014//Ras signaling pathway;ko04024//cAMP signaling pathway;ko05205//Proteoglycans in cancer;ko04218//Cellular senescence;ko04072//Phospholipase D signaling pathway;ko04140//Autophagy - animal;ko04371//Apelin signaling pathway;ko04625//C-type lectin receptor signaling pathway;ko04137//Mitophagy - animal	K07830;K07830;K07830;K07830;K07830;K07830;K07830;K07830;K07830;K07830;K07830	GO:0005886//plasma membrane;GO:0016020//membrane	GO:0000166//nucleotide binding;GO:0003924//GTPase activity;GO:0005525//GTP binding;GO:0019003//GDP binding	GO:0007165//signal transduction;GO:0007265//Ras protein signal transduction
ENSSSCG00000039909	1136	962	2153	2173	7.58	7.77	20.4	19.15	7.675	19.775	1.365439039	1.96E-49	8.28E-48	ICAM2	endoplasmic reticulum to nucleus signaling 1 [Source:NCBI gene;Acc:100510978]	Human Diseases;Human Diseases;Human Diseases;Genetic Information Processing;Cellular Processes;Cellular Processes;Human Diseases	Neurodegenerative diseases;Neurodegenerative diseases;Endocrine and metabolic diseases;Folding, sorting and degradation;Transport and catabolism;Cell growth and death;Neurodegenerative disease	ko05010//Alzheimer disease;ko05016//Huntington disease;ko04932//Non-alcoholic fatty liver disease (NAFLD);ko04141//Protein processing in endoplasmic reticulum;ko04140//Autophagy - animal;ko04210//Apoptosis;ko05017//Spinocerebellar ataxia	K08852;K08852;K08852;K08852;K08852;K08852;K08852	GO:0005623//cell;GO:0005637//nuclear inner membrane;GO:0005737//cytoplasm;GO:0005739//mitochondrion;GO:0005783//endoplasmic reticulum;GO:0005789//endoplasmic reticulum membrane;GO:0005887//integral component of plasma membrane;GO:0016020//membrane;GO:0016021//integral component of membrane;GO:0030176//integral component of endoplasmic reticulum membrane;GO:1990597//AIP1-IRE1 complex;GO:1990604//I…	GO:0000287//magnesium ion binding;GO:0004519//endonuclease activity;GO:0004521//endoribonuclease activity;GO:0004540//ribonuclease activity;GO:0004672//protein kinase activity;GO:0004674//protein serine/threonine kinase activity;GO:0005161//platelet-derived growth factor receptor binding;GO:0005178//integrin binding;GO:0005515//protein binding;GO:0005524//ATP binding;GO:0019899//enzyme binding;GO…	GO:0001935//endothelial cell proliferation;GO:0006379//mRNA cleavage;GO:0006397//mRNA processing;GO:0006468//protein phosphorylation;GO:0007050//cell cycle arrest;GO:0007155//cell adhesion;GO:0007257//activation of JUN kinase activity;GO:0030968//endoplasmic reticulum unfolded protein response;GO:0033120//positive regulation of RNA splicing;GO:0034620//cellular response to unfolded protein;GO:003…
ENSSSCG00000015281	1366	1104	2353	2426	7.27	7.14	17.09	16.38	7.205	16.735	1.215798216	2.01E-49	8.47E-48	PLEKHA6	pleckstrin homology domain containing A6 [Source:NCBI gene;Acc:100512182]	-	-	-	-	-	GO:0005515//protein binding	-
ENSSSCG00000009408	847	739	1729	1796	6.86	7.48	18.67	18.32	7.17	18.495	1.367090276	4.55E-49	1.91E-47	LRCH1	leucine rich repeats and calponin homology domain containing 1 [Source:NCBI gene;Acc:100521036]	-	-	-	-	GO:0005737//cytoplasm;GO:0016020//membrane;GO:0016021//integral component of membrane	GO:0005515//protein binding	GO:0034260//negative regulation of GTPase activity;GO:1990869//cellular response to chemokine;GO:2000405//negative regulation of T cell migration
ENSSSCG00000033327	3584	2832	830	924	46.75	46.1	14.45	15.19	46.425	14.82	-1.647356463	9.29E-49	3.88E-47	PDGFB	platelet derived growth factor subunit B [Source:HGNC Symbol;Acc:HGNC:8800]	Human Diseases;Environmental Information Processing;Environmental Information Processing;Cellular Processes;Environmental Information Processing;Environmental Information Processing;Cellular Processes;Human Diseases;Environmental Information Processing;Human Diseases;Environmental Information Processing;Human Diseases;Human Diseases;Human Diseases;Cellular Processes;Human Diseases;Human Diseases;…	Cancers;Signal transduction;Signal transduction;Cell motility;Signal transduction;Signal transduction;Cellular community - eukaryotes;Infectious diseases;Signal transduction;Cancers;Signal transduction;Cardiovascular diseases;Cancers;Cancers;Cellular community - eukaryotes;Drug resistance;Cancers;Cancers;Cancers	ko05200//Pathways in cancer;ko04151//PI3K-Akt signaling pathway;ko04015//Rap1 signaling pathway;ko04810//Regulation of actin cytoskeleton;ko04010//MAPK signaling pathway;ko04014//Ras signaling pathway;ko04510//Focal adhesion;ko05167//Kaposi sarcoma-associated herpesvirus infection;ko04630//Jak-STAT signaling pathway;ko05206//MicroRNAs in cancer;ko04072//Phospholipase D signaling pathway;ko05418//…	K17386;K17386;K17386;K17386;K17386;K17386;K17386;K17386;K17386;K17386;K17386;K17386;K17386;K17386;K17386;K17386;K17386;K17386;K17386	GO:0005615//extracellular space;GO:0009986//cell surface;GO:0016020//membrane	GO:0005161//platelet-derived growth factor receptor binding;GO:0005518//collagen binding;GO:0008083//growth factor activity;GO:0016176//superoxide-generating NADPH oxidase activator activity;GO:0042056//chemoattractant activity;GO:0042802//identical protein binding;GO:0042803//protein homodimerization activity;GO:0046982//protein heterodimerization activity;GO:0048407//platelet-derived growth fac…	GO:0001938//positive regulation of endothelial cell proliferation;GO:0002548//monocyte chemotaxis;GO:0006468//protein phosphorylation;GO:0008284//positive regulation of cell proliferation;GO:0009611//response to wounding;GO:0010512//negative regulation of phosphatidylinositol biosynthetic process;GO:0010544//negative regulation of platelet activation;GO:0010628//positive regulation of gene expres…
ENSSSCG00000002311	1559	1280	2498	2970	13.71	14.05	29.31	32.92	13.88	31.115	1.164602678	1.43E-48	5.96E-47	SUSD6	sushi domain containing 6 [Source:NCBI gene;Acc:100155733]	-	-	-	-	-	-	GO:0006974//cellular response to DNA damage stimulus;GO:0008219//cell death
ENSSSCG00000036340	418	302	1021	1063	2.96	2.7	9.58	9.42	2.83	9.5	1.74712546	1.99E-48	8.28E-47	ZBTB5	zinc finger and BTB domain containing 5 [Source:NCBI gene;Acc:110255881]	-	-	-	-	GO:0005634//nucleus	GO:0000977//RNA polymerase II regulatory region sequence-specific DNA binding;GO:0001227//DNA-binding transcription repressor activity, RNA polymerase II-specific;GO:0003676//nucleic acid binding;GO:0005515//protein binding	GO:0000122//negative regulation of transcription by RNA polymerase II
ENSSSCG00000006338	1225	827	2318	2270	12.79	10.83	32.41	29.99	11.81	31.2	1.401537064	4.21E-48	1.74E-46	DDR2	discoidin domain receptor tyrosine kinase 2 [Source:NCBI gene;Acc:100154199]	-	-	-	-	GO:0005886//plasma membrane;GO:0005887//integral component of plasma membrane;GO:0015629//actin cytoskeleton;GO:0016020//membrane;GO:0016021//integral component of membrane	GO:0004672//protein kinase activity;GO:0004713//protein tyrosine kinase activity;GO:0004714//transmembrane receptor protein tyrosine kinase activity;GO:0005518//collagen binding;GO:0005524//ATP binding;GO:0038062//protein tyrosine kinase collagen receptor activity	GO:0003416//endochondral bone growth;GO:0006468//protein phosphorylation;GO:0007169//transmembrane receptor protein tyrosine kinase signaling pathway;GO:0008284//positive regulation of cell proliferation;GO:0010763//positive regulation of fibroblast migration;GO:0018108//peptidyl-tyrosine phosphorylation;GO:0030199//collagen fibril organization;GO:0030500//regulation of bone mineralization;GO:003…
ENSSSCG00000001394	217	188	747	752	6.66	7.2	30.58	29.08	6.93	29.83	2.10583672	1.09E-47	4.47E-46	-	-	Human Diseases	Infectious diseases	ko05167//Kaposi sarcoma-associated herpesvirus infection	K07985	GO:0016021//integral component of membrane	-	-
ENSSSCG00000011251	1853	1537	2958	3067	12.83	13.35	27.8	27.35	13.09	27.575	1.074895789	2.11E-47	8.65E-46	MYD88	MYD88 innate immune signal transduction adaptor [Source:NCBI gene;Acc:396646]	Human Diseases;Environmental Information Processing;Human Diseases;Human Diseases;Human Diseases;Human Diseases;Human Diseases;Human Diseases;Human Diseases;Human Diseases;Human Diseases;Human Diseases;Human Diseases;Human Diseases;Human Diseases;Human Diseases;Organismal Systems;Human Diseases;Environmental Information Processing;Human Diseases;Human Diseases;Organismal Systems;Organismal System…	Infectious diseases;Signal transduction;Infectious disease: viral;Infectious diseases;Infectious diseases;Infectious diseases;Infectious diseases;Infectious diseases;Infectious diseases;Infectious diseases;Infectious disease: bacterial;Infectious diseases;Infectious diseases;Infectious diseases;Infectious diseases;Infectious diseases;Immune system;Infectious diseases;Signal transduction;Cancer: o…	ko05168//Herpes simplex infection;ko04010//MAPK signaling pathway;ko05170//Human immunodeficiency virus 1 infection;ko05152//Tuberculosis;ko05169//Epstein-Barr virus infection;ko05131//Shigellosis;ko05132//Salmonella infection;ko05130//Pathogenic Escherichia coli infection;ko05162//Measles;ko05144//Malaria;ko05135//Yersinia infection;ko05161//Hepatitis B;ko05164//Influenza A;ko05133//Pertussis;ko…	K04729;K04729;K04729;K04729;K04729;K04729;K04729;K04729;K04729;K04729;K04729;K04729;K04729;K04729;K04729;K04729;K04729;K04729;K04729;K04729;K04729;K04729;K04729;K04729	GO:0005737//cytoplasm;GO:0005829//cytosol;GO:0005886//plasma membrane	GO:0005515//protein binding;GO:0035325//Toll-like receptor binding;GO:0070976//TIR domain binding	GO:0002238//response to molecule of fungal origin;GO:0002376//immune system process;GO:0002755//MyD88-dependent toll-like receptor signaling pathway;GO:0006909//phagocytosis;GO:0006954//inflammatory response;GO:0007165//signal transduction;GO:0007166//cell surface receptor signaling pathway;GO:0008063//Toll signaling pathway;GO:0009615//response to virus;GO:0009682//induced systemic resistance;GO…
ENSSSCG00000011264	737	657	1582	1622	7.57	8.42	21.69	21.01	7.995	21.35	1.417066131	4.89E-47	1.99E-45	CSRNP1	cysteine and serine rich nuclear protein 1 [Source:NCBI gene;Acc:100519275]	-	-	-	-	GO:0005634//nucleus	GO:0001228//DNA-binding transcription activator activity, RNA polymerase II-specific;GO:0003700//DNA-binding transcription factor activity;GO:0043565//sequence-specific DNA binding	GO:0006355//regulation of transcription, DNA-templated;GO:0009791//post-embryonic development;GO:0045944//positive regulation of transcription by RNA polymerase II;GO:0048008//platelet-derived growth factor receptor signaling pathway;GO:0048705//skeletal system morphogenesis;GO:0060021//roof of mouth development;GO:0060325//face morphogenesis
ENSSSCG00000007007	8	9	477	346	0.16	0.22	12.57	8.61	0.19	10.59	5.800559361	6.93E-47	2.81E-45	IDO1	indoleamine 2,3-dioxygenase 1 [Source:NCBI gene;Acc:100519877]	Metabolism;Metabolism;Human Diseases	Global and overview maps;Amino acid metabolism;Infectious diseases	ko01100//Metabolic pathways;ko00380//Tryptophan metabolism;ko05143//African trypanosomiasis	K00463;K00463;K00463	GO:0005737//cytoplasm;GO:0030485//smooth muscle contractile fiber;GO:0032421//stereocilium bundle	GO:0004833//tryptophan 2,3-dioxygenase activity;GO:0020037//heme binding;GO:0033754//indoleamine 2,3-dioxygenase activity;GO:0046872//metal ion binding	GO:0002534//cytokine production involved in inflammatory response;GO:0002666//positive regulation of T cell tolerance induction;GO:0002678//positive regulation of chronic inflammatory response;GO:0002830//positive regulation of type 2 immune response;GO:0006954//inflammatory response;GO:0019441//tryptophan catabolic process to kynurenine;GO:0032496//response to lipopolysaccharide;GO:0032693//nega…
ENSSSCG00000033222	345	301	1214	1003	1.74	1.89	8.15	6.36	1.815	7.255	1.999006066	2.16E-46	8.76E-45	TRIM14	tripartite motif containing 14 [Source:NCBI gene;Acc:100151834]	-	-	-	-	-	GO:0005515//protein binding;GO:0008270//zinc ion binding	GO:0032897//negative regulation of viral transcription;GO:0045087//innate immune response;GO:0051091//positive regulation of DNA-binding transcription factor activity;GO:0051092//positive regulation of NF-kappaB transcription factor activity
ENSSSCG00000025788	1312	972	2186	2264	9.01	8.33	20.04	19.6	8.67	19.82	1.192853064	2.98E-46	1.20E-44	ENPP4	ectonucleotide pyrophosphatase/phosphodiesterase 4 [Source:NCBI gene;Acc:100738210]	Metabolism;Metabolism	Global and overview maps;Nucleotide metabolism	ko01100//Metabolic pathways;ko00230//Purine metabolism	K18424;K18424	GO:0016020//membrane;GO:0016021//integral component of membrane	GO:0003824//catalytic activity;GO:0047710//bis(5'-adenosyl)-triphosphatase activity	GO:0030194//positive regulation of blood coagulation;GO:0046130//purine ribonucleoside catabolic process
ENSSSCG00000007585	80893	67302	28317	30315	2110.25	2188.9	984.25	994.08	2149.575	989.165	-1.119768349	3.60E-46	1.45E-44	ACTB	actin beta [Source:NCBI gene;Acc:414396]	Environmental Information Processing;Cellular Processes;Organismal Systems;Environmental Information Processing;Human Diseases;Cellular Processes;Human Diseases;Human Diseases;Human Diseases;Organismal Systems;Cellular Processes;Human Diseases;Human Diseases;Human Diseases;Human Diseases;Cellular Processes;Organismal Systems;Cellular Processes;Human Diseases;Organismal Systems;Organismal Systems;…	Signal transduction;Cell motility;Environmental adaptation;Signal transduction;Infectious diseases;Transport and catabolism;Infectious diseases;Cancers;Infectious diseases;Immune system;Cellular community - eukaryotes;Cardiovascular diseases;Infectious disease: bacterial;Infectious diseases;Cancers;Cellular community - eukaryotes;Endocrine system;Cell growth and death;Cardiovascular diseases;Immu…	ko04015//Rap1 signaling pathway;ko04810//Regulation of actin cytoskeleton;ko04714//Thermogenesis;ko04390//Hippo signaling pathway;ko05131//Shigellosis;ko04145//Phagosome;ko05132//Salmonella infection;ko05205//Proteoglycans in cancer;ko05130//Pathogenic Escherichia coli infection;ko04670//Leukocyte transendothelial migration;ko04510//Focal adhesion;ko05416//Viral myocarditis;ko05135//Yersinia infe…	K05692;K05692;K05692;K05692;K05692;K05692;K05692;K05692;K05692;K05692;K05692;K05692;K05692;K05692;K05692;K05692;K05692;K05692;K05692;K05692;K05692;K05692;K05692;K05692;K05692;K05692;K05692;K05692;K05692;K05692	GO:0005634//nucleus;GO:0005737//cytoplasm;GO:0005856//cytoskeleton;GO:0005884//actin filament;GO:0005886//plasma membrane;GO:0005925//focal adhesion;GO:0015629//actin cytoskeleton;GO:0016020//membrane;GO:0030424//axon;GO:0032991//protein-containing complex;GO:0035267//NuA4 histone acetyltransferase complex;GO:0045202//synapse;GO:0097433//dense body;GO:0098793//presynapse	GO:0000166//nucleotide binding;GO:0005515//protein binding;GO:0005524//ATP binding;GO:0019901//protein kinase binding;GO:0098973//structural constituent of postsynaptic actin cytoskeleton	GO:0007409//axonogenesis;GO:0048488//synaptic vesicle endocytosis;GO:0048870//cell motility;GO:0098974//postsynaptic actin cytoskeleton organization
ENSSSCG00000007484	1456	1248	2391	2643	8.72	9.33	19.17	19.9	9.025	19.535	1.114062418	4.51E-46	1.81E-44	ZNF217	zinc finger protein 217 [Source:NCBI gene;Acc:100141410]	-	-	-	-	GO:0000118//histone deacetylase complex;GO:0005654//nucleoplasm;GO:0005739//mitochondrion;GO:0016607//nuclear speck	GO:0000978//RNA polymerase II proximal promoter sequence-specific DNA binding;GO:0001227//DNA-binding transcription repressor activity, RNA polymerase II-specific;GO:0003676//nucleic acid binding;GO:0044212//transcription regulatory region DNA binding	GO:0000122//negative regulation of transcription by RNA polymerase II;GO:0006355//regulation of transcription, DNA-templated;GO:0045892//negative regulation of transcription, DNA-templated
ENSSSCG00000031781	806	703	1657	1673	19.05	20.16	48.98	48.19	19.605	48.585	1.309289327	7.38E-46	2.95E-44	PSMB10	proteasome 20S subunit beta 10 [Source:NCBI gene;Acc:733626]	Genetic Information Processing	Folding, sorting and degradation	ko03050//Proteasome	K02733	GO:0000502//proteasome complex;GO:0005634//nucleus;GO:0005737//cytoplasm;GO:0005839//proteasome core complex;GO:1990111//spermatoproteasome complex	GO:0004175//endopeptidase activity;GO:0004298//threonine-type endopeptidase activity;GO:0008233//peptidase activity;GO:0016787//hydrolase activity	GO:0000902//cell morphogenesis;GO:0002376//immune system process;GO:0006508//proteolysis;GO:0010498//proteasomal protein catabolic process;GO:0010499//proteasomal ubiquitin-independent protein catabolic process;GO:0042098//T cell proliferation;GO:0043161//proteasome-mediated ubiquitin-dependent protein catabolic process;GO:0051603//proteolysis involved in cellular protein catabolic process
ENSSSCG00000016690	1332	1118	2260	2351	13.47	14.12	30.77	30.64	13.795	30.705	1.154328146	1.87E-45	7.40E-44	CREB5	cAMP responsive element binding protein 5 [Source:NCBI gene;Acc:100515635]	Environmental Information Processing;Human Diseases;Human Diseases;Human Diseases;Organismal Systems;Human Diseases;Environmental Information Processing;Human Diseases;Human Diseases;Environmental Information Processing;Human Diseases;Human Diseases;Organismal Systems;Organismal Systems;Organismal Systems;Organismal Systems;Environmental Information Processing;Organismal Systems;Organismal System…	Signal transduction;Infectious diseases;Infectious diseases;Neurodegenerative diseases;Environmental adaptation;Infectious diseases;Signal transduction;Cancers;Substance dependence;Signal transduction;Infectious diseases;Endocrine and metabolic diseases;Circulatory system;Nervous system;Endocrine system;Endocrine system;Signal transduction;Nervous system;Endocrine system;Endocrine and metabolic d…	ko04151//PI3K-Akt signaling pathway;ko05166//HTLV-I infection;ko05165//Human papillomavirus infection;ko05016//Huntington disease;ko04714//Thermogenesis;ko05163//Human cytomegalovirus infection;ko04024//cAMP signaling pathway;ko05203//Viral carcinogenesis;ko05034//Alcoholism;ko04022//cGMP - PKG signaling pathway;ko05161//Hepatitis B;ko04934//Cushing syndrome;ko04261//Adrenergic signaling in cardi…	K09047;K09047;K09047;K09047;K09047;K09047;K09047;K09047;K09047;K09047;K09047;K09047;K09047;K09047;K09047;K09047;K09047;K09047;K09047;K09047;K09047;K09047;K09047;K09047;K09047;K09047;K09047;K09047;K09047;K09047;K09047;K09047	GO:0005634//nucleus	GO:0003676//nucleic acid binding;GO:0003677//DNA binding;GO:0003700//DNA-binding transcription factor activity	GO:0006355//regulation of transcription, DNA-templated;GO:0045893//positive regulation of transcription, DNA-templated
ENSSSCG00000025344	2545	2230	4203	4158	20.71	22.66	45.67	42.68	21.685	44.175	1.026532692	1.96E-45	7.77E-44	PHC2	polyhomeotic homolog 2 [Source:NCBI gene;Acc:100622975]	-	-	-	-	GO:0000792//heterochromatin;GO:0005634//nucleus;GO:0005654//nucleoplasm;GO:0031519//PcG protein complex;GO:0035102//PRC1 complex	GO:0005515//protein binding;GO:0008270//zinc ion binding;GO:0042802//identical protein binding	GO:0007283//spermatogenesis
ENSSSCG00000035400	1476	1223	2643	2545	9.97	10.31	23.83	21.68	10.14	22.755	1.166125934	2.56E-45	1.01E-43	YPEL2	yippee like 2 [Source:NCBI gene;Acc:100524105]	-	-	-	-	-	GO:0046872//metal ion binding	-
ENSSSCG00000022162	3575	2964	919	963	21.74	22.76	7.6	7.48	22.25	7.54	-1.561168907	1.24E-44	4.88E-43	-	RAB11 family interacting protein 5 [Source:NCBI gene;Acc:100622743]	Cellular Processes	Transport and catabolism	ko04144//Endocytosis	K12484	GO:0005769//early endosome;GO:0043231//intracellular membrane-bounded organelle	GO:0017137//Rab GTPase binding	GO:0045055//regulated exocytosis
ENSSSCG00000010235	858	636	1561	1631	7.04	6.47	17.04	16.83	6.755	16.935	1.325980312	2.33E-44	9.06E-43	SIRT1	sirtuin 1 [Source:NCBI gene;Acc:751859]	Metabolism;Human Diseases;Cellular Processes;Environmental Information Processing;Environmental Information Processing;Organismal Systems;Organismal Systems;Organismal Systems;Human Diseases;Organismal Systems;Metabolism	Global and overview maps;Cancers;Cell growth and death;Signal transduction;Signal transduction;Endocrine system;Aging;Aging;Substance dependence;Aging;Metabolism of cofactors and vitamins	ko01100//Metabolic pathways;ko05206//MicroRNAs in cancer;ko04218//Cellular senescence;ko04068//FoxO signaling pathway;ko04152//AMPK signaling pathway;ko04922//Glucagon signaling pathway;ko04212//Longevity regulating pathway - worm;ko04211//Longevity regulating pathway - mammal;ko05031//Amphetamine addiction;ko04213//Longevity regulating pathway - multiple species;ko00760//Nicotinate and nicotinam…	K11411;K11411;K11411;K11411;K11411;K11411;K11411;K11411;K11411;K11411;K11411	GO:0000785//chromatin;GO:0000790//nuclear chromatin;GO:0005623//cell;GO:0005634//nucleus;GO:0005635//nuclear envelope;GO:0005637//nuclear inner membrane;GO:0005654//nucleoplasm;GO:0005677//chromatin silencing complex;GO:0005719//nuclear euchromatin;GO:0005720//nuclear heterochromatin;GO:0005730//nucleolus;GO:0005737//cytoplasm;GO:0005739//mitochondrion;GO:0005829//cytosol;GO:0016605//PML body;GO:…	GO:0000978//RNA polymerase II proximal promoter sequence-specific DNA binding;GO:0002039//p53 binding;GO:0003713//transcription coactivator activity;GO:0003714//transcription corepressor activity;GO:0004407//histone deacetylase activity;GO:0005515//protein binding;GO:0008022//protein C-terminus binding;GO:0008134//transcription factor binding;GO:0017136//NAD-dependent histone deacetylase activity…	GO:0000012//single strand break repair;GO:0000122//negative regulation of transcription by RNA polymerase II;GO:0000183//chromatin silencing at rDNA;GO:0000720//pyrimidine dimer repair by nucleotide-excision repair;GO:0000731//DNA synthesis involved in DNA repair;GO:0001525//angiogenesis;GO:0001542//ovulation from ovarian follicle;GO:0001678//cellular glucose homeostasis;GO:0001934//positive regu…
MSTRG.2900	371	330	958	1004	1.96	2.17	6.62	6.78	2.065	6.7	1.698019314	3.66E-44	1.42E-42	XIRP1	xin actin-binding repeat-containing protein 1 [Sus scrofa]	-	-	-	-	GO:0005913//cell-cell adherens junction;GO:0044291//cell-cell contact zone	GO:0003723//RNA binding	GO:0008283//cell proliferation;GO:0031032//actomyosin structure organization;GO:0055002//striated muscle cell development;GO:0065008//regulation of biological quality
ENSSSCG00000008123	678	584	1522	1448	9.02	9.7	27.03	24.32	9.36	25.675	1.455783842	3.71E-44	1.44E-42	ARID5A	AT-rich interaction domain 5A [Source:NCBI gene;Acc:100524615]	-	-	-	-	GO:0005634//nucleus;GO:0005654//nucleoplasm;GO:0005730//nucleolus	GO:0001227//DNA-binding transcription repressor activity, RNA polymerase II-specific;GO:0003677//DNA binding;GO:0003714//transcription corepressor activity;GO:0008134//transcription factor binding;GO:0030331//estrogen receptor binding;GO:0043565//sequence-specific DNA binding;GO:0044212//transcription regulatory region DNA binding;GO:0046965//retinoid X receptor binding;GO:0046966//thyroid hormon…	GO:0000122//negative regulation of transcription by RNA polymerase II;GO:0006357//regulation of transcription by RNA polymerase II;GO:0071391//cellular response to estrogen stimulus
ENSSSCG00000038879	908	896	2075	2062	13.2	16.26	40.29	37.81	14.73	39.05	1.406565118	7.47E-44	2.88E-42	RELB	RELB proto-oncogene, NF-kB subunit [Source:NCBI gene;Acc:100622609]	Human Diseases;Environmental Information Processing;Human Diseases;Environmental Information Processing;Organismal Systems;Organismal Systems	Infectious diseases;Signal transduction;Infectious diseases;Signal transduction;Development;Immune system	ko05166//HTLV-I infection;ko04010//MAPK signaling pathway;ko05169//Epstein-Barr virus infection;ko04064//NF-kappa B signaling pathway;ko04380//Osteoclast differentiation;ko04625//C-type lectin receptor signaling pathway	K09253;K09253;K09253;K09253;K09253;K09253	GO:0005634//nucleus;GO:0005654//nucleoplasm;GO:0005737//cytoplasm;GO:0005813//centrosome;GO:0005829//cytosol;GO:0017053//transcriptional repressor complex;GO:0032991//protein-containing complex;GO:0033256//I-kappaB/NF-kappaB complex	GO:0000977//RNA polymerase II regulatory region sequence-specific DNA binding;GO:0000978//RNA polymerase II proximal promoter sequence-specific DNA binding;GO:0000981//DNA-binding transcription factor activity, RNA polymerase II-specific;GO:0003677//DNA binding;GO:0003682//chromatin binding;GO:0003700//DNA-binding transcription factor activity;GO:0019901//protein kinase binding;GO:0042802//identi…	GO:0000122//negative regulation of transcription by RNA polymerase II;GO:0006355//regulation of transcription, DNA-templated;GO:0006357//regulation of transcription by RNA polymerase II;GO:0006954//inflammatory response;GO:0007249//I-kappaB kinase/NF-kappaB signaling;GO:0010628//positive regulation of gene expression;GO:0019882//antigen processing and presentation;GO:0030098//lymphocyte different…
ENSSSCG00000008768	304	236	845	824	1.33	1.28	4.91	4.6	1.305	4.755	1.865395534	2.19E-43	8.38E-42	ARAP2	ArfGAP with RhoGAP domain, ankyrin repeat and PH domain 2 [Source:NCBI gene;Acc:100521564]	Cellular Processes	Transport and catabolism	ko04144//Endocytosis	K18440	-	GO:0005096//GTPase activator activity;GO:0005515//protein binding;GO:0005547//phosphatidylinositol-3,4,5-trisphosphate binding	GO:0007165//signal transduction;GO:0043547//positive regulation of GTPase activity
ENSSSCG00000006525	337	281	846	923	4.73	5.06	15.79	16.93	4.895	16.36	1.740791983	2.59E-43	9.86E-42	-	mucin 1, cell surface associated [Source:NCBI gene;Acc:397382]	-	-	-	-	GO:0016020//membrane;GO:0016021//integral component of membrane;GO:0016324//apical plasma membrane	-	-
ENSSSCG00000013642	665	485	1373	1340	6.16	5.51	16.76	15.36	5.835	16.06	1.460667332	4.22E-43	1.60E-41	PDE4A	phosphodiesterase 4A [Source:NCBI gene;Acc:396825]	Metabolism;Environmental Information Processing;Metabolism;Organismal Systems;Human Diseases	Global and overview maps;Signal transduction;Nucleotide metabolism;Endocrine system;Substance dependence	ko01100//Metabolic pathways;ko04024//cAMP signaling pathway;ko00230//Purine metabolism;ko04928//Parathyroid hormone synthesis, secretion and action;ko05032//Morphine addiction	K13293;K13293;K13293;K13293;K13293	GO:0005654//nucleoplasm;GO:0005737//cytoplasm;GO:0005829//cytosol;GO:0005886//plasma membrane;GO:0016020//membrane;GO:0048471//perinuclear region of cytoplasm	GO:0004114//3',5'-cyclic-nucleotide phosphodiesterase activity;GO:0004115//3',5'-cyclic-AMP phosphodiesterase activity;GO:0008081//phosphoric diester hydrolase activity;GO:0016787//hydrolase activity;GO:0030552//cAMP binding;GO:0046872//metal ion binding	GO:0007165//signal transduction;GO:0007608//sensory perception of smell;GO:0010738//regulation of protein kinase A signaling;GO:0035690//cellular response to drug;GO:0043949//regulation of cAMP-mediated signaling
ENSSSCG00000003897	373	316	1018	954	3.56	3.7	13.73	11.78	3.63	12.755	1.813021446	5.62E-43	2.13E-41	MOB3C	MOB kinase activator 3C [Source:NCBI gene;Acc:100738460]	-	-	-	-	-	-	-
ENSSSCG00000036832	1609	1428	2735	2795	14.72	16.31	33.39	32.24	15.515	32.815	1.080691736	1.10E-42	4.14E-41	STK40	serine/threonine kinase 40 [Source:NCBI gene;Acc:100625215]	-	-	-	-	GO:0005654//nucleoplasm;GO:0005829//cytosol	GO:0004672//protein kinase activity;GO:0005524//ATP binding;GO:0016301//kinase activity	GO:0003016//respiratory system process;GO:0005977//glycogen metabolic process;GO:0006468//protein phosphorylation;GO:0010468//regulation of gene expression;GO:0016310//phosphorylation;GO:0030324//lung development;GO:0035264//multicellular organism growth;GO:0043066//negative regulation of apoptotic process;GO:0043408//regulation of MAPK cascade;GO:0048286//lung alveolus development;GO:0060425//lu…
ENSSSCG00000032607	960	818	1666	1975	11.76	12.61	27.05	30.29	12.185	28.67	1.234435654	1.77E-42	6.66E-41	ALPL	alkaline phosphatase, biomineralization associated [Source:NCBI gene;Acc:100170147]	Metabolism;Metabolism;Metabolism	Global and overview maps;Metabolism of cofactors and vitamins;Metabolism of cofactors and vitamins	ko01100//Metabolic pathways;ko00790//Folate biosynthesis;ko00730//Thiamine metabolism	K01077;K01077;K01077	GO:0005886//plasma membrane	GO:0003824//catalytic activity;GO:0004035//alkaline phosphatase activity;GO:0016787//hydrolase activity;GO:0016791//phosphatase activity	GO:0016311//dephosphorylation
ENSSSCG00000000728	76	43	448	408	1.07	0.78	7.83	7.17	0.925	7.5	3.019365325	3.51E-42	1.32E-40	PARP11	poly(ADP-ribose) polymerase family member 11 [Source:NCBI gene;Acc:100524437]	-	-	-	-	GO:0005635//nuclear envelope;GO:0005654//nucleoplasm;GO:0005829//cytosol;GO:0016604//nuclear body	GO:0003950//NAD+ ADP-ribosyltransferase activity;GO:0016740//transferase activity;GO:0016757//transferase activity, transferring glycosyl groups;GO:1990404//protein ADP-ribosylase activity	GO:0006998//nuclear envelope organization;GO:0070213//protein auto-ADP-ribosylation
ENSSSCG00000003140	2346	2175	4314	4102	27.88	32.27	68.42	61.46	30.075	64.94	1.110542647	4.34E-42	1.63E-40	FGF21	fibroblast growth factor 21 [Source:NCBI gene;Acc:100302504]	Human Diseases;Environmental Information Processing;Environmental Information Processing;Cellular Processes;Environmental Information Processing;Environmental Information Processing;Organismal Systems;Human Diseases;Human Diseases;Human Diseases	Cancers;Signal transduction;Signal transduction;Cell motility;Signal transduction;Signal transduction;Environmental adaptation;Cancers;Cancers;Cancers	ko05200//Pathways in cancer;ko04151//PI3K-Akt signaling pathway;ko04015//Rap1 signaling pathway;ko04810//Regulation of actin cytoskeleton;ko04010//MAPK signaling pathway;ko04014//Ras signaling pathway;ko04714//Thermogenesis;ko05226//Gastric cancer;ko05224//Breast cancer;ko05218//Melanoma	K22429;K22429;K22429;K22429;K22429;K22429;K22429;K22429;K22429;K22429	GO:0005576//extracellular region	GO:0005104//fibroblast growth factor receptor binding;GO:0008083//growth factor activity	GO:0008284//positive regulation of cell proliferation;GO:0008543//fibroblast growth factor receptor signaling pathway;GO:0046326//positive regulation of glucose import;GO:0070374//positive regulation of ERK1 and ERK2 cascade;GO:0090080//positive regulation of MAPKKK cascade by fibroblast growth factor receptor signaling pathway;GO:0120162//positive regulation of cold-induced thermogenesis
ENSSSCG00000007817	946	830	1752	1821	7.39	8.22	18.09	18.45	7.805	18.27	1.227006097	6.32E-42	2.36E-40	IL4R	interleukin 4 receptor [Source:NCBI gene;Acc:397614]	Human Diseases;Environmental Information Processing;Environmental Information Processing;Environmental Information Processing;Organismal Systems;Organismal Systems;Human Diseases;Organismal Systems	Cancers;Signal transduction;Signaling molecules and interaction;Signal transduction;Immune system;Immune system;Immune diseases;Immune system	ko05200//Pathways in cancer;ko04151//PI3K-Akt signaling pathway;ko04060//Cytokine-cytokine receptor interaction;ko04630//Jak-STAT signaling pathway;ko04659//Th17 cell differentiation;ko04658//Th1 and Th2 cell differentiation;ko05321//Inflammatiory bowel disease (IBD);ko04640//Hematopoietic cell lineage	K05071;K05071;K05071;K05071;K05071;K05071;K05071;K05071	GO:0005654//nucleoplasm;GO:0005886//plasma membrane;GO:0016020//membrane;GO:0016021//integral component of membrane;GO:0034451//centriolar satellite;GO:0043235//receptor complex	GO:0004896//cytokine receptor activity;GO:0005515//protein binding	GO:0002532//production of molecular mediator involved in inflammatory response;GO:0019221//cytokine-mediated signaling pathway
ENSSSCG00000001422	110	94	452	559	1.3	1.35	6.93	8.1	1.325	7.515	2.503780744	7.37E-42	2.75E-40	C2	complement C2 [Source:NCBI gene;Acc:448981]	Human Diseases;Organismal Systems;Human Diseases;Human Diseases	Infectious diseases;Immune system;Infectious diseases;Immune diseases	ko05150//Staphylococcus aureus infection;ko04610//Complement and coagulation cascades;ko05133//Pertussis;ko05322//Systemic lupus erythematosus	K01332;K01332;K01332;K01332	GO:0005576//extracellular region	GO:0004252//serine-type endopeptidase activity;GO:0008233//peptidase activity;GO:0008236//serine-type peptidase activity;GO:0016787//hydrolase activity	GO:0006508//proteolysis;GO:0006956//complement activation;GO:0006958//complement activation, classical pathway;GO:2000427//positive regulation of apoptotic cell clearance
ENSSSCG00000016535	10541	8033	2941	3484	75.47	71.9	28.39	31.94	73.685	30.165	-1.288495379	8.85E-42	3.29E-40	CALD1	caldesmon 1 [Source:NCBI gene;Acc:100524227]	Organismal Systems	Circulatory system	ko04270//Vascular smooth muscle contraction	K12327	GO:0005886//plasma membrane;GO:0015629//actin cytoskeleton;GO:0016020//membrane;GO:0030478//actin cap	GO:0003779//actin binding;GO:0005516//calmodulin binding;GO:0017022//myosin binding	GO:0006936//muscle contraction
ENSSSCG00000016548	2070	1785	3060	3635	11.02	11.86	21.74	24.39	11.44	23.065	1.01161824	1.52E-41	5.60E-40	-	podocalyxin like [Source:NCBI gene;Acc:100512201]	Human Diseases	Infectious diseases	ko05132//Salmonella infection	K06817	GO:0005886//plasma membrane;GO:0016020//membrane;GO:0016021//integral component of membrane;GO:0016324//apical plasma membrane;GO:0031528//microvillus membrane;GO:0042995//cell projection	-	GO:0007155//cell adhesion;GO:0007162//negative regulation of cell adhesion;GO:0016477//cell migration;GO:0022407//regulation of cell-cell adhesion;GO:0022408//negative regulation of cell-cell adhesion;GO:0032534//regulation of microvillus assembly;GO:0033634//positive regulation of cell-cell adhesion mediated by integrin
ENSSSCG00000020701	538	477	1403	1243	6.37	7.06	22.19	18.57	6.715	20.38	1.601694747	1.80E-41	6.61E-40	TTC9	tetratricopeptide repeat domain 9 [Source:NCBI gene;Acc:100627339]	-	-	-	-	-	GO:0005515//protein binding	-
ENSSSCG00000006191	22	32	320	346	0.45	0.81	8.67	8.84	0.63	8.755	3.796683445	3.18E-41	1.16E-39	XKR9	XK related 9 [Source:NCBI gene;Acc:100154419]	-	-	-	-	GO:0005886//plasma membrane;GO:0016020//membrane;GO:0016021//integral component of membrane	-	GO:0043652//engulfment of apoptotic cell;GO:0070782//phosphatidylserine exposure on apoptotic cell surface;GO:1902742//apoptotic process involved in development
ENSSSCG00000039950	535	377	1150	1135	7.12	6.26	20.42	19.04	6.69	19.73	1.56031284	3.71E-41	1.35E-39	RMI1	RecQ mediated genome instability 1 [Source:NCBI gene;Acc:100517963]	Genetic Information Processing	Replication and repair	ko03460//Fanconi anemia pathway	K10990	GO:0005654//nucleoplasm;GO:0016604//nuclear body;GO:0031422//RecQ helicase-Topo III complex	GO:0000166//nucleotide binding	GO:0000712//resolution of meiotic recombination intermediates;GO:0000724//double-strand break repair via homologous recombination;GO:0002021//response to dietary excess;GO:0002023//reduction of food intake in response to dietary excess;GO:0009749//response to glucose;GO:0035264//multicellular organism growth;GO:0042593//glucose homeostasis
ENSSSCG00000013664	231	170	658	688	2.6	2.39	9.89	9.78	2.495	9.835	1.978885237	1.45E-40	5.24E-39	SHFL	shiftless antiviral inhibitor of ribosomal frameshifting [Source:NCBI gene;Acc:100512458]	-	-	-	-	GO:0000932//P-body;GO:0005634//nucleus;GO:0005654//nucleoplasm;GO:0005737//cytoplasm;GO:0005829//cytosol;GO:0019034//viral replication complex	GO:0003723//RNA binding;GO:0043022//ribosome binding;GO:1990825//sequence-specific mRNA binding	GO:0006449//regulation of translational termination;GO:0034340//response to type I interferon;GO:0034341//response to interferon-gamma;GO:0034342//response to type III interferon;GO:0035456//response to interferon-beta;GO:0045071//negative regulation of viral genome replication;GO:0051607//defense response to virus;GO:0075523//viral translational frameshifting;GO:2001125//negative regulation of t…
ENSSSCG00000026940	1419	1345	2744	2682	6.63	7.84	17.11	15.79	7.235	16.45	1.185022662	3.25E-40	1.17E-38	CASP10	caspase 10 [Source:NCBI gene;Acc:100154896]	Human Diseases;Human Diseases;Cellular Processes;Environmental Information Processing;Organismal Systems	Infectious diseases;Infectious diseases;Cell growth and death;Signal transduction;Immune system	ko05152//Tuberculosis;ko05161//Hepatitis B;ko04210//Apoptosis;ko04668//TNF signaling pathway;ko04622//RIG-I-like receptor signaling pathway	K04400;K04400;K04400;K04400;K04400	GO:0005737//cytoplasm;GO:0031265//CD95 death-inducing signaling complex;GO:0097342//ripoptosome	GO:0004197//cysteine-type endopeptidase activity;GO:0005515//protein binding;GO:0008233//peptidase activity;GO:0008234//cysteine-type peptidase activity;GO:0016787//hydrolase activity;GO:0031625//ubiquitin protein ligase binding;GO:0035877//death effector domain binding;GO:0097153//cysteine-type endopeptidase activity involved in apoptotic process;GO:0097199//cysteine-type endopeptidase activity …	GO:0006508//proteolysis;GO:0006915//apoptotic process;GO:0006919//activation of cysteine-type endopeptidase activity involved in apoptotic process;GO:0042981//regulation of apoptotic process;GO:0043123//positive regulation of I-kappaB kinase/NF-kappaB signaling;GO:0097190//apoptotic signaling pathway
ENSSSCG00000024393	535	430	1172	1125	5.04	5.02	14.28	12.98	5.03	13.63	1.438155257	1.60E-39	5.68E-38	B3GNT5	UDP-GlcNAc:betaGal beta-1,3-N-acetylglucosaminyltransferase 5 [Source:NCBI gene;Acc:397599]	Metabolism;Metabolism	Global and overview maps;Glycan biosynthesis and metabolism	ko01100//Metabolic pathways;ko00601//Glycosphingolipid biosynthesis - lacto and neolacto series	K03766;K03766	GO:0000139//Golgi membrane;GO:0005783//endoplasmic reticulum;GO:0005794//Golgi apparatus;GO:0016020//membrane;GO:0016021//integral component of membrane	GO:0008375//acetylglucosaminyltransferase activity;GO:0008376//acetylgalactosaminyltransferase activity;GO:0008378//galactosyltransferase activity;GO:0008457//beta-galactosyl-N-acetylglucosaminylgalactosylglucosyl-ceramide beta-1,3-acetylglucosaminyltransferase activity;GO:0008532//N-acetyllactosaminide beta-1,3-N-acetylglucosaminyltransferase activity;GO:0016740//transferase activity;GO:0016757/…	GO:0006486//protein glycosylation;GO:0006493//protein O-linked glycosylation;GO:0007275//multicellular organism development;GO:0007417//central nervous system development;GO:0007420//brain development;GO:0030311//poly-N-acetyllactosamine biosynthetic process
ENSSSCG00000033189	1585	1217	197	292	15.95	15.38	2.93	4.01	15.665	3.47	-2.174537202	1.63E-39	5.80E-38	-	FAM3 metabolism regulating signaling molecule D [Source:NCBI gene;Acc:100621654]	-	-	-	-	GO:0016020//membrane;GO:0016021//integral component of membrane	-	GO:0070093//negative regulation of glucagon secretion
ENSSSCG00000035189	2348	1948	500	606	12.96	13.38	3.69	4.22	13.17	3.955	-1.735505746	3.64E-39	1.28E-37	-	transmembrane protein 37 [Source:NCBI gene;Acc:100522166]	-	-	-	-	GO:0016020//membrane;GO:0016021//integral component of membrane	GO:0005244//voltage-gated ion channel activity;GO:0005262//calcium channel activity	GO:0034220//ion transmembrane transport;GO:0070588//calcium ion transmembrane transport
ENSSSCG00000016101	730	671	1567	1516	11.21	12.68	30.34	28.06	11.945	29.2	1.289561515	4.64E-39	1.63E-37	CFLAR	CASP8 and FADD like apoptosis regulator [Source:NCBI gene;Acc:414381]	Cellular Processes;Human Diseases;Human Diseases;Cellular Processes;Cellular Processes;Environmental Information Processing;Environmental Information Processing	Cell growth and death;Infectious diseases;Infectious diseases;Transport and catabolism;Cell growth and death;Signal transduction;Signal transduction	ko04217//Necroptosis;ko05142//Chagas disease (American trypanosomiasis);ko05160//Hepatitis C;ko04140//Autophagy - animal;ko04210//Apoptosis;ko04064//NF-kappa B signaling pathway;ko04668//TNF signaling pathway	K04724;K04724;K04724;K04724;K04724;K04724;K04724	GO:0005737//cytoplasm;GO:0031264//death-inducing signaling complex;GO:0097342//ripoptosome	GO:0002020//protease binding;GO:0004197//cysteine-type endopeptidase activity;GO:0005515//protein binding;GO:0008047//enzyme activator activity;GO:0008234//cysteine-type peptidase activity;GO:0016504//peptidase activator activity;GO:0097153//cysteine-type endopeptidase activity involved in apoptotic process;GO:0097199//cysteine-type endopeptidase activity involved in apoptotic signaling pathway	GO:0006508//proteolysis;GO:0006915//apoptotic process;GO:0006919//activation of cysteine-type endopeptidase activity involved in apoptotic process;GO:0007519//skeletal muscle tissue development;GO:0009617//response to bacterium;GO:0010952//positive regulation of peptidase activity;GO:0014732//skeletal muscle atrophy;GO:0014842//regulation of skeletal muscle satellite cell proliferation;GO:0014866…
ENSSSCG00000023684	160	157	620	602	12.65	15.21	66.09	60.69	13.93	63.39	2.18606001	6.44E-39	2.26E-37	MT1A	metallothionein-1E-like [Source:NCBI gene;Acc:102166944]	Organismal Systems;Organismal Systems	Aging;Digestive system	ko04212//Longevity regulating pathway - worm;ko04978//Mineral absorption	K14739;K14739	GO:0005623//cell;GO:0005634//nucleus;GO:0005737//cytoplasm;GO:0048471//perinuclear region of cytoplasm	GO:0008270//zinc ion binding;GO:0046872//metal ion binding	GO:0006882//cellular zinc ion homeostasis;GO:0010273//detoxification of copper ion;GO:0045926//negative regulation of growth;GO:0071276//cellular response to cadmium ion;GO:0071280//cellular response to copper ion;GO:0071294//cellular response to zinc ion
ENSSSCG00000033909	41	26	348	304	0.8	0.61	8.4	6.84	0.705	7.62	3.434095835	1.29E-38	4.52E-37	-	GTPase, IMAP family member 1 [Source:NCBI gene;Acc:110257620]	-	-	-	-	GO:0005783//endoplasmic reticulum;GO:0016020//membrane;GO:0016021//integral component of membrane	GO:0005525//GTP binding	-
ENSSSCG00000013300	564	425	1186	1132	3.34	3.16	9.44	8.43	3.25	8.935	1.459028011	2.88E-38	1.00E-36	EHF	ETS homologous factor [Source:NCBI gene;Acc:100526094]	-	-	-	-	GO:0005634//nucleus;GO:0005654//nucleoplasm;GO:0005794//Golgi apparatus	GO:0000978//RNA polymerase II proximal promoter sequence-specific DNA binding;GO:0001228//DNA-binding transcription activator activity, RNA polymerase II-specific;GO:0003677//DNA binding;GO:0003700//DNA-binding transcription factor activity;GO:0043565//sequence-specific DNA binding	GO:0006355//regulation of transcription, DNA-templated;GO:0006366//transcription by RNA polymerase II;GO:0030855//epithelial cell differentiation;GO:0045893//positive regulation of transcription, DNA-templated;GO:0045944//positive regulation of transcription by RNA polymerase II;GO:0050673//epithelial cell proliferation
ENSSSCG00000027130	2185	1936	3826	3537	82.84	91.63	193.55	169.07	87.235	181.31	1.055479511	3.51E-38	1.21E-36	TNFRSF12A	TNF receptor superfamily member 12A [Source:NCBI gene;Acc:100217390]	Environmental Information Processing	Signaling molecules and interaction	ko04060//Cytokine-cytokine receptor interaction	K05149	GO:0005886//plasma membrane;GO:0016020//membrane;GO:0016021//integral component of membrane	GO:0005515//protein binding	GO:0043065//positive regulation of apoptotic process
ENSSSCG00000032288	27467	22466	9661	10757	267.09	272.71	125.27	131.69	269.9	128.48	-1.070881179	5.19E-38	1.79E-36	SLC20A1	solute carrier family 20 member 1 [Source:NCBI gene;Acc:100518065]	-	-	-	-	GO:0005886//plasma membrane;GO:0005887//integral component of plasma membrane;GO:0016020//membrane;GO:0016021//integral component of membrane	GO:0005315//inorganic phosphate transmembrane transporter activity;GO:0015319//sodium:inorganic phosphate symporter activity	GO:0006817//phosphate ion transport;GO:0031214//biomineral tissue development;GO:0035435//phosphate ion transmembrane transport;GO:0035725//sodium ion transmembrane transport;GO:0055085//transmembrane transport
ENSSSCG00000009040	736	631	1390	1423	6.85	7.32	17.25	16.68	7.085	16.965	1.259721672	6.02E-38	2.07E-36	SMAD1	SMAD family member 1 [Source:NCBI gene;Acc:397016]	Environmental Information Processing;Human Diseases;Cellular Processes;Environmental Information Processing;Environmental Information Processing	Signal transduction;Cancers;Cellular community - eukaryotes;Signal transduction;Signal transduction	ko04390//Hippo signaling pathway;ko05202//Transcriptional misregulation in cancers;ko04550//Signaling pathways regulating pluripotency of stem cells;ko04350//TGF-beta signaling pathway;ko04391//Hippo signaling pathway -fly	K04676;K04676;K04676;K04676;K04676	GO:0005634//nucleus;GO:0005637//nuclear inner membrane;GO:0005667//transcription factor complex;GO:0005737//cytoplasm;GO:0032991//protein-containing complex	GO:0000978//RNA polymerase II proximal promoter sequence-specific DNA binding;GO:0001228//DNA-binding transcription activator activity, RNA polymerase II-specific;GO:0003677//DNA binding;GO:0003700//DNA-binding transcription factor activity;GO:0005515//protein binding;GO:0017151//DEAD/H-box RNA helicase binding;GO:0019901//protein kinase binding;GO:0042802//identical protein binding;GO:0043565//s…	GO:0000165//MAPK cascade;GO:0001657//ureteric bud development;GO:0001710//mesodermal cell fate commitment;GO:0002051//osteoblast fate commitment;GO:0006355//regulation of transcription, DNA-templated;GO:0006357//regulation of transcription by RNA polymerase II;GO:0006468//protein phosphorylation;GO:0006954//inflammatory response;GO:0007179//transforming growth factor beta receptor signaling pathw…
ENSSSCG00000028182	1826	1292	2925	2767	8.39	7.39	18.08	16.2	7.89	17.14	1.119269904	7.93E-38	2.72E-36	CDK17	cyclin dependent kinase 17 [Source:NCBI gene;Acc:100622337]	-	-	-	-	GO:0005634//nucleus;GO:0005737//cytoplasm	GO:0004672//protein kinase activity;GO:0004674//protein serine/threonine kinase activity;GO:0005524//ATP binding	GO:0006468//protein phosphorylation
ENSSSCG00000015541	1369	1155	2251	2228	20.8	21.91	45.65	42.68	21.355	44.165	1.048329614	1.32E-37	4.54E-36	IER5	immediate early response 5 [Source:NCBI gene;Acc:100511095]	-	-	-	-	GO:0000159//protein phosphatase type 2A complex;GO:0005634//nucleus;GO:0005654//nucleoplasm;GO:0005730//nucleolus;GO:0005737//cytoplasm	GO:0042802//identical protein binding	GO:0034605//cellular response to heat;GO:0042127//regulation of cell proliferation;GO:0045944//positive regulation of transcription by RNA polymerase II;GO:1900036//positive regulation of cellular response to heat
ENSSSCG00000030042	1560	1223	2430	2379	10.84	10.58	22.58	20.86	10.71	21.72	1.020065623	3.02E-37	1.03E-35	SBNO2	strawberry notch homolog 2 [Source:NCBI gene;Acc:100623993]	-	-	-	-	GO:0005634//nucleus	GO:0031490//chromatin DNA binding;GO:0042393//histone binding	GO:0002281//macrophage activation involved in immune response;GO:0006355//regulation of transcription, DNA-templated;GO:0030282//bone mineralization;GO:0030316//osteoclast differentiation;GO:0045892//negative regulation of transcription, DNA-templated;GO:0045944//positive regulation of transcription by RNA polymerase II;GO:0050727//regulation of inflammatory response;GO:0061430//bone trabecula mo…
ENSSSCG00000014835	1165	1059	2088	2094	4.87	5.51	11.64	11.03	5.19	11.335	1.126977947	3.03E-37	1.03E-35	C2CD3	C2 domain containing 3 centriole elongation regulator [Source:NCBI gene;Acc:100514911]	-	-	-	-	GO:0005813//centrosome;GO:0005814//centriole;GO:0034451//centriolar satellite;GO:0036064//ciliary basal body	-	GO:0001701//in utero embryonic development;GO:0001947//heart looping;GO:0007389//pattern specification process;GO:0007420//brain development;GO:0008589//regulation of smoothened signaling pathway;GO:0016485//protein processing;GO:0021915//neural tube development;GO:0021997//neural plate axis specification;GO:0030162//regulation of proteolysis;GO:0030326//embryonic limb morphogenesis;GO:0042733//e…
ENSSSCG00000021624	4289	3480	1093	1342	62.09	62.97	21.17	24.56	62.53	22.865	-1.451407598	4.70E-37	1.60E-35	LAD1	ladinin 1 [Source:NCBI gene;Acc:100622691]	-	-	-	-	-	GO:0005198//structural molecule activity	-
ENSSSCG00000035847	966	801	1639	1674	6.54	6.76	14.8	14.28	6.65	14.54	1.128601024	8.55E-37	2.90E-35	TAL1	TAL bHLH transcription factor 1, erythroid differentiation factor [Source:NCBI gene;Acc:100521731]	-	-	-	-	GO:0000118//histone deacetylase complex;GO:0000790//nuclear chromatin;GO:0005634//nucleus;GO:0005654//nucleoplasm;GO:0005667//transcription factor complex;GO:0032991//protein-containing complex;GO:0033193//Lsd1/2 complex	GO:0000976//transcription regulatory region sequence-specific DNA binding;GO:0000977//RNA polymerase II regulatory region sequence-specific DNA binding;GO:0000978//RNA polymerase II proximal promoter sequence-specific DNA binding;GO:0000981//DNA-binding transcription factor activity, RNA polymerase II-specific;GO:0001085//RNA polymerase II transcription factor binding;GO:0003677//DNA binding;GO:0…	GO:0000122//negative regulation of transcription by RNA polymerase II;GO:0001525//angiogenesis;GO:0006357//regulation of transcription by RNA polymerase II;GO:0006366//transcription by RNA polymerase II;GO:0007626//locomotory behavior;GO:0021527//spinal cord association neuron differentiation;GO:0030097//hemopoiesis;GO:0030099//myeloid cell differentiation;GO:0030182//neuron differentiation;GO:00…
ENSSSCG00000039327	257	186	673	681	5.04	4.72	17.5	16.82	4.88	17.16	1.8140965	1.49E-36	5.02E-35	DAPP1	dual adaptor of phosphotyrosine and 3-phosphoinositides 1 [Source:NCBI gene;Acc:100525936]	Organismal Systems	Immune system	ko04662//B cell receptor signaling pathway	K12229	GO:0005886//plasma membrane	GO:0005547//phosphatidylinositol-3,4,5-trisphosphate binding;GO:0043325//phosphatidylinositol-3,4-bisphosphate binding	-
ENSSSCG00000023956	813	684	1372	1559	5.56	5.5	12.11	13.43	5.53	12.77	1.207407139	2.06E-36	6.88E-35	NEDD9	neural precursor cell expressed, developmentally down-regulated 9 [Source:NCBI gene;Acc:100154178]	-	-	-	-	GO:0000922//spindle pole;GO:0005634//nucleus;GO:0005654//nucleoplasm;GO:0005737//cytoplasm;GO:0005829//cytosol;GO:0005886//plasma membrane	GO:0005515//protein binding;GO:1990782//protein tyrosine kinase binding	GO:0007169//transmembrane receptor protein tyrosine kinase signaling pathway;GO:0016477//cell migration;GO:0030335//positive regulation of cell migration;GO:0061098//positive regulation of protein tyrosine kinase activity;GO:0090527//actin filament reorganization;GO:0090630//activation of GTPase activity;GO:1900026//positive regulation of substrate adhesion-dependent cell spreading
ENSSSCG00000032225	66	48	321	406	0.34	0.31	2.2	2.63	0.325	2.415	2.893511566	2.07E-36	6.88E-35	LRRC31	leucine rich repeat containing 31 [Source:NCBI gene;Acc:100625984]	-	-	-	-	-	GO:0005515//protein binding	-
ENSSSCG00000040181	1112	834	2001	1829	9.47	8.83	22.69	19.56	9.15	21.125	1.207107693	3.06E-36	1.02E-34	ELL	elongation factor for RNA polymerase II [Source:NCBI gene;Acc:102162997]	-	-	-	-	GO:0008023//transcription elongation factor complex	-	GO:0006366//transcription by RNA polymerase II;GO:0006368//transcription elongation from RNA polymerase II promoter;GO:0042795//snRNA transcription by RNA polymerase II
ENSSSCG00000027855	189	120	561	577	1.95	1.55	7.74	7.52	1.75	7.63	2.124328135	5.29E-36	1.74E-34	SOCS1	suppressor of cytokine signaling 1 [Source:NCBI gene;Acc:100307052]	Environmental Information Processing;Human Diseases;Genetic Information Processing;Organismal Systems;Organismal Systems;Organismal Systems;Human Diseases;Organismal Systems;Human Diseases	Signal transduction;Cancers;Folding, sorting and degradation;Endocrine system;Development;Endocrine system;Infectious diseases;Endocrine system;Endocrine and metabolic diseases	ko04630//Jak-STAT signaling pathway;ko05206//MicroRNAs in cancer;ko04120//Ubiquitin mediated proteolysis;ko04910//Insulin signaling pathway;ko04380//Osteoclast differentiation;ko04935//Growth hormone synthesis, secretion and action;ko05145//Toxoplasmosis;ko04917//Prolactin signaling pathway;ko04930//Type II diabetes mellitus	K04694;K04694;K04694;K04694;K04694;K04694;K04694;K04694;K04694	GO:0005654//nucleoplasm;GO:0005737//cytoplasm;GO:0005942//phosphatidylinositol 3-kinase complex;GO:0036464//cytoplasmic ribonucleoprotein granule	GO:0005159//insulin-like growth factor receptor binding;GO:0019210//kinase inhibitor activity;GO:0019901//protein kinase binding;GO:0046935//1-phosphatidylinositol-3-kinase regulator activity	GO:0001932//regulation of protein phosphorylation;GO:0007259//JAK-STAT cascade;GO:0010533//regulation of activation of Janus kinase activity;GO:0016567//protein ubiquitination;GO:0019221//cytokine-mediated signaling pathway;GO:0033673//negative regulation of kinase activity;GO:0035556//intracellular signal transduction;GO:0042509//regulation of tyrosine phosphorylation of STAT protein;GO:0042532/…
ENSSSCG00000021749	197	199	673	662	1	1.26	4.55	4.21	1.13	4.38	1.954608097	6.01E-36	1.97E-34	MCF2L2	MCF.2 cell line derived transforming sequence-like 2 [Source:NCBI gene;Acc:100624866]	-	-	-	-	-	GO:0005085//guanyl-nucleotide exchange factor activity	-
ENSSSCG00000023174	1408	910	2633	2316	7.39	5.96	18.45	15.33	6.675	16.89	1.339329586	7.14E-36	2.34E-34	USP53	ubiquitin specific peptidase 53 [Source:NCBI gene;Acc:100626376]	-	-	-	-	GO:0005911//cell-cell junction	GO:0036459//thiol-dependent ubiquitinyl hydrolase activity	GO:0001508//action potential;GO:0006915//apoptotic process;GO:0007605//sensory perception of sound;GO:0010996//response to auditory stimulus;GO:0016579//protein deubiquitination;GO:0051402//neuron apoptotic process
ENSSSCG00000006552	776	667	1356	1470	22.7	24.35	52.93	54.2	23.525	53.565	1.187095912	1.16E-35	3.78E-34	HAX1	HCLS1 associated protein X-1 [Source:NCBI gene;Acc:100739544]	-	-	-	-	GO:0005634//nucleus;GO:0005739//mitochondrion;GO:0005783//endoplasmic reticulum;GO:0016020//membrane;GO:0016529//sarcoplasmic reticulum;GO:0031410//cytoplasmic vesicle;GO:0031965//nuclear membrane	GO:0005515//protein binding	GO:0043066//negative regulation of apoptotic process
ENSSSCG00000017251	221	217	828	691	2	2.45	10.01	7.9	2.225	8.955	2.008888096	1.32E-35	4.29E-34	SOX9	SRY-box transcription factor 9 [Source:NCBI gene;Acc:396840]	Environmental Information Processing	Signal transduction	ko04024//cAMP signaling pathway	K18435	GO:0005634//nucleus;GO:0005654//nucleoplasm;GO:0005667//transcription factor complex;GO:0032991//protein-containing complex;GO:0044798//nuclear transcription factor complex	GO:0000976//transcription regulatory region sequence-specific DNA binding;GO:0000978//RNA polymerase II proximal promoter sequence-specific DNA binding;GO:0000981//DNA-binding transcription factor activity, RNA polymerase II-specific;GO:0000987//proximal promoter sequence-specific DNA binding;GO:0001228//DNA-binding transcription activator activity, RNA polymerase II-specific;GO:0003677//DNA bind…	GO:0000122//negative regulation of transcription by RNA polymerase II;GO:0001501//skeletal system development;GO:0001502//cartilage condensation;GO:0001503//ossification;GO:0001658//branching involved in ureteric bud morphogenesis;GO:0001708//cell fate specification;GO:0001837//epithelial to mesenchymal transition;GO:0001894//tissue homeostasis;GO:0001934//positive regulation of protein phosphory…
ENSSSCG00000024771	426	344	938	919	5.23	5.27	15.38	14.22	5.25	14.8	1.495207848	2.66E-35	8.61E-34	TICAM1	toll like receptor adaptor molecule 1 [Source:NCBI gene;Acc:100623776]	Human Diseases;Human Diseases;Human Diseases;Human Diseases;Human Diseases;Human Diseases;Human Diseases;Cellular Processes;Human Diseases;Human Diseases;Organismal Systems;Environmental Information Processing;Human Diseases;Organismal Systems	Infectious diseases;Infectious diseases;Infectious diseases;Infectious disease: bacterial;Infectious diseases;Infectious diseases;Infectious diseases;Cell growth and death;Infectious diseases;Infectious diseases;Immune system;Signal transduction;Cancer: overview;Immune system	ko05168//Herpes simplex infection;ko05165//Human papillomavirus infection;ko05167//Kaposi sarcoma-associated herpesvirus infection;ko05135//Yersinia infection;ko05161//Hepatitis B;ko05164//Influenza A;ko05133//Pertussis;ko04217//Necroptosis;ko05142//Chagas disease (American trypanosomiasis);ko05160//Hepatitis C;ko04621//NOD-like receptor signaling pathway;ko04064//NF-kappa B signaling pathway;ko0…	K05842;K05842;K05842;K05842;K05842;K05842;K05842;K05842;K05842;K05842;K05842;K05842;K05842;K05842	GO:0005739//mitochondrion;GO:0005829//cytosol;GO:0097342//ripoptosome	GO:0019901//protein kinase binding	GO:0002281//macrophage activation involved in immune response;GO:0002735//positive regulation of myeloid dendritic cell cytokine production;GO:0002756//MyD88-independent toll-like receptor signaling pathway;GO:0010508//positive regulation of autophagy;GO:0010628//positive regulation of gene expression;GO:0030890//positive regulation of B cell proliferation;GO:0031398//positive regulation of prote…
ENSSSCG00000004825	763	752	1534	1656	6.37	7.83	17.08	17.42	7.1	17.25	1.280705432	3.15E-35	1.02E-33	CHSY1	chondroitin sulfate synthase 1 [Source:NCBI gene;Acc:100520288]	Metabolism;Metabolism	Global and overview maps;Glycan biosynthesis and metabolism	ko01100//Metabolic pathways;ko00532//Glycosaminoglycan biosynthesis - chondroitin sulfate / dermatan sulfate	K13499;K13499	GO:0005576//extracellular region;GO:0005794//Golgi apparatus;GO:0032580//Golgi cisterna membrane	GO:0008376//acetylgalactosaminyltransferase activity;GO:0016740//transferase activity;GO:0016757//transferase activity, transferring glycosyl groups;GO:0047238//glucuronosyl-N-acetylgalactosaminyl-proteoglycan 4-beta-N-acetylgalactosaminyltransferase activity;GO:0050510//N-acetylgalactosaminyl-proteoglycan 3-beta-glucuronosyltransferase activity	GO:0002063//chondrocyte development;GO:0009954//proximal/distal pattern formation;GO:0030206//chondroitin sulfate biosynthetic process;GO:0030279//negative regulation of ossification;GO:0045880//positive regulation of smoothened signaling pathway;GO:0051216//cartilage development;GO:0051923//sulfation;GO:0060349//bone morphogenesis
ENSSSCG00000021576	169	112	526	530	2.37	2	9.96	9.54	2.185	9.75	2.157768939	3.55E-35	1.15E-33	-	CD83 molecule [Source:NCBI gene;Acc:100153365]	-	-	-	-	GO:0016020//membrane;GO:0016021//integral component of membrane	-	-
ENSSSCG00000032360	304	304	806	881	1.66	2.07	5.87	6.06	1.865	5.965	1.677346507	3.78E-35	1.22E-33	PANX1	pannexin 1 [Source:NCBI gene;Acc:100738603]	Organismal Systems	Immune system	ko04621//NOD-like receptor signaling pathway	K03443	GO:0005783//endoplasmic reticulum;GO:0005886//plasma membrane;GO:0005921//gap junction;GO:0016020//membrane;GO:0016021//integral component of membrane;GO:0030054//cell junction;GO:0032059//bleb	GO:0003779//actin binding;GO:0005102//signaling receptor binding;GO:0005262//calcium channel activity;GO:0015267//channel activity;GO:0022829//wide pore channel activity;GO:0022840//leak channel activity;GO:0051015//actin filament binding	GO:0002931//response to ischemia;GO:0006811//ion transport;GO:0006812//cation transport;GO:0006816//calcium ion transport;GO:0007267//cell-cell signaling;GO:0033198//response to ATP;GO:0050715//positive regulation of cytokine secretion;GO:0050716//positive regulation of interleukin-1 secretion;GO:0050717//positive regulation of interleukin-1 alpha secretion;GO:0050718//positive regulation of inte…
ENSSSCG00000036883	9235	7382	3065	3388	265.49	264.89	117.57	122.77	265.19	120.17	-1.141949597	3.99E-35	1.28E-33	FABP3	fatty acid binding protein 3 [Source:NCBI gene;Acc:399532]	Organismal Systems	Endocrine system	ko03320//PPAR signaling pathway	K08752	GO:0005737//cytoplasm	GO:0008289//lipid binding	-
ENSSSCG00000001869	1032	798	1670	1679	4.87	4.7	10.51	9.98	4.785	10.245	1.098329155	4.15E-35	1.33E-33	PEAK1	pseudopodium enriched atypical kinase 1 [Source:NCBI gene;Acc:100152646]	-	-	-	-	GO:0005925//focal adhesion;GO:0015629//actin cytoskeleton	GO:0004672//protein kinase activity;GO:0004715//non-membrane spanning protein tyrosine kinase activity;GO:0005524//ATP binding;GO:0042802//identical protein binding	GO:0006468//protein phosphorylation;GO:0016477//cell migration;GO:0018108//peptidyl-tyrosine phosphorylation;GO:0034446//substrate adhesion-dependent cell spreading;GO:0046777//protein autophosphorylation;GO:0048041//focal adhesion assembly;GO:0051893//regulation of focal adhesion assembly
ENSSSCG00000037583	1165	738	1816	2033	12.21	9.6	25.26	26.81	10.905	26.035	1.255462637	5.99E-35	1.90E-33	GNB4	G protein subunit beta 4 [Source:NCBI gene;Acc:100524280]	Human Diseases;Environmental Information Processing;Environmental Information Processing;Human Diseases;Human Diseases;Human Diseases;Organismal Systems;Human Diseases;Organismal Systems;Environmental Information Processing;Organismal Systems;Organismal Systems;Organismal Systems;Organismal Systems;Organismal Systems;Organismal Systems;Organismal Systems;Human Diseases	Cancers;Signal transduction;Signal transduction;Infectious disease: viral;Infectious diseases;Infectious diseases;Immune system;Substance dependence;Nervous system;Signal transduction;Nervous system;Endocrine system;Nervous system;Nervous system;Nervous system;Environmental adaptation;Nervous system;Substance dependence	ko05200//Pathways in cancer;ko04151//PI3K-Akt signaling pathway;ko04014//Ras signaling pathway;ko05170//Human immunodeficiency virus 1 infection;ko05163//Human cytomegalovirus infection;ko05167//Kaposi sarcoma-associated herpesvirus infection;ko04062//Chemokine signaling pathway;ko05034//Alcoholism;ko04723//Retrograde endocannabinoid signaling;ko04371//Apelin signaling pathway;ko04728//Dopaminerg…	K04538;K04538;K04538;K04538;K04538;K04538;K04538;K04538;K04538;K04538;K04538;K04538;K04538;K04538;K04538;K04538;K04538;K04538	-	GO:0005515//protein binding;GO:0044877//protein-containing complex binding	GO:0007165//signal transduction
ENSSSCG00000006917	795	729	1503	1536	3.85	4.31	9.51	9.17	4.08	9.34	1.194853398	6.07E-35	1.92E-33	LRRC8C	leucine rich repeat containing 8 VRAC subunit C [Source:NCBI gene;Acc:100156403]	-	-	-	-	GO:0016020//membrane;GO:0016021//integral component of membrane	GO:0005515//protein binding	-
ENSSSCG00000022447	3499	2889	883	1089	62.55	64.46	21.06	24.54	63.505	22.8	-1.477836361	1.88E-34	5.90E-33	F3	coagulation factor III, tissue factor [Source:NCBI gene;Acc:396677]	Organismal Systems;Human Diseases	Immune system;Endocrine and metabolic diseases	ko04610//Complement and coagulation cascades;ko04933//AGE-RAGE signaling pathway in diabetic complications	K03901;K03901	GO:0005615//extracellular space;GO:0005886//plasma membrane;GO:0009986//cell surface;GO:0016020//membrane;GO:0016021//integral component of membrane;GO:0062023//collagen-containing extracellular matrix;GO:1905286//serine-type peptidase complex	GO:0002020//protease binding;GO:0004252//serine-type endopeptidase activity;GO:0004896//cytokine receptor activity;GO:0005515//protein binding;GO:0005543//phospholipid binding	GO:0001938//positive regulation of endothelial cell proliferation;GO:0002541//activation of plasma proteins involved in acute inflammatory response;GO:0006919//activation of cysteine-type endopeptidase activity involved in apoptotic process;GO:0007596//blood coagulation;GO:0010641//positive regulation of platelet-derived growth factor receptor signaling pathway;GO:0016485//protein processing;GO:0…
ENSSSCG00000016140	668	527	1310	1223	4.32	4.25	11.29	9.96	4.285	10.625	1.310095732	2.57E-34	8.05E-33	FZD5	frizzled class receptor 5 [Source:NCBI gene;Acc:100519058]	Human Diseases;Human Diseases;Human Diseases;Environmental Information Processing;Human Diseases;Environmental Information Processing;Human Diseases;Human Diseases;Environmental Information Processing;Cellular Processes;Human Diseases;Human Diseases;Organismal Systems;Human Diseases	Cancers;Neurodegenerative diseases;Infectious diseases;Signal transduction;Cancers;Signal transduction;Cancers;Endocrine and metabolic diseases;Signal transduction;Cellular community - eukaryotes;Cancers;Cancers;Endocrine system;Cancers	ko05200//Pathways in cancer;ko05010//Alzheimer disease;ko05165//Human papillomavirus infection;ko04390//Hippo signaling pathway;ko05205//Proteoglycans in cancer;ko04150//mTOR signaling pathway;ko05225//Hepatocellular carcinoma;ko04934//Cushing syndrome;ko04310//Wnt signaling pathway;ko04550//Signaling pathways regulating pluripotency of stem cells;ko05226//Gastric cancer;ko05224//Breast cancer;ko…	K02375;K02375;K02375;K02375;K02375;K02375;K02375;K02375;K02375;K02375;K02375;K02375;K02375;K02375	GO:0005769//early endosome;GO:0005794//Golgi apparatus;GO:0005886//plasma membrane;GO:0005887//integral component of plasma membrane;GO:0005923//bicellular tight junction;GO:0009986//cell surface;GO:0016020//membrane;GO:0016021//integral component of membrane;GO:0048471//perinuclear region of cytoplasm	GO:0001540//amyloid-beta binding;GO:0004888//transmembrane signaling receptor activity;GO:0005515//protein binding;GO:0017147//Wnt-protein binding;GO:0019901//protein kinase binding;GO:0031625//ubiquitin protein ligase binding;GO:0042813//Wnt-activated receptor activity;GO:0044877//protein-containing complex binding	GO:0000578//embryonic axis specification;GO:0001525//angiogenesis;GO:0001944//vasculature development;GO:0002726//positive regulation of T cell cytokine production;GO:0007166//cell surface receptor signaling pathway;GO:0007275//multicellular organism development;GO:0008285//negative regulation of cell proliferation;GO:0008595//anterior/posterior axis specification, embryo;GO:0016055//Wnt signalin…
ENSSSCG00000000704	1042	891	1693	1762	11.34	12.04	24.74	24.39	11.69	24.565	1.071329309	2.94E-34	9.21E-33	TAPBPL	TAP binding protein like [Source:NCBI gene;Acc:100520908]	-	-	-	-	GO:0005783//endoplasmic reticulum;GO:0016020//membrane;GO:0016021//integral component of membrane	GO:0023024//MHC class I protein complex binding	GO:0002502//peptide antigen assembly with MHC class I protein complex;GO:0002590//negative regulation of antigen processing and presentation of peptide antigen via MHC class I
ENSSSCG00000010224	289	215	644	780	3.26	3.03	9.7	11.1	3.145	10.4	1.725451606	4.58E-34	1.43E-32	EGR2	early growth response 2 [Source:NCBI gene;Acc:100038004]	Human Diseases;Human Diseases;Human Diseases;Organismal Systems	Infectious diseases;Cancers;Infectious diseases;Immune system	ko05166//HTLV-I infection;ko05203//Viral carcinogenesis;ko05161//Hepatitis B;ko04625//C-type lectin receptor signaling pathway	K12496;K12496;K12496;K12496	GO:0005634//nucleus;GO:0005654//nucleoplasm;GO:0005737//cytoplasm;GO:0043231//intracellular membrane-bounded organelle	GO:0000978//RNA polymerase II proximal promoter sequence-specific DNA binding;GO:0000981//DNA-binding transcription factor activity, RNA polymerase II-specific;GO:0001102//RNA polymerase II activating transcription factor binding;GO:0001228//DNA-binding transcription activator activity, RNA polymerase II-specific;GO:0003676//nucleic acid binding;GO:0003677//DNA binding;GO:0003682//chromatin bindi…	GO:0006355//regulation of transcription, DNA-templated;GO:0006357//regulation of transcription by RNA polymerase II;GO:0006366//transcription by RNA polymerase II;GO:0006611//protein export from nucleus;GO:0007622//rhythmic behavior;GO:0008045//motor neuron axon guidance;GO:0010467//gene expression;GO:0014037//Schwann cell differentiation;GO:0014040//positive regulation of Schwann cell differenti…
ENSSSCG00000005593	1742	1453	345	433	10.03	10.61	2.68	3.19	10.32	2.935	-1.814010562	5.79E-34	1.80E-32	OLFML2A	olfactomedin like 2A [Source:NCBI gene;Acc:100154062]	-	-	-	-	-	-	-
ENSSSCG00000027684	563	487	50	49	10.49	11.32	1.24	1.15	10.905	1.195	-3.189907247	7.68E-34	2.38E-32	TRIM63	tripartite motif containing 63 [Source:NCBI gene;Acc:100431101]	-	-	-	-	GO:0005737//cytoplasm	GO:0008270//zinc ion binding;GO:0031432//titin binding;GO:0046872//metal ion binding	-
ENSSSCG00000030660	1412	988	2023	2144	10.89	9.54	20.9	21	10.215	20.95	1.03626104	1.75E-33	5.41E-32	PDIK1L	PDLIM1 interacting kinase 1 like [Source:NCBI gene;Acc:100624130]	-	-	-	-	GO:0005654//nucleoplasm	GO:0000166//nucleotide binding;GO:0004672//protein kinase activity;GO:0004674//protein serine/threonine kinase activity;GO:0005524//ATP binding	GO:0006468//protein phosphorylation
ENSSSCG00000009540	613	486	1279	1146	3.97	3.93	11.05	9.36	3.95	10.205	1.369351624	2.92E-33	8.91E-32	LIG4	DNA ligase 4 [Source:NCBI gene;Acc:100155891]	Genetic Information Processing	Replication and repair	ko03450//Non-homologous end-joining	K10777	GO:0000793//condensed chromosome;GO:0005634//nucleus;GO:0005654//nucleoplasm;GO:0005958//DNA-dependent protein kinase-DNA ligase 4 complex;GO:0032807//DNA ligase IV complex;GO:0036464//cytoplasmic ribonucleoprotein granule;GO:0070419//nonhomologous end joining complex	GO:0000166//nucleotide binding;GO:0003677//DNA binding;GO:0003909//DNA ligase activity;GO:0003910//DNA ligase (ATP) activity;GO:0005524//ATP binding;GO:0008022//protein C-terminus binding;GO:0016874//ligase activity	GO:0000012//single strand break repair;GO:0001701//in utero embryonic development;GO:0002328//pro-B cell differentiation;GO:0006260//DNA replication;GO:0006266//DNA ligation;GO:0006281//DNA repair;GO:0006297//nucleotide-excision repair, DNA gap filling;GO:0006302//double-strand break repair;GO:0006303//double-strand break repair via nonhomologous end joining;GO:0006310//DNA recombination;GO:00069…
ENSSSCG00000007237	709	604	1200	1354	11.17	11.84	25.4	27.04	11.505	26.22	1.188406702	1.02E-32	3.08E-31	PDRG1	p53 and DNA damage regulated 1 [Source:NCBI gene;Acc:100738964]	-	-	-	-	GO:0016272//prefoldin complex	GO:0051082//unfolded protein binding	GO:0006457//protein folding
ENSSSCG00000004434	886	667	1345	1536	7.38	6.94	14.96	16.14	7.16	15.55	1.118883088	1.12E-32	3.39E-31	FRK	fyn related Src family tyrosine kinase [Source:NCBI gene;Acc:100157810]	Environmental Information Processing	Signal transduction	ko04013//MAPK signaling pathway - fly	K08892	GO:0005654//nucleoplasm;GO:0005829//cytosol;GO:0031234//extrinsic component of cytoplasmic side of plasma membrane	GO:0000166//nucleotide binding;GO:0004672//protein kinase activity;GO:0004713//protein tyrosine kinase activity;GO:0004715//non-membrane spanning protein tyrosine kinase activity;GO:0005102//signaling receptor binding;GO:0005515//protein binding;GO:0005524//ATP binding;GO:0016301//kinase activity;GO:0016740//transferase activity	GO:0000122//negative regulation of transcription by RNA polymerase II;GO:0006468//protein phosphorylation;GO:0007169//transmembrane receptor protein tyrosine kinase signaling pathway;GO:0016310//phosphorylation;GO:0018108//peptidyl-tyrosine phosphorylation;GO:0030154//cell differentiation;GO:0038083//peptidyl-tyrosine autophosphorylation;GO:0042127//regulation of cell proliferation
ENSSSCG00000032422	115	77	440	407	1.13	0.94	5.77	5.04	1.035	5.405	2.38466385	1.68E-32	5.06E-31	-	TRPM8 channel-associated factor 2-like [Source:NCBI gene;Acc:110257570]	-	-	-	-	GO:0005886//plasma membrane	GO:0044325//ion channel binding	GO:0002244//hematopoietic progenitor cell differentiation;GO:0010359//regulation of anion channel activity;GO:0010360//negative regulation of anion channel activity;GO:0090314//positive regulation of protein targeting to membrane
ENSSSCG00000033324	505	417	934	1036	4.12	4.25	10.18	10.67	4.185	10.425	1.316747856	2.98E-32	8.93E-31	SPATA2	spermatogenesis associated 2 [Source:NCBI gene;Acc:110257442]	Cellular Processes	Cell growth and death	ko04217//Necroptosis	K17595	GO:0001650//fibrillar center;GO:0005654//nucleoplasm;GO:0005737//cytoplasm	-	GO:0010803//regulation of tumor necrosis factor-mediated signaling pathway;GO:0050727//regulation of inflammatory response;GO:0060544//regulation of necroptotic process;GO:0070536//protein K63-linked deubiquitination;GO:1990108//protein linear deubiquitination
ENSSSCG00000012132	32	33	274	271	0.98	1.17	11.08	9.95	1.075	10.515	3.290040285	3.25E-32	9.72E-31	ASB9	ankyrin repeat and SOCS box containing 9 [Source:NCBI gene;Acc:100158057]	-	-	-	-	-	GO:0005515//protein binding	GO:0016567//protein ubiquitination;GO:0035556//intracellular signal transduction;GO:0045732//positive regulation of protein catabolic process
ENSSSCG00000004071	1259	1135	2076	2071	18.68	21.02	41.12	38.76	19.85	39.94	1.008695325	6.61E-32	1.96E-30	CNKSR3	CNKSR family member 3 [Source:NCBI gene;Acc:100513248]	-	-	-	-	GO:0005737//cytoplasm;GO:0016020//membrane	GO:0005515//protein binding	GO:0009966//regulation of signal transduction;GO:0010765//positive regulation of sodium ion transport;GO:0033137//negative regulation of peptidyl-serine phosphorylation;GO:0070373//negative regulation of ERK1 and ERK2 cascade;GO:2000651//positive regulation of sodium ion transmembrane transporter activity
ENSSSCG00000001049	581	501	1048	1145	2.16	2.33	5.19	5.36	2.245	5.275	1.232455649	1.42E-31	4.19E-30	HIVEP1	HIVEP zinc finger 1 [Source:NCBI gene;Acc:100519608]	-	-	-	-	-	GO:0003676//nucleic acid binding	GO:0000122//negative regulation of transcription by RNA polymerase II
ENSSSCG00000008090	186	140	535	522	3.55	3.32	13.62	12.57	3.435	13.095	1.930634056	1.44E-31	4.25E-30	IL1A	interleukin 1 alpha [Source:NCBI gene;Acc:397094]	Human Diseases;Environmental Information Processing;Environmental Information Processing;Human Diseases;Human Diseases;Human Diseases;Human Diseases;Human Diseases;Human Diseases;Cellular Processes;Cellular Processes;Human Diseases;Human Diseases;Organismal Systems;Human Diseases;Human Diseases;Organismal Systems;Human Diseases;Human Diseases;Human Diseases	Neurodegenerative diseases;Signal transduction;Signaling molecules and interaction;Infectious diseases;Immune diseases;Infectious diseases;Endocrine and metabolic diseases;Infectious diseases;Infectious diseases;Cell growth and death;Cell growth and death;Infectious diseases;Cardiovascular diseases;Development;Immune diseases;Endocrine and metabolic diseases;Immune system;Endocrine and metabolic …	ko05010//Alzheimer disease;ko04010//MAPK signaling pathway;ko04060//Cytokine-cytokine receptor interaction;ko05152//Tuberculosis;ko05323//Rheumatoid arthritis;ko05162//Measles;ko04932//Non-alcoholic fatty liver disease (NAFLD);ko05164//Influenza A;ko05133//Pertussis;ko04217//Necroptosis;ko04218//Cellular senescence;ko05140//Leishmaniasis;ko05418//Fluid shear stress and atherosclerosis;ko04380//Os…	K04383;K04383;K04383;K04383;K04383;K04383;K04383;K04383;K04383;K04383;K04383;K04383;K04383;K04383;K04383;K04383;K04383;K04383;K04383;K04383	GO:0005576//extracellular region;GO:0005615//extracellular space;GO:0005829//cytosol	GO:0005125//cytokine activity;GO:0005149//interleukin-1 receptor binding;GO:0005507//copper ion binding	GO:0001660//fever generation;GO:0002248//connective tissue replacement involved in inflammatory response wound healing;GO:0002437//inflammatory response to antigenic stimulus;GO:0006954//inflammatory response;GO:0006955//immune response;GO:0007165//signal transduction;GO:0008285//negative regulation of cell proliferation;GO:0010575//positive regulation of vascular endothelial growth factor produc…
ENSSSCG00000028190	812	749	1579	1490	10.11	10.89	25.7	21.58	10.5	23.64	1.170840708	3.63E-31	1.05E-29	HOMEZ	homeobox and leucine zipper encoding [Source:NCBI gene;Acc:100155262]	-	-	-	-	GO:0005634//nucleus;GO:0005654//nucleoplasm;GO:0005730//nucleolus;GO:0005829//cytosol	GO:0003677//DNA binding	GO:0006355//regulation of transcription, DNA-templated
ENSSSCG00000016098	1258	961	1976	1866	14.78	14.12	30.98	27.69	14.45	29.335	1.021553499	7.15E-31	2.06E-29	ORC2	origin recognition complex subunit 2 [Source:NCBI gene;Acc:106510112]	Cellular Processes	Cell growth and death	ko04110//Cell cycle	K02604	GO:0000784//nuclear chromosome, telomeric region;GO:0000785//chromatin;GO:0000792//heterochromatin;GO:0000808//origin recognition complex;GO:0000939//condensed chromosome inner kinetochore;GO:0005634//nucleus;GO:0005654//nucleoplasm;GO:0005664//nuclear origin of replication recognition complex;GO:0005813//centrosome	GO:0003688//DNA replication origin binding	GO:0006260//DNA replication
ENSSSCG00000032115	789	671	1361	1356	11.62	12.22	27.51	25.6	11.92	26.555	1.155599294	8.82E-31	2.53E-29	OSGIN1	oxidative stress induced growth inhibitor 1 [Source:NCBI gene;Acc:110260904]	-	-	-	-	-	GO:0008083//growth factor activity;GO:0016491//oxidoreductase activity	GO:0007165//signal transduction;GO:0030308//negative regulation of cell growth;GO:0030334//regulation of cell migration;GO:0042127//regulation of cell proliferation;GO:0042981//regulation of apoptotic process;GO:0043065//positive regulation of apoptotic process;GO:0055114//oxidation-reduction process
ENSSSCG00000003876	6108	4859	1949	2223	83.99	83.39	35.76	38.54	83.69	37.15	-1.171693037	9.23E-31	2.65E-29	CDKN2C	cyclin dependent kinase inhibitor 2C [Source:NCBI gene;Acc:100515210]	Human Diseases;Human Diseases;Human Diseases;Cellular Processes;Human Diseases	Infectious diseases;Cancers;Endocrine and metabolic diseases;Cell growth and death;Drug resistance	ko05166//HTLV-I infection;ko05202//Transcriptional misregulation in cancers;ko04934//Cushing syndrome;ko04110//Cell cycle;ko01522//Endocrine resistance	K06622;K06622;K06622;K06622;K06622	GO:0005634//nucleus;GO:0005737//cytoplasm	GO:0004861//cyclin-dependent protein serine/threonine kinase inhibitor activity;GO:0005515//protein binding;GO:0019901//protein kinase binding	GO:0000079//regulation of cyclin-dependent protein serine/threonine kinase activity;GO:0000082//G1/S transition of mitotic cell cycle;GO:0007050//cell cycle arrest;GO:0008285//negative regulation of cell proliferation;GO:0030308//negative regulation of cell growth;GO:0042326//negative regulation of phosphorylation;GO:0045736//negative regulation of cyclin-dependent protein serine/threonine kinase…
ENSSSCG00000004968	4352	3460	1312	1493	50.58	50.91	21.47	23.61	50.745	22.54	-1.170778162	1.10E-30	3.14E-29	PAQR5	progestin and adipoQ receptor family member 5 [Source:NCBI gene;Acc:100521597]	-	-	-	-	GO:0016020//membrane;GO:0016021//integral component of membrane	GO:0038023//signaling receptor activity	-
ENSSSCG00000037549	13002	9786	4354	4881	86.52	80.93	38.63	40.68	83.725	39.655	-1.078155688	1.30E-30	3.70E-29	GCLM	glutamate-cysteine ligase modifier subunit [Source:NCBI gene;Acc:100153977]	Metabolism;Cellular Processes;Metabolism;Metabolism	Global and overview maps;Cell growth and death;Metabolism of other amino acids;Amino acid metabolism	ko01100//Metabolic pathways;ko04216//Ferroptosis;ko00480//Glutathione metabolism;ko00270//Cysteine and methionine metabolism	K11205;K11205;K11205;K11205	GO:0017109//glutamate-cysteine ligase complex	GO:0004357//glutamate-cysteine ligase activity;GO:0016874//ligase activity;GO:0030234//enzyme regulator activity;GO:0035226//glutamate-cysteine ligase catalytic subunit binding	GO:0006534//cysteine metabolic process;GO:0006536//glutamate metabolic process;GO:0006749//glutathione metabolic process;GO:0006750//glutathione biosynthetic process;GO:0006979//response to oxidative stress;GO:0008637//apoptotic mitochondrial changes;GO:0035229//positive regulation of glutamate-cysteine ligase activity;GO:0042493//response to drug;GO:0051900//regulation of mitochondrial depolariz…
ENSSSCG00000013114	72	60	307	362	1.06	1.11	6.06	6.75	1.085	6.405	2.561503528	1.66E-30	4.71E-29	SLC15A3	solute carrier family 15 member 3 [Source:NCBI gene;Acc:100513135]	-	-	-	-	GO:0005765//lysosomal membrane;GO:0016020//membrane;GO:0016021//integral component of membrane;GO:0043231//intracellular membrane-bounded organelle	GO:0015333//peptide:proton symporter activity;GO:0022857//transmembrane transporter activity;GO:0035673//oligopeptide transmembrane transporter activity;GO:1904680//peptide transmembrane transporter activity	GO:0035672//oligopeptide transmembrane transport;GO:0042886//amide transport;GO:0055085//transmembrane transport;GO:1902600//proton transmembrane transport
ENSSSCG00000017885	1151	960	186	249	16.74	17.43	3.61	4.57	17.085	4.09	-2.062557499	3.19E-30	9.01E-29	SMTNL2	smoothelin like 2 [Source:NCBI gene;Acc:100523750]	-	-	-	-	GO:0005815//microtubule organizing center;GO:0031941//filamentous actin	GO:0005515//protein binding	GO:0030036//actin cytoskeleton organization
ENSSSCG00000024219	567	546	1129	1192	7.17	8.62	19.05	19	7.895	19.025	1.268885283	3.26E-30	9.18E-29	TIGAR	TP53 induced glycolysis regulatory phosphatase [Source:NCBI gene;Acc:100154112]	Metabolism;Human Diseases;Metabolism	Global and overview maps;Cancers;Carbohydrate metabolism	ko01100//Metabolic pathways;ko05230//Central carbon metabolism in cancer;ko00051//Fructose and mannose metabolism	K14634;K14634;K14634	GO:0005634//nucleus;GO:0005737//cytoplasm;GO:0005739//mitochondrion;GO:0005741//mitochondrial outer membrane;GO:0005829//cytosol	GO:0003824//catalytic activity;GO:0004083//bisphosphoglycerate 2-phosphatase activity;GO:0004331//fructose-2,6-bisphosphate 2-phosphatase activity	GO:0002931//response to ischemia;GO:0006003//fructose 2,6-bisphosphate metabolic process;GO:0006974//cellular response to DNA damage stimulus;GO:0009410//response to xenobiotic stimulus;GO:0010332//response to gamma radiation;GO:0010666//positive regulation of cardiac muscle cell apoptotic process;GO:0016311//dephosphorylation;GO:0030388//fructose 1,6-bisphosphate metabolic process;GO:0043069//ne…
ENSSSCG00000021173	645	615	1200	1323	10.13	12.05	25.17	26.21	11.09	25.69	1.211947525	4.03E-30	1.13E-28	BSPRY	B-box and SPRY domain containing [Source:NCBI gene;Acc:100622289]	-	-	-	-	-	GO:0005515//protein binding;GO:0008270//zinc ion binding	GO:1990830//cellular response to leukemia inhibitory factor
ENSSSCG00000027372	2466	1228	18744	19080	16.11	10.05	164.04	157.69	13.08	160.865	3.620416022	4.43E-30	1.24E-28	SAMD9	sterile alpha motif domain-containing protein 9 [Source:NCBI gene;Acc:100519098]	-	-	-	-	GO:0005737//cytoplasm;GO:0005829//cytosol;GO:0043231//intracellular membrane-bounded organelle	GO:0005515//protein binding	GO:0034058//endosomal vesicle fusion
ENSSSCG00000031988	479	419	925	971	4.58	4.91	11.55	11.62	4.745	11.585	1.287778052	6.35E-30	1.77E-28	MYOCD	myocardin [Source:NCBI gene;Acc:396571]	-	-	-	-	GO:0005634//nucleus	GO:0003713//transcription coactivator activity	GO:0051145//smooth muscle cell differentiation;GO:0055007//cardiac muscle cell differentiation;GO:1903508//positive regulation of nucleic acid-templated transcription;GO:2000727//positive regulation of cardiac muscle cell differentiation
ENSSSCG00000010605	425	371	852	895	4.97	5.64	13.61	13.67	5.305	13.64	1.362418988	6.83E-30	1.90E-28	STN1	STN1 subunit of CST complex [Source:NCBI gene;Acc:100157838]	-	-	-	-	GO:0000781//chromosome, telomeric region;GO:0000784//nuclear chromosome, telomeric region;GO:0001650//fibrillar center;GO:0005634//nucleus;GO:0005654//nucleoplasm;GO:0005662//DNA replication factor A complex;GO:0005694//chromosome;GO:0035861//site of double-strand break;GO:0043231//intracellular membrane-bounded organelle;GO:0045111//intermediate filament cytoskeleton;GO:1990879//CST complex	GO:0003676//nucleic acid binding;GO:0003677//DNA binding;GO:0003697//single-stranded DNA binding;GO:0042162//telomeric DNA binding;GO:0043047//single-stranded telomeric DNA binding	GO:0000723//telomere maintenance;GO:0000724//double-strand break repair via homologous recombination;GO:0006260//DNA replication;GO:0006281//DNA repair;GO:0006289//nucleotide-excision repair;GO:0010833//telomere maintenance via telomere lengthening;GO:0016233//telomere capping;GO:0032211//negative regulation of telomere maintenance via telomerase;GO:0045740//positive regulation of DNA replication
ENSSSCG00000038724	29	40	258	293	0.18	0.31	2.12	2.28	0.245	2.2	3.166649869	1.08E-29	2.98E-28	C3orf70	chromosome 13 C3orf70 homolog [Source:NCBI gene;Acc:106504156]	-	-	-	-	-	-	-
ENSSSCG00000011730	23	18	244	212	0.53	0.52	7.53	6.18	0.525	6.855	3.706767338	1.11E-29	3.08E-28	IL12A	interleukin 12A [Source:NCBI gene;Acc:397053]	Human Diseases;Human Diseases;Environmental Information Processing;Human Diseases;Human Diseases;Human Diseases;Human Diseases;Human Diseases;Environmental Information Processing;Human Diseases;Human Diseases;Human Diseases;Human Diseases;Organismal Systems;Human Diseases;Human Diseases;Organismal Systems;Organismal Systems;Human Diseases;Human Diseases;Organismal Systems;Human Diseases	Cancers;Infectious diseases;Signaling molecules and interaction;Infectious diseases;Infectious diseases;Infectious diseases;Infectious diseases;Infectious diseases;Signal transduction;Infectious diseases;Infectious diseases;Infectious diseases;Infectious diseases;Immune system;Infectious diseases;Immune diseases;Immune system;Immune system;Endocrine and metabolic diseases;Immune diseases;Immune s…	ko05200//Pathways in cancer;ko05168//Herpes simplex infection;ko04060//Cytokine-cytokine receptor interaction;ko05152//Tuberculosis;ko05162//Measles;ko05144//Malaria;ko05146//Amoebiasis;ko05164//Influenza A;ko04630//Jak-STAT signaling pathway;ko05133//Pertussis;ko05142//Chagas disease (American trypanosomiasis);ko05140//Leishmaniasis;ko05134//Legionellosis;ko04658//Th1 and Th2 cell differentiatio…	K05406;K05406;K05406;K05406;K05406;K05406;K05406;K05406;K05406;K05406;K05406;K05406;K05406;K05406;K05406;K05406;K05406;K05406;K05406;K05406;K05406;K05406	GO:0005576//extracellular region;GO:0005615//extracellular space;GO:0005737//cytoplasm;GO:0009986//cell surface;GO:0043514//interleukin-12 complex	GO:0005125//cytokine activity;GO:0005143//interleukin-12 receptor binding;GO:0008083//growth factor activity;GO:0042163//interleukin-12 beta subunit binding;GO:0045513//interleukin-27 binding;GO:0046982//protein heterodimerization activity	GO:0001916//positive regulation of T cell mediated cytotoxicity;GO:0002860//positive regulation of natural killer cell mediated cytotoxicity directed against tumor cell target;GO:0006955//immune response;GO:0007050//cell cycle arrest;GO:0008283//cell proliferation;GO:0009615//response to virus;GO:0010224//response to UV-B;GO:0016477//cell migration;GO:0032496//response to lipopolysaccharide;GO:00…
ENSSSCG00000011065	680	547	1386	1192	6.3	6.33	17.25	13.91	6.315	15.58	1.302840594	1.12E-29	3.10E-28	MASTL	microtubule associated serine/threonine kinase like [Source:NCBI gene;Acc:100514867]	-	-	-	-	GO:0005634//nucleus;GO:0005654//nucleoplasm;GO:0005813//centrosome;GO:0032154//cleavage furrow;GO:0072687//meiotic spindle	GO:0000166//nucleotide binding;GO:0004672//protein kinase activity;GO:0004674//protein serine/threonine kinase activity;GO:0005524//ATP binding;GO:0016301//kinase activity;GO:0016740//transferase activity	GO:0000086//G2/M transition of mitotic cell cycle;GO:0000278//mitotic cell cycle;GO:0006468//protein phosphorylation;GO:0007147//female meiosis II;GO:0010032//meiotic chromosome condensation;GO:0016310//phosphorylation;GO:0018105//peptidyl-serine phosphorylation;GO:0032515//negative regulation of phosphoprotein phosphatase activity;GO:0035556//intracellular signal transduction;GO:0051726//regulat…
ENSSSCG00000025027	703	653	1292	1322	3.89	4.51	9.54	9.22	4.2	9.38	1.159198595	1.26E-29	3.48E-28	METTL1	methyltransferase like 1 [Source:NCBI gene;Acc:100622469]	-	-	-	-	GO:0005634//nucleus;GO:0005654//nucleoplasm;GO:0005730//nucleolus;GO:0005829//cytosol;GO:0043527//tRNA methyltransferase complex	GO:0000049//tRNA binding;GO:0003723//RNA binding;GO:0008168//methyltransferase activity;GO:0008176//tRNA (guanine-N7-)-methyltransferase activity;GO:0016740//transferase activity	GO:0006400//tRNA modification;GO:0008033//tRNA processing;GO:0030488//tRNA methylation;GO:0032259//methylation;GO:0036265//RNA (guanine-N7)-methylation;GO:0106004//tRNA (guanine-N7)-methylation
ENSSSCG00000009293	815	648	1257	1347	4.33	4.29	8.9	9.09	4.31	8.995	1.061435412	1.76E-29	4.84E-28	-	spermatogenesis associated 13 [Source:NCBI gene;Acc:100522756]	Cellular Processes	Cell motility	ko04810//Regulation of actin cytoskeleton	K05769	-	GO:0005085//guanyl-nucleotide exchange factor activity;GO:0005515//protein binding	-
MSTRG.3869	777	629	1200	1336	5.83	6.13	13.6	14.15	5.98	13.875	1.214270382	2.10E-29	5.75E-28	Pol	endonuclease/reverse transcriptase [Sus scrofa]	-	-	-	-	-	-	-
ENSSSCG00000013244	1452	1244	338	364	21.84	24.31	7.78	7.8	23.075	7.79	-1.566635414	6.73E-29	1.82E-27	PACSIN3	protein kinase C and casein kinase substrate in neurons 3 [Source:NCBI gene;Acc:100512824]	-	-	-	-	GO:0005737//cytoplasm;GO:0005768//endosome;GO:0005829//cytosol;GO:0005856//cytoskeleton;GO:0005886//plasma membrane	GO:0005515//protein binding;GO:0005543//phospholipid binding;GO:0008092//cytoskeletal protein binding;GO:0008289//lipid binding;GO:0019855//calcium channel inhibitor activity	GO:0007010//cytoskeleton organization;GO:0030100//regulation of endocytosis;GO:0045806//negative regulation of endocytosis;GO:0051044//positive regulation of membrane protein ectodomain proteolysis;GO:0051926//negative regulation of calcium ion transport;GO:0097320//plasma membrane tubulation
ENSSSCG00000033258	213	211	641	598	3.88	4.79	15.57	13.72	4.335	14.645	1.756304295	1.02E-28	2.75E-27	TCF21	transcription factor 21 [Source:NCBI gene;Acc:100152962]	-	-	-	-	GO:0005634//nucleus	GO:0000977//RNA polymerase II regulatory region sequence-specific DNA binding;GO:0000981//DNA-binding transcription factor activity, RNA polymerase II-specific;GO:0001227//DNA-binding transcription repressor activity, RNA polymerase II-specific;GO:0001228//DNA-binding transcription activator activity, RNA polymerase II-specific;GO:0042826//histone deacetylase binding;GO:0043425//bHLH transcriptio…	GO:0000122//negative regulation of transcription by RNA polymerase II;GO:0001657//ureteric bud development;GO:0001658//branching involved in ureteric bud morphogenesis;GO:0001763//morphogenesis of a branching structure;GO:0001822//kidney development;GO:0001944//vasculature development;GO:0006357//regulation of transcription by RNA polymerase II;GO:0007530//sex determination;GO:0007548//sex differ…
ENSSSCG00000003331	49	41	295	264	1.48	1.54	11.87	10.03	1.51	10.95	2.858310415	1.52E-28	4.10E-27	TNFRSF4	TNF receptor superfamily member 4 [Source:NCBI gene;Acc:100524628]	Environmental Information Processing	Signaling molecules and interaction	ko04060//Cytokine-cytokine receptor interaction	K05142	GO:0016020//membrane;GO:0016021//integral component of membrane	GO:0005515//protein binding	-
ENSSSCG00000003669	93	93	374	389	1.37	1.71	7.35	7.23	1.54	7.29	2.242988464	1.62E-28	4.35E-27	MFSD2A	major facilitator superfamily domain containing 2A [Source:NCBI gene;Acc:100518612]	-	-	-	-	GO:0005887//integral component of plasma membrane;GO:0016020//membrane;GO:0016021//integral component of membrane	GO:0015293//symporter activity;GO:0051978//lysophospholipid transporter activity	GO:0008643//carbohydrate transport;GO:0051977//lysophospholipid transport;GO:0055085//transmembrane transport;GO:0071702//organic substance transport
ENSSSCG00000015073	6916	5413	2402	2370	161.67	157.78	74.54	69.71	159.725	72.125	-1.147018821	4.57E-28	1.22E-26	TAGLN	transgelin [Source:NCBI gene;Acc:397021]	-	-	-	-	-	GO:0005515//protein binding;GO:0051015//actin filament binding	GO:0030855//epithelial cell differentiation
ENSSSCG00000002716	685	583	1170	1173	5.1	5.13	11.55	10.88	5.115	11.215	1.132623475	9.92E-28	2.63E-26	MLKL	mixed lineage kinase domain like pseudokinase [Source:NCBI gene;Acc:100736836]	Human Diseases;Cellular Processes;Environmental Information Processing	Infectious diseases;Cell growth and death;Signal transduction	ko05132//Salmonella infection;ko04217//Necroptosis;ko04668//TNF signaling pathway	K08849;K08849;K08849	GO:0005737//cytoplasm;GO:0005886//plasma membrane	GO:0004672//protein kinase activity;GO:0005524//ATP binding;GO:0016301//kinase activity;GO:0019901//protein kinase binding;GO:0044877//protein-containing complex binding	GO:0006468//protein phosphorylation;GO:0007166//cell surface receptor signaling pathway;GO:0016310//phosphorylation;GO:0070207//protein homotrimerization;GO:0070266//necroptotic process
ENSSSCG00000013147	861	599	1419	1329	10.08	8.75	22.17	19.62	9.415	20.895	1.150124759	1.32E-27	3.47E-26	FAM111B	family with sequence similarity 111 member B [Source:NCBI gene;Acc:100517326]	-	-	-	-	-	-	-
ENSSSCG00000041467	3	3	262	274	0.02	0.02	1.78	1.75	0.02	1.765	6.463524373	1.90E-27	5.00E-26	CCDC194	coiled-coil domain containing 194 [Source:HGNC Symbol;Acc:HGNC:53438]	-	-	-	-	GO:0016020//membrane;GO:0016021//integral component of membrane	-	-
ENSSSCG00000007541	629	544	1176	1105	8.09	8.81	20.49	18.89	8.45	19.69	1.220439865	1.99E-27	5.23E-26	PDGFA	platelet derived growth factor subunit A [Source:NCBI gene;Acc:100519764]	Human Diseases;Environmental Information Processing;Environmental Information Processing;Cellular Processes;Environmental Information Processing;Environmental Information Processing;Human Diseases;Cellular Processes;Environmental Information Processing;Human Diseases;Environmental Information Processing;Human Diseases;Human Diseases;Human Diseases;Cellular Processes;Human Diseases;Human Diseases;…	Cancers;Signal transduction;Signal transduction;Cell motility;Signal transduction;Signal transduction;Cancers;Cellular community - eukaryotes;Signal transduction;Cancers;Signal transduction;Cardiovascular diseases;Cancers;Cancers;Cellular community - eukaryotes;Drug resistance;Cancers;Cancers	ko05200//Pathways in cancer;ko04151//PI3K-Akt signaling pathway;ko04015//Rap1 signaling pathway;ko04810//Regulation of actin cytoskeleton;ko04010//MAPK signaling pathway;ko04014//Ras signaling pathway;ko05202//Transcriptional misregulation in cancers;ko04510//Focal adhesion;ko04630//Jak-STAT signaling pathway;ko05206//MicroRNAs in cancer;ko04072//Phospholipase D signaling pathway;ko05418//Fluid s…	K04359;K04359;K04359;K04359;K04359;K04359;K04359;K04359;K04359;K04359;K04359;K04359;K04359;K04359;K04359;K04359;K04359;K04359	GO:0005615//extracellular space;GO:0009986//cell surface;GO:0016020//membrane	GO:0005161//platelet-derived growth factor receptor binding;GO:0005518//collagen binding;GO:0008083//growth factor activity;GO:0042803//protein homodimerization activity;GO:0046982//protein heterodimerization activity;GO:0048407//platelet-derived growth factor binding;GO:0070851//growth factor receptor binding	GO:0007165//signal transduction;GO:0008284//positive regulation of cell proliferation;GO:0009611//response to wounding;GO:0010512//negative regulation of phosphatidylinositol biosynthetic process;GO:0010544//negative regulation of platelet activation;GO:0014068//positive regulation of phosphatidylinositol 3-kinase signaling;GO:0014910//regulation of smooth muscle cell migration;GO:0030335//positi…
ENSSSCG00000016364	4121	3343	1367	1426	42.41	42.96	18.78	18.51	42.685	18.645	-1.194940382	2.58E-27	6.73E-26	GPC1	glypican 1 [Source:NCBI gene;Acc:100525965]	Human Diseases;Human Diseases	Cancers;Cardiovascular diseases	ko05205//Proteoglycans in cancer;ko05418//Fluid shear stress and atherosclerosis	K08107;K08107	GO:0005576//extracellular region;GO:0005654//nucleoplasm;GO:0005829//cytosol;GO:0005886//plasma membrane;GO:0009986//cell surface;GO:0016020//membrane;GO:0031012//extracellular matrix;GO:0031225//anchored component of membrane;GO:0045121//membrane raft;GO:0045202//synapse;GO:0046658//anchored component of plasma membrane;GO:0062023//collagen-containing extracellular matrix	GO:0005507//copper ion binding;GO:0017134//fibroblast growth factor binding;GO:0043236//laminin binding	GO:0009966//regulation of signal transduction;GO:0016477//cell migration;GO:0030200//heparan sulfate proteoglycan catabolic process;GO:0040037//negative regulation of fibroblast growth factor receptor signaling pathway;GO:1905475//regulation of protein localization to membrane;GO:2001016//positive regulation of skeletal muscle cell differentiation
ENSSSCG00000037267	908	748	1376	1417	15.46	16.41	33.49	30.69	15.935	32.09	1.009924771	2.84E-27	7.40E-26	MAX	MYC associated factor X [Source:NCBI gene;Acc:100517170]	Human Diseases;Environmental Information Processing;Human Diseases;Human Diseases	Cancers;Signal transduction;Cancers;Cancers	ko05200//Pathways in cancer;ko04010//MAPK signaling pathway;ko05202//Transcriptional misregulation in cancers;ko05222//Small cell lung cancer	K04453;K04453;K04453;K04453	GO:0005634//nucleus;GO:0071339//MLL1 complex;GO:0090575//RNA polymerase II transcription factor complex	GO:0003700//DNA-binding transcription factor activity;GO:0046983//protein dimerization activity	GO:0045944//positive regulation of transcription by RNA polymerase II
ENSSSCG00000022011	255	207	561	598	6.56	6.64	19.25	19.39	6.6	19.32	1.549557165	1.56E-26	4.01E-25	NMI	N-myc and STAT interactor [Source:NCBI gene;Acc:100621233]	-	-	-	-	GO:0005654//nucleoplasm;GO:0005737//cytoplasm;GO:0005829//cytosol	GO:0003676//nucleic acid binding;GO:0003712//transcription coregulator activity;GO:0042802//identical protein binding	GO:0006366//transcription by RNA polymerase II;GO:0032480//negative regulation of type I interferon production;GO:0045355//negative regulation of interferon-alpha biosynthetic process;GO:0045358//negative regulation of interferon-beta biosynthetic process;GO:0045824//negative regulation of innate immune response;GO:0060333//interferon-gamma-mediated signaling pathway;GO:1902524//positive regulati…
ENSSSCG00000007146	24	16	184	219	0.11	0.09	1.17	1.32	0.1	1.245	3.638073837	2.54E-26	6.50E-25	SIGLEC1	sialic acid binding Ig like lectin 1 [Source:NCBI gene;Acc:397623]	Environmental Information Processing	Signaling molecules and interaction	ko04514//Cell adhesion molecules (CAMs)	K06548	GO:0016020//membrane;GO:0016021//integral component of membrane	-	-
ENSSSCG00000022705	1651	1293	239	395	10.08	9.83	1.93	3.01	9.955	2.47	-2.010910274	2.56E-26	6.55E-25	SALL2	spalt like transcription factor 2 [Source:NCBI gene;Acc:100513098]	-	-	-	-	GO:0005634//nucleus	GO:0000977//RNA polymerase II regulatory region sequence-specific DNA binding;GO:0001228//DNA-binding transcription activator activity, RNA polymerase II-specific;GO:0003676//nucleic acid binding;GO:0003700//DNA-binding transcription factor activity;GO:0044877//protein-containing complex binding	GO:0000122//negative regulation of transcription by RNA polymerase II;GO:0001654//eye development;GO:0006355//regulation of transcription, DNA-templated;GO:0021915//neural tube development;GO:0045892//negative regulation of transcription, DNA-templated;GO:0045944//positive regulation of transcription by RNA polymerase II
ENSSSCG00000016196	4408	3671	1419	1651	43.43	45.15	18.66	20.51	44.29	19.585	-1.177231869	5.61E-26	1.42E-24	VIL1	villin 1 [Source:NCBI gene;Acc:100156373]	-	-	-	-	GO:0001726//ruffle;GO:0005886//plasma membrane;GO:0005902//microvillus;GO:0005903//brush border;GO:0030027//lamellipodium;GO:0030175//filopodium;GO:0032432//actin filament bundle;GO:0032433//filopodium tip	GO:0003779//actin binding;GO:0005509//calcium ion binding;GO:0005546//phosphatidylinositol-4,5-bisphosphate binding;GO:0035727//lysophosphatidic acid binding;GO:0042802//identical protein binding;GO:0042803//protein homodimerization activity;GO:0043027//cysteine-type endopeptidase inhibitor activity involved in apoptotic process;GO:0051015//actin filament binding	GO:0001951//intestinal D-glucose absorption;GO:0006915//apoptotic process;GO:0007010//cytoskeleton organization;GO:0007173//epidermal growth factor receptor signaling pathway;GO:0008360//regulation of cell shape;GO:0009617//response to bacterium;GO:0010634//positive regulation of epithelial cell migration;GO:0030041//actin filament polymerization;GO:0030042//actin filament depolymerization;GO:003…
ENSSSCG00000035297	33	10	208	240	0.61	0.21	6.67	7.72	0.41	7.195	4.133298872	5.81E-26	1.47E-24	ISG12(A)	putative ISG12(a) protein [Source:NCBI gene;Acc:100153902]	-	-	-	-	GO:0005739//mitochondrion;GO:0016020//membrane;GO:0016021//integral component of membrane	-	GO:0097190//apoptotic signaling pathway
ENSSSCG00000004506	3697	2953	1208	1285	20.6	20.57	9.06	9.19	20.585	9.125	-1.173696985	7.59E-26	1.91E-24	CTIF	cap binding complex dependent translation initiation factor [Source:NCBI gene;Acc:100152137]	-	-	-	-	GO:0005829//cytosol	GO:0003723//RNA binding;GO:0003743//translation initiation factor activity;GO:0005515//protein binding;GO:0008494//translation activator activity	GO:0006413//translational initiation;GO:0006446//regulation of translational initiation;GO:0045727//positive regulation of translation
ENSSSCG00000009023	518	374	851	914	5.28	4.57	11.23	11.26	4.925	11.245	1.191088031	8.50E-26	2.14E-24	DCLK2	doublecortin like kinase 2 [Source:NCBI gene;Acc:100520394]	-	-	-	-	GO:0005874//microtubule;GO:0005930//axoneme	GO:0004672//protein kinase activity;GO:0005524//ATP binding;GO:0016301//kinase activity	GO:0000226//microtubule cytoskeleton organization;GO:0006468//protein phosphorylation;GO:0016310//phosphorylation;GO:0018105//peptidyl-serine phosphorylation;GO:0021766//hippocampus development;GO:0021860//pyramidal neuron development;GO:0035082//axoneme assembly;GO:0035556//intracellular signal transduction;GO:0042461//photoreceptor cell development;GO:0060041//retina development in camera-type …
MSTRG.6804	555	470	975	975	22.27	23.54	52.21	49.33	22.905	50.77	1.148313697	9.74E-26	2.44E-24	--	hypothetical protein EI555_004317 [Monodon monoceros]	-	-	-	-	-	-	-
ENSSSCG00000032777	13	8	181	173	0.17	0.13	3.14	2.84	0.15	2.99	4.317111079	1.19E-25	2.98E-24	CXCL9	C-X-C motif chemokine ligand 9 [Source:NCBI gene;Acc:100135681]	Environmental Information Processing;Organismal Systems;Organismal Systems;Environmental Information Processing	Signaling molecules and interaction;Immune system;Immune system;Signaling molecules and interaction	ko04060//Cytokine-cytokine receptor interaction;ko04062//Chemokine signaling pathway;ko04620//Toll-like receptor signaling pathway;ko04061//Viral protein interaction with cytokine and cytokine receptor	K05416;K05416;K05416;K05416	GO:0005576//extracellular region;GO:0005615//extracellular space;GO:0005623//cell;GO:0009897//external side of plasma membrane	GO:0005125//cytokine activity;GO:0008009//chemokine activity;GO:0045236//CXCR chemokine receptor binding;GO:0048248//CXCR3 chemokine receptor binding	GO:0006935//chemotaxis;GO:0006952//defense response;GO:0006954//inflammatory response;GO:0006955//immune response;GO:0007189//adenylate cyclase-activating G protein-coupled receptor signaling pathway;GO:0009617//response to bacterium;GO:0030593//neutrophil chemotaxis;GO:0030595//leukocyte chemotaxis;GO:0042127//regulation of cell proliferation;GO:0045663//positive regulation of myoblast different…
ENSSSCG00000000810	6591	5310	2257	2600	67.5	67.88	30.85	33.57	67.69	32.21	-1.071434056	1.32E-25	3.30E-24	AMIGO2	adhesion molecule with Ig like domain 2 [Source:NCBI gene;Acc:100152349]	-	-	-	-	GO:0016020//membrane;GO:0016021//integral component of membrane	GO:0005515//protein binding	GO:0007420//brain development;GO:0043066//negative regulation of apoptotic process;GO:0051965//positive regulation of synapse assembly
ENSSSCG00000015393	943	691	1418	1369	8.11	7.45	16.6	14.98	7.78	15.79	1.021169111	2.32E-25	5.75E-24	DMTF1	cyclin D binding myb like transcription factor 1 [Source:NCBI gene;Acc:100521327]	-	-	-	-	GO:0005654//nucleoplasm;GO:0005829//cytosol	GO:0000978//RNA polymerase II proximal promoter sequence-specific DNA binding;GO:0003677//DNA binding	-
ENSSSCG00000005163	1	2	530	502	0.06	0.15	41.54	37.17	0.105	39.355	8.550013802	2.35E-25	5.82E-24	IFNB1	interferon beta 1 [Source:NCBI gene;Acc:445459]	Human Diseases;Environmental Information Processing;Human Diseases;Human Diseases;Environmental Information Processing;Human Diseases;Human Diseases;Human Diseases;Human Diseases;Human Diseases;Human Diseases;Organismal Systems;Human Diseases;Human Diseases;Human Diseases;Environmental Information Processing;Cellular Processes;Human Diseases;Human Diseases;Organismal Systems;Organismal Systems;En…	Infectious diseases;Signal transduction;Infectious diseases;Infectious disease: viral;Signaling molecules and interaction;Infectious diseases;Infectious diseases;Infectious diseases;Infectious diseases;Infectious diseases;Infectious diseases;Immune system;Infectious disease: bacterial;Infectious diseases;Infectious diseases;Signal transduction;Cell growth and death;Infectious diseases;Infectious …	ko05168//Herpes simplex infection;ko04151//PI3K-Akt signaling pathway;ko05165//Human papillomavirus infection;ko05170//Human immunodeficiency virus 1 infection;ko04060//Cytokine-cytokine receptor interaction;ko05152//Tuberculosis;ko05169//Epstein-Barr virus infection;ko05131//Shigellosis;ko05163//Human cytomegalovirus infection;ko05162//Measles;ko05167//Kaposi sarcoma-associated herpesvirus infec…	K05415;K05415;K05415;K05415;K05415;K05415;K05415;K05415;K05415;K05415;K05415;K05415;K05415;K05415;K05415;K05415;K05415;K05415;K05415;K05415;K05415;K05415;K05415;K05415;K05415	GO:0005576//extracellular region;GO:0005615//extracellular space	GO:0005125//cytokine activity;GO:0005126//cytokine receptor binding;GO:0005132//type I interferon receptor binding;GO:0008811//chloramphenicol O-acetyltransferase activity	GO:0002250//adaptive immune response;GO:0002286//T cell activation involved in immune response;GO:0002312//B cell activation involved in immune response;GO:0002323//natural killer cell activation involved in immune response;GO:0006952//defense response;GO:0006959//humoral immune response;GO:0019221//cytokine-mediated signaling pathway;GO:0030183//B cell differentiation;GO:0033141//positive regula…
ENSSSCG00000034740	19	14	158	227	0.16	0.15	1.74	2.36	0.155	2.05	3.725283789	4.09E-25	1.00E-23	-	-	-	-	-	-	GO:0016020//membrane;GO:0016021//integral component of membrane	GO:0005198//structural molecule activity	-
ENSSSCG00000004332	282	201	535	688	1.35	1.2	3.43	4.16	1.275	3.795	1.573602639	5.32E-25	1.30E-23	BACH2	BTB domain and CNC homolog 2 [Source:NCBI gene;Acc:100620522]	-	-	-	-	GO:0005634//nucleus;GO:0005654//nucleoplasm;GO:0005829//cytosol	GO:0000978//RNA polymerase II proximal promoter sequence-specific DNA binding;GO:0001227//DNA-binding transcription repressor activity, RNA polymerase II-specific;GO:0003677//DNA binding;GO:0003700//DNA-binding transcription factor activity;GO:0005515//protein binding	GO:0000122//negative regulation of transcription by RNA polymerase II;GO:0006355//regulation of transcription, DNA-templated;GO:0051170//import into nucleus;GO:0090721//primary adaptive immune response involving T cells and B cells
ENSSSCG00000017330	593	458	974	975	3.02	2.91	6.61	6.25	2.965	6.43	1.116786633	5.42E-25	1.32E-23	MAP3K14	mitogen-activated protein kinase kinase kinase 14 [Source:NCBI gene;Acc:100520402]	Human Diseases;Environmental Information Processing;Human Diseases;Organismal Systems;Cellular Processes;Environmental Information Processing;Organismal Systems;Environmental Information Processing;Organismal Systems;Organismal Systems;Human Diseases	Infectious diseases;Signal transduction;Infectious diseases;Immune system;Cell growth and death;Signal transduction;Development;Signal transduction;Immune system;Immune system;Infectious diseases	ko05166//HTLV-I infection;ko04010//MAPK signaling pathway;ko05169//Epstein-Barr virus infection;ko04660//T cell receptor signaling pathway;ko04210//Apoptosis;ko04064//NF-kappa B signaling pathway;ko04380//Osteoclast differentiation;ko04668//TNF signaling pathway;ko04625//C-type lectin receptor signaling pathway;ko04672//Intestinal immune network for IgA production;ko05120//Epithelial cell signali…	K04466;K04466;K04466;K04466;K04466;K04466;K04466;K04466;K04466;K04466;K04466	GO:0001650//fibrillar center;GO:0005654//nucleoplasm;GO:0005829//cytosol;GO:0043231//intracellular membrane-bounded organelle	GO:0004672//protein kinase activity;GO:0004674//protein serine/threonine kinase activity;GO:0004704//NF-kappaB-inducing kinase activity;GO:0005524//ATP binding	GO:0006468//protein phosphorylation;GO:0006955//immune response;GO:0007249//I-kappaB kinase/NF-kappaB signaling;GO:0038061//NIK/NF-kappaB signaling;GO:0043123//positive regulation of I-kappaB kinase/NF-kappaB signaling;GO:0051607//defense response to virus;GO:0071260//cellular response to mechanical stimulus
ENSSSCG00000036402	6559	5487	2420	2581	167.13	174.5	82.29	82.91	170.815	82.6	-1.048220983	5.44E-25	1.32E-23	MYL9	myosin light chain 9 [Source:NCBI gene;Acc:100157760]	Cellular Processes;Human Diseases;Environmental Information Processing;Human Diseases;Organismal Systems;Cellular Processes;Organismal Systems;Environmental Information Processing;Cellular Processes;Organismal Systems;Organismal Systems	Cell motility;Infectious diseases;Signal transduction;Infectious diseases;Immune system;Cellular community - eukaryotes;Development;Signal transduction;Cellular community - eukaryotes;Endocrine system;Circulatory system	ko04810//Regulation of actin cytoskeleton;ko05131//Shigellosis;ko04024//cAMP signaling pathway;ko05132//Salmonella infection;ko04670//Leukocyte transendothelial migration;ko04510//Focal adhesion;ko04360//Axon guidance;ko04022//cGMP - PKG signaling pathway;ko04530//Tight junction;ko04921//Oxytocin signaling pathway;ko04270//Vascular smooth muscle contraction	K12755;K12755;K12755;K12755;K12755;K12755;K12755;K12755;K12755;K12755;K12755	GO:0016459//myosin complex	GO:0005509//calcium ion binding;GO:0046872//metal ion binding	-
[truncated: 830 more rows]
