# Supplementary material for: A Comparative Transcriptomic Analysis Reveals That HSP90AB1 Is Involved in the Immune and Inflammatory Responses to Porcine Deltacoronavirus Infection
Source: Int J Mol Sci. 2022 Mar 18;23(6):3280. doi: 10.3390/ijms23063280 (PMC8953809; doi:10.3390/ijms23063280)
Supplement: Supplementary file 1 [file ijms-23-03280-s001.zip › Table S3 HSP90AB1 KO mock-vs-PDCoV.filter.annot.xls]

id	KO-mock-1_count	KO-mock-2_count	KO-PDCoV-1_count	KO-PDCoV-2_count	KO-mock-1_fpkm	KO-mock-2_fpkm	KO-PDCoV-1_fpkm	KO-PDCoV-2_fpkm	KO-mock_mean	KO-PDCoV_mean	log2(fc)	PValue	FDR	Symbol	Description	KEGG_A_class	KEGG_B_class	Pathway	K_ID	GO Component	GO Function	GO Process
ENSSSCG00000000396	3581	3235	24943	19765	35.03	37.6	209.13	198.58	36.315	203.855	2.488905857	0	0	STAT2	signal transducer and activator of transcription 2 [Source:NCBI gene;Acc:396923]	Human Diseases;Human Diseases;Human Diseases;Human Diseases;Human Diseases;Human Diseases;Organismal Systems;Human Diseases;Human Diseases;Environmental Information Processing;Cellular Processes;Human Diseases;Organismal Systems;Organismal Systems;Organismal Systems	Cancers;Infectious diseases;Infectious diseases;Infectious diseases;Infectious diseases;Infectious diseases;Immune system;Infectious diseases;Infectious diseases;Signal transduction;Cell growth and death;Infectious diseases;Immune system;Development;Immune system	ko05200//Pathways in cancer;ko05168//Herpes simplex infection;ko05165//Human papillomavirus infection;ko05169//Epstein-Barr virus infection;ko05162//Measles;ko05167//Kaposi sarcoma-associated herpesvirus infection;ko04062//Chemokine signaling pathway;ko05161//Hepatitis B;ko05164//Influenza A;ko04630//Jak-STAT signaling pathway;ko04217//Necroptosis;ko05160//Hepatitis C;ko04621//NOD-like receptor s…	K11221;K11221;K11221;K11221;K11221;K11221;K11221;K11221;K11221;K11221;K11221;K11221;K11221;K11221;K11221	GO:0005634//nucleus;GO:0005737//cytoplasm;GO:0005829//cytosol	GO:0000978//RNA polymerase II proximal promoter sequence-specific DNA binding;GO:0001228//DNA-binding transcription activator activity, RNA polymerase II-specific;GO:0003677//DNA binding;GO:0003700//DNA-binding transcription factor activity	GO:0001932//regulation of protein phosphorylation;GO:0006355//regulation of transcription, DNA-templated;GO:0006952//defense response;GO:0007165//signal transduction;GO:0007259//JAK-STAT cascade;GO:0019221//cytokine-mediated signaling pathway;GO:0042127//regulation of cell proliferation;GO:0043434//response to peptide hormone;GO:0045944//positive regulation of transcription by RNA polymerase II;G…
ENSSSCG00000001404	157	99	4485	3660	2.19	1.6	53.47	52.05	1.895	52.76	4.799174811	0	0	TNF	tumor necrosis factor [Source:NCBI gene;Acc:397086]	Human Diseases;Human Diseases;Human Diseases;Human Diseases;Environmental Information Processing;Human Diseases;Environmental Information Processing;Human Diseases;Human Diseases;Human Diseases;Human Diseases;Human Diseases;Human Diseases;Human Diseases;Human Diseases;Human Diseases;Organismal Systems;Human Diseases;Human Diseases;Environmental Information Processing;Human Diseases;Human Diseases…	Infectious diseases;Neurodegenerative diseases;Infectious diseases;Infectious diseases;Signal transduction;Infectious disease: viral;Signaling molecules and interaction;Infectious diseases;Infectious diseases;Infectious diseases;Infectious diseases;Immune diseases;Infectious diseases;Cancers;Infectious diseases;Infectious diseases;Immune system;Infectious diseases;Infectious disease: bacterial;Si…	ko05168//Herpes simplex infection;ko05010//Alzheimer disease;ko05166//HTLV-I infection;ko05165//Human papillomavirus infection;ko04010//MAPK signaling pathway;ko05170//Human immunodeficiency virus 1 infection;ko04060//Cytokine-cytokine receptor interaction;ko05152//Tuberculosis;ko05169//Epstein-Barr virus infection;ko05131//Shigellosis;ko05163//Human cytomegalovirus infection;ko05323//Rheumatoid …	K03156;K03156;K03156;K03156;K03156;K03156;K03156;K03156;K03156;K03156;K03156;K03156;K03156;K03156;K03156;K03156;K03156;K03156;K03156;K03156;K03156;K03156;K03156;K03156;K03156;K03156;K03156;K03156;K03156;K03156;K03156;K03156;K03156;K03156;K03156;K03156;K03156;K03156;K03156;K03156;K03156;K03156;K03156;K03156;K03156;K03156;K03156;K03156;K03156;K03156;K03156;K03156;K03156;K03156;K03156;K03156;K03156;…	GO:0005576//extracellular region;GO:0005615//extracellular space;GO:0005886//plasma membrane;GO:0009986//cell surface;GO:0016020//membrane;GO:0016021//integral component of membrane	GO:0005125//cytokine activity;GO:0005164//tumor necrosis factor receptor binding;GO:0005515//protein binding	GO:0006955//immune response;GO:0007165//signal transduction;GO:0008625//extrinsic apoptotic signaling pathway via death domain receptors;GO:0033209//tumor necrosis factor-mediated signaling pathway;GO:0043123//positive regulation of I-kappaB kinase/NF-kappaB signaling;GO:0045598//regulation of fat cell differentiation;GO:0045944//positive regulation of transcription by RNA polymerase II;GO:005109…
ENSSSCG00000001952	1531	1328	13739	11717	38.64	38.86	296.61	301.62	38.75	299.115	2.948432045	0	0	NFKBIA	NFKB inhibitor alpha [Source:NCBI gene;Acc:406188]	Human Diseases;Human Diseases;Human Diseases;Human Diseases;Human Diseases;Human Diseases;Human Diseases;Environmental Information Processing;Human Diseases;Human Diseases;Human Diseases;Human Diseases;Human Diseases;Organismal Systems;Human Diseases;Human Diseases;Human Diseases;Human Diseases;Human Diseases;Human Diseases;Organismal Systems;Organismal Systems;Organismal Systems;Human Diseases;C…	Cancers;Infectious diseases;Infectious diseases;Infectious disease: viral;Infectious diseases;Infectious diseases;Infectious diseases;Signal transduction;Infectious diseases;Infectious diseases;Cancers;Infectious diseases;Infectious diseases;Immune system;Infectious disease: bacterial;Infectious diseases;Infectious diseases;Infectious diseases;Infectious diseases;Infectious diseases;Immune system…	ko05200//Pathways in cancer;ko05168//Herpes simplex infection;ko05166//HTLV-I infection;ko05170//Human immunodeficiency virus 1 infection;ko05169//Epstein-Barr virus infection;ko05131//Shigellosis;ko05163//Human cytomegalovirus infection;ko04024//cAMP signaling pathway;ko05132//Salmonella infection;ko05130//Pathogenic Escherichia coli infection;ko05203//Viral carcinogenesis;ko05162//Measles;ko051…	K04734;K04734;K04734;K04734;K04734;K04734;K04734;K04734;K04734;K04734;K04734;K04734;K04734;K04734;K04734;K04734;K04734;K04734;K04734;K04734;K04734;K04734;K04734;K04734;K04734;K04734;K04734;K04734;K04734;K04734;K04734;K04734;K04734;K04734;K04734;K04734;K04734;K04734;K04734;K04734;K04734;K04734;K04734;K04734;K04734;K04734	GO:0005634//nucleus;GO:0005737//cytoplasm;GO:0005829//cytosol;GO:0005886//plasma membrane	GO:0005515//protein binding;GO:0008139//nuclear localization sequence binding;GO:0019899//enzyme binding;GO:0031625//ubiquitin protein ligase binding;GO:0042802//identical protein binding;GO:0051059//NF-kappaB binding	GO:0006606//protein import into nucleus;GO:0007249//I-kappaB kinase/NF-kappaB signaling;GO:0007253//cytoplasmic sequestering of NF-kappaB;GO:0010468//regulation of gene expression;GO:0010745//negative regulation of macrophage derived foam cell differentiation;GO:0010875//positive regulation of cholesterol efflux;GO:0010888//negative regulation of lipid storage;GO:0031663//lipopolysaccharide-media…
ENSSSCG00000002516	3026	2644	33258	27933	50.26	51.46	450.16	452.84	50.86	451.5	3.150122621	0	0	WARS1	tryptophanyl-tRNA synthetase 1 [Source:NCBI gene;Acc:100515390]	Genetic Information Processing	Translation	ko00970//Aminoacyl-tRNA biosynthesis	K01867	GO:0005634//nucleus;GO:0005737//cytoplasm;GO:0005829//cytosol;GO:0032991//protein-containing complex	GO:0000166//nucleotide binding;GO:0004812//aminoacyl-tRNA ligase activity;GO:0004830//tryptophan-tRNA ligase activity;GO:0005524//ATP binding;GO:0016874//ligase activity;GO:0019210//kinase inhibitor activity;GO:0019901//protein kinase binding;GO:0019904//protein domain specific binding;GO:0042803//protein homodimerization activity	GO:0001933//negative regulation of protein phosphorylation;GO:0006412//translation;GO:0006418//tRNA aminoacylation for protein translation;GO:0006436//tryptophanyl-tRNA aminoacylation;GO:0006469//negative regulation of protein kinase activity;GO:0010628//positive regulation of gene expression;GO:0010835//regulation of protein ADP-ribosylation;GO:0031334//positive regulation of protein complex ass…
ENSSSCG00000006923	1407	1354	16933	13514	19.87	22.43	208.61	198.8	21.15	203.705	3.267751824	0	0	GBP2	guanylate binding protein 2, interferon-inducible [Source:NCBI gene;Acc:100153137]	Organismal Systems	Immune system	ko04621//NOD-like receptor signaling pathway	K20897	GO:0020005//symbiont-containing vacuole membrane;GO:0031410//cytoplasmic vesicle	GO:0000166//nucleotide binding;GO:0003924//GTPase activity;GO:0005525//GTP binding	GO:0042832//defense response to protozoan;GO:0050830//defense response to Gram-positive bacterium;GO:0071346//cellular response to interferon-gamma
ENSSSCG00000007508	2151	1995	15896	13748	22.88	24.61	144.67	149.19	23.745	146.93	2.629433332	0	0	ZBP1	Z-DNA binding protein 1 [Source:NCBI gene;Acc:100144524]	Cellular Processes;Organismal Systems	Cell growth and death;Immune system	ko04217//Necroptosis;ko04623//Cytosolic DNA-sensing pathway	K12965;K12965	GO:0005634//nucleus;GO:0005737//cytoplasm;GO:0005829//cytosol	GO:0003677//DNA binding	GO:0060340//positive regulation of type I interferon-mediated signaling pathway
ENSSSCG00000008648	17344	16657	248528	192569	269.24	297.87	3289.18	3033.46	283.555	3161.32	3.478826576	0	0	RSAD2	radical S-adenosyl methionine domain containing 2 [Source:NCBI gene;Acc:396752]	Human Diseases;Human Diseases	Infectious diseases;Infectious diseases	ko05164//Influenza A;ko05160//Hepatitis C	K15045;K15045	GO:0001650//fibrillar center;GO:0005739//mitochondrion;GO:0005741//mitochondrial outer membrane;GO:0005743//mitochondrial inner membrane;GO:0005783//endoplasmic reticulum;GO:0005789//endoplasmic reticulum membrane;GO:0005811//lipid droplet	GO:0003824//catalytic activity;GO:0043621//protein self-association;GO:0051536//iron-sulfur cluster binding;GO:0051539//4 iron, 4 sulfur cluster binding	GO:0009615//response to virus;GO:0034157//positive regulation of toll-like receptor 7 signaling pathway;GO:0034165//positive regulation of toll-like receptor 9 signaling pathway;GO:0035710//CD4-positive, alpha-beta T cell activation;GO:0043367//CD4-positive, alpha-beta T cell differentiation;GO:0045071//negative regulation of viral genome replication;GO:0050709//negative regulation of protein sec…
ENSSSCG00000008978	1873	1547	178563	135966	64.5	61.8	5262	4777.25	63.15	5019.625	6.312653045	0	0	CXCL11	C-X-C motif chemokine ligand 11 [Source:NCBI gene;Acc:100169744]	Environmental Information Processing;Organismal Systems;Organismal Systems;Environmental Information Processing	Signaling molecules and interaction;Immune system;Immune system;Signaling molecules and interaction	ko04060//Cytokine-cytokine receptor interaction;ko04062//Chemokine signaling pathway;ko04620//Toll-like receptor signaling pathway;ko04061//Viral protein interaction with cytokine and cytokine receptor	K12672;K12672;K12672;K12672	GO:0005576//extracellular region;GO:0005615//extracellular space;GO:0005623//cell	GO:0005125//cytokine activity;GO:0008009//chemokine activity;GO:0045236//CXCR chemokine receptor binding	GO:0006935//chemotaxis;GO:0006952//defense response;GO:0006954//inflammatory response;GO:0006955//immune response;GO:0007165//signal transduction;GO:0030593//neutrophil chemotaxis;GO:0030595//leukocyte chemotaxis;GO:0060326//cell chemotaxis;GO:0061844//antimicrobial humoral immune response mediated by antimicrobial peptide;GO:0070098//chemokine-mediated signaling pathway;GO:0071222//cellular resp…
ENSSSCG00000009240	492	483	7285	5737	18.56	21.25	220.95	206.66	19.905	213.805	3.425092815	0	0	-	placenta associated 8 [Source:NCBI gene;Acc:100525175]	-	-	-	-	-	-	-
ENSSSCG00000009542	109	92	4825	3946	1.69	1.65	64.01	62.42	1.67	63.215	5.242346922	0	0	TNFSF13B	TNF superfamily member 13b [Source:NCBI gene;Acc:100038026]	Environmental Information Processing;Human Diseases;Environmental Information Processing;Organismal Systems	Signaling molecules and interaction;Immune diseases;Signal transduction;Immune system	ko04060//Cytokine-cytokine receptor interaction;ko05323//Rheumatoid arthritis;ko04064//NF-kappa B signaling pathway;ko04672//Intestinal immune network for IgA production	K05476;K05476;K05476;K05476	GO:0005737//cytoplasm;GO:0016020//membrane;GO:0016021//integral component of membrane;GO:0048471//perinuclear region of cytoplasm	GO:0005164//tumor necrosis factor receptor binding;GO:0005515//protein binding	GO:0001782//B cell homeostasis;GO:0002636//positive regulation of germinal center formation;GO:0006955//immune response;GO:0030890//positive regulation of B cell proliferation;GO:0031295//T cell costimulation;GO:0031296//B cell costimulation;GO:0042102//positive regulation of T cell proliferation;GO:0048305//immunoglobulin secretion;GO:0050776//regulation of immune response
ENSSSCG00000009881	10700	9129	66033	52604	106.93	106.81	567.2	541.89	106.87	554.545	2.375447612	0	0	OAS2	2'-5'-oligoadenylate synthetase 2 [Source:NCBI gene;Acc:595128]	Human Diseases;Human Diseases;Human Diseases;Human Diseases;Human Diseases;Organismal Systems	Infectious diseases;Infectious diseases;Infectious diseases;Infectious diseases;Infectious diseases;Immune system	ko05168//Herpes simplex infection;ko05169//Epstein-Barr virus infection;ko05162//Measles;ko05164//Influenza A;ko05160//Hepatitis C;ko04621//NOD-like receptor signaling pathway	K14216;K14216;K14216;K14216;K14216;K14216	GO:0005634//nucleus;GO:0005654//nucleoplasm;GO:0005829//cytosol;GO:0016020//membrane;GO:0048471//perinuclear region of cytoplasm	GO:0001730//2'-5'-oligoadenylate synthetase activity;GO:0003723//RNA binding;GO:0003725//double-stranded RNA binding;GO:0005524//ATP binding;GO:0016740//transferase activity;GO:0016779//nucleotidyltransferase activity	GO:0006401//RNA catabolic process;GO:0006955//immune response;GO:0009617//response to bacterium;GO:0045071//negative regulation of viral genome replication;GO:0051607//defense response to virus;GO:0060337//type I interferon signaling pathway;GO:0060700//regulation of ribonuclease activity;GO:1903487//regulation of lactation
ENSSSCG00000009921	563	483	9774	8683	17.05	17.22	253.61	269.84	17.135	261.725	3.93303364	0	0	OASL	2'-5'-oligoadenylate synthetase like [Source:NCBI gene;Acc:595119]	Human Diseases	Infectious diseases	ko05165//Human papillomavirus infection	K14608	GO:0005634//nucleus;GO:0005654//nucleoplasm;GO:0005829//cytosol;GO:0016020//membrane	GO:0003723//RNA binding;GO:0003725//double-stranded RNA binding;GO:0005524//ATP binding;GO:0016740//transferase activity	GO:0006955//immune response;GO:0045071//negative regulation of viral genome replication;GO:0051607//defense response to virus;GO:0060700//regulation of ribonuclease activity
ENSSSCG00000010451	5021	5166	173587	126612	59.36	70.99	1760.4	1530.37	65.175	1645.385	4.657962708	0	0	IFIT2	interferon induced protein with tetratricopeptide repeats 2 [Source:NCBI gene;Acc:100155467]	-	-	-	-	GO:0005737//cytoplasm;GO:0005783//endoplasmic reticulum;GO:0005829//cytosol	GO:0003723//RNA binding;GO:0005515//protein binding	GO:0009615//response to virus;GO:0032091//negative regulation of protein binding;GO:0035457//cellular response to interferon-alpha;GO:0043065//positive regulation of apoptotic process;GO:0051607//defense response to virus
ENSSSCG00000010452	21589	20692	279386	218832	437.72	486.08	4720.65	4415.29	461.9	4567.97	3.305900725	0	0	IFIT1	interferon-induced protein with tetratricopeptide repeats 1 [Source:NCBI gene;Acc:100153038]	-	-	-	-	GO:0005737//cytoplasm;GO:0005739//mitochondrion;GO:0005829//cytosol	GO:0003723//RNA binding;GO:0005515//protein binding;GO:0042802//identical protein binding	GO:0008285//negative regulation of cell proliferation;GO:0009615//response to virus;GO:0035457//cellular response to interferon-alpha;GO:0043066//negative regulation of apoptotic process;GO:0050688//regulation of defense response to virus;GO:0051607//defense response to virus;GO:0071357//cellular response to type I interferon;GO:0071360//cellular response to exogenous dsRNA
ENSSSCG00000011495	479	405	7629	5726	2.46	2.42	33.57	30.04	2.44	31.805	3.704300534	0	0	PRICKLE2	prickle planar cell polarity protein 2 [Source:NCBI gene;Acc:100520050]	Environmental Information Processing	Signal transduction	ko04310//Wnt signaling pathway	K04511	GO:0005737//cytoplasm	GO:0008270//zinc ion binding;GO:0046872//metal ion binding	-
ENSSSCG00000011874	6775	6400	76333	57609	49.46	54.39	477.38	429.66	51.925	453.52	3.126664958	0	0	PARP14	poly(ADP-ribose) polymerase family member 14 [Source:NCBI gene;Acc:100153948]	-	-	-	-	GO:0005737//cytoplasm;GO:0005829//cytosol;GO:0005886//plasma membrane	GO:0003676//nucleic acid binding;GO:0003723//RNA binding;GO:0003950//NAD+ ADP-ribosyltransferase activity;GO:0016740//transferase activity;GO:0016757//transferase activity, transferring glycosyl groups;GO:0019899//enzyme binding;GO:1990404//protein ADP-ribosylase activity	GO:0006471//protein ADP-ribosylation;GO:0010629//negative regulation of gene expression;GO:0042531//positive regulation of tyrosine phosphorylation of STAT protein;GO:0042532//negative regulation of tyrosine phosphorylation of STAT protein;GO:0060336//negative regulation of interferon-gamma-mediated signaling pathway;GO:1902216//positive regulation of interleukin-4-mediated signaling pathway
ENSSSCG00000012076	33062	30270	285855	224480	261.81	275.91	1926.99	1811.03	268.86	1869.01	2.797347251	0	0	MX2	Interferon-induced GTP-binding protein Mx2 [Source:UniProtKB/Swiss-Prot;Acc:A7VK00]	Human Diseases;Human Diseases;Human Diseases;Human Diseases	Infectious diseases;Infectious diseases;Infectious diseases;Infectious diseases	ko05165//Human papillomavirus infection;ko05162//Measles;ko05164//Influenza A;ko05160//Hepatitis C	K14754;K14754;K14754;K14754	GO:0005634//nucleus;GO:0005643//nuclear pore;GO:0005737//cytoplasm;GO:0005886//plasma membrane;GO:0014069//postsynaptic density;GO:0015630//microtubule cytoskeleton;GO:0016020//membrane;GO:0030424//axon;GO:0031410//cytoplasmic vesicle;GO:0031966//mitochondrial membrane;GO:0043197//dendritic spine;GO:0044327//dendritic spine head;GO:0045202//synapse;GO:0045211//postsynaptic membrane;GO:0098793//pr…	GO:0000166//nucleotide binding;GO:0003924//GTPase activity;GO:0005525//GTP binding;GO:0008017//microtubule binding	GO:0000266//mitochondrial fission;GO:0002376//immune system process;GO:0009615//response to virus;GO:0016185//synaptic vesicle budding from presynaptic endocytic zone membrane;GO:0031623//receptor internalization;GO:0035455//response to interferon-alpha;GO:0045087//innate immune response;GO:0046822//regulation of nucleocytoplasmic transport;GO:0048285//organelle fission;GO:0050803//regulation of …
ENSSSCG00000013655	3102	2515	27143	22234	46.94	44.14	351.42	343.24	45.54	347.33	2.93110083	0	0	ICAM1	intercellular adhesion molecule 1 [Source:NCBI gene;Acc:396750]	Human Diseases;Environmental Information Processing;Human Diseases;Human Diseases;Human Diseases;Organismal Systems;Human Diseases;Human Diseases;Human Diseases;Organismal Systems;Human Diseases;Environmental Information Processing;Human Diseases;Environmental Information Processing;Human Diseases;Human Diseases	Infectious diseases;Signaling molecules and interaction;Infectious diseases;Immune diseases;Infectious diseases;Immune system;Cardiovascular diseases;Infectious diseases;Infectious diseases;Immune system;Infectious diseases;Signal transduction;Cardiovascular diseases;Signal transduction;Endocrine and metabolic diseases;Infectious diseases	ko05166//HTLV-I infection;ko04514//Cell adhesion molecules (CAMs);ko05169//Epstein-Barr virus infection;ko05323//Rheumatoid arthritis;ko05150//Staphylococcus aureus infection;ko04670//Leukocyte transendothelial migration;ko05416//Viral myocarditis;ko05167//Kaposi sarcoma-associated herpesvirus infection;ko05144//Malaria;ko04650//Natural killer cell mediated cytotoxicity;ko05164//Influenza A;ko040…	K06490;K06490;K06490;K06490;K06490;K06490;K06490;K06490;K06490;K06490;K06490;K06490;K06490;K06490;K06490;K06490	GO:0001772//immunological synapse;GO:0005615//extracellular space;GO:0005623//cell;GO:0005887//integral component of plasma membrane;GO:0009897//external side of plasma membrane;GO:0016020//membrane;GO:0016021//integral component of membrane;GO:0045121//membrane raft;GO:0070062//extracellular exosome	GO:0005178//integrin binding	GO:0002291//T cell activation via T cell receptor contact with antigen bound to MHC molecule on antigen presenting cell;GO:0002457//T cell antigen processing and presentation;GO:0002693//positive regulation of cellular extravasation;GO:0007155//cell adhesion;GO:0007159//leukocyte cell-cell adhesion;GO:0022614//membrane to membrane docking;GO:0033627//cell adhesion mediated by integrin;GO:0044406/…
ENSSSCG00000014277	2012	1876	17755	14443	36.94	39.95	278.34	270.83	38.445	274.585	2.836384932	0	0	IRF1	interferon regulatory factor 1 [Source:NCBI gene;Acc:396611]	Human Diseases;Human Diseases;Environmental Information Processing;Organismal Systems;Organismal Systems	Infectious diseases;Infectious diseases;Signal transduction;Immune system;Endocrine system	ko05165//Human papillomavirus infection;ko05133//Pertussis;ko04668//TNF signaling pathway;ko04625//C-type lectin receptor signaling pathway;ko04917//Prolactin signaling pathway	K09444;K09444;K09444;K09444;K09444	GO:0000790//nuclear chromatin;GO:0005634//nucleus;GO:0005737//cytoplasm	GO:0000978//RNA polymerase II proximal promoter sequence-specific DNA binding;GO:0001228//DNA-binding transcription activator activity, RNA polymerase II-specific;GO:0003677//DNA binding;GO:0003700//DNA-binding transcription factor activity;GO:0043565//sequence-specific DNA binding;GO:0044212//transcription regulatory region DNA binding	GO:0006355//regulation of transcription, DNA-templated;GO:0006915//apoptotic process;GO:0007050//cell cycle arrest;GO:0008285//negative regulation of cell proliferation;GO:0010468//regulation of gene expression;GO:0032481//positive regulation of type I interferon production;GO:0032728//positive regulation of interferon-beta production;GO:0034124//regulation of MyD88-dependent toll-like receptor s…
ENSSSCG00000014997	445	429	11173	8829	5.77	6.45	124.03	116.86	6.11	120.445	4.301058314	0	0	-	caspase-13 [Source:NCBI gene;Acc:100522887]	Human Diseases;Human Diseases;Human Diseases;Organismal Systems	Infectious diseases;Infectious diseases;Infectious diseases;Immune system	ko05131//Shigellosis;ko05132//Salmonella infection;ko05130//Pathogenic Escherichia coli infection;ko04621//NOD-like receptor signaling pathway	K04394;K04394;K04394;K04394	GO:0005737//cytoplasm;GO:0072557//IPAF inflammasome complex;GO:0072559//NLRP3 inflammasome complex;GO:0097169//AIM2 inflammasome complex	GO:0004197//cysteine-type endopeptidase activity;GO:0008233//peptidase activity;GO:0008234//cysteine-type peptidase activity;GO:0016787//hydrolase activity;GO:0097199//cysteine-type endopeptidase activity involved in apoptotic signaling pathway	GO:0006508//proteolysis;GO:0006915//apoptotic process;GO:0006919//activation of cysteine-type endopeptidase activity involved in apoptotic process;GO:0042981//regulation of apoptotic process;GO:0050727//regulation of inflammatory response;GO:0097190//apoptotic signaling pathway
ENSSSCG00000015140	25022	21666	138811	121163	442.56	444.32	2101.67	2187.6	443.44	2144.635	2.273921315	0	0	HSPA8	heat shock protein family A (Hsp70) member 8 [Source:NCBI gene;Acc:100511890]	Environmental Information Processing;Cellular Processes;Human Diseases;Genetic Information Processing;Human Diseases;Organismal Systems;Genetic Information Processing;Human Diseases;Organismal Systems;Organismal Systems	Signal transduction;Transport and catabolism;Infectious diseases;Folding, sorting and degradation;Infectious diseases;Endocrine system;Transcription;Infectious diseases;Immune system;Aging	ko04010//MAPK signaling pathway;ko04144//Endocytosis;ko05162//Measles;ko04141//Protein processing in endoplasmic reticulum;ko05134//Legionellosis;ko04915//Estrogen signaling pathway;ko03040//Spliceosome;ko05145//Toxoplasmosis;ko04612//Antigen processing and presentation;ko04213//Longevity regulating pathway - multiple species	K03283;K03283;K03283;K03283;K03283;K03283;K03283;K03283;K03283;K03283	GO:0005634//nucleus;GO:0005737//cytoplasm;GO:0005764//lysosome;GO:0005776//autophagosome;GO:0005829//cytosol;GO:0005886//plasma membrane;GO:0030424//axon;GO:0030425//dendrite;GO:0043195//terminal bouton;GO:0099523//presynaptic cytosol;GO:0099524//postsynaptic cytosol	GO:0000166//nucleotide binding;GO:0005524//ATP binding;GO:0016887//ATPase activity;GO:0031072//heat shock protein binding;GO:0042623//ATPase activity, coupled;GO:0044183//protein binding involved in protein folding;GO:0051082//unfolded protein binding;GO:0051787//misfolded protein binding;GO:1990833//clathrin-uncoating ATPase activity	GO:0006986//response to unfolded protein;GO:0008088//axo-dendritic transport;GO:0016192//vesicle-mediated transport;GO:0034620//cellular response to unfolded protein;GO:0042026//protein refolding;GO:0051085//chaperone cofactor-dependent protein refolding;GO:0061738//late endosomal microautophagy;GO:0061740//protein targeting to lysosome involved in chaperone-mediated autophagy;GO:0061741//chapero…
ENSSSCG00000015299	72	59	16354	12858	0.67	0.64	130.96	122.77	0.655	126.865	7.597583486	0	0	STEAP4	STEAP4 metalloreductase [Source:NCBI gene;Acc:100310802]	-	-	-	-	GO:0005654//nucleoplasm;GO:0005768//endosome;GO:0005886//plasma membrane;GO:0016020//membrane;GO:0016021//integral component of membrane	GO:0008823//cupric reductase activity;GO:0009055//electron transfer activity;GO:0020037//heme binding;GO:0052851//ferric-chelate reductase (NADPH) activity;GO:0071949//FAD binding	GO:0015677//copper ion import;GO:0022900//electron transport chain;GO:0045444//fat cell differentiation;GO:0055114//oxidation-reduction process;GO:0070207//protein homotrimerization
ENSSSCG00000017420	734	763	11415	8839	12.84	15.43	170.49	157.43	14.135	163.96	3.536000107	0	0	CNP	2',3'-cyclic nucleotide 3' phosphodiesterase [Source:NCBI gene;Acc:100511587]	-	-	-	-	GO:0005615//extracellular space;GO:0005654//nucleoplasm;GO:0005737//cytoplasm;GO:0005829//cytosol;GO:0016020//membrane;GO:0042470//melanosome;GO:0043209//myelin sheath	GO:0003723//RNA binding;GO:0004113//2',3'-cyclic-nucleotide 3'-phosphodiesterase activity;GO:0016787//hydrolase activity	GO:0007409//axonogenesis;GO:0008344//adult locomotory behavior;GO:0009214//cyclic nucleotide catabolic process;GO:0009636//response to toxic substance;GO:0048709//oligodendrocyte differentiation
ENSSSCG00000017705	1056	868	11791	9763	42.74	40.74	408.26	403.06	41.74	405.66	3.280768547	0	0	CCL5	C-C motif chemokine ligand 5 [Source:NCBI gene;Acc:396613]	Human Diseases;Environmental Information Processing;Human Diseases;Human Diseases;Human Diseases;Organismal Systems;Human Diseases;Human Diseases;Organismal Systems;Environmental Information Processing;Organismal Systems;Environmental Information Processing;Human Diseases;Organismal Systems;Human Diseases	Infectious diseases;Signaling molecules and interaction;Infectious diseases;Infectious diseases;Immune diseases;Immune system;Infectious diseases;Infectious diseases;Immune system;Signal transduction;Immune system;Signaling molecules and interaction;Infectious diseases;Immune system;Neurodegenerative diseases	ko05168//Herpes simplex infection;ko04060//Cytokine-cytokine receptor interaction;ko05131//Shigellosis;ko05163//Human cytomegalovirus infection;ko05323//Rheumatoid arthritis;ko04062//Chemokine signaling pathway;ko05164//Influenza A;ko05142//Chagas disease (American trypanosomiasis);ko04621//NOD-like receptor signaling pathway;ko04668//TNF signaling pathway;ko04620//Toll-like receptor signaling pa…	K12499;K12499;K12499;K12499;K12499;K12499;K12499;K12499;K12499;K12499;K12499;K12499;K12499;K12499;K12499	GO:0005576//extracellular region;GO:0005615//extracellular space;GO:0005623//cell;GO:0005737//cytoplasm	GO:0004435//phosphatidylinositol phospholipase C activity;GO:0004672//protein kinase activity;GO:0005125//cytokine activity;GO:0008009//chemokine activity;GO:0016004//phospholipase activator activity;GO:0030298//receptor signaling protein tyrosine kinase activator activity;GO:0031726//CCR1 chemokine receptor binding;GO:0031730//CCR5 chemokine receptor binding;GO:0042056//chemoattractant activity;…	GO:0000165//MAPK cascade;GO:0002548//monocyte chemotaxis;GO:0006816//calcium ion transport;GO:0006874//cellular calcium ion homeostasis;GO:0006887//exocytosis;GO:0006935//chemotaxis;GO:0006954//inflammatory response;GO:0006955//immune response;GO:0007159//leukocyte cell-cell adhesion;GO:0007186//G protein-coupled receptor signaling pathway;GO:0007267//cell-cell signaling;GO:0009636//response to t…
ENSSSCG00000020906	1803	1570	39353	26055	19.9	20.12	371.73	293.26	20.01	332.495	4.054539573	0	0	GHSR	TNF superfamily member 10 [Source:NCBI gene;Acc:406191]	Environmental Information Processing;Environmental Information Processing;Organismal Systems	Signaling molecules and interaction;Signal transduction;Endocrine system	ko04080//Neuroactive ligand-receptor interaction;ko04024//cAMP signaling pathway;ko04935//Growth hormone synthesis, secretion and action	K04284;K04284;K04284	GO:0005615//extracellular space;GO:0005886//plasma membrane;GO:0009986//cell surface;GO:0016020//membrane;GO:0016021//integral component of membrane;GO:0043005//neuron projection;GO:0045121//membrane raft	GO:0001616//growth hormone secretagogue receptor activity;GO:0004930//G protein-coupled receptor activity;GO:0005125//cytokine activity;GO:0005164//tumor necrosis factor receptor binding;GO:0005515//protein binding;GO:0016520//growth hormone-releasing hormone receptor activity;GO:0046872//metal ion binding	GO:0006955//immune response;GO:0007165//signal transduction;GO:0007186//G protein-coupled receptor signaling pathway;GO:0008154//actin polymerization or depolymerization;GO:0008343//adult feeding behavior;GO:0009725//response to hormone;GO:0009755//hormone-mediated signaling pathway;GO:0030252//growth hormone secretion;GO:0032094//response to food;GO:0032100//positive regulation of appetite;GO:00…
ENSSSCG00000020970	122	96	5489	4184	4.95	4.22	193.07	178.24	4.585	185.655	5.339558626	0	0	IL6	interleukin 6 [Source:NCBI gene;Acc:399500]	Human Diseases;Human Diseases;Human Diseases;Environmental Information Processing;Human Diseases;Environmental Information Processing;Human Diseases;Human Diseases;Human Diseases;Human Diseases;Human Diseases;Human Diseases;Human Diseases;Human Diseases;Human Diseases;Human Diseases;Human Diseases;Human Diseases;Human Diseases;Human Diseases;Human Diseases;Environmental Information Processing;Hum…	Cancers;Infectious diseases;Neurodegenerative diseases;Signal transduction;Infectious diseases;Signaling molecules and interaction;Infectious diseases;Infectious diseases;Infectious diseases;Immune diseases;Cancers;Infectious diseases;Infectious diseases;Infectious diseases;Infectious diseases;Infectious diseases;Infectious diseases;Infectious disease: bacterial;Endocrine and metabolic diseases;I…	ko05200//Pathways in cancer;ko05168//Herpes simplex infection;ko05010//Alzheimer disease;ko04151//PI3K-Akt signaling pathway;ko05166//HTLV-I infection;ko04060//Cytokine-cytokine receptor interaction;ko05152//Tuberculosis;ko05169//Epstein-Barr virus infection;ko05163//Human cytomegalovirus infection;ko05323//Rheumatoid arthritis;ko05202//Transcriptional misregulation in cancers;ko05132//Salmonella…	K05405;K05405;K05405;K05405;K05405;K05405;K05405;K05405;K05405;K05405;K05405;K05405;K05405;K05405;K05405;K05405;K05405;K05405;K05405;K05405;K05405;K05405;K05405;K05405;K05405;K05405;K05405;K05405;K05405;K05405;K05405;K05405;K05405;K05405;K05405;K05405;K05405;K05405;K05405;K05405;K05405;K05405;K05405;K05405;K05405;K05405;K05405	GO:0005576//extracellular region;GO:0005615//extracellular space;GO:0005896//interleukin-6 receptor complex	GO:0005125//cytokine activity;GO:0005138//interleukin-6 receptor binding;GO:0008083//growth factor activity	GO:0001781//neutrophil apoptotic process;GO:0002384//hepatic immune response;GO:0002675//positive regulation of acute inflammatory response;GO:0006954//inflammatory response;GO:0006955//immune response;GO:0007165//signal transduction;GO:0008284//positive regulation of cell proliferation;GO:0010574//regulation of vascular endothelial growth factor production;GO:0010575//positive regulation of vasc…
ENSSSCG00000021902	3599	3053	34425	32843	42.94	42.24	351.37	399.7	42.59	375.535	3.140360739	0	0	GABRP	gamma-aminobutyric acid type A receptor subunit pi [Source:NCBI gene;Acc:100525792]	Environmental Information Processing;Organismal Systems;Organismal Systems;Human Diseases;Human Diseases	Signaling molecules and interaction;Nervous system;Nervous system;Substance dependence;Substance dependence	ko04080//Neuroactive ligand-receptor interaction;ko04723//Retrograde endocannabinoid signaling;ko04727//GABAergic synapse;ko05032//Morphine addiction;ko05033//Nicotine addiction	K05189;K05189;K05189;K05189;K05189	GO:0005886//plasma membrane;GO:0016020//membrane;GO:0016021//integral component of membrane	GO:0004888//transmembrane signaling receptor activity;GO:0004890//GABA-A receptor activity;GO:0005216//ion channel activity;GO:0005230//extracellular ligand-gated ion channel activity	GO:0006811//ion transport;GO:0034220//ion transmembrane transport
ENSSSCG00000023178	644	600	11177	9502	11.69	12.62	173.51	175.88	12.155	174.695	3.845216519	0	0	BATF2	basic leucine zipper ATF-like transcription factor 2 [Source:NCBI gene;Acc:100515875]	Human Diseases	Cancer: overview	ko05235//PD-L1 expression and PD-1 checkpoint pathway in cancer	K09034	GO:0005634//nucleus	GO:0000978//RNA polymerase II proximal promoter sequence-specific DNA binding;GO:0000981//DNA-binding transcription factor activity, RNA polymerase II-specific;GO:0003677//DNA binding;GO:0003700//DNA-binding transcription factor activity	GO:0006355//regulation of transcription, DNA-templated;GO:0006357//regulation of transcription by RNA polymerase II
ENSSSCG00000024973	6680	6139	134225	106559	85.54	91.02	1475.69	1394.41	88.28	1435.05	4.022870564	0	0	-	guanylate binding protein 1, interferon-inducible [Source:NCBI gene;Acc:100151938]	Organismal Systems	Immune system	ko04621//NOD-like receptor signaling pathway	K20897	GO:0020005//symbiont-containing vacuole membrane;GO:0031410//cytoplasmic vesicle	GO:0000166//nucleotide binding;GO:0003924//GTPase activity;GO:0005525//GTP binding	GO:0042832//defense response to protozoan;GO:0050830//defense response to Gram-positive bacterium;GO:0071346//cellular response to interferon-gamma
ENSSSCG00000026454	103	88	4330	3259	1.56	1.54	56.04	50.29	1.55	53.165	5.100136671	0	0	PMAIP1	phorbol-12-myristate-13-acetate-induced protein 1 [Source:NCBI gene;Acc:397278]	Human Diseases;Human Diseases;Cellular Processes;Human Diseases;Cellular Processes;Human Diseases;Cellular Processes	Cancers;Cancers;Cell growth and death;Cancers;Cell growth and death;Drug resistance;Cell growth and death	ko05200//Pathways in cancer;ko05203//Viral carcinogenesis;ko04210//Apoptosis;ko05210//Colorectal cancer;ko04115//p53 signaling pathway;ko01524//Platinum drug resistance;ko04215//Apoptosis - multiple species	K10131;K10131;K10131;K10131;K10131;K10131;K10131	GO:0005739//mitochondrion	-	GO:0001836//release of cytochrome c from mitochondria;GO:0006915//apoptotic process;GO:0006919//activation of cysteine-type endopeptidase activity involved in apoptotic process;GO:0006974//cellular response to DNA damage stimulus
ENSSSCG00000027529	3076	2790	27825	22600	32.27	34.09	214.26	207.69	33.18	210.975	2.668686262	0	0	BIRC3	baculoviral IAP repeat-containing protein 2 [Source:NCBI gene;Acc:100622859]	Human Diseases;Human Diseases;Environmental Information Processing;Human Diseases;Cellular Processes;Cellular Processes;Genetic Information Processing;Organismal Systems;Cellular Processes;Environmental Information Processing;Human Diseases;Environmental Information Processing;Human Diseases;Human Diseases;Organismal Systems;Cellular Processes	Cancers;Infectious diseases;Signal transduction;Infectious diseases;Cellular community - eukaryotes;Cell growth and death;Folding, sorting and degradation;Immune system;Cell growth and death;Signal transduction;Infectious diseases;Signal transduction;Cancers;Drug resistance;Immune system;Cell growth and death	ko05200//Pathways in cancer;ko05168//Herpes simplex infection;ko04390//Hippo signaling pathway;ko05132//Salmonella infection;ko04510//Focal adhesion;ko04217//Necroptosis;ko04120//Ubiquitin mediated proteolysis;ko04621//NOD-like receptor signaling pathway;ko04210//Apoptosis;ko04064//NF-kappa B signaling pathway;ko05145//Toxoplasmosis;ko04668//TNF signaling pathway;ko05222//Small cell lung cancer;k…	K16060;K16060;K16060;K16060;K16060;K16060;K16060;K16060;K16060;K16060;K16060;K16060;K16060;K16060;K16060;K16060	-	-	GO:0042981//regulation of apoptotic process
ENSSSCG00000027806	1676	1325	18602	14613	19.1	18.11	179.54	167.72	18.605	173.63	3.222253944	0	0	SAMHD1	SAM and HD domain containing deoxynucleoside triphosphate triphosphohydrolase 1 [Source:NCBI gene;Acc:100154500]	Human Diseases	Infectious disease: viral	ko05170//Human immunodeficiency virus 1 infection	K22544	GO:0005634//nucleus;GO:0005654//nucleoplasm;GO:0005886//plasma membrane;GO:0035861//site of double-strand break;GO:0097197//tetraspanin-enriched microdomain	GO:0003676//nucleic acid binding;GO:0003697//single-stranded DNA binding;GO:0003723//RNA binding;GO:0004540//ribonuclease activity;GO:0005515//protein binding;GO:0008270//zinc ion binding;GO:0008832//dGTPase activity;GO:0016787//hydrolase activity;GO:0016793//triphosphoric monoester hydrolase activity;GO:0032567//dGTP binding;GO:0042802//identical protein binding	GO:0000724//double-strand break repair via homologous recombination;GO:0006203//dGTP catabolic process;GO:0006974//cellular response to DNA damage stimulus;GO:0009264//deoxyribonucleotide catabolic process;GO:0016446//somatic hypermutation of immunoglobulin genes;GO:0045088//regulation of innate immune response;GO:0046061//dATP catabolic process;GO:0051289//protein homotetramerization;GO:0051607/…
ENSSSCG00000030108	12097	10527	78024	61902	67.21	67.83	370.89	350.85	67.52	360.87	2.418092404	0	0	ZNFX1	zinc finger NFX1-type containing 1 [Source:NCBI gene;Acc:100624243]	-	-	-	-	GO:0000775//chromosome, centromeric region;GO:0005634//nucleus;GO:0031380//nuclear RNA-directed RNA polymerase complex	GO:0003700//DNA-binding transcription factor activity;GO:0003723//RNA binding;GO:0008270//zinc ion binding	GO:0006355//regulation of transcription, DNA-templated;GO:0030702//chromatin silencing at centromere;GO:0031048//chromatin silencing by small RNA
ENSSSCG00000030408	6547	6945	111400	81680	63.26	78.53	937.5	819.28	70.895	878.39	3.631105843	0	0	DDX58	DExD/H-box helicase 58 [Source:NCBI gene;Acc:396723]	Human Diseases;Human Diseases;Human Diseases;Human Diseases;Human Diseases;Human Diseases;Environmental Information Processing;Organismal Systems;Organismal Systems	Infectious diseases;Infectious diseases;Infectious diseases;Infectious diseases;Infectious diseases;Infectious diseases;Signal transduction;Immune system;Immune system	ko05168//Herpes simplex infection;ko05169//Epstein-Barr virus infection;ko05162//Measles;ko05161//Hepatitis B;ko05164//Influenza A;ko05160//Hepatitis C;ko04064//NF-kappa B signaling pathway;ko04622//RIG-I-like receptor signaling pathway;ko04623//Cytosolic DNA-sensing pathway	K12646;K12646;K12646;K12646;K12646;K12646;K12646;K12646;K12646	GO:0005737//cytoplasm;GO:0005829//cytosol;GO:0005886//plasma membrane;GO:0005923//bicellular tight junction;GO:0015629//actin cytoskeleton;GO:0032587//ruffle membrane;GO:1990904//ribonucleoprotein complex	GO:0003676//nucleic acid binding;GO:0003690//double-stranded DNA binding;GO:0003725//double-stranded RNA binding;GO:0003727//single-stranded RNA binding;GO:0005524//ATP binding;GO:0008270//zinc ion binding;GO:0031625//ubiquitin protein ligase binding;GO:0042802//identical protein binding;GO:0046872//metal ion binding	GO:0002230//positive regulation of defense response to virus by host;GO:0002735//positive regulation of myeloid dendritic cell cytokine production;GO:0009597//detection of virus;GO:0009615//response to virus;GO:0010628//positive regulation of gene expression;GO:0030334//regulation of cell migration;GO:0032725//positive regulation of granulocyte macrophage colony-stimulating factor production;GO:0…
ENSSSCG00000030801	3765	3296	56202	41156	35.48	37.42	502.07	446.92	36.45	474.495	3.702402165	0	0	-	guanylate-binding protein 6-like [Source:NCBI gene;Acc:102161784]	-	-	-	-	GO:0016020//membrane;GO:0016021//integral component of membrane;GO:0020005//symbiont-containing vacuole membrane;GO:0031410//cytoplasmic vesicle	GO:0000166//nucleotide binding;GO:0003924//GTPase activity;GO:0005525//GTP binding	GO:0042832//defense response to protozoan;GO:0050830//defense response to Gram-positive bacterium;GO:0071346//cellular response to interferon-gamma
ENSSSCG00000032474	1465	1380	191576	149785	41.55	45.38	4648.31	4333.36	43.465	4490.835	6.690985761	0	0	CXCL10	C-X-C motif chemokine ligand 10 [Source:NCBI gene;Acc:494019]	Environmental Information Processing;Human Diseases;Organismal Systems;Human Diseases;Human Diseases;Environmental Information Processing;Organismal Systems;Organismal Systems;Environmental Information Processing;Organismal Systems;Organismal Systems	Signaling molecules and interaction;Infectious diseases;Immune system;Infectious diseases;Infectious diseases;Signal transduction;Immune system;Immune system;Signaling molecules and interaction;Immune system;Immune system	ko04060//Cytokine-cytokine receptor interaction;ko05169//Epstein-Barr virus infection;ko04062//Chemokine signaling pathway;ko05164//Influenza A;ko05160//Hepatitis C;ko04668//TNF signaling pathway;ko04620//Toll-like receptor signaling pathway;ko04657//IL-17 signaling pathway;ko04061//Viral protein interaction with cytokine and cytokine receptor;ko04622//RIG-I-like receptor signaling pathway;ko0462…	K12671;K12671;K12671;K12671;K12671;K12671;K12671;K12671;K12671;K12671;K12671	GO:0005576//extracellular region;GO:0005615//extracellular space;GO:0005623//cell;GO:0009897//external side of plasma membrane	GO:0005125//cytokine activity;GO:0008009//chemokine activity;GO:0008201//heparin binding;GO:0042056//chemoattractant activity;GO:0045236//CXCR chemokine receptor binding;GO:0048248//CXCR3 chemokine receptor binding	GO:0006935//chemotaxis;GO:0006952//defense response;GO:0006954//inflammatory response;GO:0006955//immune response;GO:0007186//G protein-coupled receptor signaling pathway;GO:0007189//adenylate cyclase-activating G protein-coupled receptor signaling pathway;GO:0009617//response to bacterium;GO:0010818//T cell chemotaxis;GO:0010819//regulation of T cell chemotaxis;GO:0016525//negative regulation of…
ENSSSCG00000032777	109	88	6786	5121	1.76	1.64	93.48	84.12	1.7	88.8	5.706953025	0	0	CXCL9	C-X-C motif chemokine ligand 9 [Source:NCBI gene;Acc:100135681]	Environmental Information Processing;Organismal Systems;Organismal Systems;Environmental Information Processing	Signaling molecules and interaction;Immune system;Immune system;Signaling molecules and interaction	ko04060//Cytokine-cytokine receptor interaction;ko04062//Chemokine signaling pathway;ko04620//Toll-like receptor signaling pathway;ko04061//Viral protein interaction with cytokine and cytokine receptor	K05416;K05416;K05416;K05416	GO:0005576//extracellular region;GO:0005615//extracellular space;GO:0005623//cell;GO:0009897//external side of plasma membrane	GO:0005125//cytokine activity;GO:0008009//chemokine activity;GO:0045236//CXCR chemokine receptor binding;GO:0048248//CXCR3 chemokine receptor binding	GO:0006935//chemotaxis;GO:0006952//defense response;GO:0006954//inflammatory response;GO:0006955//immune response;GO:0007189//adenylate cyclase-activating G protein-coupled receptor signaling pathway;GO:0009617//response to bacterium;GO:0030593//neutrophil chemotaxis;GO:0030595//leukocyte chemotaxis;GO:0042127//regulation of cell proliferation;GO:0045663//positive regulation of myoblast different…
ENSSSCG00000033089	2430	2248	102248	69269	11.38	12.18	404.01	324.47	11.78	364.24	4.95047792	0	0	-	interferon-induced very large GTPase 1-like [Source:NCBI gene;Acc:110255360]	-	-	-	-	-	GO:0005525//GTP binding	-
ENSSSCG00000035078	687	653	11080	9773	27.09	25.13	341.5	345.24	26.11	343.37	3.717089635	0	0	CD40	CD40 molecule [Source:NCBI gene;Acc:397395]	Human Diseases;Environmental Information Processing;Environmental Information Processing;Human Diseases;Human Diseases;Human Diseases;Human Diseases;Human Diseases;Environmental Information Processing;Human Diseases;Organismal Systems;Human Diseases;Organismal Systems;Human Diseases;Human Diseases;Human Diseases	Infectious diseases;Signaling molecules and interaction;Signaling molecules and interaction;Infectious diseases;Cancers;Cardiovascular diseases;Infectious diseases;Immune diseases;Signal transduction;Infectious diseases;Immune system;Immune diseases;Immune system;Immune diseases;Immune diseases;Immune diseases	ko05166//HTLV-I infection;ko04514//Cell adhesion molecules (CAMs);ko04060//Cytokine-cytokine receptor interaction;ko05169//Epstein-Barr virus infection;ko05202//Transcriptional misregulation in cancers;ko05416//Viral myocarditis;ko05144//Malaria;ko05322//Systemic lupus erythematosus;ko04064//NF-kappa B signaling pathway;ko05145//Toxoplasmosis;ko04620//Toll-like receptor signaling pathway;ko05320/…	K03160;K03160;K03160;K03160;K03160;K03160;K03160;K03160;K03160;K03160;K03160;K03160;K03160;K03160;K03160;K03160	GO:0005623//cell;GO:0005886//plasma membrane;GO:0009897//external side of plasma membrane;GO:0009986//cell surface;GO:0016020//membrane;GO:0016021//integral component of membrane;GO:0035631//CD40 receptor complex;GO:0043231//intracellular membrane-bounded organelle	GO:0005515//protein binding;GO:0019899//enzyme binding;GO:0031625//ubiquitin protein ligase binding;GO:0038023//signaling receptor activity	GO:0001934//positive regulation of protein phosphorylation;GO:0002376//immune system process;GO:0002768//immune response-regulating cell surface receptor signaling pathway;GO:0006874//cellular calcium ion homeostasis;GO:0023035//CD40 signaling pathway;GO:0030890//positive regulation of B cell proliferation;GO:0032735//positive regulation of interleukin-12 production;GO:0042113//B cell activation;…
ENSSSCG00000035420	1253	1205	18582	15213	11.12	12.4	141.03	137.67	11.76	139.35	3.566753037	0	0	HES4	hes family bHLH transcription factor 4 [Source:NCBI gene;Acc:100739264]	Human Diseases	Infectious diseases	ko05165//Human papillomavirus infection	K09089	GO:0005634//nucleus	GO:0000977//RNA polymerase II regulatory region sequence-specific DNA binding;GO:0001227//DNA-binding transcription repressor activity, RNA polymerase II-specific;GO:0003677//DNA binding;GO:0046983//protein dimerization activity;GO:0070888//E-box binding;GO:0071820//N-box binding	GO:0000122//negative regulation of transcription by RNA polymerase II;GO:0006355//regulation of transcription, DNA-templated;GO:0009952//anterior/posterior pattern specification;GO:0030154//cell differentiation;GO:0045665//negative regulation of neuron differentiation
ENSSSCG00000037572	1144	1001	10200	8283	28.8	29.22	219.67	212.69	29.01	216.18	2.897610857	0	0	EPSTI1	epithelial stromal interaction 1 [Source:NCBI gene;Acc:100625050]	-	-	-	-	-	-	-
ENSSSCG00000038185	2143	1770	23897	17039	20.85	20.06	198.34	168.54	20.455	183.44	3.164782818	0	0	EREG	epiregulin [Source:NCBI gene;Acc:100620969]	Environmental Information Processing;Environmental Information Processing;Human Diseases;Environmental Information Processing	Signal transduction;Signal transduction;Cancers;Signal transduction	ko04151//PI3K-Akt signaling pathway;ko04010//MAPK signaling pathway;ko05210//Colorectal cancer;ko04012//ErbB signaling pathway	K09784;K09784;K09784;K09784	GO:0005615//extracellular space;GO:0016020//membrane;GO:0016021//integral component of membrane	GO:0005154//epidermal growth factor receptor binding;GO:0008083//growth factor activity	GO:0007173//epidermal growth factor receptor signaling pathway;GO:0008284//positive regulation of cell proliferation
ENSSSCG00000040575	3354	3622	51301	42521	215.6	269.99	2821.29	2788.22	242.795	2804.755	3.530064138	0	0	ISG15	ISG15 ubiquitin like modifier [Source:NCBI gene;Acc:100145895]	Human Diseases;Human Diseases;Organismal Systems	Infectious diseases;Infectious diseases;Immune system	ko05165//Human papillomavirus infection;ko05169//Epstein-Barr virus infection;ko04622//RIG-I-like receptor signaling pathway	K12159;K12159;K12159	GO:0005576//extracellular region;GO:0005634//nucleus;GO:0005737//cytoplasm	GO:0005178//integrin binding;GO:0005515//protein binding;GO:0031386//protein tag;GO:0031625//ubiquitin protein ligase binding	GO:0007229//integrin-mediated signaling pathway;GO:0009617//response to bacterium;GO:0019941//modification-dependent protein catabolic process;GO:0030501//positive regulation of bone mineralization;GO:0031397//negative regulation of protein ubiquitination;GO:0032020//ISG15-protein conjugation;GO:0032649//regulation of interferon-gamma production;GO:0034340//response to type I interferon;GO:004274…
ENSSSCG00000038562	232	230	4310	3747	4.13	4.75	65.68	68.08	4.44	66.88	3.912943266	8.71E-305	2.96E-302	RND1	Rho family GTPase 1 [Source:NCBI gene;Acc:100737739]	Organismal Systems	Development	ko04360//Axon guidance	K07531	GO:0005737//cytoplasm;GO:0005886//plasma membrane;GO:0005912//adherens junction;GO:0005938//cell cortex;GO:0015629//actin cytoskeleton;GO:0031410//cytoplasmic vesicle;GO:0032153//cell division site;GO:0043231//intracellular membrane-bounded organelle	GO:0000166//nucleotide binding;GO:0003924//GTPase activity;GO:0005102//signaling receptor binding;GO:0005525//GTP binding;GO:0019901//protein kinase binding	GO:0007015//actin filament organization;GO:0007162//negative regulation of cell adhesion;GO:0007163//establishment or maintenance of cell polarity;GO:0007264//small GTPase mediated signal transduction;GO:0007266//Rho protein signal transduction;GO:0008360//regulation of cell shape;GO:0016322//neuron remodeling;GO:0030334//regulation of cell migration;GO:0030950//establishment or maintenance of ac…
ENSSSCG00000006862	4056	4303	44403	40966	67.61	83.17	633.2	696.56	75.39	664.88	3.140648904	1.31E-300	4.33E-298	VCAM1	vascular cell adhesion molecule 1 [Source:NCBI gene;Acc:396925]	Environmental Information Processing;Organismal Systems;Human Diseases;Environmental Information Processing;Human Diseases;Environmental Information Processing;Human Diseases;Human Diseases	Signaling molecules and interaction;Immune system;Infectious diseases;Signal transduction;Cardiovascular diseases;Signal transduction;Endocrine and metabolic diseases;Infectious diseases	ko04514//Cell adhesion molecules (CAMs);ko04670//Leukocyte transendothelial migration;ko05144//Malaria;ko04064//NF-kappa B signaling pathway;ko05418//Fluid shear stress and atherosclerosis;ko04668//TNF signaling pathway;ko04933//AGE-RAGE signaling pathway in diabetic complications;ko05143//African trypanosomiasis	K06527;K06527;K06527;K06527;K06527;K06527;K06527;K06527	GO:0005887//integral component of plasma membrane;GO:0016020//membrane;GO:0016021//integral component of membrane	GO:0005178//integrin binding	GO:0007155//cell adhesion;GO:0098609//cell-cell adhesion
ENSSSCG00000033453	1024	1050	10602	9194	27.7	33.02	244.79	254.29	30.36	249.54	3.039027395	4.04E-293	1.31E-290	BST2	bone marrow stromal cell antigen 2 [Source:NCBI gene;Acc:100302088]	Human Diseases;Human Diseases	Infectious diseases;Infectious disease: viral	ko05168//Herpes simplex infection;ko05170//Human immunodeficiency virus 1 infection	K06731;K06731	GO:0005794//Golgi apparatus;GO:0009986//cell surface;GO:0016020//membrane;GO:0016021//integral component of membrane	GO:0008191//metalloendopeptidase inhibitor activity	GO:0010951//negative regulation of endopeptidase activity;GO:0045087//innate immune response;GO:0051607//defense response to virus
ENSSSCG00000032360	311	267	4832	3722	2.1	2.09	27.88	25.61	2.095	26.745	3.674247055	2.74E-291	8.72E-289	PANX1	pannexin 1 [Source:NCBI gene;Acc:100738603]	Organismal Systems	Immune system	ko04621//NOD-like receptor signaling pathway	K03443	GO:0005783//endoplasmic reticulum;GO:0005886//plasma membrane;GO:0005921//gap junction;GO:0016020//membrane;GO:0016021//integral component of membrane;GO:0030054//cell junction;GO:0032059//bleb	GO:0003779//actin binding;GO:0005102//signaling receptor binding;GO:0005262//calcium channel activity;GO:0015267//channel activity;GO:0022829//wide pore channel activity;GO:0022840//leak channel activity;GO:0051015//actin filament binding	GO:0002931//response to ischemia;GO:0006811//ion transport;GO:0006812//cation transport;GO:0006816//calcium ion transport;GO:0007267//cell-cell signaling;GO:0033198//response to ATP;GO:0050715//positive regulation of cytokine secretion;GO:0050716//positive regulation of interleukin-1 secretion;GO:0050717//positive regulation of interleukin-1 alpha secretion;GO:0050718//positive regulation of inte…
ENSSSCG00000011000	4093	3936	29308	23616	72.59	80.95	444.68	427.24	76.77	435.96	2.505581218	2.87E-289	8.92E-287	DNAJA1	DnaJ heat shock protein family (Hsp40) member A1 [Source:NCBI gene;Acc:100512008]	Genetic Information Processing	Folding, sorting and degradation	ko04141//Protein processing in endoplasmic reticulum	K09502	GO:0005829//cytosol;GO:0015630//microtubule cytoskeleton;GO:0016020//membrane	GO:0001664//G protein-coupled receptor binding;GO:0001671//ATPase activator activity;GO:0005524//ATP binding;GO:0030544//Hsp70 protein binding;GO:0030957//Tat protein binding;GO:0031072//heat shock protein binding;GO:0031625//ubiquitin protein ligase binding;GO:0046872//metal ion binding;GO:0050750//low-density lipoprotein particle receptor binding;GO:0051082//unfolded protein binding;GO:0051087/…	GO:0006457//protein folding;GO:0009408//response to heat;GO:0031397//negative regulation of protein ubiquitination;GO:0032781//positive regulation of ATPase activity;GO:0043065//positive regulation of apoptotic process;GO:0043066//negative regulation of apoptotic process;GO:0043508//negative regulation of JUN kinase activity;GO:0051223//regulation of protein transport;GO:0070585//protein localiza…
ENSSSCG00000040317	4592	3944	25612	22555	61.2	63.21	294.76	313.64	62.205	304.2	2.2899177	6.18E-287	1.88E-284	SOD2	superoxide dismutase 2 [Source:NCBI gene;Acc:100154319]	Human Diseases;Environmental Information Processing;Organismal Systems;Organismal Systems;Cellular Processes;Environmental Information Processing;Organismal Systems	Neurodegenerative diseases;Signal transduction;Aging;Aging;Transport and catabolism;Signal transduction;Aging	ko05016//Huntington disease;ko04068//FoxO signaling pathway;ko04212//Longevity regulating pathway - worm;ko04211//Longevity regulating pathway - mammal;ko04146//Peroxisome;ko04013//MAPK signaling pathway - fly;ko04213//Longevity regulating pathway - multiple species	K04564;K04564;K04564;K04564;K04564;K04564;K04564	GO:0005739//mitochondrion	GO:0004784//superoxide dismutase activity;GO:0016491//oxidoreductase activity;GO:0030145//manganese ion binding;GO:0046872//metal ion binding	GO:0006801//superoxide metabolic process;GO:0019430//removal of superoxide radicals;GO:0055114//oxidation-reduction process
ENSSSCG00000017146	9410	8885	57213	46307	70.18	76.68	357.61	342.49	73.43	350.05	2.253119502	1.21E-277	3.62E-275	-	-	-	-	-	-	-	GO:0004842//ubiquitin-protein transferase activity;GO:0016887//ATPase activity	GO:0016567//protein ubiquitination
ENSSSCG00000006653	1479	1379	10711	8824	14.26	15.47	87.55	85.92	14.865	86.735	2.544694816	1.31E-273	3.85E-271	ENSA	endosulfine alpha [Source:NCBI gene;Acc:397361]	-	-	-	-	GO:0005737//cytoplasm	GO:0004864//protein phosphatase inhibitor activity	GO:0007049//cell cycle;GO:0032515//negative regulation of phosphoprotein phosphatase activity;GO:0051301//cell division
ENSSSCG00000035598	290	217	5562	6067	5.48	4.76	89.95	116.99	5.12	103.47	4.336924914	6.85E-273	1.97E-270	EDN1	endothelin 1 [Source:NCBI gene;Acc:396915]	Human Diseases;Environmental Information Processing;Environmental Information Processing;Human Diseases;Organismal Systems;Organismal Systems;Environmental Information Processing;Environmental Information Processing;Organismal Systems;Human Diseases;Human Diseases;Organismal Systems	Cancers;Signaling molecules and interaction;Signal transduction;Cardiovascular diseases;Circulatory system;Endocrine system;Signal transduction;Signal transduction;Endocrine system;Endocrine and metabolic diseases;Cardiovascular diseases;Endocrine system	ko05200//Pathways in cancer;ko04080//Neuroactive ligand-receptor interaction;ko04024//cAMP signaling pathway;ko05418//Fluid shear stress and atherosclerosis;ko04270//Vascular smooth muscle contraction;ko04926//Relaxin signaling pathway;ko04066//HIF-1 signaling pathway;ko04668//TNF signaling pathway;ko04916//Melanogenesis;ko04933//AGE-RAGE signaling pathway in diabetic complications;ko05410//Hyper…	K16366;K16366;K16366;K16366;K16366;K16366;K16366;K16366;K16366;K16366;K16366;K16366	GO:0005576//extracellular region;GO:0005615//extracellular space;GO:0005623//cell;GO:0005737//cytoplasm	GO:0005102//signaling receptor binding;GO:0005125//cytokine activity;GO:0005179//hormone activity;GO:0031707//endothelin A receptor binding;GO:0031708//endothelin B receptor binding	GO:0000122//negative regulation of transcription by RNA polymerase II;GO:0001501//skeletal system development;GO:0001516//prostaglandin biosynthetic process;GO:0001569//branching involved in blood vessel morphogenesis;GO:0001666//response to hypoxia;GO:0001701//in utero embryonic development;GO:0003100//regulation of systemic arterial blood pressure by endothelin;GO:0006885//regulation of pH;GO:0…
ENSSSCG00000037536	664	598	5905	4965	17.8	18.59	135.45	135.8	18.195	135.625	2.898009181	7.83E-271	2.21E-268	SLC25A28	solute carrier family 25 member 28 [Source:NCBI gene;Acc:100526017]	-	-	-	-	GO:0005739//mitochondrion;GO:0016020//membrane;GO:0016021//integral component of membrane	GO:0005381//iron ion transmembrane transporter activity	GO:0048250//iron import into the mitochondrion
ENSSSCG00000004154	1230	997	8556	7652	10.63	9.99	63.26	67.45	10.31	65.355	2.664253281	1.54E-259	4.25E-257	TNFAIP3	TNF alpha induced protein 3 [Source:NCBI gene;Acc:100622156]	Human Diseases;Human Diseases;Cellular Processes;Organismal Systems;Environmental Information Processing;Environmental Information Processing;Organismal Systems	Infectious diseases;Infectious diseases;Cell growth and death;Immune system;Signal transduction;Signal transduction;Immune system	ko05169//Epstein-Barr virus infection;ko05162//Measles;ko04217//Necroptosis;ko04621//NOD-like receptor signaling pathway;ko04064//NF-kappa B signaling pathway;ko04668//TNF signaling pathway;ko04657//IL-17 signaling pathway	K11859;K11859;K11859;K11859;K11859;K11859;K11859	GO:0005634//nucleus;GO:0005737//cytoplasm;GO:0043231//intracellular membrane-bounded organelle	GO:0002020//protease binding;GO:0003677//DNA binding;GO:0004842//ubiquitin-protein transferase activity;GO:0004843//thiol-dependent ubiquitin-specific protease activity;GO:0008270//zinc ion binding;GO:0019900//kinase binding;GO:0036459//thiol-dependent ubiquitinyl hydrolase activity;GO:0042802//identical protein binding;GO:0043130//ubiquitin binding;GO:0043621//protein self-association;GO:0070530…	GO:0001922//B-1 B cell homeostasis;GO:0002237//response to molecule of bacterial origin;GO:0002634//regulation of germinal center formation;GO:0002677//negative regulation of chronic inflammatory response;GO:0007010//cytoskeleton organization;GO:0016477//cell migration;GO:0016567//protein ubiquitination;GO:0016579//protein deubiquitination;GO:0030177//positive regulation of Wnt signaling pathway;…
ENSSSCG00000017416	1626	1344	10378	8437	24.55	23.39	133.93	129.42	23.97	131.675	2.457679645	2.48E-255	6.72E-253	DHX58	DExH-box helicase 58 [Source:NCBI gene;Acc:100524520]	Organismal Systems	Immune system	ko04622//RIG-I-like receptor signaling pathway	K12649	GO:0005737//cytoplasm	GO:0003677//DNA binding;GO:0003725//double-stranded RNA binding;GO:0003727//single-stranded RNA binding;GO:0005524//ATP binding;GO:0008270//zinc ion binding;GO:0016787//hydrolase activity;GO:0046872//metal ion binding	GO:0009615//response to virus;GO:0009617//response to bacterium;GO:0032480//negative regulation of type I interferon production;GO:0032481//positive regulation of type I interferon production;GO:0039534//negative regulation of MDA-5 signaling pathway;GO:0039536//negative regulation of RIG-I signaling pathway;GO:0045088//regulation of innate immune response;GO:0045824//negative regulation of innat…
ENSSSCG00000012890	1508	1286	9522	7851	10.25	10.15	56.39	55.35	10.2	55.87	2.453504668	3.72E-255	9.91E-253	TCIRG1	T cell immune regulator 1, ATPase H+ transporting V0 subunit a3 [Source:NCBI gene;Acc:100521769]	Metabolism;Human Diseases;Human Diseases;Cellular Processes;Human Diseases;Metabolism;Cellular Processes;Organismal Systems;Human Diseases;Human Diseases;Organismal Systems	Global and overview maps;Infectious diseases;Infectious diseases;Transport and catabolism;Immune diseases;Energy metabolism;Transport and catabolism;Nervous system;Infectious diseases;Infectious diseases;Excretory system	ko01100//Metabolic pathways;ko05165//Human papillomavirus infection;ko05152//Tuberculosis;ko04145//Phagosome;ko05323//Rheumatoid arthritis;ko00190//Oxidative phosphorylation;ko04142//Lysosome;ko04721//Synaptic vesicle cycle;ko05120//Epithelial cell signaling in Helicobacter pylori infection;ko05110//Vibrio cholerae infection;ko04966//Collecting duct acid secretion	K02154;K02154;K02154;K02154;K02154;K02154;K02154;K02154;K02154;K02154;K02154	GO:0000220//vacuolar proton-transporting V-type ATPase, V0 domain;GO:0005623//cell;GO:0005634//nucleus;GO:0005764//lysosome;GO:0005770//late endosome;GO:0005886//plasma membrane;GO:0016020//membrane;GO:0016021//integral component of membrane;GO:0016324//apical plasma membrane;GO:0016471//vacuolar proton-transporting V-type ATPase complex;GO:0030667//secretory granule membrane;GO:0030670//phagocyt…	GO:0015078//proton transmembrane transporter activity;GO:0046961//proton-transporting ATPase activity, rotational mechanism;GO:0051117//ATPase binding	GO:0000045//autophagosome assembly;GO:0001503//ossification;GO:0002158//osteoclast proliferation;GO:0002377//immunoglobulin production;GO:0006811//ion transport;GO:0006874//cellular calcium ion homeostasis;GO:0006914//autophagy;GO:0006915//apoptotic process;GO:0006954//inflammatory response;GO:0007035//vacuolar acidification;GO:0007039//protein catabolic process in the vacuole;GO:0010155//regulat…
ENSSSCG00000012006	3014	2925	20413	16296	24.89	27.92	144.02	137.15	26.405	140.585	2.412559625	8.39E-251	2.20E-248	-	multidrug resistance-associated protein 1 [Source:NCBI gene;Acc:100152428]	Environmental Information Processing	Membrane transport	ko02010//ABC transporters	K05670	GO:0016020//membrane;GO:0016021//integral component of membrane	GO:0000166//nucleotide binding;GO:0005524//ATP binding;GO:0016887//ATPase activity;GO:0042626//ATPase activity, coupled to transmembrane movement of substances	GO:0055085//transmembrane transport
ENSSSCG00000027340	675	554	5906	4640	6.1	5.81	45.67	42.78	5.955	44.225	2.89268873	2.26E-247	5.82E-245	PI4K2B	phosphatidylinositol 4-kinase type 2 beta [Source:NCBI gene;Acc:100623115]	Metabolism;Environmental Information Processing;Metabolism	Global and overview maps;Signal transduction;Carbohydrate metabolism	ko01100//Metabolic pathways;ko04070//Phosphatidylinositol signaling system;ko00562//Inositol phosphate metabolism	K13711;K13711;K13711	GO:0005768//endosome;GO:0005802//trans-Golgi network;GO:0005886//plasma membrane	GO:0004430//1-phosphatidylinositol 4-kinase activity	GO:0007030//Golgi organization;GO:0007032//endosome organization;GO:0046854//phosphatidylinositol phosphorylation
ENSSSCG00000003192	431	387	4276	3698	3.81	4.1	70.67	70.4	3.955	70.535	4.156589712	3.70E-247	9.36E-245	IL4I1	interleukin 4 induced 1 [Source:NCBI gene;Acc:100522257]	Metabolism;Metabolism;Metabolism;Metabolism;Metabolism;Metabolism;Metabolism;Metabolism	Global and overview maps;Amino acid metabolism;Amino acid metabolism;Amino acid metabolism;Amino acid metabolism;Amino acid metabolism;Amino acid metabolism;Amino acid metabolism	ko01100//Metabolic pathways;ko00280//Valine, leucine and isoleucine degradation;ko00270//Cysteine and methionine metabolism;ko00380//Tryptophan metabolism;ko00250//Alanine, aspartate and glutamate metabolism;ko00350//Tyrosine metabolism;ko00360//Phenylalanine metabolism;ko00400//Phenylalanine, tyrosine and tryptophan biosynthesis	K03334;K03334;K03334;K03334;K03334;K03334;K03334;K03334	-	GO:0001716//L-amino-acid oxidase activity;GO:0016491//oxidoreductase activity	GO:0009063//cellular amino acid catabolic process;GO:0055114//oxidation-reduction process
ENSSSCG00000005211	68	57	3994	2635	0.6	0.59	30.5	23.79	0.595	27.145	5.511653005	5.22E-242	1.30E-239	CD274	CD274 molecule [Source:NCBI gene;Acc:574058]	Environmental Information Processing;Human Diseases	Signaling molecules and interaction;Cancer: overview	ko04514//Cell adhesion molecules (CAMs);ko05235//PD-L1 expression and PD-1 checkpoint pathway in cancer	K06745;K06745	GO:0016020//membrane;GO:0016021//integral component of membrane	-	-
ENSSSCG00000007901	517	465	4874	3876	3.49	3.4	28.53	27.27	3.445	27.9	3.017689234	3.47E-239	8.49E-237	CIITA	class II major histocompatibility complex transactivator [Source:NCBI gene;Acc:106509697]	Human Diseases;Human Diseases;Human Diseases;Organismal Systems;Human Diseases	Infectious diseases;Infectious diseases;Infectious diseases;Immune system;Immune diseases	ko05152//Tuberculosis;ko05164//Influenza A;ko05145//Toxoplasmosis;ko04612//Antigen processing and presentation;ko05340//Primary immunodeficiency	K08060;K08060;K08060;K08060;K08060	-	GO:0000166//nucleotide binding;GO:0005515//protein binding;GO:0005524//ATP binding;GO:0033613//activating transcription factor binding	GO:0006355//regulation of transcription, DNA-templated;GO:0006954//inflammatory response;GO:0045345//positive regulation of MHC class I biosynthetic process;GO:0045348//positive regulation of MHC class II biosynthetic process;GO:0045944//positive regulation of transcription by RNA polymerase II
ENSSSCG00000025993	1657	1302	11763	9016	14.15	12.9	85.96	78.53	13.525	82.245	2.60429938	3.03E-238	7.31E-236	SGPP2	sphingosine-1-phosphate phosphatase 2 [Source:NCBI gene;Acc:100524832]	Metabolism;Environmental Information Processing;Metabolism	Global and overview maps;Signal transduction;Lipid metabolism	ko01100//Metabolic pathways;ko04071//Sphingolipid signaling pathway;ko00600//Sphingolipid metabolism	K04717;K04717;K04717	GO:0016020//membrane;GO:0016021//integral component of membrane	-	-
ENSSSCG00000030277	2730	2206	16849	12982	18.52	17.37	97.55	89.58	17.945	93.565	2.382387036	4.98E-237	1.18E-234	-	-	-	-	-	-	GO:0005730//nucleolus;GO:0005737//cytoplasm	GO:0003727//single-stranded RNA binding;GO:0004519//endonuclease activity;GO:0016891//endoribonuclease activity, producing 5'-phosphomonoesters	GO:0006281//DNA repair;GO:0090305//nucleic acid phosphodiester bond hydrolysis;GO:0090502//RNA phosphodiester bond hydrolysis, endonucleolytic
ENSSSCG00000017723	19	26	4570	3644	1.02	1.62	209.94	199.59	1.32	204.765	7.2772874	5.15E-235	1.20E-232	CCL2	chemokine (C-C motif) ligand 2 [Source:NCBI gene;Acc:397422]	Human Diseases;Environmental Information Processing;Human Diseases;Human Diseases;Human Diseases;Organismal Systems;Human Diseases;Human Diseases;Human Diseases;Organismal Systems;Human Diseases;Environmental Information Processing;Human Diseases;Organismal Systems;Environmental Information Processing	Infectious diseases;Signaling molecules and interaction;Infectious diseases;Immune diseases;Infectious diseases;Immune system;Infectious disease: bacterial;Infectious diseases;Infectious diseases;Immune system;Cardiovascular diseases;Signal transduction;Endocrine and metabolic diseases;Immune system;Signaling molecules and interaction	ko05168//Herpes simplex infection;ko04060//Cytokine-cytokine receptor interaction;ko05163//Human cytomegalovirus infection;ko05323//Rheumatoid arthritis;ko05144//Malaria;ko04062//Chemokine signaling pathway;ko05135//Yersinia infection;ko05164//Influenza A;ko05142//Chagas disease (American trypanosomiasis);ko04621//NOD-like receptor signaling pathway;ko05418//Fluid shear stress and atherosclerosis…	K14624;K14624;K14624;K14624;K14624;K14624;K14624;K14624;K14624;K14624;K14624;K14624;K14624;K14624;K14624	GO:0005576//extracellular region;GO:0005615//extracellular space	GO:0005125//cytokine activity;GO:0008009//chemokine activity;GO:0048020//CCR chemokine receptor binding	GO:0000165//MAPK cascade;GO:0002548//monocyte chemotaxis;GO:0006935//chemotaxis;GO:0006954//inflammatory response;GO:0006955//immune response;GO:0007010//cytoskeleton organization;GO:0007186//G protein-coupled receptor signaling pathway;GO:0008360//regulation of cell shape;GO:0019221//cytokine-mediated signaling pathway;GO:0019233//sensory perception of pain;GO:0030593//neutrophil chemotaxis;GO:0…
ENSSSCG00000037532	151	134	3428	2466	1.38	1.4	28.23	23.37	1.39	25.8	4.214214278	2.59E-233	5.95E-231	MNDA	myeloid cell nuclear differentiation antigen [Source:HGNC Symbol;Acc:HGNC:7183]	Organismal Systems	Immune system	ko04621//NOD-like receptor signaling pathway	K20914	GO:0005654//nucleoplasm;GO:0005730//nucleolus	GO:0003690//double-stranded DNA binding	GO:0002218//activation of innate immune response;GO:0006974//cellular response to DNA damage stimulus;GO:0030889//negative regulation of B cell proliferation;GO:0032731//positive regulation of interleukin-1 beta production;GO:0035458//cellular response to interferon-beta;GO:0043065//positive regulation of apoptotic process;GO:0050853//B cell receptor signaling pathway
ENSSSCG00000031380	634	484	5645	5426	34.54	30.58	263.13	301.57	32.56	282.35	3.116312027	3.67E-232	8.31E-230	MARCKSL1	MARCKS like 1 [Source:NCBI gene;Acc:100628001]	Human Diseases;Organismal Systems	Infectious diseases;Immune system	ko05140//Leishmaniasis;ko04666//Fc gamma R-mediated phagocytosis	K13536;K13536	GO:0005886//plasma membrane	GO:0005516//calmodulin binding	GO:0008284//positive regulation of cell proliferation
ENSSSCG00000012055	1576	1681	17855	12899	14.55	18.01	140.98	121.45	16.28	131.215	3.010760048	2.42E-229	5.38E-227	MORC3	MORC family CW-type zinc finger 3 [Source:NCBI gene;Acc:100513379]	-	-	-	-	GO:0005634//nucleus;GO:0005654//nucleoplasm;GO:0016605//PML body	GO:0008270//zinc ion binding;GO:0046872//metal ion binding	GO:0006468//protein phosphorylation;GO:0007569//cell aging;GO:0009791//post-embryonic development;GO:0018105//peptidyl-serine phosphorylation;GO:0048147//negative regulation of fibroblast proliferation;GO:0050821//protein stabilization;GO:0051457//maintenance of protein location in nucleus
ENSSSCG00000015897	2025	1940	17548	12518	12.9	14.33	95.63	81.31	13.615	88.47	2.699991341	7.76E-227	1.71E-224	IFIH1	interferon induced with helicase C domain 1 [Source:NCBI gene;Acc:100101927]	Human Diseases;Human Diseases;Human Diseases;Human Diseases;Organismal Systems	Infectious diseases;Infectious diseases;Infectious diseases;Infectious diseases;Immune system	ko05168//Herpes simplex infection;ko05162//Measles;ko05161//Hepatitis B;ko05164//Influenza A;ko04622//RIG-I-like receptor signaling pathway	K12647;K12647;K12647;K12647;K12647	GO:0005737//cytoplasm	GO:0003677//DNA binding;GO:0003725//double-stranded RNA binding;GO:0003727//single-stranded RNA binding;GO:0005524//ATP binding;GO:0008270//zinc ion binding;GO:0016787//hydrolase activity;GO:0042802//identical protein binding;GO:0043021//ribonucleoprotein complex binding;GO:0046872//metal ion binding	GO:0009615//response to virus;GO:0016925//protein sumoylation;GO:0032727//positive regulation of interferon-alpha production;GO:0032728//positive regulation of interferon-beta production;GO:0035549//positive regulation of interferon-beta secretion;GO:0039530//MDA-5 signaling pathway;GO:0045087//innate immune response;GO:0051607//defense response to virus;GO:0060760//positive regulation of respons…
ENSSSCG00000001561	772	732	6271	4951	8.88	9.79	62	58.29	9.335	60.145	2.68772288	1.77E-226	3.82E-224	ETV7	ETS variant transcription factor 7 [Source:NCBI gene;Acc:100156210]	Human Diseases;Environmental Information Processing;Organismal Systems	Cancers;Signal transduction;Development	ko05202//Transcriptional misregulation in cancers;ko04013//MAPK signaling pathway - fly;ko04320//Dorso-ventral axis formation	K03211;K03211;K03211	GO:0005634//nucleus;GO:0005654//nucleoplasm	GO:0000977//RNA polymerase II regulatory region sequence-specific DNA binding;GO:0000981//DNA-binding transcription factor activity, RNA polymerase II-specific;GO:0001227//DNA-binding transcription repressor activity, RNA polymerase II-specific;GO:0003677//DNA binding;GO:0003700//DNA-binding transcription factor activity;GO:0043565//sequence-specific DNA binding	GO:0000122//negative regulation of transcription by RNA polymerase II;GO:0006355//regulation of transcription, DNA-templated;GO:0006357//regulation of transcription by RNA polymerase II;GO:0030154//cell differentiation
ENSSSCG00000005385	54	46	3844	2486	0.47	0.44	30.29	23.55	0.455	26.92	5.886668054	4.73E-226	1.01E-223	NR4A3	nuclear receptor subfamily 4 group A member 3 [Source:NCBI gene;Acc:397479]	Human Diseases	Cancers	ko05202//Transcriptional misregulation in cancers	K08559	GO:0005634//nucleus;GO:0005667//transcription factor complex;GO:0042629//mast cell granule	GO:0000977//RNA polymerase II regulatory region sequence-specific DNA binding;GO:0000978//RNA polymerase II proximal promoter sequence-specific DNA binding;GO:0001223//transcription coactivator binding;GO:0001228//DNA-binding transcription activator activity, RNA polymerase II-specific;GO:0003677//DNA binding;GO:0003700//DNA-binding transcription factor activity;GO:0003707//steroid hormone recept…	GO:0000122//negative regulation of transcription by RNA polymerase II;GO:0001707//mesoderm formation;GO:0006355//regulation of transcription, DNA-templated;GO:0007369//gastrulation;GO:0007411//axon guidance;GO:0009444//pyruvate oxidation;GO:0010828//positive regulation of glucose transmembrane transport;GO:0021766//hippocampus development;GO:0030522//intracellular receptor signaling pathway;GO:00…
ENSSSCG00000032343	29	27	3268	2820	0.69	0.74	66.37	68.28	0.715	67.325	6.557055273	1.77E-225	3.73E-223	CCL4	C-C motif chemokine ligand 4 [Source:NCBI gene;Acc:396668]	Environmental Information Processing;Human Diseases;Organismal Systems;Environmental Information Processing;Organismal Systems;Environmental Information Processing;Organismal Systems	Signaling molecules and interaction;Infectious diseases;Immune system;Signal transduction;Immune system;Signaling molecules and interaction;Immune system	ko04060//Cytokine-cytokine receptor interaction;ko05163//Human cytomegalovirus infection;ko04062//Chemokine signaling pathway;ko04064//NF-kappa B signaling pathway;ko04620//Toll-like receptor signaling pathway;ko04061//Viral protein interaction with cytokine and cytokine receptor;ko04623//Cytosolic DNA-sensing pathway	K12964;K12964;K12964;K12964;K12964;K12964;K12964	GO:0005576//extracellular region;GO:0005615//extracellular space	GO:0005125//cytokine activity;GO:0008009//chemokine activity;GO:0048020//CCR chemokine receptor binding	GO:0002548//monocyte chemotaxis;GO:0006935//chemotaxis;GO:0006954//inflammatory response;GO:0006955//immune response;GO:0007165//signal transduction;GO:0007186//G protein-coupled receptor signaling pathway;GO:0030593//neutrophil chemotaxis;GO:0043547//positive regulation of GTPase activity;GO:0048247//lymphocyte chemotaxis;GO:0060326//cell chemotaxis;GO:0070098//chemokine-mediated signaling pathw…
ENSSSCG00000040815	3438	2686	19849	18806	57.57	52.15	284.33	321.21	54.86	302.77	2.464395736	9.67E-225	2.01E-222	DUSP5	dual specificity phosphatase 5 [Source:NCBI gene;Acc:100157144]	Environmental Information Processing;Organismal Systems	Signal transduction;Development and regeneration	ko04010//MAPK signaling pathway;ko04361//Axon regeneration	K04459;K04459	GO:0005634//nucleus;GO:0005737//cytoplasm	GO:0004721//phosphoprotein phosphatase activity;GO:0004725//protein tyrosine phosphatase activity;GO:0008138//protein tyrosine/serine/threonine phosphatase activity;GO:0016787//hydrolase activity;GO:0016791//phosphatase activity;GO:0017017//MAP kinase tyrosine/serine/threonine phosphatase activity	GO:0000188//inactivation of MAPK activity;GO:0001706//endoderm formation;GO:0006470//protein dephosphorylation;GO:0016311//dephosphorylation;GO:0035335//peptidyl-tyrosine dephosphorylation;GO:0035970//peptidyl-threonine dephosphorylation
ENSSSCG00000006776	4307	4037	21370	18600	52.91	57.56	224.6	232.83	55.235	228.715	2.049896352	6.61E-220	1.35E-217	MOV10	Mov10 RISC complex RNA helicase [Source:NCBI gene;Acc:100521086]	-	-	-	-	GO:0000932//P-body;GO:0005829//cytosol;GO:0019034//viral replication complex;GO:0036464//cytoplasmic ribonucleoprotein granule;GO:0043186//P granule	GO:0003723//RNA binding;GO:0004386//helicase activity;GO:0032574//5'-3' RNA helicase activity	GO:0010526//negative regulation of transposition, RNA-mediated;GO:0035194//posttranscriptional gene silencing by RNA;GO:0035195//gene silencing by miRNA;GO:0035279//mRNA cleavage involved in gene silencing by miRNA;GO:0051607//defense response to virus;GO:0061014//positive regulation of mRNA catabolic process;GO:0061158//3'-UTR-mediated mRNA destabilization
ENSSSCG00000012077	18459	16890	78411	66706	301.56	317.76	1089.92	1105.19	309.66	1097.555	1.825536295	8.77E-220	1.77E-217	MX1	MX dynamin like GTPase 1 [Source:NCBI gene;Acc:397128]	Human Diseases;Human Diseases;Human Diseases;Human Diseases	Infectious diseases;Infectious diseases;Infectious diseases;Infectious diseases	ko05165//Human papillomavirus infection;ko05162//Measles;ko05164//Influenza A;ko05160//Hepatitis C	K14754;K14754;K14754;K14754	GO:0005634//nucleus;GO:0005737//cytoplasm;GO:0005829//cytosol;GO:0005886//plasma membrane;GO:0014069//postsynaptic density;GO:0015630//microtubule cytoskeleton;GO:0016020//membrane;GO:0030424//axon;GO:0031410//cytoplasmic vesicle;GO:0031965//nuclear membrane;GO:0031966//mitochondrial membrane;GO:0043197//dendritic spine;GO:0044327//dendritic spine head;GO:0045202//synapse;GO:0045211//postsynaptic…	GO:0000166//nucleotide binding;GO:0003924//GTPase activity;GO:0005525//GTP binding;GO:0008017//microtubule binding;GO:0042802//identical protein binding	GO:0000266//mitochondrial fission;GO:0009615//response to virus;GO:0016185//synaptic vesicle budding from presynaptic endocytic zone membrane;GO:0016197//endosomal transport;GO:0031623//receptor internalization;GO:0045071//negative regulation of viral genome replication;GO:0048285//organelle fission;GO:0050803//regulation of synapse structure or activity;GO:0051607//defense response to virus;GO:0…
ENSSSCG00000017578	8387	7811	44982	42979	69.45	74.29	316.67	361.05	71.87	338.86	2.237227756	1.11E-218	2.21E-216	ITGA3	integrin subunit alpha 3 [Source:NCBI gene;Acc:100517053]	Human Diseases;Environmental Information Processing;Human Diseases;Cellular Processes;Cellular Processes;Human Diseases;Human Diseases;Organismal Systems;Human Diseases;Environmental Information Processing;Human Diseases	Cancers;Signal transduction;Infectious diseases;Cell motility;Cellular community - eukaryotes;Cardiovascular diseases;Cancers;Immune system;Cardiovascular diseases;Signaling molecules and interaction;Cardiovascular diseases	ko05200//Pathways in cancer;ko04151//PI3K-Akt signaling pathway;ko05165//Human papillomavirus infection;ko04810//Regulation of actin cytoskeleton;ko04510//Focal adhesion;ko05414//Dilated cardiomyopathy (DCM);ko05222//Small cell lung cancer;ko04640//Hematopoietic cell lineage;ko05410//Hypertrophic cardiomyopathy (HCM);ko04512//ECM-receptor interaction;ko05412//Arrhythmogenic right ventricular card…	K06482;K06482;K06482;K06482;K06482;K06482;K06482;K06482;K06482;K06482;K06482	GO:0005886//plasma membrane;GO:0008305//integrin complex;GO:0009897//external side of plasma membrane;GO:0009986//cell surface;GO:0016020//membrane;GO:0016021//integral component of membrane;GO:0016323//basolateral plasma membrane;GO:0031527//filopodium membrane;GO:0034667//integrin alpha3-beta1 complex;GO:0043235//receptor complex;GO:0045202//synapse;GO:0060076//excitatory synapse;GO:0071438//in…	GO:0002020//protease binding;GO:0046982//protein heterodimerization activity	GO:0001764//neuron migration;GO:0007155//cell adhesion;GO:0007229//integrin-mediated signaling pathway;GO:0007613//memory;GO:0017015//regulation of transforming growth factor beta receptor signaling pathway;GO:0030111//regulation of Wnt signaling pathway;GO:0030324//lung development;GO:0030510//regulation of BMP signaling pathway;GO:0035024//negative regulation of Rho protein signal transduction;…
ENSSSCG00000008647	2033	1877	11190	9070	28.74	30.77	135.38	130.79	29.755	133.085	2.161143951	9.10E-214	1.79E-211	CMPK2	cytidine/uridine monophosphate kinase 2 [Source:NCBI gene;Acc:100623872]	Metabolism;Metabolism	Global and overview maps;Nucleotide metabolism	ko01100//Metabolic pathways;ko00240//Pyrimidine metabolism	K13809;K13809	GO:0005737//cytoplasm;GO:0005739//mitochondrion	GO:0004127//cytidylate kinase activity;GO:0004550//nucleoside diphosphate kinase activity;GO:0004798//thymidylate kinase activity;GO:0009041//uridylate kinase activity;GO:0050145//nucleoside monophosphate kinase activity	GO:0006165//nucleoside diphosphate phosphorylation;GO:0006227//dUDP biosynthetic process;GO:0006233//dTDP biosynthetic process;GO:0006235//dTTP biosynthetic process;GO:0046940//nucleoside monophosphate phosphorylation
ENSSSCG00000008959	1365	1192	7633	6865	54.04	54.53	270.45	289.63	54.285	280.04	2.367007398	7.85E-211	1.52E-208	CXCL2	chemokine (C-X-C motif) ligand 2 [Source:NCBI gene;Acc:414904]	Environmental Information Processing;Human Diseases;Human Diseases;Human Diseases;Organismal Systems;Organismal Systems;Human Diseases;Environmental Information Processing;Environmental Information Processing;Organismal Systems;Environmental Information Processing;Human Diseases	Signaling molecules and interaction;Immune diseases;Infectious diseases;Infectious diseases;Immune system;Immune system;Infectious diseases;Signal transduction;Signal transduction;Immune system;Signaling molecules and interaction;Infectious diseases	ko04060//Cytokine-cytokine receptor interaction;ko05323//Rheumatoid arthritis;ko05167//Kaposi sarcoma-associated herpesvirus infection;ko05146//Amoebiasis;ko04062//Chemokine signaling pathway;ko04621//NOD-like receptor signaling pathway;ko05134//Legionellosis;ko04064//NF-kappa B signaling pathway;ko04668//TNF signaling pathway;ko04657//IL-17 signaling pathway;ko04061//Viral protein interaction wi…	K05505;K05505;K05505;K05505;K05505;K05505;K05505;K05505;K05505;K05505;K05505;K05505	GO:0005576//extracellular region;GO:0005615//extracellular space	GO:0005125//cytokine activity;GO:0008009//chemokine activity;GO:0045236//CXCR chemokine receptor binding	GO:0006935//chemotaxis;GO:0006952//defense response;GO:0006954//inflammatory response;GO:0006955//immune response;GO:0007165//signal transduction;GO:0030593//neutrophil chemotaxis;GO:0030595//leukocyte chemotaxis;GO:0060326//cell chemotaxis;GO:0061844//antimicrobial humoral immune response mediated by antimicrobial peptide;GO:0070098//chemokine-mediated signaling pathway;GO:0071222//cellular resp…
ENSSSCG00000003079	1574	1481	9646	9045	14.96	16.36	77.78	87.28	15.66	82.53	2.397834428	5.99E-210	1.15E-207	-	poliovirus receptor homolog [Source:NCBI gene;Acc:100525346]	Environmental Information Processing	Signaling molecules and interaction	ko04514//Cell adhesion molecules (CAMs)	K06539	GO:0005912//adherens junction;GO:0016020//membrane;GO:0016021//integral component of membrane	GO:0038023//signaling receptor activity;GO:0042803//protein homodimerization activity;GO:0050839//cell adhesion molecule binding	GO:0002860//positive regulation of natural killer cell mediated cytotoxicity directed against tumor cell target;GO:0007156//homophilic cell adhesion via plasma membrane adhesion molecules;GO:0007157//heterophilic cell-cell adhesion via plasma membrane cell adhesion molecules;GO:0042271//susceptibility to natural killer cell mediated cytotoxicity;GO:0060370//susceptibility to T cell mediated cytot…
ENSSSCG00000007146	135	123	3348	2276	0.76	0.79	16.97	13.76	0.775	15.365	4.309307646	9.98E-210	1.89E-207	SIGLEC1	sialic acid binding Ig like lectin 1 [Source:NCBI gene;Acc:397623]	Environmental Information Processing	Signaling molecules and interaction	ko04514//Cell adhesion molecules (CAMs)	K06548	GO:0016020//membrane;GO:0016021//integral component of membrane	-	-
ENSSSCG00000036723	3037	2867	16316	15048	35.38	38.73	162.63	178.84	37.055	170.735	2.204018705	3.59E-209	6.71E-207	EMP1	epithelial membrane protein 1 [Source:NCBI gene;Acc:100101477]	-	-	-	-	GO:0005886//plasma membrane;GO:0016020//membrane;GO:0016021//integral component of membrane	-	GO:0008219//cell death;GO:0032060//bleb assembly
ENSSSCG00000013300	825	751	5428	4468	6.07	6.39	34.04	33.52	6.23	33.78	2.43886526	7.18E-204	1.32E-201	EHF	ETS homologous factor [Source:NCBI gene;Acc:100526094]	-	-	-	-	GO:0005634//nucleus;GO:0005654//nucleoplasm;GO:0005794//Golgi apparatus	GO:0000978//RNA polymerase II proximal promoter sequence-specific DNA binding;GO:0001228//DNA-binding transcription activator activity, RNA polymerase II-specific;GO:0003677//DNA binding;GO:0003700//DNA-binding transcription factor activity;GO:0043565//sequence-specific DNA binding	GO:0006355//regulation of transcription, DNA-templated;GO:0006366//transcription by RNA polymerase II;GO:0030855//epithelial cell differentiation;GO:0045893//positive regulation of transcription, DNA-templated;GO:0045944//positive regulation of transcription by RNA polymerase II;GO:0050673//epithelial cell proliferation
ENSSSCG00000040847	283	288	3601	2766	5.11	5.68	60.25	59.51	5.395	59.88	3.472379357	2.00E-203	3.63E-201	AP1S3	adaptor related protein complex 1 subunit sigma 3 [Source:NCBI gene;Acc:100627432]	Human Diseases;Cellular Processes	Infectious disease: viral;Transport and catabolism	ko05170//Human immunodeficiency virus 1 infection;ko04142//Lysosome	K12395;K12395	GO:0016020//membrane;GO:0030117//membrane coat;GO:0043231//intracellular membrane-bounded organelle	-	GO:0006605//protein targeting;GO:0006886//intracellular protein transport;GO:0015031//protein transport;GO:0016192//vesicle-mediated transport
ENSSSCG00000030996	2515	1979	13054	10470	48.68	46.01	217.89	209.91	47.345	213.9	2.175652503	4.62E-202	8.31E-200	XBP1	X-box binding protein 1 [Source:NCBI gene;Acc:100217386]	Human Diseases;Human Diseases;Genetic Information Processing;Human Diseases	Neurodegenerative diseases;Endocrine and metabolic diseases;Folding, sorting and degradation;Neurodegenerative disease	ko05010//Alzheimer disease;ko04932//Non-alcoholic fatty liver disease (NAFLD);ko04141//Protein processing in endoplasmic reticulum;ko05017//Spinocerebellar ataxia	K09027;K09027;K09027;K09027	GO:0005623//cell	GO:0003700//DNA-binding transcription factor activity	GO:0006355//regulation of transcription, DNA-templated
ENSSSCG00000012853	2380	2110	11075	9678	46.71	47.28	184.23	192.73	46.995	188.48	2.003832269	4.13E-200	7.35E-198	IRF7	interferon regulatory factor 7 [Source:NCBI gene;Acc:100037289]	Human Diseases;Human Diseases;Human Diseases;Human Diseases;Human Diseases;Human Diseases;Human Diseases;Human Diseases;Organismal Systems;Organismal Systems;Organismal Systems;Organismal Systems	Infectious diseases;Infectious diseases;Cancers;Infectious diseases;Infectious diseases;Infectious diseases;Infectious diseases;Infectious diseases;Immune system;Immune system;Immune system;Immune system	ko05168//Herpes simplex infection;ko05169//Epstein-Barr virus infection;ko05203//Viral carcinogenesis;ko05162//Measles;ko05167//Kaposi sarcoma-associated herpesvirus infection;ko05161//Hepatitis B;ko05164//Influenza A;ko05160//Hepatitis C;ko04621//NOD-like receptor signaling pathway;ko04620//Toll-like receptor signaling pathway;ko04622//RIG-I-like receptor signaling pathway;ko04623//Cytosolic DNA…	K09447;K09447;K09447;K09447;K09447;K09447;K09447;K09447;K09447;K09447;K09447;K09447	GO:0005634//nucleus;GO:0005654//nucleoplasm;GO:0005737//cytoplasm;GO:0005829//cytosol	GO:0000978//RNA polymerase II proximal promoter sequence-specific DNA binding;GO:0000981//DNA-binding transcription factor activity, RNA polymerase II-specific;GO:0000987//proximal promoter sequence-specific DNA binding;GO:0003677//DNA binding;GO:0003700//DNA-binding transcription factor activity;GO:0005515//protein binding;GO:0044212//transcription regulatory region DNA binding	GO:0002819//regulation of adaptive immune response;GO:0006355//regulation of transcription, DNA-templated;GO:0010468//regulation of gene expression;GO:0016064//immunoglobulin mediated immune response;GO:0032481//positive regulation of type I interferon production;GO:0032607//interferon-alpha production;GO:0032608//interferon-beta production;GO:0032727//positive regulation of interferon-alpha prod…
ENSSSCG00000010454	8048	7336	33038	27793	93.09	97.89	323.58	327.32	95.49	325.45	1.769014351	1.87E-199	3.28E-197	IFIT5	interferon-induced protein with tetratricopeptide repeats 5 [Source:NCBI gene;Acc:100151816]	-	-	-	-	GO:0005829//cytosol	GO:0003723//RNA binding;GO:0005515//protein binding	GO:0051607//defense response to virus
ENSSSCG00000011465	1104	1010	6694	5385	10.12	10.73	52.48	50.34	10.425	51.41	2.302001628	2.71E-199	4.71E-197	PDE12	phosphodiesterase 12 [Source:NCBI gene;Acc:100157651]	-	-	-	-	GO:0005739//mitochondrion;GO:0005759//mitochondrial matrix	GO:0000175//3'-5'-exoribonuclease activity;GO:0004527//exonuclease activity	GO:0000288//nuclear-transcribed mRNA catabolic process, deadenylation-dependent decay;GO:0000958//mitochondrial mRNA catabolic process;GO:0035457//cellular response to interferon-alpha;GO:0044528//regulation of mitochondrial mRNA stability;GO:0045070//positive regulation of viral genome replication;GO:0060548//negative regulation of cell death;GO:0071346//cellular response to interferon-gamma;GO:…
ENSSSCG00000032652	1205	1161	8759	6592	12.09	13.2	73.47	66.27	12.645	69.87	2.466106103	3.43E-199	5.90E-197	-	schlafen family member 11 [Source:NCBI gene;Acc:100625890]	-	-	-	-	-	GO:0000049//tRNA binding	GO:0051607//defense response to virus
ENSSSCG00000033189	2933	2320	95	82	36.83	33.58	1.69	1.89	35.205	1.79	-4.29774885	1.73E-197	2.94E-195	-	FAM3 metabolism regulating signaling molecule D [Source:NCBI gene;Acc:100621654]	-	-	-	-	GO:0016020//membrane;GO:0016021//integral component of membrane	-	GO:0070093//negative regulation of glucagon secretion
ENSSSCG00000020705	145	137	2378	1944	2.19	2.27	29.96	29.89	2.23	29.925	3.746235632	2.30E-197	3.86E-195	MAP3K8	mitogen-activated protein kinase kinase kinase 8 [Source:NCBI gene;Acc:100622217]	Environmental Information Processing;Organismal Systems;Environmental Information Processing;Organismal Systems	Signal transduction;Immune system;Signal transduction;Immune system	ko04010//MAPK signaling pathway;ko04660//T cell receptor signaling pathway;ko04668//TNF signaling pathway;ko04620//Toll-like receptor signaling pathway	K04415;K04415;K04415;K04415	GO:0005737//cytoplasm;GO:0005829//cytosol;GO:0016020//membrane;GO:0016021//integral component of membrane	GO:0000166//nucleotide binding;GO:0004672//protein kinase activity;GO:0004674//protein serine/threonine kinase activity;GO:0004709//MAP kinase kinase kinase activity;GO:0005524//ATP binding;GO:0016301//kinase activity;GO:0016740//transferase activity	GO:0000165//MAPK cascade;GO:0000186//activation of MAPKK activity;GO:0006468//protein phosphorylation;GO:0007346//regulation of mitotic cell cycle;GO:0016310//phosphorylation;GO:0023014//signal transduction by protein phosphorylation;GO:0031098//stress-activated protein kinase signaling cascade;GO:0032147//activation of protein kinase activity
ENSSSCG00000011393	5486	5485	31494	24968	65.99	77.67	277.74	265.72	71.83	271.73	1.919515433	6.83E-196	1.13E-193	UBA7	ubiquitin like modifier activating enzyme 7 [Source:NCBI gene;Acc:100512631]	Human Diseases;Genetic Information Processing	Neurodegenerative diseases;Folding, sorting and degradation	ko05012//Parkinson disease;ko04120//Ubiquitin mediated proteolysis	K10698;K10698	GO:0005737//cytoplasm	GO:0000166//nucleotide binding;GO:0005524//ATP binding;GO:0008641//ubiquitin-like modifier activating enzyme activity;GO:0016874//ligase activity;GO:0019782//ISG15 activating enzyme activity	GO:0006464//cellular protein modification process;GO:0019941//modification-dependent protein catabolic process;GO:0032020//ISG15-protein conjugation;GO:0032446//protein modification by small protein conjugation
ENSSSCG00000009633	2354	2281	13788	10764	25.79	28.94	133.39	123.98	27.365	128.685	2.233440136	8.88E-195	1.46E-192	-	tumor necrosis factor receptor superfamily member 10A-like [Source:NCBI gene;Acc:100624226]	Environmental Information Processing;Human Diseases;Human Diseases;Organismal Systems;Human Diseases;Cellular Processes;Cellular Processes;Environmental Information Processing	Signaling molecules and interaction;Infectious diseases;Infectious diseases;Immune system;Infectious diseases;Cell growth and death;Cell growth and death;Signaling molecules and interaction	ko04060//Cytokine-cytokine receptor interaction;ko05132//Salmonella infection;ko05130//Pathogenic Escherichia coli infection;ko04650//Natural killer cell mediated cytotoxicity;ko05164//Influenza A;ko04217//Necroptosis;ko04210//Apoptosis;ko04061//Viral protein interaction with cytokine and cytokine receptor	K04722;K04722;K04722;K04722;K04722;K04722;K04722;K04722	GO:0005886//plasma membrane;GO:0009986//cell surface;GO:0016020//membrane;GO:0016021//integral component of membrane	GO:0005515//protein binding;GO:0045569//TRAIL binding	GO:0007165//signal transduction;GO:0036462//TRAIL-activated apoptotic signaling pathway;GO:0043065//positive regulation of apoptotic process
ENSSSCG00000027372	3757	4171	32112	25271	30.37	39.02	221.76	208.48	34.695	215.12	2.632341989	1.38E-194	2.24E-192	SAMD9	sterile alpha motif domain-containing protein 9 [Source:NCBI gene;Acc:100519098]	-	-	-	-	GO:0005737//cytoplasm;GO:0005829//cytosol;GO:0043231//intracellular membrane-bounded organelle	GO:0005515//protein binding	GO:0034058//endosomal vesicle fusion
ENSSSCG00000028512	4488	3696	18690	15613	41.15	39.16	147.48	146.92	40.155	147.2	1.874126127	3.36E-194	5.40E-192	LDLR	low density lipoprotein receptor [Source:NCBI gene;Acc:396801]	Cellular Processes;Human Diseases;Human Diseases;Human Diseases;Organismal Systems;Organismal Systems;Organismal Systems;Organismal Systems;Organismal Systems	Transport and catabolism;Endocrine and metabolic diseases;Infectious diseases;Infectious diseases;Endocrine system;Digestive system;Endocrine system;Digestive system;Endocrine system	ko04144//Endocytosis;ko04934//Cushing syndrome;ko05160//Hepatitis C;ko05145//Toxoplasmosis;ko04925//Aldosterone synthesis and secretion;ko04976//Bile secretion;ko04927//Cortisol synthesis and secretion;ko04979//Cholesterol metabolism;ko04913//Ovarian Steroidogenesis	K12473;K12473;K12473;K12473;K12473;K12473;K12473;K12473;K12473	GO:0005623//cell;GO:0005764//lysosome;GO:0005768//endosome;GO:0005769//early endosome;GO:0005770//late endosome;GO:0005794//Golgi apparatus;GO:0005905//clathrin-coated pit;GO:0009897//external side of plasma membrane;GO:0009986//cell surface;GO:0016020//membrane;GO:0016021//integral component of membrane;GO:0016323//basolateral plasma membrane;GO:0036477//somatodendritic compartment;GO:0043235//r…	GO:0001540//amyloid-beta binding;GO:0002020//protease binding;GO:0005041//low-density lipoprotein particle receptor activity;GO:0005509//calcium ion binding;GO:0005515//protein binding;GO:0030169//low-density lipoprotein particle binding;GO:0030229//very-low-density lipoprotein particle receptor activity;GO:0042802//identical protein binding	GO:0006629//lipid metabolic process;GO:0006898//receptor-mediated endocytosis;GO:0006909//phagocytosis;GO:0007616//long-term memory;GO:0008203//cholesterol metabolic process;GO:0010628//positive regulation of gene expression;GO:0010629//negative regulation of gene expression;GO:0010867//positive regulation of triglyceride biosynthetic process;GO:0010899//regulation of phosphatidylcholine cataboli…
ENSSSCG00000010261	1156	1073	6586	5472	36.97	39.28	178.05	176.06	38.125	177.055	2.215388343	6.09E-192	9.68E-190	PPA1	inorganic pyrophosphatase 1 [Source:NCBI gene;Acc:100155201]	Metabolism	Energy metabolism	ko00190//Oxidative phosphorylation	K01507	GO:0005737//cytoplasm	GO:0000287//magnesium ion binding;GO:0004427//inorganic diphosphatase activity;GO:0016462//pyrophosphatase activity	GO:0006796//phosphate-containing compound metabolic process
ENSSSCG00000004125	565	437	5194	3740	9.38	8.41	73.77	63.33	8.895	68.55	2.946090155	1.77E-190	2.79E-188	STX11	syntaxin 11 [Source:NCBI gene;Acc:100152253]	Genetic Information Processing	Folding, sorting and degradation	ko04130//SNARE interactions in vesicular transport	K08487	GO:0005794//Golgi apparatus;GO:0005886//plasma membrane;GO:0008021//synaptic vesicle;GO:0012505//endomembrane system;GO:0016020//membrane;GO:0016021//integral component of membrane;GO:0031201//SNARE complex;GO:0042734//presynaptic membrane;GO:0048787//presynaptic active zone membrane	GO:0000149//SNARE binding;GO:0005484//SNAP receptor activity	GO:0006886//intracellular protein transport;GO:0006887//exocytosis;GO:0006906//vesicle fusion;GO:0016192//vesicle-mediated transport;GO:0031629//synaptic vesicle fusion to presynaptic active zone membrane;GO:0048278//vesicle docking
ENSSSCG00000013307	67	72	2189	1680	1.6	2	44.84	41.04	1.8	42.94	4.57625338	1.63E-189	2.53E-187	LMO2	LIM domain only 2 [Source:NCBI gene;Acc:100512825]	Human Diseases	Cancers	ko05202//Transcriptional misregulation in cancers	K15612	GO:0005667//transcription factor complex	GO:0000977//RNA polymerase II regulatory region sequence-specific DNA binding;GO:0000981//DNA-binding transcription factor activity, RNA polymerase II-specific;GO:0001102//RNA polymerase II activating transcription factor binding;GO:0001228//DNA-binding transcription activator activity, RNA polymerase II-specific;GO:0043425//bHLH transcription factor binding;GO:0046872//metal ion binding;GO:00480…	GO:0042789//mRNA transcription by RNA polymerase II;GO:0045944//positive regulation of transcription by RNA polymerase II;GO:0097067//cellular response to thyroid hormone stimulus
ENSSSCG00000035634	3001	2598	12531	10730	80.98	85.11	307.6	319.1	83.045	313.35	1.915809779	3.80E-187	5.86E-185	PLSCR1	phospholipid scramblase 1 [Source:NCBI gene;Acc:100620055]	-	-	-	-	GO:0005886//plasma membrane;GO:0016020//membrane;GO:0016021//integral component of membrane	GO:0017128//phospholipid scramblase activity	GO:0017121//phospholipid scrambling
ENSSSCG00000023320	41	47	1992	1737	0.51	0.65	21.34	22.12	0.58	21.73	5.227491464	7.46E-186	1.14E-183	CYP3A29	cytochrome P450, subfamily IIIA, polypeptide 22 [Source:NCBI gene;Acc:100144468]	Metabolism;Human Diseases;Metabolism;Metabolism;Metabolism	Global and overview maps;Cancers;Metabolism of cofactors and vitamins;Lipid metabolism;Lipid metabolism	ko01100//Metabolic pathways;ko05204//Chemical carcinogenesis;ko00830//Retinol metabolism;ko00140//Steroid hormone biosynthesis;ko00591//Linoleic acid metabolism	K07424;K07424;K07424;K07424;K07424	GO:0016020//membrane;GO:0016021//integral component of membrane	GO:0004497//monooxygenase activity;GO:0005506//iron ion binding;GO:0008395//steroid hydroxylase activity;GO:0016491//oxidoreductase activity;GO:0016705//oxidoreductase activity, acting on paired donors, with incorporation or reduction of molecular oxygen;GO:0016712//oxidoreductase activity, acting on paired donors, with incorporation or reduction of molecular oxygen, reduced flavin or flavoprotei…	GO:0008202//steroid metabolic process;GO:0055114//oxidation-reduction process;GO:0070989//oxidative demethylation
ENSSSCG00000023379	2616	2426	11911	10122	46.53	49.45	186.42	195.27	47.99	190.845	1.991595671	2.44E-185	3.68E-183	UBE2L6	ubiquitin conjugating enzyme E2 L6 [Source:NCBI gene;Acc:100514753]	Human Diseases;Genetic Information Processing	Neurodegenerative diseases;Folding, sorting and degradation	ko05012//Parkinson disease;ko04120//Ubiquitin mediated proteolysis	K04553;K04553	GO:0000151//ubiquitin ligase complex	GO:0000166//nucleotide binding;GO:0005524//ATP binding;GO:0016740//transferase activity;GO:0031625//ubiquitin protein ligase binding;GO:0042296//ISG15 transferase activity;GO:0061631//ubiquitin conjugating enzyme activity	GO:0006511//ubiquitin-dependent protein catabolic process;GO:0016567//protein ubiquitination;GO:0032020//ISG15-protein conjugation
ENSSSCG00000011850	5092	4484	19581	16537	48.77	49.8	160.45	161.57	49.285	161.01	1.707929763	1.75E-182	2.61E-180	-	mucin 4, cell surface associated [Source:NCBI gene;Acc:100157344]	-	-	-	-	GO:0005615//extracellular space;GO:0016020//membrane;GO:0016021//integral component of membrane	GO:0005176//ErbB-2 class receptor binding;GO:0030197//extracellular matrix constituent, lubricant activity	GO:0007160//cell-matrix adhesion;GO:0010469//regulation of signaling receptor activity
ENSSSCG00000033703	3054	2610	15836	11806	24.85	24.7	110.19	97.98	24.775	104.085	2.07080521	2.79E-182	4.12E-180	FAM111A	family with sequence similarity 111 member A [Source:NCBI gene;Acc:100525029]	-	-	-	-	GO:0000785//chromatin;GO:0001650//fibrillar center;GO:0005634//nucleus;GO:0005654//nucleoplasm;GO:0005737//cytoplasm	-	GO:0006260//DNA replication;GO:0045071//negative regulation of viral genome replication
ENSSSCG00000006002	75451	62013	268857	222038	1263.02	1196.95	3838.15	3776.25	1229.985	3807.2	1.630089638	2.94E-182	4.30E-180	CCN3	cellular communication network factor 3 [Source:NCBI gene;Acc:100154395]	-	-	-	-	GO:0005576//extracellular region;GO:0005737//cytoplasm;GO:0005921//gap junction;GO:0031012//extracellular matrix;GO:0043231//intracellular membrane-bounded organelle	GO:0005112//Notch binding;GO:0005178//integrin binding;GO:0005515//protein binding;GO:0005520//insulin-like growth factor binding;GO:0008201//heparin binding	GO:0001525//angiogenesis;GO:0002062//chondrocyte differentiation;GO:0007155//cell adhesion;GO:0007165//signal transduction;GO:0010761//fibroblast migration;GO:0010832//negative regulation of myotube differentiation;GO:0014909//smooth muscle cell migration;GO:0030308//negative regulation of cell growth;GO:0033627//cell adhesion mediated by integrin;GO:0035767//endothelial cell chemotaxis;GO:004434…
ENSSSCG00000000769	667	576	4142	3562	15.63	14.83	78.06	84.04	15.23	81.05	2.411896244	1.55E-181	2.25E-179	BID	BH3 interacting domain death agonist [Source:NCBI gene;Acc:594852]	Human Diseases;Human Diseases;Human Diseases;Human Diseases;Human Diseases;Human Diseases;Human Diseases;Human Diseases;Human Diseases;Human Diseases;Organismal Systems;Human Diseases;Human Diseases;Human Diseases;Cellular Processes;Human Diseases;Cellular Processes;Environmental Information Processing;Cellular Processes;Human Diseases;Human Diseases;Cellular Processes	Cancers;Infectious diseases;Neurodegenerative diseases;Infectious disease: viral;Infectious diseases;Infectious diseases;Infectious diseases;Cardiovascular diseases;Infectious diseases;Infectious diseases;Immune system;Endocrine and metabolic diseases;Infectious diseases;Infectious diseases;Cell growth and death;Infectious diseases;Cell growth and death;Signal transduction;Cell growth and death;D…	ko05200//Pathways in cancer;ko05168//Herpes simplex infection;ko05010//Alzheimer disease;ko05170//Human immunodeficiency virus 1 infection;ko05152//Tuberculosis;ko05169//Epstein-Barr virus infection;ko05163//Human cytomegalovirus infection;ko05416//Viral myocarditis;ko05162//Measles;ko05167//Kaposi sarcoma-associated herpesvirus infection;ko04650//Natural killer cell mediated cytotoxicity;ko04932…	K04726;K04726;K04726;K04726;K04726;K04726;K04726;K04726;K04726;K04726;K04726;K04726;K04726;K04726;K04726;K04726;K04726;K04726;K04726;K04726;K04726;K04726	GO:0005737//cytoplasm;GO:0005739//mitochondrion;GO:0005741//mitochondrial outer membrane;GO:0005829//cytosol;GO:0016020//membrane;GO:0031966//mitochondrial membrane;GO:0032592//integral component of mitochondrial membrane	GO:0031625//ubiquitin protein ligase binding	GO:0001836//release of cytochrome c from mitochondria;GO:0006626//protein targeting to mitochondrion;GO:0006915//apoptotic process;GO:0006919//activation of cysteine-type endopeptidase activity involved in apoptotic process;GO:0008637//apoptotic mitochondrial changes;GO:0010918//positive regulation of mitochondrial membrane potential;GO:0031334//positive regulation of protein complex assembly;GO:…
ENSSSCG00000038320	2367	2021	10233	8506	35.01	34.62	129.7	128.54	34.815	129.12	1.890931555	1.60E-181	2.30E-179	POR	P450 (cytochrome) oxidoreductase [Source:NCBI gene;Acc:100170114]	-	-	-	-	GO:0005737//cytoplasm;GO:0005783//endoplasmic reticulum;GO:0005789//endoplasmic reticulum membrane;GO:0005829//cytosol;GO:0016020//membrane;GO:0016021//integral component of membrane;GO:0043231//intracellular membrane-bounded organelle	GO:0003958//NADPH-hemoprotein reductase activity;GO:0010181//FMN binding;GO:0016491//oxidoreductase activity;GO:0016709//oxidoreductase activity, acting on paired donors, with incorporation or reduction of molecular oxygen, NAD(P)H as one donor, and incorporation of one atom of oxygen;GO:0050660//flavin adenine dinucleotide binding;GO:0050661//NADP binding	GO:0009725//response to hormone;GO:0032770//positive regulation of monooxygenase activity;GO:0055114//oxidation-reduction process;GO:0090346//cellular organofluorine metabolic process
ENSSSCG00000012893	1257	1035	6279	5446	16.83	16.07	71.96	74.39	16.45	73.175	2.153263257	3.15E-180	4.48E-178	UNC93B1	unc-93 homolog B1, TLR signaling regulator [Source:NCBI gene;Acc:100522238]	-	-	-	-	GO:0005764//lysosome;GO:0005768//endosome;GO:0016020//membrane;GO:0016021//integral component of membrane	GO:0035325//Toll-like receptor binding	GO:0006886//intracellular protein transport;GO:0034138//toll-like receptor 3 signaling pathway;GO:0034154//toll-like receptor 7 signaling pathway;GO:0034162//toll-like receptor 9 signaling pathway
ENSSSCG00000004369	102	80	1994	1598	0.89	0.84	14.01	13.52	0.865	13.765	3.992160667	2.14E-179	3.01E-177	PRDM1	PR/SET domain 1 [Source:NCBI gene;Acc:100154284]	-	-	-	-	GO:0005634//nucleus;GO:0005737//cytoplasm	GO:0000977//RNA polymerase II regulatory region sequence-specific DNA binding;GO:0000978//RNA polymerase II proximal promoter sequence-specific DNA binding;GO:0001227//DNA-binding transcription repressor activity, RNA polymerase II-specific;GO:0003676//nucleic acid binding;GO:0003700//DNA-binding transcription factor activity;GO:0005515//protein binding;GO:0031490//chromatin DNA binding;GO:004282…	GO:0000122//negative regulation of transcription by RNA polymerase II;GO:0001701//in utero embryonic development;GO:0001763//morphogenesis of a branching structure;GO:0001892//embryonic placenta development;GO:0001893//maternal placenta development;GO:0003170//heart valve development;GO:0003279//cardiac septum development;GO:0003281//ventricular septum development;GO:0006355//regulation of transc…
ENSSSCG00000021749	300	232	3089	2333	1.88	1.69	16.56	14.91	1.785	15.735	3.139981199	2.95E-178	4.12E-176	MCF2L2	MCF.2 cell line derived transforming sequence-like 2 [Source:NCBI gene;Acc:100624866]	-	-	-	-	-	GO:0005085//guanyl-nucleotide exchange factor activity	-
ENSSSCG00000040746	14471	13420	1916	1283	38.77	41.7	4.39	3.51	40.235	3.95	-3.348526474	1.22E-175	1.69E-173	LRP2	LDL receptor related protein 2 [Source:NCBI gene;Acc:100519689]	Organismal Systems;Organismal Systems;Environmental Information Processing	Endocrine system;Digestive system;Signal transduction	ko04918//Thyroid hormone synthesis;ko04979//Cholesterol metabolism;ko04340//Hedgehog signaling pathway	K06233;K06233;K06233	GO:0005768//endosome;GO:0005783//endoplasmic reticulum;GO:0005794//Golgi apparatus;GO:0005903//brush border;GO:0005905//clathrin-coated pit;GO:0009897//external side of plasma membrane;GO:0016020//membrane;GO:0016021//integral component of membrane;GO:0016324//apical plasma membrane;GO:0030139//endocytic vesicle;GO:0030424//axon;GO:0030425//dendrite;GO:0031526//brush border membrane;GO:0043235//r…	GO:0005509//calcium ion binding;GO:0005515//protein binding;GO:0051087//chaperone binding	GO:0001843//neural tube closure;GO:0003139//secondary heart field specification;GO:0003148//outflow tract septum morphogenesis;GO:0003223//ventricular compact myocardium morphogenesis;GO:0003281//ventricular septum development;GO:0006766//vitamin metabolic process;GO:0006898//receptor-mediated endocytosis;GO:0007507//heart development;GO:0007605//sensory perception of sound;GO:0008283//cell proli…
ENSSSCG00000001252	306	205	2968	2534	17.89	13.9	148.47	151.14	15.895	149.805	3.236440855	2.20E-175	3.01E-173	UBD	ubiquitin D [Source:NCBI gene;Acc:100294688]	-	-	-	-	GO:0001650//fibrillar center;GO:0005634//nucleus;GO:0005654//nucleoplasm;GO:0005737//cytoplasm;GO:0016235//aggresome	GO:0005515//protein binding;GO:0070628//proteasome binding	GO:0006511//ubiquitin-dependent protein catabolic process;GO:0016567//protein ubiquitination;GO:0034341//response to interferon-gamma;GO:0034612//response to tumor necrosis factor;GO:0043011//myeloid dendritic cell differentiation;GO:0043065//positive regulation of apoptotic process;GO:0043123//positive regulation of I-kappaB kinase/NF-kappaB signaling;GO:0070842//aggresome assembly;GO:1901990//r…
ENSSSCG00000031882	1343	1341	7941	6452	11.42	13.22	57.76	55.95	12.32	56.855	2.206284974	1.14E-173	1.54E-171	PNPT1	polyribonucleotide nucleotidyltransferase 1 [Source:NCBI gene;Acc:100642182]	Genetic Information Processing	Folding, sorting and degradation	ko03018//RNA degradation	K00962	GO:0005737//cytoplasm;GO:0005739//mitochondrion;GO:0005758//mitochondrial intermembrane space;GO:0005829//cytosol;GO:0045025//mitochondrial degradosome	GO:0000175//3'-5'-exoribonuclease activity;GO:0003676//nucleic acid binding;GO:0003723//RNA binding;GO:0004654//polyribonucleotide nucleotidyltransferase activity;GO:0008266//poly(U) RNA binding;GO:0016740//transferase activity;GO:0034046//poly(G) binding;GO:0035198//miRNA binding	GO:0000957//mitochondrial RNA catabolic process;GO:0000958//mitochondrial mRNA catabolic process;GO:0000962//positive regulation of mitochondrial RNA catabolic process;GO:0000963//mitochondrial RNA processing;GO:0000964//mitochondrial RNA 5'-end processing;GO:0000965//mitochondrial RNA 3'-end processing;GO:0006396//RNA processing;GO:0006401//RNA catabolic process;GO:0006402//mRNA catabolic proces…
ENSSSCG00000010831	1234	886	8363	8596	14.69	12.23	85.19	104.4	13.46	94.795	2.816132556	3.52E-173	4.74E-171	DUSP10	dual specificity phosphatase 10 [Source:NCBI gene;Acc:100517416]	Environmental Information Processing;Environmental Information Processing;Cellular Processes	Signal transduction;Signal transduction;Cell growth and death	ko04010//MAPK signaling pathway;ko04013//MAPK signaling pathway - fly;ko04214//Apoptosis - fly	K20216;K20216;K20216	GO:0005634//nucleus;GO:0005654//nucleoplasm;GO:0005737//cytoplasm;GO:0005794//Golgi apparatus;GO:0005829//cytosol;GO:0016607//nuclear speck	GO:0004725//protein tyrosine phosphatase activity;GO:0008138//protein tyrosine/serine/threonine phosphatase activity;GO:0008330//protein tyrosine/threonine phosphatase activity;GO:0008432//JUN kinase binding;GO:0016787//hydrolase activity;GO:0016791//phosphatase activity;GO:0017017//MAP kinase tyrosine/serine/threonine phosphatase activity;GO:0033549//MAP kinase phosphatase activity;GO:0048273//m…	GO:0000188//inactivation of MAPK activity;GO:0002819//regulation of adaptive immune response;GO:0006470//protein dephosphorylation;GO:0010633//negative regulation of epithelial cell migration;GO:0016311//dephosphorylation;GO:0032496//response to lipopolysaccharide;GO:0032873//negative regulation of stress-activated MAPK cascade;GO:0035970//peptidyl-threonine dephosphorylation;GO:0043508//negative…
ENSSSCG00000005983	1709	1606	11330	8104	11.79	12.9	67.37	57.67	12.345	62.52	2.340390942	1.42E-172	1.90E-170	ATAD2	ATPase family AAA domain containing 2 [Source:NCBI gene;Acc:100155780]	-	-	-	-	GO:0005634//nucleus;GO:0005654//nucleoplasm	GO:0003682//chromatin binding;GO:0005515//protein binding;GO:0005524//ATP binding;GO:0016887//ATPase activity;GO:0042393//histone binding	GO:0006325//chromatin organization;GO:0006355//regulation of transcription, DNA-templated;GO:0031936//negative regulation of chromatin silencing;GO:0045893//positive regulation of transcription, DNA-templated;GO:0045944//positive regulation of transcription by RNA polymerase II
ENSSSCG00000006987	636	655	4919	3869	3.91	4.17	24.26	22.2	4.04	23.23	2.523561956	8.26E-169	1.09E-166	SLC7A2	solute carrier family 7 member 2 [Source:NCBI gene;Acc:100037298]	-	-	-	-	GO:0005886//plasma membrane;GO:0016020//membrane;GO:0016021//integral component of membrane;GO:0030054//cell junction	GO:0015181//arginine transmembrane transporter activity;GO:0022857//transmembrane transporter activity;GO:0061459//L-arginine transmembrane transporter activity	GO:0002537//nitric oxide production involved in inflammatory response;GO:0006809//nitric oxide biosynthetic process;GO:0006865//amino acid transport;GO:0042116//macrophage activation;GO:0043030//regulation of macrophage activation;GO:0050727//regulation of inflammatory response;GO:0055085//transmembrane transport;GO:1902023//L-arginine transport;GO:1903400//L-arginine transmembrane transport;GO:1…
ENSSSCG00000012173	3710	3299	16648	12747	130.68	134.75	501.69	458.02	132.715	479.855	1.854267087	1.67E-168	2.19E-166	SAT1	spermidine/spermine N1-acetyltransferase 1 [Source:NCBI gene;Acc:397645]	Metabolism;Cellular Processes;Metabolism	Global and overview maps;Cell growth and death;Amino acid metabolism	ko01100//Metabolic pathways;ko04216//Ferroptosis;ko00330//Arginine and proline metabolism	K00657;K00657;K00657	-	GO:0004145//diamine N-acetyltransferase activity;GO:0005515//protein binding;GO:0008080//N-acetyltransferase activity;GO:0042802//identical protein binding	GO:0001525//angiogenesis;GO:0042127//regulation of cell proliferation
ENSSSCG00000008334	791	610	6024	4284	6.3	5.62	41.28	34.97	5.96	38.125	2.677353102	3.55E-168	4.61E-166	MXD1	MAX dimerization protein 1 [Source:NCBI gene;Acc:100625349]	-	-	-	-	GO:0000790//nuclear chromatin;GO:0005654//nucleoplasm;GO:0005739//mitochondrion;GO:0005829//cytosol	GO:0000978//RNA polymerase II proximal promoter sequence-specific DNA binding;GO:0001227//DNA-binding transcription repressor activity, RNA polymerase II-specific;GO:0046983//protein dimerization activity	GO:0000122//negative regulation of transcription by RNA polymerase II
ENSSSCG00000031456	1087	737	8909	6365	6.21	4.89	43.54	37.13	5.55	40.335	2.861472579	3.78E-168	4.87E-166	ARL5B	ADP ribosylation factor like GTPase 5B [Source:NCBI gene;Acc:100627052]	-	-	-	-	GO:0005737//cytoplasm;GO:0005802//trans-Golgi network	GO:0000166//nucleotide binding;GO:0005525//GTP binding	GO:0006886//intracellular protein transport;GO:0016192//vesicle-mediated transport;GO:1903292//protein localization to Golgi membrane
ENSSSCG00000015549	2625	2232	12954	9649	22.8	22.48	96.26	85.49	22.64	90.875	2.005009501	5.04E-166	6.43E-164	RNASEL	ribonuclease L [Source:NCBI gene;Acc:100048946]	Human Diseases;Human Diseases;Human Diseases;Organismal Systems	Infectious diseases;Infectious diseases;Infectious diseases;Immune system	ko05168//Herpes simplex infection;ko05164//Influenza A;ko05160//Hepatitis C;ko04621//NOD-like receptor signaling pathway	K01165;K01165;K01165;K01165	-	GO:0003723//RNA binding;GO:0004540//ribonuclease activity;GO:0004672//protein kinase activity;GO:0005515//protein binding;GO:0005524//ATP binding;GO:0043021//ribonucleoprotein complex binding	GO:0006397//mRNA processing;GO:0006468//protein phosphorylation;GO:0043488//regulation of mRNA stability;GO:0045071//negative regulation of viral genome replication;GO:0045444//fat cell differentiation;GO:0045944//positive regulation of transcription by RNA polymerase II;GO:0046326//positive regulation of glucose import;GO:0051607//defense response to virus;GO:0090501//RNA phosphodiester bond hyd…
ENSSSCG00000013313	733	574	5489	3931	7.47	6.78	47.86	40.87	7.125	44.365	2.638460049	7.52E-166	9.52E-164	PRRG4	proline rich and Gla domain 4 [Source:NCBI gene;Acc:100513583]	-	-	-	-	GO:0005576//extracellular region;GO:0016020//membrane;GO:0016021//integral component of membrane	GO:0005509//calcium ion binding	-
ENSSSCG00000036556	1446	1182	7231	5650	18.5	17.55	79.21	73.85	18.025	76.53	2.08602614	1.19E-165	1.50E-163	-	interferon alpha and beta receptor subunit 2 [Source:NCBI gene;Acc:100533555]	Human Diseases;Human Diseases;Environmental Information Processing;Human Diseases;Environmental Information Processing;Human Diseases;Human Diseases;Human Diseases;Organismal Systems;Human Diseases;Environmental Information Processing;Cellular Processes;Human Diseases;Organismal Systems;Organismal Systems;Organismal Systems	Cancers;Infectious diseases;Signal transduction;Infectious diseases;Signaling molecules and interaction;Infectious diseases;Infectious diseases;Infectious diseases;Immune system;Infectious diseases;Signal transduction;Cell growth and death;Infectious diseases;Immune system;Development;Immune system	ko05200//Pathways in cancer;ko05168//Herpes simplex infection;ko04151//PI3K-Akt signaling pathway;ko05165//Human papillomavirus infection;ko04060//Cytokine-cytokine receptor interaction;ko05169//Epstein-Barr virus infection;ko05162//Measles;ko05167//Kaposi sarcoma-associated herpesvirus infection;ko04650//Natural killer cell mediated cytotoxicity;ko05164//Influenza A;ko04630//Jak-STAT signaling p…	K05131;K05131;K05131;K05131;K05131;K05131;K05131;K05131;K05131;K05131;K05131;K05131;K05131;K05131;K05131;K05131	GO:0005886//plasma membrane;GO:0016020//membrane;GO:0016021//integral component of membrane	GO:0004896//cytokine receptor activity;GO:0004905//type I interferon receptor activity;GO:0005515//protein binding	GO:0019221//cytokine-mediated signaling pathway;GO:0060337//type I interferon signaling pathway
ENSSSCG00000008261	615	597	4130	3880	4.66	5.24	26.75	29.97	4.95	28.36	2.518357102	4.27E-164	5.31E-162	HK2	hexokinase 2 [Source:NCBI gene;Acc:494561]	Metabolism;Human Diseases;Organismal Systems;Environmental Information Processing;Metabolism;Human Diseases;Metabolism;Organismal Systems;Human Diseases;Metabolism;Metabolism;Metabolism;Metabolism;Metabolism	Global and overview maps;Infectious diseases;Endocrine system;Signal transduction;Global and overview maps;Cancers;Carbohydrate metabolism;Digestive system;Endocrine and metabolic diseases;Carbohydrate metabolism;Carbohydrate metabolism;Carbohydrate metabolism;Carbohydrate metabolism;Biosynthesis of other secondary metabolites	ko01100//Metabolic pathways;ko05131//Shigellosis;ko04910//Insulin signaling pathway;ko04066//HIF-1 signaling pathway;ko01200//Carbon metabolism;ko05230//Central carbon metabolism in cancer;ko00010//Glycolysis / Gluconeogenesis;ko04973//Carbohydrate digestion and absorption;ko04930//Type II diabetes mellitus;ko00520//Amino sugar and nucleotide sugar metabolism;ko00052//Galactose metabolism;ko00500…	K00844;K00844;K00844;K00844;K00844;K00844;K00844;K00844;K00844;K00844;K00844;K00844;K00844;K00844	GO:0005623//cell;GO:0005741//mitochondrial outer membrane;GO:0005829//cytosol	GO:0000166//nucleotide binding;GO:0004340//glucokinase activity;GO:0004396//hexokinase activity;GO:0005524//ATP binding;GO:0005536//glucose binding;GO:0008865//fructokinase activity;GO:0016301//kinase activity;GO:0016740//transferase activity;GO:0016773//phosphotransferase activity, alcohol group as acceptor;GO:0019158//mannokinase activity	GO:0001678//cellular glucose homeostasis;GO:0005975//carbohydrate metabolic process;GO:0006006//glucose metabolic process;GO:0006096//glycolytic process;GO:0008637//apoptotic mitochondrial changes;GO:0016310//phosphorylation;GO:0035795//negative regulation of mitochondrial membrane permeability;GO:0045766//positive regulation of angiogenesis;GO:0046324//regulation of glucose import;GO:0046835//ca…
ENSSSCG00000039751	1122	951	5567	4512	6.88	6.73	29.19	28.08	6.805	28.635	2.073112537	2.63E-163	3.25E-161	NLRC5	NLR family CARD domain containing 5 [Source:NCBI gene;Acc:100135667]	-	-	-	-	GO:0005634//nucleus	GO:0000166//nucleotide binding;GO:0005515//protein binding;GO:0005524//ATP binding	GO:0035556//intracellular signal transduction;GO:0045345//positive regulation of MHC class I biosynthetic process;GO:0045944//positive regulation of transcription by RNA polymerase II;GO:0060339//negative regulation of type I interferon-mediated signaling pathway
ENSSSCG00000002385	373	269	2918	2531	4.35	3.67	29.44	30.46	4.01	29.95	2.900881861	4.13E-163	5.06E-161	TGFB3	transforming growth factor beta 3 [Source:NCBI gene;Acc:397400]	Human Diseases;Human Diseases;Environmental Information Processing;Environmental Information Processing;Human Diseases;Environmental Information Processing;Human Diseases;Human Diseases;Human Diseases;Human Diseases;Human Diseases;Cellular Processes;Human Diseases;Human Diseases;Human Diseases;Environmental Information Processing;Cellular Processes;Human Diseases;Human Diseases;Human Diseases;Env…	Cancers;Infectious diseases;Signal transduction;Signaling molecules and interaction;Infectious diseases;Signal transduction;Immune diseases;Infectious diseases;Infectious diseases;Infectious diseases;Cancers;Cell growth and death;Infectious diseases;Infectious diseases;Cancers;Signal transduction;Cell growth and death;Infectious diseases;Immune diseases;Endocrine and metabolic diseases;Signal tra…	ko05200//Pathways in cancer;ko05166//HTLV-I infection;ko04010//MAPK signaling pathway;ko04060//Cytokine-cytokine receptor interaction;ko05152//Tuberculosis;ko04390//Hippo signaling pathway;ko05323//Rheumatoid arthritis;ko05144//Malaria;ko05146//Amoebiasis;ko05161//Hepatitis B;ko05225//Hepatocellular carcinoma;ko04218//Cellular senescence;ko05142//Chagas disease (American trypanosomiasis);ko05140/…	K13377;K13377;K13377;K13377;K13377;K13377;K13377;K13377;K13377;K13377;K13377;K13377;K13377;K13377;K13377;K13377;K13377;K13377;K13377;K13377;K13377;K13377;K13377;K13377;K13377;K13377;K13377	GO:0005576//extracellular region;GO:0005615//extracellular space;GO:0016020//membrane;GO:0016021//integral component of membrane;GO:0031012//extracellular matrix;GO:0043231//intracellular membrane-bounded organelle;GO:0062023//collagen-containing extracellular matrix	GO:0005114//type II transforming growth factor beta receptor binding;GO:0005125//cytokine activity;GO:0005160//transforming growth factor beta receptor binding;GO:0008083//growth factor activity;GO:0034713//type I transforming growth factor beta receptor binding;GO:0034714//type III transforming growth factor beta receptor binding;GO:0042802//identical protein binding;GO:0050431//transforming gro…	GO:0001666//response to hypoxia;GO:0007165//signal transduction;GO:0007179//transforming growth factor beta receptor signaling pathway;GO:0007435//salivary gland morphogenesis;GO:0008284//positive regulation of cell proliferation;GO:0008285//negative regulation of cell proliferation;GO:0010718//positive regulation of epithelial to mesenchymal transition;GO:0010862//positive regulation of pathway-…
ENSSSCG00000033909	34	29	1813	1485	0.8	0.78	33.47	33.59	0.79	33.53	5.40745602	1.03E-162	1.25E-160	-	GTPase, IMAP family member 1 [Source:NCBI gene;Acc:110257620]	-	-	-	-	GO:0005783//endoplasmic reticulum;GO:0016020//membrane;GO:0016021//integral component of membrane	GO:0005525//GTP binding	-
ENSSSCG00000030548	4989	4605	20797	16319	61.65	66.13	219.53	205.56	63.89	212.545	1.734106276	5.03E-162	6.05E-160	HERC5	HECT and RLD domain containing E3 ubiquitin protein ligase 5 [Source:NCBI gene;Acc:100518083]	-	-	-	-	GO:0005737//cytoplasm	GO:0004842//ubiquitin-protein transferase activity;GO:0016740//transferase activity;GO:0042296//ISG15 transferase activity;GO:0061630//ubiquitin protein ligase activity	GO:0016567//protein ubiquitination;GO:0032020//ISG15-protein conjugation;GO:0050688//regulation of defense response to virus
ENSSSCG00000011570	1029	839	5112	4604	13.95	13.21	59.38	64.14	13.58	61.76	2.185189273	1.58E-161	1.89E-159	IRAK2	interleukin 1 receptor associated kinase 2 [Source:NCBI gene;Acc:106505672]	Human Diseases;Organismal Systems	Infectious diseases;Nervous system	ko05152//Tuberculosis;ko04722//Neurotrophin signaling pathway	K04731;K04731	GO:0005634//nucleus;GO:0005737//cytoplasm;GO:0005886//plasma membrane	GO:0004672//protein kinase activity;GO:0004674//protein serine/threonine kinase activity;GO:0005515//protein binding;GO:0005524//ATP binding;GO:0016301//kinase activity;GO:0042803//protein homodimerization activity;GO:0046982//protein heterodimerization activity	GO:0001959//regulation of cytokine-mediated signaling pathway;GO:0002755//MyD88-dependent toll-like receptor signaling pathway;GO:0006468//protein phosphorylation;GO:0006954//inflammatory response;GO:0007165//signal transduction;GO:0007249//I-kappaB kinase/NF-kappaB signaling;GO:0016310//phosphorylation;GO:0019221//cytokine-mediated signaling pathway;GO:0031663//lipopolysaccharide-mediated signal…
ENSSSCG00000022925	524	475	3421	3162	5.06	5.32	28.27	31.16	5.19	29.715	2.517384937	2.18E-161	2.58E-159	-	solute carrier family 2 member 3 [Source:NCBI gene;Acc:100626468]	-	-	-	-	GO:0002080//acrosomal membrane;GO:0005737//cytoplasm;GO:0005886//plasma membrane;GO:0016020//membrane;GO:0016021//integral component of membrane	GO:0005355//glucose transmembrane transporter activity;GO:0022857//transmembrane transporter activity;GO:0033300//dehydroascorbic acid transmembrane transporter activity;GO:0055056//D-glucose transmembrane transporter activity	GO:0055085//transmembrane transport;GO:0070837//dehydroascorbic acid transport;GO:1904659//glucose transmembrane transport
ENSSSCG00000031924	69	52	2231	1471	0.83	0.73	22.98	18.07	0.78	20.525	4.717764288	1.49E-160	1.75E-158	NKX3-1	NK3 homeobox 1 [Source:NCBI gene;Acc:100738625]	Human Diseases;Human Diseases	Cancers;Cancers	ko05200//Pathways in cancer;ko05215//Prostate cancer	K09348;K09348	GO:0005634//nucleus;GO:0005654//nucleoplasm;GO:0005829//cytosol;GO:0090734//site of DNA damage	GO:0000976//transcription regulatory region sequence-specific DNA binding;GO:0000978//RNA polymerase II proximal promoter sequence-specific DNA binding;GO:0003677//DNA binding;GO:0003700//DNA-binding transcription factor activity;GO:0004879//nuclear receptor activity;GO:0008134//transcription factor binding;GO:0008656//cysteine-type endopeptidase activator activity involved in apoptotic process;G…	GO:0001655//urogenital system development;GO:0001656//metanephros development;GO:0001756//somitogenesis;GO:0001934//positive regulation of protein phosphorylation;GO:0006355//regulation of transcription, DNA-templated;GO:0006919//activation of cysteine-type endopeptidase activity involved in apoptotic process;GO:0007431//salivary gland development;GO:0007507//heart development;GO:0008284//positiv…
ENSSSCG00000011720	6541	5138	27455	21249	48.98	44.16	176.36	161.03	46.57	168.695	1.856944427	4.33E-160	5.05E-158	MBNL1	muscleblind like splicing regulator 1 [Source:NCBI gene;Acc:100525306]	-	-	-	-	GO:0005634//nucleus;GO:0005654//nucleoplasm;GO:0005737//cytoplasm;GO:0005829//cytosol;GO:0010494//cytoplasmic stress granule	GO:0003723//RNA binding;GO:0003725//double-stranded RNA binding;GO:0046872//metal ion binding	GO:0000381//regulation of alternative mRNA splicing, via spliceosome;GO:0008380//RNA splicing;GO:0043484//regulation of RNA splicing
ENSSSCG00000011239	7558	6729	30802	23505	30.07	31.07	104.92	95.39	30.57	100.155	1.712045989	2.40E-159	2.78E-157	TRANK1	tetratricopeptide repeat and ankyrin repeat containing 1 [Source:NCBI gene;Acc:102163142]	-	-	-	-	-	GO:0005515//protein binding	-
ENSSSCG00000028304	3210	2392	14396	11746	49.41	42.77	191.08	189.22	46.09	190.15	2.044612266	4.36E-159	5.01E-157	ZFP36L1	ZFP36 ring finger protein like 1 [Source:NCBI gene;Acc:100624279]	Cellular Processes	Cell growth and death	ko04218//Cellular senescence	K18753	-	GO:0046872//metal ion binding	-
ENSSSCG00000017754	9188	7386	32051	28119	174.73	168.89	541.54	570.11	171.81	555.825	1.693816717	6.89E-159	7.86E-157	-	galectin 9 [Source:NCBI gene;Acc:396972]	-	-	-	-	GO:0005634//nucleus;GO:0005737//cytoplasm;GO:0005829//cytosol	GO:0016936//galactoside binding;GO:0030246//carbohydrate binding	GO:0010628//positive regulation of gene expression;GO:0010629//negative regulation of gene expression;GO:0032689//negative regulation of interferon-gamma production;GO:2000562//negative regulation of CD4-positive, alpha-beta T cell proliferation;GO:2000778//positive regulation of interleukin-6 secretion;GO:2001181//positive regulation of interleukin-10 secretion
ENSSSCG00000017251	299	223	2512	2327	3.35	2.9	24.09	26.61	3.125	25.35	3.020057652	8.07E-159	9.14E-157	SOX9	SRY-box transcription factor 9 [Source:NCBI gene;Acc:396840]	Environmental Information Processing	Signal transduction	ko04024//cAMP signaling pathway	K18435	GO:0005634//nucleus;GO:0005654//nucleoplasm;GO:0005667//transcription factor complex;GO:0032991//protein-containing complex;GO:0044798//nuclear transcription factor complex	GO:0000976//transcription regulatory region sequence-specific DNA binding;GO:0000978//RNA polymerase II proximal promoter sequence-specific DNA binding;GO:0000981//DNA-binding transcription factor activity, RNA polymerase II-specific;GO:0000987//proximal promoter sequence-specific DNA binding;GO:0001228//DNA-binding transcription activator activity, RNA polymerase II-specific;GO:0003677//DNA bind…	GO:0000122//negative regulation of transcription by RNA polymerase II;GO:0001501//skeletal system development;GO:0001502//cartilage condensation;GO:0001503//ossification;GO:0001658//branching involved in ureteric bud morphogenesis;GO:0001708//cell fate specification;GO:0001837//epithelial to mesenchymal transition;GO:0001894//tissue homeostasis;GO:0001934//positive regulation of protein phosphory…
ENSSSCG00000003832	11005	10023	38376	31349	223.03	235.54	665.36	648.07	229.285	656.715	1.518125432	4.66E-156	5.23E-154	TACSTD2	tumor associated calcium signal transducer 2 [Source:NCBI gene;Acc:100510966]	-	-	-	-	GO:0005615//extracellular space;GO:0005634//nucleus;GO:0005886//plasma membrane;GO:0009925//basal plasma membrane;GO:0016020//membrane;GO:0016021//integral component of membrane;GO:0016328//lateral plasma membrane	-	GO:0010633//negative regulation of epithelial cell migration;GO:0050678//regulation of epithelial cell proliferation;GO:0051497//negative regulation of stress fiber assembly;GO:0060675//ureteric bud morphogenesis;GO:0090191//negative regulation of branching involved in ureteric bud morphogenesis;GO:1900025//negative regulation of substrate adhesion-dependent cell spreading;GO:1900028//negative re…
ENSSSCG00000025206	645	604	3837	3489	7.57	8.19	37.04	40.93	7.88	38.985	2.3066516	5.92E-156	6.60E-154	RNF19B	ring finger protein 19B [Source:NCBI gene;Acc:100621544]	-	-	-	-	GO:0000151//ubiquitin ligase complex;GO:0005737//cytoplasm;GO:0005783//endoplasmic reticulum;GO:0005829//cytosol;GO:0016020//membrane;GO:0016021//integral component of membrane;GO:0044194//cytolytic granule	GO:0004842//ubiquitin-protein transferase activity;GO:0016740//transferase activity;GO:0031624//ubiquitin conjugating enzyme binding;GO:0043130//ubiquitin binding;GO:0046872//metal ion binding;GO:0061630//ubiquitin protein ligase activity	GO:0000209//protein polyubiquitination;GO:0006511//ubiquitin-dependent protein catabolic process;GO:0016567//protein ubiquitination;GO:0032436//positive regulation of proteasomal ubiquitin-dependent protein catabolic process;GO:0051865//protein autoubiquitination
ENSSSCG00000012277	3150	2425	13651	12963	130.73	116.7	484.88	549.56	123.715	517.22	2.06375763	1.98E-155	2.19E-153	TIMP1	TIMP metallopeptidase inhibitor 1 [Source:NCBI gene;Acc:396862]	Environmental Information Processing	Signal transduction	ko04066//HIF-1 signaling pathway	K16451	GO:0005576//extracellular region;GO:0005604//basement membrane;GO:0005615//extracellular space;GO:0031012//extracellular matrix	GO:0002020//protease binding;GO:0005125//cytokine activity;GO:0005515//protein binding;GO:0008191//metalloendopeptidase inhibitor activity;GO:0008270//zinc ion binding;GO:0030414//peptidase inhibitor activity	GO:0002248//connective tissue replacement involved in inflammatory response wound healing;GO:0007165//signal transduction;GO:0008284//positive regulation of cell proliferation;GO:0009725//response to hormone;GO:0010033//response to organic substance;GO:0010951//negative regulation of endopeptidase activity;GO:0034097//response to cytokine;GO:0043086//negative regulation of catalytic activity;GO:0…
ENSSSCG00000014670	4449	4063	18980	14518	70.99	75.18	259.11	236.32	73.085	247.715	1.761033989	7.66E-155	8.41E-153	TRIM22	tripartite motif protein TRIM5 [Source:NCBI gene;Acc:733579]	Human Diseases	Infectious disease: viral	ko05170//Human immunodeficiency virus 1 infection	K10648	GO:0005634//nucleus;GO:0005654//nucleoplasm;GO:0005737//cytoplasm;GO:0005794//Golgi apparatus;GO:0016604//nuclear body	GO:0005515//protein binding;GO:0008270//zinc ion binding;GO:0019901//protein kinase binding;GO:0030674//protein binding, bridging;GO:0042802//identical protein binding	GO:0010508//positive regulation of autophagy;GO:0032880//regulation of protein localization;GO:0043123//positive regulation of I-kappaB kinase/NF-kappaB signaling;GO:0051091//positive regulation of DNA-binding transcription factor activity;GO:0051092//positive regulation of NF-kappaB transcription factor activity
ENSSSCG00000009720	6550	6279	27432	21662	45.68	50.63	163.85	154.39	48.155	159.12	1.724357673	1.92E-153	2.10E-151	DDX60	DExD/H-box helicase 60 [Source:NCBI gene;Acc:100158037]	-	-	-	-	GO:0005737//cytoplasm;GO:0005829//cytosol;GO:0045111//intermediate filament cytoskeleton	GO:0003676//nucleic acid binding;GO:0003690//double-stranded DNA binding;GO:0003723//RNA binding;GO:0003725//double-stranded RNA binding;GO:0003727//single-stranded RNA binding;GO:0004386//helicase activity;GO:0005524//ATP binding	GO:0009615//response to virus;GO:0051607//defense response to virus;GO:1900245//positive regulation of MDA-5 signaling pathway;GO:1900246//positive regulation of RIG-I signaling pathway
ENSSSCG00000005215	2104	1965	11426	8341	17.55	19.13	82.37	71.8	18.34	77.085	2.071456514	3.64E-153	3.95E-151	JAK2	Janus kinase 2 [Source:NCBI gene;Acc:397201]	Human Diseases;Human Diseases;Environmental Information Processing;Human Diseases;Human Diseases;Organismal Systems;Human Diseases;Human Diseases;Environmental Information Processing;Cellular Processes;Human Diseases;Cellular Processes;Organismal Systems;Human Diseases;Organismal Systems;Organismal Systems;Organismal Systems;Human Diseases;Human Diseases;Human Diseases;Organismal Systems;Organism…	Cancers;Infectious diseases;Signal transduction;Infectious diseases;Infectious diseases;Immune system;Infectious diseases;Infectious diseases;Signal transduction;Cell growth and death;Infectious diseases;Cellular community - eukaryotes;Immune system;Cancer: overview;Immune system;Nervous system;Endocrine system;Infectious diseases;Endocrine and metabolic diseases;Drug resistance;Endocrine system;…	ko05200//Pathways in cancer;ko05168//Herpes simplex infection;ko04151//PI3K-Akt signaling pathway;ko05152//Tuberculosis;ko05167//Kaposi sarcoma-associated herpesvirus infection;ko04062//Chemokine signaling pathway;ko05161//Hepatitis B;ko05164//Influenza A;ko04630//Jak-STAT signaling pathway;ko04217//Necroptosis;ko05140//Leishmaniasis;ko04550//Signaling pathways regulating pluripotency of stem cel…	K04447;K04447;K04447;K04447;K04447;K04447;K04447;K04447;K04447;K04447;K04447;K04447;K04447;K04447;K04447;K04447;K04447;K04447;K04447;K04447;K04447;K04447	GO:0005634//nucleus;GO:0005654//nucleoplasm;GO:0005737//cytoplasm;GO:0005856//cytoskeleton;GO:0005886//plasma membrane;GO:0005925//focal adhesion;GO:0012505//endomembrane system;GO:0016020//membrane	GO:0000166//nucleotide binding;GO:0004672//protein kinase activity;GO:0004713//protein tyrosine kinase activity;GO:0004715//non-membrane spanning protein tyrosine kinase activity;GO:0005102//signaling receptor binding;GO:0005131//growth hormone receptor binding;GO:0005524//ATP binding;GO:0016301//kinase activity;GO:0016740//transferase activity;GO:0019901//protein kinase binding;GO:0020037//heme …	GO:0002250//adaptive immune response;GO:0002376//immune system process;GO:0006325//chromatin organization;GO:0006468//protein phosphorylation;GO:0007165//signal transduction;GO:0007260//tyrosine phosphorylation of STAT protein;GO:0010811//positive regulation of cell-substrate adhesion;GO:0016310//phosphorylation;GO:0018108//peptidyl-tyrosine phosphorylation;GO:0019221//cytokine-mediated signaling…
ENSSSCG00000020701	688	631	3835	3267	10.09	10.73	48.09	48.85	10.41	48.47	2.219122014	5.21E-153	5.60E-151	TTC9	tetratricopeptide repeat domain 9 [Source:NCBI gene;Acc:100627339]	-	-	-	-	-	GO:0005515//protein binding	-
ENSSSCG00000013147	811	820	5743	4270	11.75	13.77	71.16	63.08	12.76	67.12	2.395114387	1.43E-151	1.52E-149	FAM111B	family with sequence similarity 111 member B [Source:NCBI gene;Acc:100517326]	-	-	-	-	-	-	-
MSTRG.3691	104	90	1648	1342	1.69	1.7	22.96	22.29	1.695	22.625	3.738560614	6.62E-150	7.02E-148	--	hCG2039116, partial [Homo sapiens]	-	-	-	-	-	-	-
ENSSSCG00000003839	1558	1265	6787	6318	22.08	19.9	78.34	88.54	20.99	83.44	1.991036991	1.08E-149	1.14E-147	-	phospholipid phosphatase 3 [Source:NCBI gene;Acc:100512419]	Metabolism;Environmental Information Processing;Human Diseases;Metabolism;Organismal Systems;Metabolism;Metabolism;Metabolism;Organismal Systems	Global and overview maps;Signal transduction;Cancers;Lipid metabolism;Immune system;Lipid metabolism;Lipid metabolism;Lipid metabolism;Digestive system	ko01100//Metabolic pathways;ko04072//Phospholipase D signaling pathway;ko05231//Choline metabolism in cancer;ko00564//Glycerophospholipid metabolism;ko04666//Fc gamma R-mediated phagocytosis;ko00561//Glycerolipid metabolism;ko00600//Sphingolipid metabolism;ko00565//Ether lipid metabolism;ko04975//Fat digestion and absorption	K01080;K01080;K01080;K01080;K01080;K01080;K01080;K01080;K01080	GO:0005887//integral component of plasma membrane;GO:0016020//membrane;GO:0016021//integral component of membrane	GO:0008195//phosphatidate phosphatase activity;GO:0016791//phosphatase activity;GO:0042392//sphingosine-1-phosphate phosphatase activity;GO:0042577//lipid phosphatase activity	GO:0006644//phospholipid metabolic process;GO:0007165//signal transduction;GO:0016311//dephosphorylation;GO:0030111//regulation of Wnt signaling pathway;GO:0046839//phospholipid dephosphorylation;GO:0060070//canonical Wnt signaling pathway
ENSSSCG00000017087	5963	5068	19706	16433	120.64	118.74	341.24	339.46	119.69	340.35	1.507716488	4.04E-149	4.22E-147	GM2A	GM2 ganglioside activator [Source:NCBI gene;Acc:100515283]	Cellular Processes	Transport and catabolism	ko04142//Lysosome	K12383	-	GO:0008047//enzyme activator activity	GO:0006689//ganglioside catabolic process;GO:0043085//positive regulation of catalytic activity
ENSSSCG00000009042	1825	1503	8636	6504	10.05	9.6	40.69	36.54	9.825	38.615	1.974632059	6.66E-149	6.91E-147	OTUD4	OTU deubiquitinase 4 [Source:NCBI gene;Acc:100524693]	-	-	-	-	GO:0005829//cytosol	GO:0004843//thiol-dependent ubiquitin-specific protease activity;GO:0060090//molecular adaptor activity;GO:0061578//Lys63-specific deubiquitinase activity	GO:0034122//negative regulation of toll-like receptor signaling pathway;GO:0070536//protein K63-linked deubiquitination;GO:0071108//protein K48-linked deubiquitination;GO:1901537//positive regulation of DNA demethylation;GO:1903093//regulation of protein K48-linked deubiquitination;GO:2000660//negative regulation of interleukin-1-mediated signaling pathway
ENSSSCG00000017084	3700	3400	472	361	12	12.79	1.31	1.19	12.395	1.25	-3.309758271	6.72E-149	6.92E-147	FAT2	FAT atypical cadherin 2 [Source:NCBI gene;Acc:102161049]	-	-	-	-	GO:0005886//plasma membrane;GO:0005912//adherens junction;GO:0016020//membrane;GO:0016021//integral component of membrane	GO:0005509//calcium ion binding	GO:0007155//cell adhesion;GO:0007156//homophilic cell adhesion via plasma membrane adhesion molecules;GO:0010631//epithelial cell migration;GO:0031589//cell-substrate adhesion;GO:0098609//cell-cell adhesion
ENSSSCG00000036383	4992	4031	17326	14527	101.73	95.13	301.89	301.72	98.43	301.805	1.616446707	3.76E-148	3.84E-146	LGALS3BP	galectin 3 binding protein [Source:NCBI gene;Acc:110255948]	-	-	-	-	GO:0005615//extracellular space;GO:0016020//membrane	GO:0005044//scavenger receptor activity;GO:0005515//protein binding	GO:0006897//endocytosis
ENSSSCG00000025593	3669	3406	13649	11528	31.57	34	100.5	101.47	32.785	100.985	1.623033215	3.83E-148	3.89E-146	-	transporter 2, ATP binding cassette subfamily B member [Source:NCBI gene;Acc:733650]	Human Diseases;Human Diseases;Human Diseases;Cellular Processes;Human Diseases;Organismal Systems;Environmental Information Processing;Human Diseases	Infectious diseases;Infectious disease: viral;Infectious diseases;Transport and catabolism;Infectious diseases;Immune system;Membrane transport;Immune diseases	ko05168//Herpes simplex infection;ko05170//Human immunodeficiency virus 1 infection;ko05169//Epstein-Barr virus infection;ko04145//Phagosome;ko05163//Human cytomegalovirus infection;ko04612//Antigen processing and presentation;ko02010//ABC transporters;ko05340//Primary immunodeficiency	K05654;K05654;K05654;K05654;K05654;K05654;K05654;K05654	GO:0016020//membrane;GO:0016021//integral component of membrane;GO:0030176//integral component of endoplasmic reticulum membrane;GO:0042825//TAP complex	GO:0000166//nucleotide binding;GO:0005524//ATP binding;GO:0015440//peptide-transporting ATPase activity;GO:0016887//ATPase activity;GO:0042287//MHC protein binding;GO:0042626//ATPase activity, coupled to transmembrane movement of substances;GO:0046978//TAP1 binding;GO:1904680//peptide transmembrane transporter activity	GO:0001916//positive regulation of T cell mediated cytotoxicity;GO:0002237//response to molecule of bacterial origin;GO:0002481//antigen processing and presentation of exogenous protein antigen via MHC class Ib, TAP-dependent;GO:0002485//antigen processing and presentation of endogenous peptide antigen via MHC class I via ER pathway, TAP-dependent;GO:0002489//antigen processing and presentation o…
ENSSSCG00000021712	6731	6041	23695	18934	60.05	62.51	180.89	172.3	61.28	176.595	1.526956294	4.24E-147	4.28E-145	HERC6	HECT and RLD domain containing E3 ubiquitin protein ligase family member 6 [Source:NCBI gene;Acc:100626657]	-	-	-	-	GO:0005654//nucleoplasm;GO:0005829//cytosol	GO:0004842//ubiquitin-protein transferase activity;GO:0016740//transferase activity	GO:0002244//hematopoietic progenitor cell differentiation;GO:0009617//response to bacterium;GO:0016567//protein ubiquitination
ENSSSCG00000015435	3161	2798	14027	10434	39.74	43.14	159.98	143.3	41.44	151.64	1.871554453	6.99E-146	7.01E-144	NAMPT	nicotinamide phosphoribosyltransferase [Source:NCBI gene;Acc:595123]	Metabolism;Organismal Systems;Metabolism	Global and overview maps;Immune system;Metabolism of cofactors and vitamins	ko01100//Metabolic pathways;ko04621//NOD-like receptor signaling pathway;ko00760//Nicotinate and nicotinamide metabolism	K03462;K03462;K03462	GO:0005576//extracellular region;GO:0005615//extracellular space;GO:0005634//nucleus;GO:0005737//cytoplasm;GO:0016607//nuclear speck;GO:0030054//cell junction	GO:0003824//catalytic activity;GO:0004514//nicotinate-nucleotide diphosphorylase (carboxylating) activity;GO:0005125//cytokine activity;GO:0016740//transferase activity;GO:0016757//transferase activity, transferring glycosyl groups;GO:0042802//identical protein binding;GO:0047280//nicotinamide phosphoribosyltransferase activity	GO:0007165//signal transduction;GO:0007623//circadian rhythm;GO:0009435//NAD biosynthetic process;GO:0019363//pyridine nucleotide biosynthetic process;GO:0032922//circadian regulation of gene expression;GO:0045944//positive regulation of transcription by RNA polymerase II;GO:0048511//rhythmic process;GO:0051770//positive regulation of nitric-oxide synthase biosynthetic process
ENSSSCG00000001912	4076	3404	13900	11606	26.77	25.88	77.68	78.01	26.325	77.845	1.564170846	4.26E-145	4.24E-143	PML	promyelocytic leukemia [Source:NCBI gene;Acc:100157336]	Human Diseases;Human Diseases;Cellular Processes;Human Diseases;Human Diseases;Genetic Information Processing;Human Diseases	Cancers;Infectious diseases;Transport and catabolism;Cancers;Infectious diseases;Folding, sorting and degradation;Cancers	ko05200//Pathways in cancer;ko05168//Herpes simplex infection;ko04144//Endocytosis;ko05202//Transcriptional misregulation in cancers;ko05164//Influenza A;ko04120//Ubiquitin mediated proteolysis;ko05221//Acute myeloid leukemia	K10054;K10054;K10054;K10054;K10054;K10054;K10054	GO:0000784//nuclear chromosome, telomeric region;GO:0000792//heterochromatin;GO:0005634//nucleus;GO:0005654//nucleoplasm;GO:0005730//nucleolus;GO:0005737//cytoplasm;GO:0005829//cytosol;GO:0016363//nuclear matrix;GO:0016605//PML body;GO:0042406//extrinsic component of endoplasmic reticulum membrane	GO:0003713//transcription coactivator activity;GO:0008270//zinc ion binding;GO:0031625//ubiquitin protein ligase binding;GO:0032183//SUMO binding;GO:0042803//protein homodimerization activity;GO:0046332//SMAD binding;GO:0140037//sumo-dependent protein binding	GO:0001666//response to hypoxia;GO:0001932//regulation of protein phosphorylation;GO:0006355//regulation of transcription, DNA-templated;GO:0006606//protein import into nucleus;GO:0006919//activation of cysteine-type endopeptidase activity involved in apoptotic process;GO:0006977//DNA damage response, signal transduction by p53 class mediator resulting in cell cycle arrest;GO:0007050//cell cycle …
ENSSSCG00000016512	2765	2264	10591	8482	21.15	20.15	69.1	66.23	20.65	67.665	1.712268005	4.71E-145	4.66E-143	ZC3HAV1	zinc finger CCCH-type containing, antiviral 1 [Source:NCBI gene;Acc:100415778]	-	-	-	-	-	GO:0003950//NAD+ ADP-ribosyltransferase activity;GO:0046872//metal ion binding	-
ENSSSCG00000006648	1463	1361	6466	5324	19.17	22.61	115.72	116.16	20.89	115.94	2.472493993	5.15E-145	5.06E-143	CTSS	cathepsin S [Source:NCBI gene;Acc:100153090]	Human Diseases;Cellular Processes;Cellular Processes;Cellular Processes;Organismal Systems	Infectious diseases;Transport and catabolism;Cell growth and death;Transport and catabolism;Immune system	ko05152//Tuberculosis;ko04145//Phagosome;ko04210//Apoptosis;ko04142//Lysosome;ko04612//Antigen processing and presentation	K01368;K01368;K01368;K01368;K01368	GO:0005615//extracellular space;GO:0005764//lysosome;GO:0005770//late endosome;GO:0043231//intracellular membrane-bounded organelle	GO:0001968//fibronectin binding;GO:0004197//cysteine-type endopeptidase activity;GO:0005518//collagen binding;GO:0008233//peptidase activity;GO:0008234//cysteine-type peptidase activity;GO:0016787//hydrolase activity;GO:0043236//laminin binding;GO:0043394//proteoglycan binding	GO:0002250//adaptive immune response;GO:0006508//proteolysis;GO:0006955//immune response;GO:0010447//response to acidic pH;GO:0016485//protein processing;GO:0030574//collagen catabolic process;GO:0034769//basement membrane disassembly;GO:0048002//antigen processing and presentation of peptide antigen;GO:0051603//proteolysis involved in cellular protein catabolic process;GO:0097067//cellular respo…
ENSSSCG00000021698	865	839	4569	3837	10.33	11.65	50.34	49.7	10.99	50.02	2.186313671	1.19E-143	1.16E-141	RRP1B	ribosomal RNA processing 1B [Source:NCBI gene;Acc:100621155]	-	-	-	-	GO:0000791//euchromatin;GO:0000792//heterochromatin;GO:0001652//granular component;GO:0005634//nucleus;GO:0005654//nucleoplasm;GO:0005730//nucleolus;GO:0030687//preribosome, large subunit precursor;GO:0030688//preribosome, small subunit precursor	GO:0003713//transcription coactivator activity	GO:0006364//rRNA processing;GO:0010923//negative regulation of phosphatase activity;GO:0034260//negative regulation of GTPase activity;GO:0043065//positive regulation of apoptotic process;GO:0043484//regulation of RNA splicing;GO:0043923//positive regulation by host of viral transcription;GO:0045944//positive regulation of transcription by RNA polymerase II;GO:0098586//cellular response to virus
ENSSSCG00000033000	2291	1969	151	92	16.87	16.81	0.95	0.69	16.84	0.82	-4.360124418	4.78E-143	4.63E-141	TIMP4	TIMP metallopeptidase inhibitor 4 [Source:NCBI gene;Acc:396774]	-	-	-	-	GO:0005576//extracellular region;GO:0005615//extracellular space;GO:0031012//extracellular matrix	GO:0002020//protease binding;GO:0005515//protein binding;GO:0008191//metalloendopeptidase inhibitor activity	GO:0007219//Notch signaling pathway;GO:0009725//response to hormone;GO:0010033//response to organic substance;GO:0010951//negative regulation of endopeptidase activity;GO:0034097//response to cytokine;GO:0051045//negative regulation of membrane protein ectodomain proteolysis
ENSSSCG00000031690	235	203	2257	1706	2.37	2.37	19.43	17.52	2.37	18.475	2.9626154	7.59E-143	7.32E-141	TLDC2	TBC/LysM-associated domain containing 2 [Source:NCBI gene;Acc:100158114]	-	-	-	-	-	-	-
ENSSSCG00000001453	3965	2944	15647	13595	36.31	35.61	137.89	157.55	35.96	147.72	2.038400242	1.07E-142	1.03E-140	HLA-DRA	MHC class II DR-alpha [Source:NCBI gene;Acc:100135040]	Human Diseases;Human Diseases;Environmental Information Processing;Human Diseases;Human Diseases;Cellular Processes;Human Diseases;Human Diseases;Human Diseases;Human Diseases;Human Diseases;Human Diseases;Organismal Systems;Organismal Systems;Human Diseases;Human Diseases;Organismal Systems;Organismal Systems;Human Diseases;Organismal Systems;Human Diseases;Human Diseases;Human Diseases;Human Di…	Infectious diseases;Infectious diseases;Signaling molecules and interaction;Infectious diseases;Infectious diseases;Transport and catabolism;Immune diseases;Infectious diseases;Cardiovascular diseases;Infectious diseases;Infectious diseases;Immune diseases;Immune system;Immune system;Infectious diseases;Immune diseases;Immune system;Immune system;Immune diseases;Immune system;Endocrine and metabo…	ko05168//Herpes simplex infection;ko05166//HTLV-I infection;ko04514//Cell adhesion molecules (CAMs);ko05152//Tuberculosis;ko05169//Epstein-Barr virus infection;ko04145//Phagosome;ko05323//Rheumatoid arthritis;ko05150//Staphylococcus aureus infection;ko05416//Viral myocarditis;ko05164//Influenza A;ko05140//Leishmaniasis;ko05322//Systemic lupus erythematosus;ko04659//Th17 cell differentiation;ko046…	K06752;K06752;K06752;K06752;K06752;K06752;K06752;K06752;K06752;K06752;K06752;K06752;K06752;K06752;K06752;K06752;K06752;K06752;K06752;K06752;K06752;K06752;K06752;K06752	GO:0005764//lysosome;GO:0005765//lysosomal membrane;GO:0005886//plasma membrane;GO:0009986//cell surface;GO:0016020//membrane;GO:0016021//integral component of membrane;GO:0031902//late endosome membrane;GO:0042613//MHC class II protein complex	GO:0030247//polysaccharide binding;GO:0042605//peptide antigen binding	GO:0002503//peptide antigen assembly with MHC class II protein complex;GO:0002504//antigen processing and presentation of peptide or polysaccharide antigen via MHC class II;GO:0006955//immune response;GO:0019882//antigen processing and presentation;GO:0050890//cognition
ENSSSCG00000008768	231	220	2788	1900	1.24	1.4	12.89	10.5	1.32	11.695	3.147282027	5.50E-142	5.23E-140	ARAP2	ArfGAP with RhoGAP domain, ankyrin repeat and PH domain 2 [Source:NCBI gene;Acc:100521564]	Cellular Processes	Transport and catabolism	ko04144//Endocytosis	K18440	-	GO:0005096//GTPase activator activity;GO:0005515//protein binding;GO:0005547//phosphatidylinositol-3,4,5-trisphosphate binding	GO:0007165//signal transduction;GO:0043547//positive regulation of GTPase activity
ENSSSCG00000003137	838	807	4887	3748	13.08	14.7	64.99	59.41	13.89	62.2	2.162867981	5.72E-142	5.41E-140	PLEKHA4	pleckstrin homology domain containing A4 [Source:NCBI gene;Acc:100522871]	-	-	-	-	-	-	-
ENSSSCG00000015014	726	601	4243	3174	4.72	4.53	23.61	21.06	4.625	22.335	2.271780984	1.22E-140	1.14E-138	ZC3H12C	zinc finger CCCH-type containing 12C [Source:NCBI gene;Acc:100511889]	-	-	-	-	-	GO:0046872//metal ion binding	-
ENSSSCG00000015175	2407	2079	9510	7442	21.15	21.23	69.22	64.49	21.19	66.855	1.657651874	1.23E-140	1.15E-138	VWA5A	von Willebrand factor A domain containing 5A [Source:NCBI gene;Acc:100515913]	-	-	-	-	-	-	-
ENSSSCG00000037910	760	520	4433	3745	10.71	8.49	53.43	53.82	9.6	53.625	2.481799432	3.42E-140	3.17E-138	DUSP6	dual specificity phosphatase 6 [Source:NCBI gene;Acc:100622968]	Environmental Information Processing;Human Diseases;Human Diseases	Signal transduction;Cancers;Cancers	ko04010//MAPK signaling pathway;ko05202//Transcriptional misregulation in cancers;ko05221//Acute myeloid leukemia	K21946;K21946;K21946	GO:0005654//nucleoplasm;GO:0005737//cytoplasm;GO:0005829//cytosol	GO:0004721//phosphoprotein phosphatase activity;GO:0004725//protein tyrosine phosphatase activity;GO:0008138//protein tyrosine/serine/threonine phosphatase activity;GO:0016787//hydrolase activity;GO:0016791//phosphatase activity;GO:0017017//MAP kinase tyrosine/serine/threonine phosphatase activity	GO:0000188//inactivation of MAPK activity;GO:0001933//negative regulation of protein phosphorylation;GO:0006470//protein dephosphorylation;GO:0016311//dephosphorylation;GO:0035335//peptidyl-tyrosine dephosphorylation;GO:0043065//positive regulation of apoptotic process;GO:0051409//response to nitrosative stress;GO:0060420//regulation of heart growth;GO:0070373//negative regulation of ERK1 and ERK…
ENSSSCG00000016018	47	47	1523	1139	0.76	0.88	20.92	18.66	0.82	19.79	4.593003892	1.74E-139	1.61E-137	FRZB	frizzled related protein [Source:NCBI gene;Acc:100152419]	-	-	-	-	GO:0005576//extracellular region;GO:0005615//extracellular space;GO:0005737//cytoplasm	GO:0005515//protein binding;GO:0017147//Wnt-protein binding	GO:0007275//multicellular organism development;GO:0008285//negative regulation of cell proliferation;GO:0010721//negative regulation of cell development;GO:0014033//neural crest cell differentiation;GO:0016055//Wnt signaling pathway;GO:0030178//negative regulation of Wnt signaling pathway;GO:0030308//negative regulation of cell growth;GO:0042472//inner ear morphogenesis;GO:0043065//positive regul…
ENSSSCG00000009833	855	741	3959	3364	7.18	7.12	28.37	28.66	7.15	28.515	1.995705886	1.15E-136	1.05E-134	SH2B3	SH2B adaptor protein 3 [Source:NCBI gene;Acc:100154922]	Organismal Systems	Nervous system	ko04722//Neurotrophin signaling pathway	K12459	GO:0005886//plasma membrane	GO:0005068//transmembrane receptor protein tyrosine kinase adaptor activity;GO:0005070//SH3/SH2 adaptor activity;GO:0005173//stem cell factor receptor binding;GO:0035591//signaling adaptor activity;GO:1990782//protein tyrosine kinase binding	GO:0001780//neutrophil homeostasis;GO:0007165//signal transduction;GO:0007169//transmembrane receptor protein tyrosine kinase signaling pathway;GO:0008285//negative regulation of cell proliferation;GO:0009967//positive regulation of signal transduction;GO:0030097//hemopoiesis;GO:0030154//cell differentiation;GO:0035162//embryonic hemopoiesis;GO:0035556//intracellular signal transduction;GO:003570…
MSTRG.6499	606	465	3349	3164	10.33	9.19	48.86	55.04	9.76	51.95	2.412170696	1.97E-136	1.79E-134	IGFBP3	RecName: Full=Insulin-like growth factor-binding protein 3; Short=IBP-3; Short=IGF-binding protein 3; Short=IGFBP-3; Flags: Precursor [Sus scrofa]	Human Diseases;Cellular Processes;Organismal Systems;Cellular Processes	Cancers;Cell growth and death;Endocrine system;Cell growth and death	ko05202//Transcriptional misregulation in cancers;ko04218//Cellular senescence;ko04935//Growth hormone synthesis, secretion and action;ko04115//p53 signaling pathway	K10138;K10138;K10138;K10138	-	-	-
ENSSSCG00000035153	1201	1171	5909	4725	23.86	28.3	105.92	101.7	26.08	103.81	1.99292965	3.15E-136	2.85E-134	TRIM38	tripartite motif containing 38 [Source:NCBI gene;Acc:100154512]	-	-	-	-	-	GO:0005515//protein binding;GO:0008270//zinc ion binding;GO:0046872//metal ion binding	GO:0032648//regulation of interferon-beta production;GO:0043123//positive regulation of I-kappaB kinase/NF-kappaB signaling;GO:0043161//proteasome-mediated ubiquitin-dependent protein catabolic process;GO:0045070//positive regulation of viral genome replication;GO:0046598//positive regulation of viral entry into host cell;GO:0050687//negative regulation of defense response to virus;GO:0051091//po…
ENSSSCG00000008953	312	216	2535	2611	8.36	6.78	58.89	72.32	7.57	65.605	3.115440567	3.97E-136	3.57E-134	CXCL8	C-X-C motif chemokine ligand 8 [Source:NCBI gene;Acc:396880]	Human Diseases;Environmental Information Processing;Human Diseases;Human Diseases;Human Diseases;Human Diseases;Human Diseases;Human Diseases;Human Diseases;Human Diseases;Human Diseases;Organismal Systems;Human Diseases;Human Diseases;Human Diseases;Human Diseases;Human Diseases;Cellular Processes;Human Diseases;Environmental Information Processing;Organismal Systems;Human Diseases;Environmental…	Cancers;Signaling molecules and interaction;Infectious diseases;Infectious diseases;Immune diseases;Cancers;Infectious diseases;Infectious diseases;Infectious diseases;Infectious diseases;Infectious diseases;Immune system;Infectious disease: bacterial;Endocrine and metabolic diseases;Infectious diseases;Infectious diseases;Infectious diseases;Cell growth and death;Infectious diseases;Signal trans…	ko05200//Pathways in cancer;ko04060//Cytokine-cytokine receptor interaction;ko05131//Shigellosis;ko05163//Human cytomegalovirus infection;ko05323//Rheumatoid arthritis;ko05202//Transcriptional misregulation in cancers;ko05132//Salmonella infection;ko05130//Pathogenic Escherichia coli infection;ko05167//Kaposi sarcoma-associated herpesvirus infection;ko05144//Malaria;ko05146//Amoebiasis;ko04062//C…	K10030;K10030;K10030;K10030;K10030;K10030;K10030;K10030;K10030;K10030;K10030;K10030;K10030;K10030;K10030;K10030;K10030;K10030;K10030;K10030;K10030;K10030;K10030;K10030;K10030;K10030;K10030;K10030;K10030;K10030	GO:0005576//extracellular region;GO:0005615//extracellular space	GO:0005125//cytokine activity;GO:0005153//interleukin-8 receptor binding;GO:0008009//chemokine activity;GO:0045236//CXCR chemokine receptor binding	GO:0002237//response to molecule of bacterial origin;GO:0006935//chemotaxis;GO:0006952//defense response;GO:0006954//inflammatory response;GO:0006955//immune response;GO:0007050//cell cycle arrest;GO:0007165//signal transduction;GO:0030155//regulation of cell adhesion;GO:0030593//neutrophil chemotaxis;GO:0030595//leukocyte chemotaxis;GO:0031623//receptor internalization;GO:0034976//response to en…
ENSSSCG00000022912	1897	1788	9325	6908	37.65	41.13	149.71	133.75	39.39	141.73	1.847243844	4.38E-136	3.92E-134	NT5C3A	5'-nucleotidase, cytosolic IIIA [Source:NCBI gene;Acc:100623678]	Metabolism;Metabolism;Metabolism;Metabolism	Global and overview maps;Nucleotide metabolism;Nucleotide metabolism;Metabolism of cofactors and vitamins	ko01100//Metabolic pathways;ko00230//Purine metabolism;ko00240//Pyrimidine metabolism;ko00760//Nicotinate and nicotinamide metabolism	K01081;K01081;K01081;K01081	GO:0005737//cytoplasm	GO:0000166//nucleotide binding;GO:0000287//magnesium ion binding;GO:0008253//5'-nucleotidase activity;GO:0016787//hydrolase activity	GO:0009117//nucleotide metabolic process;GO:0016311//dephosphorylation
ENSSSCG00000022478	2984	2601	10259	8442	24.65	24.68	71.57	70.77	24.665	71.17	1.528803949	1.87E-134	1.67E-132	STK10	serine/threonine kinase 10 [Source:NCBI gene;Acc:100524465]	Organismal Systems	Endocrine system	ko04914//Progesterone-mediated oocyte maturation	K08837	GO:0005886//plasma membrane	GO:0004672//protein kinase activity;GO:0004674//protein serine/threonine kinase activity;GO:0005524//ATP binding;GO:0042802//identical protein binding;GO:0042803//protein homodimerization activity	GO:0006468//protein phosphorylation;GO:0046777//protein autophosphorylation;GO:0071593//lymphocyte aggregation;GO:2000401//regulation of lymphocyte migration
ENSSSCG00000010461	221	167	2199	1601	4.32	3.85	38.58	33.93	4.085	36.255	3.14977199	4.69E-133	4.14E-131	ANKRD1	ankyrin repeat domain 1 [Source:NCBI gene;Acc:396959]	-	-	-	-	GO:0001650//fibrillar center;GO:0005634//nucleus;GO:0005654//nucleoplasm;GO:0005667//transcription factor complex;GO:0005737//cytoplasm;GO:0005829//cytosol;GO:0030016//myofibril;GO:0031674//I band;GO:0032991//protein-containing complex	GO:0001085//RNA polymerase II transcription factor binding;GO:0002039//p53 binding;GO:0003677//DNA binding;GO:0003713//transcription coactivator activity;GO:0003714//transcription corepressor activity;GO:0005515//protein binding;GO:0031432//titin binding;GO:0042826//histone deacetylase binding;GO:0070412//R-SMAD binding	GO:0006357//regulation of transcription by RNA polymerase II;GO:0035690//cellular response to drug;GO:0035914//skeletal muscle cell differentiation;GO:0035994//response to muscle stretch;GO:0043065//positive regulation of apoptotic process;GO:0043517//positive regulation of DNA damage response, signal transduction by p53 class mediator;GO:0050714//positive regulation of protein secretion;GO:00550…
ENSSSCG00000004371	1445	1346	5897	5114	8.95	9.67	31.22	32.3	9.31	31.76	1.77035784	2.88E-132	2.53E-130	CRYBG1	crystallin beta-gamma domain containing 1 [Source:NCBI gene;Acc:100521168]	-	-	-	-	-	-	-
ENSSSCG00000016057	31886	28967	104585	81716	387.89	409.59	1121.91	1048.59	398.74	1085.25	1.444507179	4.03E-132	3.52E-130	STAT1	signal transducer and activator of transcription 1 [Source:NCBI gene;Acc:396655]	Human Diseases;Human Diseases;Human Diseases;Human Diseases;Human Diseases;Human Diseases;Human Diseases;Organismal Systems;Human Diseases;Human Diseases;Environmental Information Processing;Cellular Processes;Human Diseases;Human Diseases;Organismal Systems;Organismal Systems;Human Diseases;Organismal Systems;Organismal Systems;Organismal Systems;Human Diseases;Organismal Systems;Human Diseases;…	Cancers;Infectious diseases;Infectious diseases;Infectious diseases;Infectious diseases;Infectious diseases;Infectious diseases;Immune system;Infectious diseases;Infectious diseases;Signal transduction;Cell growth and death;Infectious diseases;Infectious diseases;Immune system;Immune system;Cancer: overview;Immune system;Development;Endocrine system;Infectious diseases;Endocrine system;Immune dis…	ko05200//Pathways in cancer;ko05168//Herpes simplex infection;ko05165//Human papillomavirus infection;ko05152//Tuberculosis;ko05169//Epstein-Barr virus infection;ko05162//Measles;ko05167//Kaposi sarcoma-associated herpesvirus infection;ko04062//Chemokine signaling pathway;ko05161//Hepatitis B;ko05164//Influenza A;ko04630//Jak-STAT signaling pathway;ko04217//Necroptosis;ko05140//Leishmaniasis;ko05…	K11220;K11220;K11220;K11220;K11220;K11220;K11220;K11220;K11220;K11220;K11220;K11220;K11220;K11220;K11220;K11220;K11220;K11220;K11220;K11220;K11220;K11220;K11220;K11220;K11220;K11220;K11220;K11220	GO:0005634//nucleus;GO:0005737//cytoplasm;GO:0005829//cytosol	GO:0000978//RNA polymerase II proximal promoter sequence-specific DNA binding;GO:0001228//DNA-binding transcription activator activity, RNA polymerase II-specific;GO:0003677//DNA binding;GO:0003700//DNA-binding transcription factor activity	GO:0006355//regulation of transcription, DNA-templated;GO:0006952//defense response;GO:0007165//signal transduction;GO:0007259//JAK-STAT cascade;GO:0019221//cytokine-mediated signaling pathway;GO:0042127//regulation of cell proliferation;GO:0043434//response to peptide hormone;GO:0045944//positive regulation of transcription by RNA polymerase II;GO:0060337//type I interferon signaling pathway
ENSSSCG00000024614	2347	1971	8962	6990	21.64	21.4	70.33	65.89	21.52	68.11	1.662188554	1.57E-131	1.37E-129	ITSN1	intersectin 1 [Source:NCBI gene;Acc:100737549]	-	-	-	-	-	GO:0005085//guanyl-nucleotide exchange factor activity;GO:0005509//calcium ion binding;GO:0005515//protein binding	GO:0035556//intracellular signal transduction
ENSSSCG00000027709	3220	3100	12977	10264	36.9	41.08	126.51	119.36	38.99	122.935	1.656719654	1.76E-131	1.52E-129	PARP9	poly(ADP-ribose) polymerase family member 9 [Source:NCBI gene;Acc:100519390]	-	-	-	-	GO:0005634//nucleus;GO:0005654//nucleoplasm;GO:0005737//cytoplasm;GO:0005739//mitochondrion;GO:0005829//cytosol;GO:0032991//protein-containing complex;GO:0090734//site of DNA damage	GO:0003714//transcription corepressor activity;GO:0003950//NAD+ ADP-ribosyltransferase activity;GO:0004857//enzyme inhibitor activity;GO:0019899//enzyme binding;GO:0042393//histone binding;GO:0044389//ubiquitin-like protein ligase binding;GO:0072570//ADP-D-ribose binding;GO:0097677//STAT family protein binding	GO:0000122//negative regulation of transcription by RNA polymerase II;GO:0002230//positive regulation of defense response to virus by host;GO:0006302//double-strand break repair;GO:0006471//protein ADP-ribosylation;GO:0010608//posttranscriptional regulation of gene expression;GO:0010629//negative regulation of gene expression;GO:0035563//positive regulation of chromatin binding;GO:0042531//positi…
ENSSSCG00000000551	3153	2706	10723	8698	20.52	20.38	59.64	57.64	20.45	58.64	1.51978426	3.29E-131	2.82E-129	ARNTL2	aryl hydrocarbon receptor nuclear translocator like 2 [Source:NCBI gene;Acc:100625791]	-	-	-	-	GO:0005634//nucleus;GO:0005654//nucleoplasm;GO:0005667//transcription factor complex;GO:0005730//nucleolus;GO:0005737//cytoplasm	GO:0000978//RNA polymerase II proximal promoter sequence-specific DNA binding;GO:0000981//DNA-binding transcription factor activity, RNA polymerase II-specific;GO:0003700//DNA-binding transcription factor activity;GO:0046983//protein dimerization activity;GO:0070888//E-box binding	GO:0006355//regulation of transcription, DNA-templated;GO:0006357//regulation of transcription by RNA polymerase II;GO:0007623//circadian rhythm;GO:0042753//positive regulation of circadian rhythm;GO:0045893//positive regulation of transcription, DNA-templated;GO:0045944//positive regulation of transcription by RNA polymerase II
ENSSSCG00000011851	241	206	1873	1651	4.36	4.18	28.75	29.97	4.27	29.36	2.781543993	6.01E-130	5.13E-128	-	-	-	-	-	-	-	-	GO:0000187//activation of MAPK activity;GO:0048012//hepatocyte growth factor receptor signaling pathway
ENSSSCG00000006733	1625	1422	6710	5183	14.06	14.26	49.67	45.76	14.16	47.715	1.752621607	7.68E-128	6.52E-126	TTF2	transcription termination factor 2 [Source:NCBI gene;Acc:100156166]	Organismal Systems	Endocrine system	ko04918//Thyroid hormone synthesis	K15173	GO:0005829//cytosol	GO:0005524//ATP binding;GO:0008270//zinc ion binding	-
ENSSSCG00000025618	4230	4158	16306	13323	65.02	74.15	214.42	208.8	69.585	211.61	1.604559554	1.61E-127	1.36E-125	TAP1	transporter 1, ATP binding cassette subfamily B member [Source:NCBI gene;Acc:733649]	Human Diseases;Human Diseases;Human Diseases;Cellular Processes;Human Diseases;Organismal Systems;Environmental Information Processing;Human Diseases	Infectious diseases;Infectious disease: viral;Infectious diseases;Transport and catabolism;Infectious diseases;Immune system;Membrane transport;Immune diseases	ko05168//Herpes simplex infection;ko05170//Human immunodeficiency virus 1 infection;ko05169//Epstein-Barr virus infection;ko04145//Phagosome;ko05163//Human cytomegalovirus infection;ko04612//Antigen processing and presentation;ko02010//ABC transporters;ko05340//Primary immunodeficiency	K05653;K05653;K05653;K05653;K05653;K05653;K05653;K05653	GO:0016020//membrane;GO:0016021//integral component of membrane;GO:0030176//integral component of endoplasmic reticulum membrane;GO:0042825//TAP complex	GO:0000166//nucleotide binding;GO:0005524//ATP binding;GO:0015433//peptide antigen-transporting ATPase activity;GO:0016887//ATPase activity;GO:0042287//MHC protein binding;GO:0042626//ATPase activity, coupled to transmembrane movement of substances;GO:0046979//TAP2 binding	GO:0002479//antigen processing and presentation of exogenous peptide antigen via MHC class I, TAP-dependent;GO:0055085//transmembrane transport
ENSSSCG00000000647	1012	803	4467	3607	16.14	14.85	60.96	58.7	15.495	59.83	1.949066308	3.38E-127	2.83E-125	OLR1	oxidized low density lipoprotein receptor 1 [Source:NCBI gene;Acc:396724]	Cellular Processes;Organismal Systems	Transport and catabolism;Endocrine system	ko04145//Phagosome;ko03320//PPAR signaling pathway	K08763;K08763	GO:0005654//nucleoplasm;GO:0005886//plasma membrane;GO:0016020//membrane;GO:0016021//integral component of membrane;GO:0043231//intracellular membrane-bounded organelle;GO:0043235//receptor complex	GO:0030246//carbohydrate binding;GO:0042802//identical protein binding	-
MSTRG.2900	83	83	1321	1196	0.54	0.6	7.47	8.15	0.57	7.81	3.776288724	3.64E-127	3.04E-125	XIRP1	xin actin-binding repeat-containing protein 1 [Sus scrofa]	-	-	-	-	GO:0005913//cell-cell adherens junction;GO:0044291//cell-cell contact zone	GO:0003723//RNA binding	GO:0008283//cell proliferation;GO:0031032//actomyosin structure organization;GO:0055002//striated muscle cell development;GO:0065008//regulation of biological quality
ENSSSCG00000030000	996	799	4206	3695	6.07	5.65	21.94	22.99	5.86	22.465	1.938706492	5.04E-127	4.18E-125	KLHL17	kelch like family member 17 [Source:NCBI gene;Acc:100620831]	-	-	-	-	-	GO:0005515//protein binding;GO:1901612//cardiolipin binding	GO:0043065//positive regulation of apoptotic process
ENSSSCG00000016851	1274	984	5202	4404	9.9	8.89	34.6	35.05	9.395	34.825	1.890158286	1.22E-126	1.01E-124	OSMR	oncostatin M receptor [Source:NCBI gene;Acc:100519398]	Environmental Information Processing;Environmental Information Processing;Environmental Information Processing	Signal transduction;Signaling molecules and interaction;Signal transduction	ko04151//PI3K-Akt signaling pathway;ko04060//Cytokine-cytokine receptor interaction;ko04630//Jak-STAT signaling pathway	K05057;K05057;K05057	GO:0005900//oncostatin-M receptor complex;GO:0009897//external side of plasma membrane;GO:0016020//membrane;GO:0016021//integral component of membrane;GO:0016324//apical plasma membrane;GO:0043235//receptor complex	GO:0004896//cytokine receptor activity;GO:0004924//oncostatin-M receptor activity;GO:0005515//protein binding;GO:0019838//growth factor binding;GO:0019955//cytokine binding	GO:0008284//positive regulation of cell proliferation;GO:0034097//response to cytokine;GO:0038165//oncostatin-M-mediated signaling pathway
ENSSSCG00000004172	855	848	5063	3750	6.01	6.86	30.14	26.6	6.435	28.37	2.140354097	1.46E-126	1.20E-124	SLC2A12	solute carrier family 2 member 12 [Source:NCBI gene;Acc:100517381]	-	-	-	-	GO:0005887//integral component of plasma membrane;GO:0016020//membrane;GO:0016021//integral component of membrane	GO:0005351//carbohydrate:proton symporter activity;GO:0022857//transmembrane transporter activity	GO:0008643//carbohydrate transport;GO:0046323//glucose import;GO:0055085//transmembrane transport;GO:1902600//proton transmembrane transport;GO:1904659//glucose transmembrane transport
ENSSSCG00000000774	379	345	2505	1971	5.83	6.02	32.38	30.45	5.925	31.415	2.406566521	1.75E-126	1.43E-124	USP18	ubiquitin specific peptidase 18 [Source:NCBI gene;Acc:396777]	-	-	-	-	-	GO:0004197//cysteine-type endopeptidase activity;GO:0004843//thiol-dependent ubiquitin-specific protease activity;GO:0036459//thiol-dependent ubiquitinyl hydrolase activity	GO:0006511//ubiquitin-dependent protein catabolic process;GO:0016579//protein deubiquitination
ENSSSCG00000016101	575	618	3617	3268	10.63	13.36	55.06	60.43	11.995	57.745	2.267262875	7.26E-124	5.89E-122	CFLAR	CASP8 and FADD like apoptosis regulator [Source:NCBI gene;Acc:414381]	Cellular Processes;Human Diseases;Human Diseases;Cellular Processes;Cellular Processes;Environmental Information Processing;Environmental Information Processing	Cell growth and death;Infectious diseases;Infectious diseases;Transport and catabolism;Cell growth and death;Signal transduction;Signal transduction	ko04217//Necroptosis;ko05142//Chagas disease (American trypanosomiasis);ko05160//Hepatitis C;ko04140//Autophagy - animal;ko04210//Apoptosis;ko04064//NF-kappa B signaling pathway;ko04668//TNF signaling pathway	K04724;K04724;K04724;K04724;K04724;K04724;K04724	GO:0005737//cytoplasm;GO:0031264//death-inducing signaling complex;GO:0097342//ripoptosome	GO:0002020//protease binding;GO:0004197//cysteine-type endopeptidase activity;GO:0005515//protein binding;GO:0008047//enzyme activator activity;GO:0008234//cysteine-type peptidase activity;GO:0016504//peptidase activator activity;GO:0097153//cysteine-type endopeptidase activity involved in apoptotic process;GO:0097199//cysteine-type endopeptidase activity involved in apoptotic signaling pathway	GO:0006508//proteolysis;GO:0006915//apoptotic process;GO:0006919//activation of cysteine-type endopeptidase activity involved in apoptotic process;GO:0007519//skeletal muscle tissue development;GO:0009617//response to bacterium;GO:0010952//positive regulation of peptidase activity;GO:0014732//skeletal muscle atrophy;GO:0014842//regulation of skeletal muscle satellite cell proliferation;GO:0014866…
ENSSSCG00000013940	160	130	1521	1325	1.73	1.59	13.5	14.03	1.66	13.765	3.051749463	1.16E-123	9.36E-122	NLRP3	NLR family pyrin domain containing 3 [Source:NCBI gene;Acc:100514823]	Human Diseases;Human Diseases;Human Diseases;Human Diseases;Human Diseases;Human Diseases;Cellular Processes;Organismal Systems;Organismal Systems	Infectious diseases;Infectious diseases;Infectious diseases;Infectious disease: bacterial;Infectious diseases;Infectious diseases;Cell growth and death;Immune system;Immune system	ko05131//Shigellosis;ko05132//Salmonella infection;ko05130//Pathogenic Escherichia coli infection;ko05135//Yersinia infection;ko05164//Influenza A;ko05133//Pertussis;ko04217//Necroptosis;ko04621//NOD-like receptor signaling pathway;ko04625//C-type lectin receptor signaling pathway	K12800;K12800;K12800;K12800;K12800;K12800;K12800;K12800;K12800	-	GO:0000166//nucleotide binding;GO:0005515//protein binding;GO:0005524//ATP binding	GO:0043280//positive regulation of cysteine-type endopeptidase activity involved in apoptotic process;GO:0050718//positive regulation of interleukin-1 beta secretion;GO:1901223//negative regulation of NIK/NF-kappaB signaling
ENSSSCG00000016438	3239	2923	11322	8952	38.9	40.36	116.07	109.86	39.63	112.965	1.511210979	1.60E-123	1.29E-121	NUB1	negative regulator of ubiquitin like proteins 1 [Source:NCBI gene;Acc:100517250]	-	-	-	-	GO:0005654//nucleoplasm;GO:0005730//nucleolus;GO:0005829//cytosol	GO:0005515//protein binding	-
ENSSSCG00000033613	2579	2307	10808	7951	19.32	20.12	69.4	60.8	19.72	65.1	1.722997992	5.76E-123	4.60E-121	FOXS1	forkhead box S1 [Source:NCBI gene;Acc:102167710]	-	-	-	-	GO:0005634//nucleus	GO:0000981//DNA-binding transcription factor activity, RNA polymerase II-specific;GO:0003677//DNA binding;GO:0003700//DNA-binding transcription factor activity;GO:0043565//sequence-specific DNA binding	GO:0001568//blood vessel development;GO:0006355//regulation of transcription, DNA-templated;GO:0006357//regulation of transcription by RNA polymerase II;GO:0009653//anatomical structure morphogenesis;GO:0030154//cell differentiation
ENSSSCG00000001011	1550	1278	5628	4868	28.84	27.58	89.6	92.41	28.21	91.005	1.689739146	6.04E-123	4.80E-121	SERPINB1	serpin family B member 1 [Source:NCBI gene;Acc:100155145]	-	-	-	-	GO:0005576//extracellular region;GO:0005615//extracellular space;GO:0036464//cytoplasmic ribonucleoprotein granule	GO:0004867//serine-type endopeptidase inhibitor activity;GO:0030414//peptidase inhibitor activity	GO:0010951//negative regulation of endopeptidase activity;GO:0044342//type B pancreatic cell proliferation;GO:0050713//negative regulation of interleukin-1 beta secretion
ENSSSCG00000011942	11155	9161	42416	30744	86.4	82.16	276.79	241.94	84.28	259.365	1.621721589	3.90E-122	3.08E-120	CD47	CD47 molecule [Source:NCBI gene;Acc:397042]	Environmental Information Processing	Signaling molecules and interaction	ko04512//ECM-receptor interaction	K06266	GO:0005886//plasma membrane;GO:0005887//integral component of plasma membrane;GO:0016020//membrane;GO:0016021//integral component of membrane;GO:0070062//extracellular exosome	GO:0070053//thrombospondin receptor activity	GO:0007155//cell adhesion;GO:0022409//positive regulation of cell-cell adhesion;GO:0050729//positive regulation of inflammatory response;GO:0050766//positive regulation of phagocytosis
ENSSSCG00000040663	3536	2896	11074	9295	57.73	54.85	154.83	154.91	56.29	154.87	1.460107152	4.37E-121	3.43E-119	HERPUD1	homocysteine inducible ER protein with ubiquitin like domain 1 [Source:NCBI gene;Acc:100622579]	Genetic Information Processing	Folding, sorting and degradation	ko04141//Protein processing in endoplasmic reticulum	K14027	GO:0005783//endoplasmic reticulum;GO:0005789//endoplasmic reticulum membrane;GO:0016020//membrane;GO:0016021//integral component of membrane;GO:1990037//Lewy body core	GO:0005515//protein binding;GO:0044325//ion channel binding;GO:1990756//protein binding, bridging involved in substrate recognition for ubiquitination	GO:0006511//ubiquitin-dependent protein catabolic process;GO:0006986//response to unfolded protein;GO:0016567//protein ubiquitination;GO:0030968//endoplasmic reticulum unfolded protein response;GO:0030970//retrograde protein transport, ER to cytosol;GO:0031396//regulation of protein ubiquitination;GO:0032469//endoplasmic reticulum calcium ion homeostasis;GO:0034976//response to endoplasmic reticu…
ENSSSCG00000010861	1692	1469	94	95	22.14	22.27	1.07	1.26	22.205	1.165	-4.252482711	4.88E-121	3.81E-119	COQ8A	coenzyme Q8A [Source:NCBI gene;Acc:100511399]	-	-	-	-	GO:0005739//mitochondrion;GO:0031314//extrinsic component of mitochondrial inner membrane	GO:0016301//kinase activity	GO:0006744//ubiquinone biosynthetic process;GO:0016310//phosphorylation
ENSSSCG00000006127	1648	1783	9911	7360	26.5	33.55	141.16	124.91	30.025	133.035	2.147569701	9.60E-121	7.47E-119	NBN	nibrin [Source:NCBI gene;Acc:100153233]	Cellular Processes;Genetic Information Processing	Cell growth and death;Replication and repair	ko04218//Cellular senescence;ko03440//Homologous recombination	K10867;K10867	GO:0000781//chromosome, telomeric region;GO:0000784//nuclear chromosome, telomeric region;GO:0005634//nucleus;GO:0005657//replication fork;GO:0005730//nucleolus;GO:0016605//PML body;GO:0030870//Mre11 complex;GO:0035861//site of double-strand break;GO:0042405//nuclear inclusion body	GO:0003678//DNA helicase activity;GO:0003684//damaged DNA binding;GO:0005515//protein binding;GO:0008134//transcription factor binding;GO:0047485//protein N-terminus binding	GO:0000077//DNA damage checkpoint;GO:0000723//telomere maintenance;GO:0000724//double-strand break repair via homologous recombination;GO:0001701//in utero embryonic development;GO:0001832//blastocyst growth;GO:0006281//DNA repair;GO:0006302//double-strand break repair;GO:0006974//cellular response to DNA damage stimulus;GO:0007049//cell cycle;GO:0007093//mitotic cell cycle checkpoint;GO:0007095/…
ENSSSCG00000024867	330	261	2114	1735	12.95	10.8	71.18	71.67	11.875	71.425	2.588501618	4.98E-120	3.85E-118	ISG20	interferon stimulated exonuclease gene 20 [Source:NCBI gene;Acc:448855]	-	-	-	-	GO:0005634//nucleus;GO:0005730//nucleolus;GO:0005737//cytoplasm;GO:0015030//Cajal body;GO:0016605//PML body	GO:0000175//3'-5'-exoribonuclease activity;GO:0003676//nucleic acid binding;GO:0004527//exonuclease activity;GO:0008310//single-stranded DNA 3'-5' exodeoxyribonuclease activity;GO:0030619//U1 snRNA binding;GO:0030620//U2 snRNA binding;GO:0034511//U3 snoRNA binding	GO:0000738//DNA catabolic process, exonucleolytic;GO:0006401//RNA catabolic process;GO:0009615//response to virus;GO:0045071//negative regulation of viral genome replication;GO:0051607//defense response to virus;GO:0090503//RNA phosphodiester bond hydrolysis, exonucleolytic
ENSSSCG00000026940	517	488	4328	2811	2.99	3.39	21.4	16.57	3.19	18.985	2.57323167	5.45E-120	4.20E-118	CASP10	caspase 10 [Source:NCBI gene;Acc:100154896]	Human Diseases;Human Diseases;Cellular Processes;Environmental Information Processing;Organismal Systems	Infectious diseases;Infectious diseases;Cell growth and death;Signal transduction;Immune system	ko05152//Tuberculosis;ko05161//Hepatitis B;ko04210//Apoptosis;ko04668//TNF signaling pathway;ko04622//RIG-I-like receptor signaling pathway	K04400;K04400;K04400;K04400;K04400	GO:0005737//cytoplasm;GO:0031265//CD95 death-inducing signaling complex;GO:0097342//ripoptosome	GO:0004197//cysteine-type endopeptidase activity;GO:0005515//protein binding;GO:0008233//peptidase activity;GO:0008234//cysteine-type peptidase activity;GO:0016787//hydrolase activity;GO:0031625//ubiquitin protein ligase binding;GO:0035877//death effector domain binding;GO:0097153//cysteine-type endopeptidase activity involved in apoptotic process;GO:0097199//cysteine-type endopeptidase activity …	GO:0006508//proteolysis;GO:0006915//apoptotic process;GO:0006919//activation of cysteine-type endopeptidase activity involved in apoptotic process;GO:0042981//regulation of apoptotic process;GO:0043123//positive regulation of I-kappaB kinase/NF-kappaB signaling;GO:0097190//apoptotic signaling pathway
ENSSSCG00000028092	586	399	3264	2743	6.14	4.8	29.06	29.07	5.47	29.065	2.40967017	5.97E-120	4.57E-118	-	G protein subunit gamma 2 [Source:NCBI gene;Acc:102165618]	Human Diseases;Environmental Information Processing;Environmental Information Processing;Human Diseases;Human Diseases;Human Diseases;Organismal Systems;Human Diseases;Organismal Systems;Environmental Information Processing;Organismal Systems;Organismal Systems;Organismal Systems;Organismal Systems;Organismal Systems;Organismal Systems;Organismal Systems;Human Diseases	Cancers;Signal transduction;Signal transduction;Infectious disease: viral;Infectious diseases;Infectious diseases;Immune system;Substance dependence;Nervous system;Signal transduction;Nervous system;Endocrine system;Nervous system;Nervous system;Nervous system;Environmental adaptation;Nervous system;Substance dependence	ko05200//Pathways in cancer;ko04151//PI3K-Akt signaling pathway;ko04014//Ras signaling pathway;ko05170//Human immunodeficiency virus 1 infection;ko05163//Human cytomegalovirus infection;ko05167//Kaposi sarcoma-associated herpesvirus infection;ko04062//Chemokine signaling pathway;ko05034//Alcoholism;ko04723//Retrograde endocannabinoid signaling;ko04371//Apelin signaling pathway;ko04728//Dopaminerg…	K07826;K07826;K07826;K07826;K07826;K07826;K07826;K07826;K07826;K07826;K07826;K07826;K07826;K07826;K07826;K07826;K07826;K07826	GO:0005834//heterotrimeric G-protein complex;GO:0005886//plasma membrane;GO:0016020//membrane;GO:0031680//G-protein beta/gamma-subunit complex	GO:0003924//GTPase activity;GO:0031681//G-protein beta-subunit binding	GO:0007165//signal transduction;GO:0007186//G protein-coupled receptor signaling pathway
ENSSSCG00000032422	71	67	1270	1000	0.86	0.94	13.21	12.41	0.9	12.81	3.831201664	1.45E-119	1.11E-117	-	TRPM8 channel-associated factor 2-like [Source:NCBI gene;Acc:110257570]	-	-	-	-	GO:0005886//plasma membrane	GO:0044325//ion channel binding	GO:0002244//hematopoietic progenitor cell differentiation;GO:0010359//regulation of anion channel activity;GO:0010360//negative regulation of anion channel activity;GO:0090314//positive regulation of protein targeting to membrane
ENSSSCG00000004222	1473	1205	5631	4504	11.07	10.78	56.57	54.4	10.925	55.485	2.344464521	1.77E-119	1.34E-117	NCOA7	nuclear receptor coactivator 7 [Source:NCBI gene;Acc:100157226]	-	-	-	-	-	GO:0030374//nuclear receptor transcription coactivator activity;GO:0035257//nuclear hormone receptor binding	GO:0045944//positive regulation of transcription by RNA polymerase II;GO:1900408//negative regulation of cellular response to oxidative stress;GO:1902083//negative regulation of peptidyl-cysteine S-nitrosylation;GO:1903204//negative regulation of oxidative stress-induced neuron death
ENSSSCG00000015445	26852	22119	6305	4752	173.2	165.54	34.85	31.28	169.37	33.065	-2.35680155	1.82E-119	1.37E-117	NRCAM	neuronal cell adhesion molecule [Source:NCBI gene;Acc:100520970]	Environmental Information Processing	Signaling molecules and interaction	ko04514//Cell adhesion molecules (CAMs)	K06756	GO:0005886//plasma membrane;GO:0016020//membrane;GO:0016021//integral component of membrane;GO:0030424//axon;GO:0045202//synapse;GO:0098978//glutamatergic synapse;GO:0099055//integral component of postsynaptic membrane;GO:0099061//integral component of postsynaptic density membrane	GO:0005515//protein binding;GO:0030506//ankyrin binding;GO:0086080//protein binding involved in heterotypic cell-cell adhesion;GO:0098632//cell-cell adhesion mediator activity	GO:0001525//angiogenesis;GO:0007156//homophilic cell adhesion via plasma membrane adhesion molecules;GO:0007411//axon guidance;GO:0007417//central nervous system development;GO:0008104//protein localization;GO:0010975//regulation of neuron projection development;GO:0019227//neuronal action potential propagation;GO:0031290//retinal ganglion cell axon guidance;GO:0034113//heterotypic cell-cell adhe…
ENSSSCG00000002474	566	585	4030	2898	7.83	9.84	48.57	43.6	8.835	46.085	2.382995211	2.02E-119	1.52E-117	PPP4R4	protein phosphatase 4 regulatory subunit 4 [Source:NCBI gene;Acc:100737576]	-	-	-	-	GO:0005737//cytoplasm;GO:0005829//cytosol;GO:0008287//protein serine/threonine phosphatase complex;GO:0016020//membrane;GO:0016021//integral component of membrane	GO:0019888//protein phosphatase regulator activity	GO:0001835//blastocyst hatching;GO:0032515//negative regulation of phosphoprotein phosphatase activity;GO:0080163//regulation of protein serine/threonine phosphatase activity
ENSSSCG00000041364	1829	1564	6382	5241	22.77	22.59	67.99	66.58	22.68	67.285	1.568864277	9.44E-119	7.05E-117	-	-	-	-	-	-	-	-	-
ENSSSCG00000033018	3863	3242	11904	10907	70.11	72.5	198.88	221.6	71.305	210.24	1.559962032	2.77E-117	2.06E-115	TM4SF1	transmembrane 4 L six family member 1 [Source:NCBI gene;Acc:100522035]	-	-	-	-	GO:0016020//membrane;GO:0016021//integral component of membrane	-	-
ENSSSCG00000012583	5046	4434	14842	12242	36.93	37.63	92.94	91.4	37.28	92.17	1.305895391	3.81E-116	2.82E-114	ACSL4	acyl-CoA synthetase long chain family member 4 [Source:NCBI gene;Acc:448980]	Metabolism;Organismal Systems;Cellular Processes;Organismal Systems;Organismal Systems;Cellular Processes;Metabolism;Metabolism;Metabolism	Global and overview maps;Environmental adaptation;Transport and catabolism;Endocrine system;Endocrine system;Cell growth and death;Global and overview maps;Lipid metabolism;Lipid metabolism	ko01100//Metabolic pathways;ko04714//Thermogenesis;ko04146//Peroxisome;ko03320//PPAR signaling pathway;ko04920//Adipocytokine signaling pathway;ko04216//Ferroptosis;ko01212//Fatty acid metabolism;ko00071//Fatty acid degradation;ko00061//Fatty acid biosynthesis	K01897;K01897;K01897;K01897;K01897;K01897;K01897;K01897;K01897	GO:0005737//cytoplasm;GO:0005739//mitochondrion;GO:0005811//lipid droplet;GO:0016020//membrane;GO:0016021//integral component of membrane;GO:0044233//Mitochondria-associated ER Membrane	GO:0003824//catalytic activity;GO:0004467//long-chain fatty acid-CoA ligase activity;GO:0016874//ligase activity;GO:0031957//very long-chain fatty acid-CoA ligase activity;GO:0047676//arachidonate-CoA ligase activity	GO:0001676//long-chain fatty acid metabolic process;GO:0006629//lipid metabolic process;GO:0060136//embryonic process involved in female pregnancy
ENSSSCG00000015545	2888	2210	10296	8176	35.26	31.3	107.56	101.85	33.28	104.705	1.653602999	8.96E-116	6.60E-114	GLUL	glutamate-ammonia ligase [Source:NCBI gene;Acc:396944]	Metabolism;Cellular Processes;Organismal Systems;Organismal Systems;Metabolism;Metabolism;Metabolism;Metabolism;Metabolism	Global and overview maps;Cell growth and death;Nervous system;Nervous system;Global and overview maps;Amino acid metabolism;Carbohydrate metabolism;Amino acid metabolism;Energy metabolism	ko01100//Metabolic pathways;ko04217//Necroptosis;ko04724//Glutamatergic synapse;ko04727//GABAergic synapse;ko01230//Biosynthesis of amino acids;ko00250//Alanine, aspartate and glutamate metabolism;ko00630//Glyoxylate and dicarboxylate metabolism;ko00220//Arginine biosynthesis;ko00910//Nitrogen metabolism	K01915;K01915;K01915;K01915;K01915;K01915;K01915;K01915;K01915	-	GO:0000166//nucleotide binding;GO:0003824//catalytic activity;GO:0004356//glutamate-ammonia ligase activity;GO:0005524//ATP binding;GO:0016874//ligase activity	GO:0006542//glutamine biosynthetic process;GO:0006807//nitrogen compound metabolic process
ENSSSCG00000016254	81	80	1228	1017	2.77	3.17	35.92	35.47	2.97	35.695	3.587187166	3.85E-115	2.82E-113	-	C-C motif chemokine ligand 20 [Source:NCBI gene;Acc:553951]	Environmental Information Processing;Human Diseases;Organismal Systems;Environmental Information Processing;Organismal Systems;Environmental Information Processing	Signaling molecules and interaction;Immune diseases;Immune system;Signal transduction;Immune system;Signaling molecules and interaction	ko04060//Cytokine-cytokine receptor interaction;ko05323//Rheumatoid arthritis;ko04062//Chemokine signaling pathway;ko04668//TNF signaling pathway;ko04657//IL-17 signaling pathway;ko04061//Viral protein interaction with cytokine and cytokine receptor	K14625;K14625;K14625;K14625;K14625;K14625	GO:0005576//extracellular region;GO:0005615//extracellular space	GO:0005125//cytokine activity;GO:0008009//chemokine activity;GO:0048020//CCR chemokine receptor binding	GO:0002548//monocyte chemotaxis;GO:0006935//chemotaxis;GO:0006954//inflammatory response;GO:0006955//immune response;GO:0007186//G protein-coupled receptor signaling pathway;GO:0030593//neutrophil chemotaxis;GO:0043547//positive regulation of GTPase activity;GO:0048247//lymphocyte chemotaxis;GO:0070098//chemokine-mediated signaling pathway;GO:0070374//positive regulation of ERK1 and ERK2 cascade;…
ENSSSCG00000016832	20	14	1526	1101	0.94	0.46	40.1	33.5	0.7	36.8	5.716207034	4.39E-115	3.20E-113	IL7R	interleukin 7 receptor [Source:NCBI gene;Acc:100271930]	Human Diseases;Environmental Information Processing;Environmental Information Processing;Environmental Information Processing;Environmental Information Processing;Organismal Systems;Human Diseases	Cancers;Signal transduction;Signaling molecules and interaction;Signal transduction;Signal transduction;Immune system;Immune diseases	ko05200//Pathways in cancer;ko04151//PI3K-Akt signaling pathway;ko04060//Cytokine-cytokine receptor interaction;ko04630//Jak-STAT signaling pathway;ko04068//FoxO signaling pathway;ko04640//Hematopoietic cell lineage;ko05340//Primary immunodeficiency	K05072;K05072;K05072;K05072;K05072;K05072;K05072	GO:0009897//external side of plasma membrane;GO:0016020//membrane;GO:0016021//integral component of membrane	GO:0004896//cytokine receptor activity;GO:0005515//protein binding	GO:0000902//cell morphogenesis;GO:0001915//negative regulation of T cell mediated cytotoxicity;GO:0002377//immunoglobulin production;GO:0008284//positive regulation of cell proliferation;GO:0008361//regulation of cell size;GO:0010628//positive regulation of gene expression;GO:0019221//cytokine-mediated signaling pathway;GO:0030217//T cell differentiation;GO:0033089//positive regulation of T cell …
ENSSSCG00000012258	1126	1031	4439	3726	29.78	31.68	102.73	102.68	30.73	102.705	1.740786746	5.54E-115	4.01E-113	FUNDC1	FUN14 domain containing 1 [Source:NCBI gene;Acc:100518350]	Cellular Processes	Transport and catabolism	ko04137//Mitophagy - animal	K17986	GO:0005741//mitochondrial outer membrane;GO:0031307//integral component of mitochondrial outer membrane	-	GO:0000422//autophagy of mitochondrion;GO:0001666//response to hypoxia
ENSSSCG00000017886	1873	1677	6411	5345	19.22	19.73	57.62	57.99	19.475	57.805	1.56957096	1.37E-114	9.89E-113	FBXO39	XIAP associated factor 1 [Source:NCBI gene;Acc:102159947]	-	-	-	-	GO:0019005//SCF ubiquitin ligase complex	GO:0005515//protein binding;GO:0008270//zinc ion binding;GO:0046872//metal ion binding	GO:0006915//apoptotic process;GO:0031146//SCF-dependent proteasomal ubiquitin-dependent protein catabolic process
ENSSSCG00000030388	97	127	1541	1277	3.02	4.69	40.89	40.51	3.855	40.7	3.400226029	1.93E-114	1.39E-112	UPP1	uridine phosphorylase 1 [Source:NCBI gene;Acc:100625277]	Metabolism;Metabolism;Metabolism	Global and overview maps;Xenobiotics biodegradation and metabolism;Nucleotide metabolism	ko01100//Metabolic pathways;ko00983//Drug metabolism - other enzymes;ko00240//Pyrimidine metabolism	K00757;K00757;K00757	GO:0005737//cytoplasm	GO:0003824//catalytic activity;GO:0004850//uridine phosphorylase activity;GO:0016740//transferase activity;GO:0016757//transferase activity, transferring glycosyl groups;GO:0016763//transferase activity, transferring pentosyl groups	GO:0009116//nucleoside metabolic process;GO:0009166//nucleotide catabolic process;GO:0044206//UMP salvage
ENSSSCG00000016502	3062	2792	9693	8151	27.63	29.21	74.82	75.02	28.42	74.92	1.398444345	4.59E-114	3.28E-112	PARP12	poly(ADP-ribose) polymerase family member 12 [Source:NCBI gene;Acc:100515805]	-	-	-	-	-	GO:0003950//NAD+ ADP-ribosyltransferase activity;GO:0046872//metal ion binding;GO:1990404//protein ADP-ribosylase activity	GO:0070213//protein auto-ADP-ribosylation
ENSSSCG00000004897	816	667	3383	2959	6.01	5.7	21.33	22.25	5.855	21.79	1.895925121	9.04E-114	6.43E-112	ZCCHC2	zinc finger CCHC-type containing 2 [Source:NCBI gene;Acc:100625613]	-	-	-	-	GO:0005737//cytoplasm	GO:0003676//nucleic acid binding;GO:0008270//zinc ion binding;GO:0035091//phosphatidylinositol binding	-
ENSSSCG00000021515	280	183	1956	1797	5.05	3.83	30.19	33.07	4.44	31.63	2.832661974	3.39E-112	2.40E-110	HS3ST1	heparan sulfate-glucosamine 3-sulfotransferase 1 [Source:NCBI gene;Acc:100628223]	Metabolism	Glycan biosynthesis and metabolism	ko00534//Glycosaminoglycan biosynthesis - heparan sulfate / heparin	K01024	-	GO:0008146//sulfotransferase activity;GO:0008467//[heparan sulfate]-glucosamine 3-sulfotransferase 1 activity;GO:0016740//transferase activity	-
ENSSSCG00000027860	5062	4548	16913	12927	42.97	44.06	119.59	109.13	43.515	114.36	1.393997824	3.97E-112	2.80E-110	ERAP2	endoplasmic reticulum aminopeptidase 2 [Source:NCBI gene;Acc:100525036]	-	-	-	-	GO:0005737//cytoplasm;GO:0005783//endoplasmic reticulum;GO:0005788//endoplasmic reticulum lumen	GO:0004177//aminopeptidase activity;GO:0008233//peptidase activity;GO:0008237//metallopeptidase activity;GO:0008270//zinc ion binding;GO:0016787//hydrolase activity;GO:0042277//peptide binding;GO:0046872//metal ion binding;GO:0070006//metalloaminopeptidase activity	GO:0006508//proteolysis;GO:0019885//antigen processing and presentation of endogenous peptide antigen via MHC class I;GO:0043171//peptide catabolic process
ENSSSCG00000021206	1491	1466	6058	4972	13.54	15.31	47.13	46.1	14.425	46.615	1.692222948	4.98E-112	3.49E-110	IL1RAP	interleukin 1 receptor accessory protein [Source:NCBI gene;Acc:100628318]	Environmental Information Processing;Environmental Information Processing;Organismal Systems;Organismal Systems	Signal transduction;Signaling molecules and interaction;Immune system;Sensory system	ko04010//MAPK signaling pathway;ko04060//Cytokine-cytokine receptor interaction;ko04659//Th17 cell differentiation;ko04750//Inflammatory mediator regulation of TRP channels	K04723;K04723;K04723;K04723	GO:0016020//membrane;GO:0016021//integral component of membrane;GO:0098978//glutamatergic synapse	GO:0002114//interleukin-33 receptor activity;GO:0004908//interleukin-1 receptor activity;GO:0005515//protein binding	GO:0007165//signal transduction;GO:0019221//cytokine-mediated signaling pathway;GO:0032736//positive regulation of interleukin-13 production;GO:0032754//positive regulation of interleukin-5 production;GO:0038172//interleukin-33-mediated signaling pathway;GO:0042094//interleukin-2 biosynthetic process;GO:0051092//positive regulation of NF-kappaB transcription factor activity;GO:0051965//positive r…
ENSSSCG00000004441	2225	1786	8089	6221	28.65	26.57	89.01	81.71	27.61	85.36	1.628369288	5.38E-112	3.76E-110	-	dermatan sulfate epimerase [Source:NCBI gene;Acc:100625171]	Metabolism;Metabolism	Global and overview maps;Glycan biosynthesis and metabolism	ko01100//Metabolic pathways;ko00532//Glycosaminoglycan biosynthesis - chondroitin sulfate / dermatan sulfate	K01794;K01794	GO:0016020//membrane;GO:0016021//integral component of membrane	GO:0047757//chondroitin-glucuronate 5-epimerase activity	GO:0030204//chondroitin sulfate metabolic process;GO:0030205//dermatan sulfate metabolic process
ENSSSCG00000016098	777	693	3835	2859	11.28	11.67	47.81	42.48	11.475	45.145	1.976072058	2.09E-111	1.45E-109	ORC2	origin recognition complex subunit 2 [Source:NCBI gene;Acc:106510112]	Cellular Processes	Cell growth and death	ko04110//Cell cycle	K02604	GO:0000784//nuclear chromosome, telomeric region;GO:0000785//chromatin;GO:0000792//heterochromatin;GO:0000808//origin recognition complex;GO:0000939//condensed chromosome inner kinetochore;GO:0005634//nucleus;GO:0005654//nucleoplasm;GO:0005664//nuclear origin of replication recognition complex;GO:0005813//centrosome	GO:0003688//DNA replication origin binding	GO:0006260//DNA replication
ENSSSCG00000014780	595	543	3064	2368	9.44	9.59	43.3	39.15	9.515	41.225	2.115243932	2.75E-111	1.90E-109	TRIM21	tripartite motif containing 21 [Source:NCBI gene;Acc:100302538]	Human Diseases	Immune diseases	ko05322//Systemic lupus erythematosus	K10651	GO:0005634//nucleus;GO:0005654//nucleoplasm;GO:0005737//cytoplasm;GO:0019005//SCF ubiquitin ligase complex	GO:0004842//ubiquitin-protein transferase activity;GO:0005515//protein binding;GO:0008270//zinc ion binding;GO:0042802//identical protein binding;GO:0046872//metal ion binding	GO:0000209//protein polyubiquitination;GO:0006513//protein monoubiquitination;GO:0010508//positive regulation of autophagy;GO:0016567//protein ubiquitination;GO:0031648//protein destabilization;GO:0032088//negative regulation of NF-kappaB transcription factor activity;GO:0032897//negative regulation of viral transcription;GO:0034341//response to interferon-gamma;GO:0045087//innate immune response…
ENSSSCG00000033786	3011	2654	10805	10936	76.09	76.11	233.39	281.83	76.1	257.61	1.759220239	1.08E-110	7.44E-109	-	RAS related 2 [Source:NCBI gene;Acc:110259297]	Cellular Processes;Environmental Information Processing;Environmental Information Processing;Environmental Information Processing;Human Diseases;Cellular Processes;Environmental Information Processing;Cellular Processes;Environmental Information Processing;Organismal Systems;Cellular Processes	Cell motility;Signal transduction;Signal transduction;Signal transduction;Cancers;Cell growth and death;Signal transduction;Transport and catabolism;Signal transduction;Immune system;Transport and catabolism	ko04810//Regulation of actin cytoskeleton;ko04010//MAPK signaling pathway;ko04014//Ras signaling pathway;ko04024//cAMP signaling pathway;ko05205//Proteoglycans in cancer;ko04218//Cellular senescence;ko04072//Phospholipase D signaling pathway;ko04140//Autophagy - animal;ko04371//Apelin signaling pathway;ko04625//C-type lectin receptor signaling pathway;ko04137//Mitophagy - animal	K07830;K07830;K07830;K07830;K07830;K07830;K07830;K07830;K07830;K07830;K07830	GO:0005886//plasma membrane;GO:0016020//membrane	GO:0000166//nucleotide binding;GO:0003924//GTPase activity;GO:0005525//GTP binding;GO:0019003//GDP binding	GO:0007165//signal transduction;GO:0007265//Ras protein signal transduction
ENSSSCG00000023604	3307	3064	10473	8692	64.1	68.86	173.73	171.92	66.48	172.825	1.378319638	2.07E-110	1.42E-108	LAP3	leucine aminopeptidase 3 [Source:NCBI gene;Acc:100739583]	Metabolism;Metabolism;Metabolism	Global and overview maps;Metabolism of other amino acids;Amino acid metabolism	ko01100//Metabolic pathways;ko00480//Glutathione metabolism;ko00330//Arginine and proline metabolism	K11142;K11142;K11142	GO:0005737//cytoplasm	GO:0004177//aminopeptidase activity;GO:0008235//metalloexopeptidase activity;GO:0030145//manganese ion binding	GO:0006508//proteolysis;GO:0019538//protein metabolic process
ENSSSCG00000012967	190	139	1521	1520	4.5	3.82	30.94	36.81	4.16	33.875	3.025565513	1.06E-108	7.20E-107	FOSL1	FOS like 1, AP-1 transcription factor subunit [Source:NCBI gene;Acc:100525205]	Human Diseases;Environmental Information Processing;Organismal Systems;Organismal Systems	Infectious diseases;Signal transduction;Development;Immune system	ko05166//HTLV-I infection;ko04310//Wnt signaling pathway;ko04380//Osteoclast differentiation;ko04657//IL-17 signaling pathway	K04502;K04502;K04502;K04502	GO:0005634//nucleus	GO:0000978//RNA polymerase II proximal promoter sequence-specific DNA binding;GO:0000981//DNA-binding transcription factor activity, RNA polymerase II-specific;GO:0003677//DNA binding;GO:0003700//DNA-binding transcription factor activity	GO:0006355//regulation of transcription, DNA-templated;GO:0006357//regulation of transcription by RNA polymerase II
ENSSSCG00000032936	560	439	2611	2222	9.51	8.6	38.08	38.36	9.055	38.22	2.077541232	4.75E-108	3.22E-106	PIM3	Pim-3 proto-oncogene, serine/threonine kinase [Source:NCBI gene;Acc:100521016]	-	-	-	-	GO:0005737//cytoplasm;GO:0005829//cytosol	GO:0000166//nucleotide binding;GO:0004672//protein kinase activity;GO:0004674//protein serine/threonine kinase activity;GO:0005524//ATP binding;GO:0016301//kinase activity;GO:0016740//transferase activity	GO:0006468//protein phosphorylation;GO:0007346//regulation of mitotic cell cycle;GO:0016310//phosphorylation;GO:0043066//negative regulation of apoptotic process;GO:0046777//protein autophosphorylation;GO:0061179//negative regulation of insulin secretion involved in cellular response to glucose stimulus
ENSSSCG00000011391	58	58	1140	879	0.97	1.12	16.22	14.91	1.045	15.565	3.896730729	5.10E-108	3.45E-106	CDHR4	cadherin related family member 4 [Source:NCBI gene;Acc:100513757]	-	-	-	-	GO:0005886//plasma membrane;GO:0005887//integral component of plasma membrane;GO:0016020//membrane;GO:0016021//integral component of membrane	GO:0005509//calcium ion binding	GO:0007155//cell adhesion;GO:0007156//homophilic cell adhesion via plasma membrane adhesion molecules
ENSSSCG00000011782	10328	8736	2516	1934	62.49	61.39	13.37	12.36	61.94	12.865	-2.267419926	5.74E-107	3.86E-105	ABCC5	ATP binding cassette subfamily C member 5 [Source:NCBI gene;Acc:100513626]	Environmental Information Processing;Human Diseases	Membrane transport;Drug resistance	ko02010//ABC transporters;ko01523//Antifolate resistance	K05668;K05668	GO:0005886//plasma membrane;GO:0016020//membrane;GO:0016021//integral component of membrane;GO:0016323//basolateral plasma membrane	GO:0000166//nucleotide binding;GO:0005524//ATP binding;GO:0008514//organic anion transmembrane transporter activity;GO:0015562//efflux transmembrane transporter activity;GO:0016887//ATPase activity;GO:0042626//ATPase activity, coupled to transmembrane movement of substances;GO:0042910//xenobiotic transmembrane transporter activity	GO:0015711//organic anion transport;GO:0042908//xenobiotic transport;GO:0055085//transmembrane transport;GO:0140115//export across plasma membrane
ENSSSCG00000008820	805	744	3868	2901	12	12.86	49.33	44.11	12.43	46.72	1.910213978	8.09E-107	5.42E-105	TEC	tec protein tyrosine kinase [Source:NCBI gene;Acc:404277]	Organismal Systems;Organismal Systems;Environmental Information Processing	Immune system;Development;Signal transduction	ko04660//T cell receptor signaling pathway;ko04380//Osteoclast differentiation;ko04013//MAPK signaling pathway - fly	K07364;K07364;K07364	GO:0005856//cytoskeleton;GO:0005886//plasma membrane	GO:0000166//nucleotide binding;GO:0004672//protein kinase activity;GO:0004713//protein tyrosine kinase activity;GO:0004715//non-membrane spanning protein tyrosine kinase activity;GO:0005515//protein binding;GO:0005524//ATP binding;GO:0016301//kinase activity;GO:0016740//transferase activity	GO:0002250//adaptive immune response;GO:0006468//protein phosphorylation;GO:0007229//integrin-mediated signaling pathway;GO:0010543//regulation of platelet activation;GO:0016310//phosphorylation;GO:0018108//peptidyl-tyrosine phosphorylation;GO:0035556//intracellular signal transduction;GO:0038083//peptidyl-tyrosine autophosphorylation;GO:0042246//tissue regeneration;GO:0050731//positive regulatio…
ENSSSCG00000036527	856	769	4353	3113	4.72	4.93	20.56	17.56	4.825	19.06	1.981947272	1.10E-106	7.31E-105	DNASE1	deoxyribonuclease 1 [Source:NCBI gene;Acc:397051]	-	-	-	-	GO:0005634//nucleus	GO:0003677//DNA binding;GO:0004518//nuclease activity;GO:0004519//endonuclease activity;GO:0004530//deoxyribonuclease I activity;GO:0004536//deoxyribonuclease activity;GO:0016787//hydrolase activity	GO:0000737//DNA catabolic process, endonucleolytic;GO:0002283//neutrophil activation involved in immune response;GO:0002673//regulation of acute inflammatory response;GO:0006308//DNA catabolic process;GO:0070948//regulation of neutrophil mediated cytotoxicity;GO:0090305//nucleic acid phosphodiester bond hydrolysis
ENSSSCG00000009396	1366	1024	5070	4638	32.44	28.2	103.02	112.36	30.32	107.69	1.82854263	1.22E-106	8.07E-105	PHF11	PHD finger protein 11 [Source:NCBI gene;Acc:100518446]	-	-	-	-	GO:0005654//nucleoplasm;GO:0031965//nuclear membrane	GO:0046872//metal ion binding	-
ENSSSCG00000027855	218	163	1716	1304	2.79	2.42	18.77	17	2.605	17.885	2.779394841	1.27E-106	8.40E-105	SOCS1	suppressor of cytokine signaling 1 [Source:NCBI gene;Acc:100307052]	Environmental Information Processing;Human Diseases;Genetic Information Processing;Organismal Systems;Organismal Systems;Organismal Systems;Human Diseases;Organismal Systems;Human Diseases	Signal transduction;Cancers;Folding, sorting and degradation;Endocrine system;Development;Endocrine system;Infectious diseases;Endocrine system;Endocrine and metabolic diseases	ko04630//Jak-STAT signaling pathway;ko05206//MicroRNAs in cancer;ko04120//Ubiquitin mediated proteolysis;ko04910//Insulin signaling pathway;ko04380//Osteoclast differentiation;ko04935//Growth hormone synthesis, secretion and action;ko05145//Toxoplasmosis;ko04917//Prolactin signaling pathway;ko04930//Type II diabetes mellitus	K04694;K04694;K04694;K04694;K04694;K04694;K04694;K04694;K04694	GO:0005654//nucleoplasm;GO:0005737//cytoplasm;GO:0005942//phosphatidylinositol 3-kinase complex;GO:0036464//cytoplasmic ribonucleoprotein granule	GO:0005159//insulin-like growth factor receptor binding;GO:0019210//kinase inhibitor activity;GO:0019901//protein kinase binding;GO:0046935//1-phosphatidylinositol-3-kinase regulator activity	GO:0001932//regulation of protein phosphorylation;GO:0007259//JAK-STAT cascade;GO:0010533//regulation of activation of Janus kinase activity;GO:0016567//protein ubiquitination;GO:0019221//cytokine-mediated signaling pathway;GO:0033673//negative regulation of kinase activity;GO:0035556//intracellular signal transduction;GO:0042509//regulation of tyrosine phosphorylation of STAT protein;GO:0042532/…
ENSSSCG00000027660	4171	3923	12983	10680	101.03	111.07	272.14	268.3	106.05	270.22	1.349389837	2.79E-106	1.83E-104	IFI44L	interferon-induced protein 44-like [Source:NCBI gene;Acc:100511267]	-	-	-	-	-	GO:0005525//GTP binding	GO:0006955//immune response
ENSSSCG00000021173	414	345	2149	1807	8.05	7.77	35.72	35.82	7.91	35.77	2.177000519	3.02E-106	1.98E-104	BSPRY	B-box and SPRY domain containing [Source:NCBI gene;Acc:100622289]	-	-	-	-	-	GO:0005515//protein binding;GO:0008270//zinc ion binding	GO:1990830//cellular response to leukemia inhibitory factor
ENSSSCG00000037549	9608	7885	2287	1820	79.92	74.76	16.02	15.24	77.34	15.63	-2.306896986	1.56E-105	1.02E-103	GCLM	glutamate-cysteine ligase modifier subunit [Source:NCBI gene;Acc:100153977]	Metabolism;Cellular Processes;Metabolism;Metabolism	Global and overview maps;Cell growth and death;Metabolism of other amino acids;Amino acid metabolism	ko01100//Metabolic pathways;ko04216//Ferroptosis;ko00480//Glutathione metabolism;ko00270//Cysteine and methionine metabolism	K11205;K11205;K11205;K11205	GO:0017109//glutamate-cysteine ligase complex	GO:0004357//glutamate-cysteine ligase activity;GO:0016874//ligase activity;GO:0030234//enzyme regulator activity;GO:0035226//glutamate-cysteine ligase catalytic subunit binding	GO:0006534//cysteine metabolic process;GO:0006536//glutamate metabolic process;GO:0006749//glutathione metabolic process;GO:0006750//glutathione biosynthetic process;GO:0006979//response to oxidative stress;GO:0008637//apoptotic mitochondrial changes;GO:0035229//positive regulation of glutamate-cysteine ligase activity;GO:0042493//response to drug;GO:0051900//regulation of mitochondrial depolariz…
ENSSSCG00000017924	1410	1132	5026	4057	15.08	13.95	47	44.58	14.515	45.79	1.657487993	1.72E-105	1.12E-103	PELP1	proline, glutamate and leucine rich protein 1 [Source:NCBI gene;Acc:102157970]	-	-	-	-	-	-	-
ENSSSCG00000006887	14675	10837	44221	39640	313.03	268.93	809.16	867.83	290.98	838.495	1.526882186	1.82E-104	1.18E-102	CNN3	calponin 3 [Source:NCBI gene;Acc:100049656]	-	-	-	-	-	GO:0003779//actin binding;GO:0005515//protein binding;GO:0005516//calmodulin binding	GO:0031032//actomyosin structure organization
ENSSSCG00000040445	2918	2516	8524	7116	40.57	40.57	101.4	100.93	40.57	101.165	1.31822504	5.71E-104	3.68E-102	RND3	Rho family GTPase 3 [Source:NCBI gene;Acc:397559]	-	-	-	-	GO:0005737//cytoplasm;GO:0005938//cell cortex;GO:0031410//cytoplasmic vesicle;GO:0032153//cell division site;GO:0043231//intracellular membrane-bounded organelle	GO:0000166//nucleotide binding;GO:0003924//GTPase activity;GO:0005525//GTP binding;GO:0019901//protein kinase binding	GO:0007015//actin filament organization;GO:0007163//establishment or maintenance of cell polarity;GO:0007264//small GTPase mediated signal transduction;GO:0007266//Rho protein signal transduction;GO:0008360//regulation of cell shape;GO:0030334//regulation of cell migration;GO:0030950//establishment or maintenance of actin cytoskeleton polarity;GO:0032956//regulation of actin cytoskeleton organiza…
ENSSSCG00000017472	730	601	3287	2520	7.16	6.84	27.6	25.23	7	26.415	1.915930583	1.14E-103	7.29E-102	IGFBP4	insulin like growth factor binding protein 4 [Source:NCBI gene;Acc:100144490]	-	-	-	-	GO:0005576//extracellular region;GO:0005615//extracellular space	GO:0005520//insulin-like growth factor binding;GO:0031994//insulin-like growth factor I binding;GO:0031995//insulin-like growth factor II binding	GO:0001558//regulation of cell growth;GO:0010906//regulation of glucose metabolic process;GO:0040008//regulation of growth;GO:0043410//positive regulation of MAPK cascade;GO:0043567//regulation of insulin-like growth factor receptor signaling pathway;GO:0043568//positive regulation of insulin-like growth factor receptor signaling pathway;GO:0044342//type B pancreatic cell proliferation
ENSSSCG00000039336	3930	3505	13515	10068	27.02	27.98	79.58	70.69	27.5	75.135	1.450053494	1.50E-103	9.55E-102	GNA13	G protein subunit alpha 13 [Source:NCBI gene;Acc:100522824]	Human Diseases;Cellular Processes;Human Diseases;Human Diseases;Environmental Information Processing;Environmental Information Processing;Environmental Information Processing;Organismal Systems;Organismal Systems;Environmental Information Processing;Organismal Systems;Organismal Systems	Cancers;Cell motility;Infectious diseases;Infectious diseases;Signal transduction;Signal transduction;Signal transduction;Circulatory system;Immune system;Signal transduction;Endocrine system;Nervous system	ko05200//Pathways in cancer;ko04810//Regulation of actin cytoskeleton;ko05163//Human cytomegalovirus infection;ko05130//Pathogenic Escherichia coli infection;ko04022//cGMP - PKG signaling pathway;ko04072//Phospholipase D signaling pathway;ko04371//Apelin signaling pathway;ko04270//Vascular smooth muscle contraction;ko04611//Platelet activation;ko04071//Sphingolipid signaling pathway;ko04928//Para…	K04639;K04639;K04639;K04639;K04639;K04639;K04639;K04639;K04639;K04639;K04639;K04639	GO:0005634//nucleus;GO:0005737//cytoplasm;GO:0005829//cytosol	GO:0000166//nucleotide binding;GO:0001664//G protein-coupled receptor binding;GO:0003924//GTPase activity;GO:0004888//transmembrane signaling receptor activity;GO:0005525//GTP binding;GO:0019001//guanyl nucleotide binding;GO:0031683//G-protein beta/gamma-subunit complex binding	GO:0001525//angiogenesis;GO:0001569//branching involved in blood vessel morphogenesis;GO:0001701//in utero embryonic development;GO:0007165//signal transduction;GO:0007186//G protein-coupled receptor signaling pathway;GO:0007188//adenylate cyclase-modulating G protein-coupled receptor signaling pathway;GO:0007189//adenylate cyclase-activating G protein-coupled receptor signaling pathway;GO:000726…
ENSSSCG00000024096	2458	1983	7587	6247	43.46	40.66	114.77	112.67	42.06	113.72	1.434965249	1.79E-103	1.14E-101	RIPK2	receptor interacting serine/threonine kinase 2 [Source:NCBI gene;Acc:100518835]	Human Diseases;Human Diseases;Human Diseases;Organismal Systems;Organismal Systems	Infectious diseases;Infectious diseases;Infectious diseases;Immune system;Nervous system	ko05152//Tuberculosis;ko05131//Shigellosis;ko05132//Salmonella infection;ko04621//NOD-like receptor signaling pathway;ko04722//Neurotrophin signaling pathway	K08846;K08846;K08846;K08846;K08846	GO:0005737//cytoplasm;GO:0005829//cytosol;GO:0005856//cytoskeleton;GO:0031982//vesicle;GO:0032991//protein-containing complex	GO:0000166//nucleotide binding;GO:0004672//protein kinase activity;GO:0004674//protein serine/threonine kinase activity;GO:0005102//signaling receptor binding;GO:0005524//ATP binding;GO:0016301//kinase activity;GO:0016740//transferase activity;GO:0030274//LIM domain binding;GO:0042802//identical protein binding;GO:0042803//protein homodimerization activity;GO:0050700//CARD domain binding;GO:00897…	GO:0001961//positive regulation of cytokine-mediated signaling pathway;GO:0002250//adaptive immune response;GO:0002376//immune system process;GO:0002827//positive regulation of T-helper 1 type immune response;GO:0006468//protein phosphorylation;GO:0007249//I-kappaB kinase/NF-kappaB signaling;GO:0010800//positive regulation of peptidyl-threonine phosphorylation;GO:0010942//positive regulation of c…
ENSSSCG00000003551	865	733	3436	3292	15.48	15.18	52.6	60.05	15.33	56.325	1.877417711	6.28E-103	3.97E-101	PAQR7	progestin and adipoQ receptor family member 7 [Source:NCBI gene;Acc:396558]	-	-	-	-	GO:0005886//plasma membrane;GO:0016020//membrane;GO:0016021//integral component of membrane	GO:0003707//steroid hormone receptor activity;GO:0005496//steroid binding;GO:0008289//lipid binding;GO:0038023//signaling receptor activity	GO:0007275//multicellular organism development;GO:0030154//cell differentiation;GO:0043401//steroid hormone mediated signaling pathway;GO:0048477//oogenesis;GO:0048545//response to steroid hormone
ENSSSCG00000008124	1173	972	4086	3536	27.27	26.2	81.27	83.86	26.735	82.565	1.626800664	8.70E-103	5.48E-101	NEURL3	neuralized E3 ubiquitin protein ligase 3 [Source:NCBI gene;Acc:100524797]	-	-	-	-	GO:0005769//early endosome	GO:0061630//ubiquitin protein ligase activity	GO:0016567//protein ubiquitination;GO:0070086//ubiquitin-dependent endocytosis
ENSSSCG00000011876	1451	1412	5891	4567	14.71	16.64	51.23	47.36	15.675	49.295	1.652975878	4.00E-102	2.51E-100	DTX3L	deltex E3 ubiquitin ligase 3L [Source:NCBI gene;Acc:100520459]	Environmental Information Processing	Signal transduction	ko04330//Notch signaling pathway	K06058	GO:0005634//nucleus;GO:0005654//nucleoplasm;GO:0005737//cytoplasm;GO:0005764//lysosome;GO:0005769//early endosome;GO:0005829//cytosol;GO:0032991//protein-containing complex	GO:0004842//ubiquitin-protein transferase activity;GO:0004857//enzyme inhibitor activity;GO:0008047//enzyme activator activity;GO:0019899//enzyme binding;GO:0042393//histone binding;GO:0044389//ubiquitin-like protein ligase binding;GO:0061630//ubiquitin protein ligase activity;GO:0097677//STAT family protein binding	GO:0002230//positive regulation of defense response to virus by host;GO:0006302//double-strand break repair;GO:0006511//ubiquitin-dependent protein catabolic process;GO:0006974//cellular response to DNA damage stimulus;GO:0007219//Notch signaling pathway;GO:0008333//endosome to lysosome transport;GO:0010390//histone monoubiquitination;GO:0016567//protein ubiquitination;GO:0032092//positive regula…
ENSSSCG00000001483	722	626	3296	2500	4.64	4.58	18.11	16.77	4.61	17.44	1.919561384	6.37E-102	3.98E-100	FAM83B	family with sequence similarity 83 member B [Source:NCBI gene;Acc:100155972]	-	-	-	-	GO:0005737//cytoplasm;GO:0016020//membrane	GO:0005154//epidermal growth factor receptor binding;GO:0019901//protein kinase binding;GO:0036312//phosphatidylinositol 3-kinase regulatory subunit binding;GO:0036313//phosphatidylinositol 3-kinase catalytic subunit binding	GO:0007173//epidermal growth factor receptor signaling pathway;GO:0008283//cell proliferation
ENSSSCG00000010146	2919	2442	8888	7075	32.71	31.71	85.01	81.09	32.21	83.05	1.366471507	6.63E-102	4.12E-100	LGALS8	galectin 8 [Source:NCBI gene;Acc:100156193]	-	-	-	-	GO:0005737//cytoplasm;GO:0005829//cytosol	GO:0005178//integrin binding;GO:0030246//carbohydrate binding	GO:0098586//cellular response to virus;GO:0098792//xenophagy;GO:1904977//lymphatic endothelial cell migration
ENSSSCG00000014820	1638	1410	5462	4394	14.72	14.64	42.6	40.66	14.68	41.63	1.50377159	1.60E-101	9.91E-100	FCHSD2	FCH and double SH3 domains 2 [Source:NCBI gene;Acc:100622758]	-	-	-	-	GO:0005886//plasma membrane;GO:0005905//clathrin-coated pit;GO:0031594//neuromuscular junction;GO:0055037//recycling endosome;GO:0120043//stereocilium shaft	GO:0005515//protein binding;GO:0005547//phosphatidylinositol-3,4,5-trisphosphate binding;GO:0043325//phosphatidylinositol-3,4-bisphosphate binding	GO:0007274//neuromuscular synaptic transmission;GO:0030833//regulation of actin filament polymerization;GO:0030838//positive regulation of actin filament polymerization;GO:0044803//multi-organism membrane organization;GO:0072583//clathrin-dependent endocytosis;GO:2000601//positive regulation of Arp2/3 complex-mediated actin nucleation
ENSSSCG00000000148	310	301	1943	1570	4.58	5.09	25.03	23.94	4.835	24.485	2.340310401	1.80E-101	1.11E-99	-	apolipoprotein L3-like [Source:NCBI gene;Acc:106510284]	-	-	-	-	GO:0005576//extracellular region;GO:0005615//extracellular space;GO:0016020//membrane;GO:0016021//integral component of membrane	GO:0008289//lipid binding	GO:0006869//lipid transport;GO:0042157//lipoprotein metabolic process
ENSSSCG00000010272	1814	1574	199	144	13.01	12.98	1.05	0.91	12.995	0.98	-3.729031074	2.09E-101	1.28E-99	ADAMTS14	ADAM metallopeptidase with thrombospondin type 1 motif 14 [Source:NCBI gene;Acc:100153539]	-	-	-	-	GO:0005576//extracellular region	GO:0004222//metalloendopeptidase activity;GO:0008233//peptidase activity;GO:0008237//metallopeptidase activity	GO:0006508//proteolysis;GO:0030199//collagen fibril organization
ENSSSCG00000051054	586	475	2683	2127	7.61	7.15	29.79	28.15	7.38	28.97	1.972866963	6.91E-101	4.23E-99	-	-	-	-	-	-	-	-	-
ENSSSCG00000025013	2538	2170	7389	6235	33.07	31.7	78.03	79.49	32.385	78.76	1.282137367	2.08E-100	1.27E-98	RTN1	reticulon 1 [Source:NCBI gene;Acc:100152394]	-	-	-	-	GO:0000139//Golgi membrane;GO:0005783//endoplasmic reticulum;GO:0005789//endoplasmic reticulum membrane;GO:0016020//membrane;GO:0016021//integral component of membrane	-	-
ENSSSCG00000029030	3350	3258	16180	10965	18.62	21	77.13	62.29	19.81	69.71	1.815136747	2.58E-100	1.57E-98	SMCHD1	structural maintenance of chromosomes flexible hinge domain containing 1 [Source:NCBI gene;Acc:100627122]	-	-	-	-	GO:0000784//nuclear chromosome, telomeric region;GO:0001740//Barr body;GO:0005694//chromosome;GO:0016020//membrane;GO:0016021//integral component of membrane;GO:0035861//site of double-strand break	GO:0005515//protein binding;GO:0005524//ATP binding;GO:0016887//ATPase activity;GO:0042803//protein homodimerization activity	GO:0006302//double-strand break repair;GO:0009048//dosage compensation by inactivation of X chromosome;GO:0043584//nose development;GO:0045739//positive regulation of DNA repair;GO:0051276//chromosome organization;GO:0060820//inactivation of X chromosome by heterochromatin assembly;GO:0060821//inactivation of X chromosome by DNA methylation;GO:0070868//heterochromatin organization involved in chr…
ENSSSCG00000045508	1034	825	4110	3169	4.8	4.44	16.33	15.02	4.62	15.675	1.762500686	2.73E-100	1.65E-98	CCDC180	coiled-coil domain containing 180 [Source:NCBI gene;Acc:100154652]	-	-	-	-	-	-	-
ENSSSCG00000000743	1136	972	3937	3370	25.31	24.5	73.98	77.27	24.905	75.625	1.602427826	3.79E-100	2.28E-98	FKBP4	FKBP prolyl isomerase 4 [Source:NCBI gene;Acc:100337672]	Organismal Systems	Endocrine system	ko04915//Estrogen signaling pathway	K09571	GO:0005737//cytoplasm	GO:0003755//peptidyl-prolyl cis-trans isomerase activity;GO:0005515//protein binding;GO:0005528//FK506 binding;GO:0016853//isomerase activity;GO:0031072//heat shock protein binding	GO:0000413//protein peptidyl-prolyl isomerization;GO:0061077//chaperone-mediated protein folding
ENSSSCG00000035940	581	513	2521	2201	5.82	5.96	21.62	22.5	5.89	22.06	1.905093252	4.78E-100	2.87E-98	SPSB1	splA/ryanodine receptor domain and SOCS box containing 1 [Source:NCBI gene;Acc:110261092]	-	-	-	-	GO:0005829//cytosol;GO:0019005//SCF ubiquitin ligase complex	GO:0005515//protein binding;GO:1990756//protein binding, bridging involved in substrate recognition for ubiquitination	GO:0006511//ubiquitin-dependent protein catabolic process;GO:0016567//protein ubiquitination;GO:0035556//intracellular signal transduction;GO:0043161//proteasome-mediated ubiquitin-dependent protein catabolic process
ENSSSCG00000001233	1180	978	4147	3392	15.91	15.3	47.39	46.5	15.605	46.945	1.588963151	1.07E-99	6.38E-98	TRIM26	tripartite motif containing 26 [Source:NCBI gene;Acc:100144460]	-	-	-	-	GO:0005737//cytoplasm	GO:0005515//protein binding;GO:0008270//zinc ion binding;GO:0046872//metal ion binding	GO:0045087//innate immune response;GO:0046597//negative regulation of viral entry into host cell;GO:0051091//positive regulation of DNA-binding transcription factor activity;GO:1902187//negative regulation of viral release from host cell
ENSSSCG00000034802	2143	1904	6938	5482	52.08	53.66	144.25	135.9	52.87	140.075	1.405678261	2.85E-99	1.70E-97	-	receptor transporter protein 4 [Source:NCBI gene;Acc:110256385]	-	-	-	-	GO:0005737//cytoplasm	GO:0031849//olfactory receptor binding	GO:0001580//detection of chemical stimulus involved in sensory perception of bitter taste;GO:0006612//protein targeting to membrane;GO:0051205//protein insertion into membrane
ENSSSCG00000038594	3006	2491	8981	8516	81.06	77.72	207.29	234.32	79.39	220.805	1.47574364	3.86E-99	2.29E-97	-	syndecan 4 [Source:NCBI gene;Acc:397528]	Environmental Information Processing;Human Diseases;Human Diseases;Environmental Information Processing	Signaling molecules and interaction;Cancers;Cardiovascular diseases;Signaling molecules and interaction	ko04514//Cell adhesion molecules (CAMs);ko05205//Proteoglycans in cancer;ko05418//Fluid shear stress and atherosclerosis;ko04512//ECM-receptor interaction	K16338;K16338;K16338;K16338	GO:0016020//membrane;GO:0016021//integral component of membrane	-	-
ENSSSCG00000039300	10	8	1760	1369	0.36	0.34	54.84	50.86	0.35	52.85	7.238404739	7.41E-99	4.38E-97	IL27	interleukin 27 [Source:NCBI gene;Acc:493187]	Environmental Information Processing	Signaling molecules and interaction	ko04060//Cytokine-cytokine receptor interaction	K22629	GO:0005615//extracellular space	GO:0005102//signaling receptor binding;GO:0045523//interleukin-27 receptor binding	GO:0002230//positive regulation of defense response to virus by host;GO:0042129//regulation of T cell proliferation;GO:0045078//positive regulation of interferon-gamma biosynthetic process;GO:0045625//regulation of T-helper 1 cell differentiation
ENSSSCG00000004617	1922	1671	228	157	17	16.75	1.69	1.4	16.875	1.545	-3.449208759	8.60E-99	5.06E-97	FAM214A	family with sequence similarity 214 member A [Source:NCBI gene;Acc:100153621]	-	-	-	-	-	-	-
ENSSSCG00000002841	2252	1861	6730	5588	23.55	22.57	60.21	59.61	23.06	59.91	1.377404321	1.33E-98	7.77E-97	N4BP1	NEDD4 binding protein 1 [Source:NCBI gene;Acc:100520431]	-	-	-	-	GO:0005634//nucleus;GO:0005730//nucleolus;GO:0016605//PML body	-	GO:0031397//negative regulation of protein ubiquitination;GO:0032435//negative regulation of proteasomal ubiquitin-dependent protein catabolic process;GO:0034644//cellular response to UV
ENSSSCG00000001422	1372	1044	4754	4004	19.49	17.23	58.2	58.03	18.36	58.115	1.662344525	1.95E-98	1.14E-96	C2	complement C2 [Source:NCBI gene;Acc:448981]	Human Diseases;Organismal Systems;Human Diseases;Human Diseases	Infectious diseases;Immune system;Infectious diseases;Immune diseases	ko05150//Staphylococcus aureus infection;ko04610//Complement and coagulation cascades;ko05133//Pertussis;ko05322//Systemic lupus erythematosus	K01332;K01332;K01332;K01332	GO:0005576//extracellular region	GO:0004252//serine-type endopeptidase activity;GO:0008233//peptidase activity;GO:0008236//serine-type peptidase activity;GO:0016787//hydrolase activity	GO:0006508//proteolysis;GO:0006956//complement activation;GO:0006958//complement activation, classical pathway;GO:2000427//positive regulation of apoptotic cell clearance
ENSSSCG00000011251	2677	2163	7746	6612	23.43	21.75	58.31	58.89	22.59	58.6	1.375216394	2.30E-98	1.34E-96	MYD88	MYD88 innate immune signal transduction adaptor [Source:NCBI gene;Acc:396646]	Human Diseases;Environmental Information Processing;Human Diseases;Human Diseases;Human Diseases;Human Diseases;Human Diseases;Human Diseases;Human Diseases;Human Diseases;Human Diseases;Human Diseases;Human Diseases;Human Diseases;Human Diseases;Human Diseases;Organismal Systems;Human Diseases;Environmental Information Processing;Human Diseases;Human Diseases;Organismal Systems;Organismal System…	Infectious diseases;Signal transduction;Infectious disease: viral;Infectious diseases;Infectious diseases;Infectious diseases;Infectious diseases;Infectious diseases;Infectious diseases;Infectious diseases;Infectious disease: bacterial;Infectious diseases;Infectious diseases;Infectious diseases;Infectious diseases;Infectious diseases;Immune system;Infectious diseases;Signal transduction;Cancer: o…	ko05168//Herpes simplex infection;ko04010//MAPK signaling pathway;ko05170//Human immunodeficiency virus 1 infection;ko05152//Tuberculosis;ko05169//Epstein-Barr virus infection;ko05131//Shigellosis;ko05132//Salmonella infection;ko05130//Pathogenic Escherichia coli infection;ko05162//Measles;ko05144//Malaria;ko05135//Yersinia infection;ko05161//Hepatitis B;ko05164//Influenza A;ko05133//Pertussis;ko…	K04729;K04729;K04729;K04729;K04729;K04729;K04729;K04729;K04729;K04729;K04729;K04729;K04729;K04729;K04729;K04729;K04729;K04729;K04729;K04729;K04729;K04729;K04729;K04729	GO:0005737//cytoplasm;GO:0005829//cytosol;GO:0005886//plasma membrane	GO:0005515//protein binding;GO:0035325//Toll-like receptor binding;GO:0070976//TIR domain binding	GO:0002238//response to molecule of fungal origin;GO:0002376//immune system process;GO:0002755//MyD88-dependent toll-like receptor signaling pathway;GO:0006909//phagocytosis;GO:0006954//inflammatory response;GO:0007165//signal transduction;GO:0007166//cell surface receptor signaling pathway;GO:0008063//Toll signaling pathway;GO:0009615//response to virus;GO:0009682//induced systemic resistance;GO…
ENSSSCG00000033025	1350	1045	5614	4086	17.99	19.55	73.17	64.13	18.77	68.65	1.87083107	2.65E-98	1.53E-96	C21orf91	chromosome 13 C21orf91 homolog [Source:NCBI gene;Acc:100736918]	-	-	-	-	-	-	-
ENSSSCG00000035284	1525	1380	147	107	12.16	12.98	0.97	0.87	12.57	0.92	-3.772206978	5.09E-98	2.93E-96	BMF	Bcl2 modifying factor [Source:NCBI gene;Acc:110261428]	Human Diseases	Cancers	ko05206//MicroRNAs in cancer	K17460	GO:0016459//myosin complex	-	GO:0006915//apoptotic process;GO:0010507//negative regulation of autophagy;GO:0034644//cellular response to UV;GO:0043065//positive regulation of apoptotic process;GO:0043276//anoikis
ENSSSCG00000037358	2372	2530	9696	8842	114.17	147.16	525.99	576.4	130.665	551.195	2.076690049	1.23E-97	7.06E-96	HPS5	HPS5 biogenesis of lysosomal organelles complex 2 subunit 2 [Source:NCBI gene;Acc:100049701]	-	-	-	-	GO:0005576//extracellular region;GO:0005615//extracellular space;GO:0034364//high-density lipoprotein particle	GO:0042056//chemoattractant activity	GO:0006953//acute-phase response;GO:0010629//negative regulation of gene expression;GO:0010739//positive regulation of protein kinase A signaling;GO:0033138//positive regulation of peptidyl-serine phosphorylation;GO:0044242//cellular lipid catabolic process;GO:0045892//negative regulation of transcription, DNA-templated;GO:0050918//positive chemotaxis;GO:0050996//positive regulation of lipid cata…
ENSSSCG00000001507	8401	7107	20959	18352	129.14	127.5	277.22	289.28	128.32	283.25	1.142329909	1.63E-97	9.31E-96	ZBTB22	zinc finger and BTB domain containing 22 [Source:NCBI gene;Acc:100157038]	-	-	-	-	GO:0005634//nucleus;GO:0016020//membrane;GO:0016021//integral component of membrane	GO:0003676//nucleic acid binding;GO:0003677//DNA binding;GO:0005515//protein binding	GO:0019885//antigen processing and presentation of endogenous peptide antigen via MHC class I
ENSSSCG00000009755	1408	1317	4983	4040	16.65	18.49	51.93	50.21	17.57	51.07	1.539361868	3.19E-97	1.82E-95	AACS	acetoacetyl-CoA synthetase [Source:NCBI gene;Acc:100156545]	Metabolism;Metabolism;Metabolism	Global and overview maps;Amino acid metabolism;Carbohydrate metabolism	ko01100//Metabolic pathways;ko00280//Valine, leucine and isoleucine degradation;ko00650//Butanoate metabolism	K01907;K01907;K01907	-	GO:0003824//catalytic activity;GO:0030729//acetoacetate-CoA ligase activity	GO:0006629//lipid metabolic process
ENSSSCG00000006543	5120	4531	14066	11333	33.91	34.84	80.03	76.82	34.375	78.425	1.189953911	5.91E-97	3.36E-95	ADAR	adenosine deaminase RNA specific [Source:NCBI gene;Acc:100523784]	Human Diseases;Human Diseases;Organismal Systems	Infectious diseases;Infectious diseases;Immune system	ko05162//Measles;ko05164//Influenza A;ko04623//Cytosolic DNA-sensing pathway	K12968;K12968;K12968	GO:0005634//nucleus;GO:0005730//nucleolus;GO:0005737//cytoplasm	GO:0003723//RNA binding;GO:0003725//double-stranded RNA binding;GO:0003726//double-stranded RNA adenosine deaminase activity;GO:0004000//adenosine deaminase activity;GO:0008251//tRNA-specific adenosine deaminase activity	GO:0006382//adenosine to inosine editing;GO:0006396//RNA processing
ENSSSCG00000001516	1359	1249	4576	4028	21.58	22.2	60.13	63.58	21.89	61.855	1.498618265	6.51E-97	3.68E-95	-	BCL2 antagonist/killer 1 [Source:NCBI gene;Acc:397543]	Human Diseases;Human Diseases;Human Diseases;Human Diseases;Human Diseases;Human Diseases;Human Diseases;Human Diseases;Human Diseases;Human Diseases;Human Diseases;Human Diseases;Human Diseases;Genetic Information Processing;Human Diseases;Human Diseases;Human Diseases;Human Diseases;Cellular Processes;Human Diseases;Human Diseases;Human Diseases;Human Diseases;Human Diseases;Human Diseases;Huma…	Cancers;Infectious diseases;Infectious diseases;Infectious disease: viral;Infectious diseases;Infectious diseases;Cancers;Infectious diseases;Infectious diseases;Cancers;Infectious diseases;Infectious diseases;Infectious diseases;Folding, sorting and degradation;Cancers;Cancers;Infectious diseases;Cancers;Cell growth and death;Cancers;Cancers;Cancers;Cancers;Cancers;Cancers;Drug resistance;Cancer…	ko05200//Pathways in cancer;ko05168//Herpes simplex infection;ko05165//Human papillomavirus infection;ko05170//Human immunodeficiency virus 1 infection;ko05169//Epstein-Barr virus infection;ko05163//Human cytomegalovirus infection;ko05202//Transcriptional misregulation in cancers;ko05132//Salmonella infection;ko05130//Pathogenic Escherichia coli infection;ko05203//Viral carcinogenesis;ko05162//Me…	K14021;K14021;K14021;K14021;K14021;K14021;K14021;K14021;K14021;K14021;K14021;K14021;K14021;K14021;K14021;K14021;K14021;K14021;K14021;K14021;K14021;K14021;K14021;K14021;K14021;K14021;K14021;K14021;K14021;K14021;K14021;K14021	GO:0005741//mitochondrial outer membrane	GO:0042803//protein homodimerization activity;GO:0046982//protein heterodimerization activity	GO:0008630//intrinsic apoptotic signaling pathway in response to DNA damage;GO:0042981//regulation of apoptotic process;GO:0043065//positive regulation of apoptotic process;GO:0097192//extrinsic apoptotic signaling pathway in absence of ligand
ENSSSCG00000039582	2680	2626	8704	7468	48.03	54.57	133.47	136.54	51.3	135.005	1.395982108	3.13E-95	1.77E-93	-	proteasome 20S subunit alpha 2 [Source:NCBI gene;Acc:100620420]	Genetic Information Processing	Folding, sorting and degradation	ko03050//Proteasome	K02726	GO:0000502//proteasome complex;GO:0005634//nucleus;GO:0005737//cytoplasm;GO:0005839//proteasome core complex;GO:0019773//proteasome core complex, alpha-subunit complex	GO:0004175//endopeptidase activity;GO:0004298//threonine-type endopeptidase activity;GO:0008233//peptidase activity;GO:0016787//hydrolase activity	GO:0006508//proteolysis;GO:0006511//ubiquitin-dependent protein catabolic process;GO:0010498//proteasomal protein catabolic process;GO:0010499//proteasomal ubiquitin-independent protein catabolic process;GO:0043161//proteasome-mediated ubiquitin-dependent protein catabolic process;GO:0051603//proteolysis involved in cellular protein catabolic process
ENSSSCG00000011500	399	388	3104	1997	2.7	3.05	17.97	13.79	2.875	15.88	2.465577051	7.63E-95	4.28E-93	KBTBD8	kelch repeat and BTB domain containing 8 [Source:NCBI gene;Acc:100623982]	-	-	-	-	GO:0031463//Cul3-RING ubiquitin ligase complex	GO:0005515//protein binding	GO:0006513//protein monoubiquitination;GO:0014029//neural crest formation;GO:0014032//neural crest cell development
ENSSSCG00000005437	437	329	2193	1738	6.4	5.56	28.03	26.33	5.98	27.18	2.184328067	1.19E-94	6.64E-93	KLF4	Kruppel like factor 4 [Source:NCBI gene;Acc:595111]	Cellular Processes	Cellular community - eukaryotes	ko04550//Signaling pathways regulating pluripotency of stem cells	K17846	GO:0000790//nuclear chromatin;GO:0005634//nucleus;GO:0005654//nucleoplasm;GO:0005719//nuclear euchromatin;GO:0005737//cytoplasm;GO:0044798//nuclear transcription factor complex	GO:0000978//RNA polymerase II proximal promoter sequence-specific DNA binding;GO:0000981//DNA-binding transcription factor activity, RNA polymerase II-specific;GO:0000987//proximal promoter sequence-specific DNA binding;GO:0001010//RNA polymerase II sequence-specific DNA-binding transcription factor recruiting activity;GO:0001085//RNA polymerase II transcription factor binding;GO:0001228//DNA-bin…	GO:0000122//negative regulation of transcription by RNA polymerase II;GO:0006351//transcription, DNA-templated;GO:0006357//regulation of transcription by RNA polymerase II;GO:0006366//transcription by RNA polymerase II;GO:0008285//negative regulation of cell proliferation;GO:0009913//epidermal cell differentiation;GO:0010033//response to organic substance;GO:0010628//positive regulation of gene e…
ENSSSCG00000033176	2170	1910	8263	5920	22.57	23.13	73.52	62.83	22.85	68.175	1.57704863	1.71E-94	9.54E-93	SAP30L	SAP30 like [Source:NCBI gene;Acc:100525720]	Human Diseases	Infectious diseases	ko05169//Epstein-Barr virus infection	K19202	GO:0000118//histone deacetylase complex;GO:0005730//nucleolus	GO:0003677//DNA binding;GO:0003712//transcription coregulator activity;GO:0004407//histone deacetylase activity;GO:0005515//protein binding;GO:0008270//zinc ion binding;GO:0010314//phosphatidylinositol-5-phosphate binding;GO:0031491//nucleosome binding;GO:0042393//histone binding;GO:0044378//non-sequence-specific DNA binding, bending	GO:0006355//regulation of transcription, DNA-templated;GO:0016575//histone deacetylation
ENSSSCG00000001509	658	635	2798	2437	11.15	12.43	40.48	42.04	11.79	41.26	1.807180103	7.99E-94	4.44E-92	DAXX	death domain associated protein [Source:NCBI gene;Acc:100524813]	Human Diseases;Environmental Information Processing;Cellular Processes;Human Diseases	Infectious diseases;Signal transduction;Cell growth and death;Neurodegenerative diseases	ko05168//Herpes simplex infection;ko04010//MAPK signaling pathway;ko04210//Apoptosis;ko05014//Amyotrophic lateral sclerosis (ALS)	K02308;K02308;K02308;K02308	GO:0000775//chromosome, centromeric region;GO:0005634//nucleus;GO:0005654//nucleoplasm;GO:0016604//nuclear body;GO:0016605//PML body	GO:0002039//p53 binding;GO:0003713//transcription coactivator activity;GO:0003714//transcription corepressor activity;GO:0008134//transcription factor binding;GO:0019899//enzyme binding;GO:0019901//protein kinase binding;GO:0030295//protein kinase activator activity;GO:0031625//ubiquitin protein ligase binding;GO:0042393//histone binding;GO:0047485//protein N-terminus binding;GO:0050681//androgen…	GO:0001934//positive regulation of protein phosphorylation;GO:0006334//nucleosome assembly;GO:0006338//chromatin remodeling;GO:0006355//regulation of transcription, DNA-templated;GO:0030521//androgen receptor signaling pathway;GO:0031396//regulation of protein ubiquitination;GO:0032147//activation of protein kinase activity;GO:0034605//cellular response to heat;GO:0034620//cellular response to un…
ENSSSCG00000013853	2957	2463	8084	6892	23.74	22.93	55.53	56.45	23.335	55.99	1.262673713	8.78E-94	4.86E-92	HSH2D	hematopoietic SH2 domain containing [Source:NCBI gene;Acc:100511370]	-	-	-	-	GO:0005737//cytoplasm	GO:0035591//signaling adaptor activity	GO:0007165//signal transduction;GO:0009967//positive regulation of signal transduction
ENSSSCG00000031789	4866	4254	12481	10697	71.17	72.31	156.08	159.84	71.74	157.96	1.138709623	1.49E-93	8.22E-92	ACSL5	acyl-CoA synthetase long chain family member 5 [Source:NCBI gene;Acc:100157521]	Metabolism;Organismal Systems;Cellular Processes;Organismal Systems;Organismal Systems;Cellular Processes;Metabolism;Metabolism;Metabolism	Global and overview maps;Environmental adaptation;Transport and catabolism;Endocrine system;Endocrine system;Cell growth and death;Global and overview maps;Lipid metabolism;Lipid metabolism	ko01100//Metabolic pathways;ko04714//Thermogenesis;ko04146//Peroxisome;ko03320//PPAR signaling pathway;ko04920//Adipocytokine signaling pathway;ko04216//Ferroptosis;ko01212//Fatty acid metabolism;ko00071//Fatty acid degradation;ko00061//Fatty acid biosynthesis	K01897;K01897;K01897;K01897;K01897;K01897;K01897;K01897;K01897	GO:0016020//membrane;GO:0016021//integral component of membrane	GO:0003824//catalytic activity	-
ENSSSCG00000023187	6602	5705	1341	887	54.06	54.17	9.39	7.41	54.115	8.4	-2.687567313	2.03E-93	1.12E-91	VAV3	vav guanine nucleotide exchange factor 3 [Source:NCBI gene;Acc:100151826]	Environmental Information Processing;Cellular Processes;Environmental Information Processing;Human Diseases;Organismal Systems;Cellular Processes;Organismal Systems;Organismal Systems;Human Diseases;Organismal Systems;Organismal Systems;Organismal Systems;Organismal Systems	Signal transduction;Cell motility;Signal transduction;Cancers;Immune system;Cellular community - eukaryotes;Immune system;Immune system;Infectious disease: bacterial;Immune system;Immune system;Immune system;Immune system	ko04015//Rap1 signaling pathway;ko04810//Regulation of actin cytoskeleton;ko04024//cAMP signaling pathway;ko05205//Proteoglycans in cancer;ko04670//Leukocyte transendothelial migration;ko04510//Focal adhesion;ko04650//Natural killer cell mediated cytotoxicity;ko04062//Chemokine signaling pathway;ko05135//Yersinia infection;ko04660//T cell receptor signaling pathway;ko04666//Fc gamma R-mediated ph…	K05730;K05730;K05730;K05730;K05730;K05730;K05730;K05730;K05730;K05730;K05730;K05730;K05730	GO:0005886//plasma membrane	GO:0005085//guanyl-nucleotide exchange factor activity;GO:0005515//protein binding;GO:0046872//metal ion binding	GO:0007219//Notch signaling pathway;GO:0035556//intracellular signal transduction
ENSSSCG00000007817	684	680	2964	2605	6.7	7.93	24.87	25.96	7.315	25.415	1.796750461	2.47E-93	1.35E-91	IL4R	interleukin 4 receptor [Source:NCBI gene;Acc:397614]	Human Diseases;Environmental Information Processing;Environmental Information Processing;Environmental Information Processing;Organismal Systems;Organismal Systems;Human Diseases;Organismal Systems	Cancers;Signal transduction;Signaling molecules and interaction;Signal transduction;Immune system;Immune system;Immune diseases;Immune system	ko05200//Pathways in cancer;ko04151//PI3K-Akt signaling pathway;ko04060//Cytokine-cytokine receptor interaction;ko04630//Jak-STAT signaling pathway;ko04659//Th17 cell differentiation;ko04658//Th1 and Th2 cell differentiation;ko05321//Inflammatiory bowel disease (IBD);ko04640//Hematopoietic cell lineage	K05071;K05071;K05071;K05071;K05071;K05071;K05071;K05071	GO:0005654//nucleoplasm;GO:0005886//plasma membrane;GO:0016020//membrane;GO:0016021//integral component of membrane;GO:0034451//centriolar satellite;GO:0043235//receptor complex	GO:0004896//cytokine receptor activity;GO:0005515//protein binding	GO:0002532//production of molecular mediator involved in inflammatory response;GO:0019221//cytokine-mediated signaling pathway
ENSSSCG00000010822	1035	842	3533	3102	24.29	22.81	73.32	77.84	23.55	75.58	1.682277459	2.54E-93	1.39E-91	BPNT1	3'(2'), 5'-bisphosphate nucleotidase 1 [Source:NCBI gene;Acc:100515917]	Metabolism;Metabolism	Global and overview maps;Energy metabolism	ko01100//Metabolic pathways;ko00920//Sulfur metabolism	K01082;K01082	-	GO:0008441//3'(2'),5'-bisphosphate nucleotidase activity	GO:0016311//dephosphorylation;GO:0046854//phosphatidylinositol phosphorylation
ENSSSCG00000010118	1913	1712	5720	4919	20.54	21.33	52.28	53.73	20.935	53.005	1.340211538	2.82E-93	1.53E-91	HIRA	protein HIRA [Source:NCBI gene;Acc:100152722]	-	-	-	-	GO:0000417//HIR complex;GO:0000775//chromosome, centromeric region;GO:0000790//nuclear chromatin;GO:0005634//nucleus;GO:0005654//nucleoplasm;GO:0032991//protein-containing complex	GO:0003714//transcription corepressor activity;GO:0005515//protein binding	GO:0000070//mitotic sister chromatid segregation;GO:0001649//osteoblast differentiation;GO:0006325//chromatin organization;GO:0006336//DNA replication-independent nucleosome assembly;GO:0006351//transcription, DNA-templated;GO:0006355//regulation of transcription, DNA-templated;GO:0007369//gastrulation;GO:0030702//chromatin silencing at centromere;GO:0031935//regulation of chromatin silencing;GO:…
ENSSSCG00000005965	2742	1911	9796	9762	55.87	45.61	173.47	211.73	50.74	192.6	1.924412279	3.89E-93	2.11E-91	MYC	MYC proto-oncogene, bHLH transcription factor [Source:NCBI gene;Acc:448810]	Human Diseases;Environmental Information Processing;Human Diseases;Environmental Information Processing;Human Diseases;Environmental Information Processing;Human Diseases;Human Diseases;Human Diseases;Human Diseases;Human Diseases;Human Diseases;Environmental Information Processing;Human Diseases;Human Diseases;Cellular Processes;Environmental Information Processing;Human Diseases;Cellular Proces…	Cancers;Signal transduction;Infectious diseases;Signal transduction;Infectious diseases;Signal transduction;Infectious diseases;Cancers;Infectious diseases;Cancers;Infectious diseases;Infectious diseases;Signal transduction;Cancers;Cancers;Cell growth and death;Signal transduction;Infectious diseases;Cellular community - eukaryotes;Cancers;Cancers;Cell growth and death;Endocrine system;Signal tra…	ko05200//Pathways in cancer;ko04151//PI3K-Akt signaling pathway;ko05166//HTLV-I infection;ko04010//MAPK signaling pathway;ko05169//Epstein-Barr virus infection;ko04390//Hippo signaling pathway;ko05163//Human cytomegalovirus infection;ko05202//Transcriptional misregulation in cancers;ko05132//Salmonella infection;ko05205//Proteoglycans in cancer;ko05167//Kaposi sarcoma-associated herpesvirus infec…	K04377;K04377;K04377;K04377;K04377;K04377;K04377;K04377;K04377;K04377;K04377;K04377;K04377;K04377;K04377;K04377;K04377;K04377;K04377;K04377;K04377;K04377;K04377;K04377;K04377;K04377;K04377;K04377;K04377;K04377;K04377;K04377;K04377;K04377	GO:0005634//nucleus	GO:0000978//RNA polymerase II proximal promoter sequence-specific DNA binding;GO:0001228//DNA-binding transcription activator activity, RNA polymerase II-specific;GO:0003677//DNA binding;GO:0003700//DNA-binding transcription factor activity;GO:0046983//protein dimerization activity	GO:0000122//negative regulation of transcription by RNA polymerase II;GO:0006355//regulation of transcription, DNA-templated;GO:0008284//positive regulation of cell proliferation;GO:0045944//positive regulation of transcription by RNA polymerase II
ENSSSCG00000014171	4094	3469	10768	8926	38.43	37.77	86.49	85.49	38.1	85.99	1.174377897	1.04E-92	5.62E-91	ERAP1	endoplasmic reticulum aminopeptidase 1 [Source:NCBI gene;Acc:100523953]	-	-	-	-	GO:0005576//extracellular region;GO:0005737//cytoplasm;GO:0005789//endoplasmic reticulum membrane	GO:0004177//aminopeptidase activity;GO:0005138//interleukin-6 receptor binding;GO:0008233//peptidase activity;GO:0008235//metalloexopeptidase activity;GO:0008237//metallopeptidase activity;GO:0008270//zinc ion binding;GO:0016787//hydrolase activity;GO:0042277//peptide binding;GO:0046872//metal ion binding;GO:0070006//metalloaminopeptidase activity	GO:0006508//proteolysis;GO:0006509//membrane protein ectodomain proteolysis;GO:0008217//regulation of blood pressure;GO:0019885//antigen processing and presentation of endogenous peptide antigen via MHC class I;GO:0043171//peptide catabolic process;GO:0045766//positive regulation of angiogenesis
ENSSSCG00000001463	963	916	3603	3033	30.78	29.05	105.13	107.6	29.915	106.365	1.830082534	2.28E-92	1.23E-90	PSMB9	proteasome 20S subunit beta 9 [Source:NCBI gene;Acc:654294]	Genetic Information Processing	Folding, sorting and degradation	ko03050//Proteasome	K02741	GO:0000502//proteasome complex;GO:0005634//nucleus;GO:0005737//cytoplasm;GO:0005829//cytosol;GO:0005839//proteasome core complex	GO:0004175//endopeptidase activity;GO:0004298//threonine-type endopeptidase activity;GO:0008233//peptidase activity;GO:0016787//hydrolase activity	GO:0002376//immune system process;GO:0006508//proteolysis;GO:0010498//proteasomal protein catabolic process;GO:0010499//proteasomal ubiquitin-independent protein catabolic process;GO:0043161//proteasome-mediated ubiquitin-dependent protein catabolic process;GO:0051603//proteolysis involved in cellular protein catabolic process;GO:2000116//regulation of cysteine-type endopeptidase activity
ENSSSCG00000015782	1052	873	3818	2991	18	17.45	56.73	53.12	17.725	54.925	1.631677337	4.54E-92	2.43E-90	IRF2	interferon regulatory factor 2 [Source:NCBI gene;Acc:100621620]	-	-	-	-	GO:0005634//nucleus	GO:0000981//DNA-binding transcription factor activity, RNA polymerase II-specific;GO:0003677//DNA binding;GO:0003700//DNA-binding transcription factor activity;GO:0044212//transcription regulatory region DNA binding	GO:0002376//immune system process;GO:0006355//regulation of transcription, DNA-templated;GO:0006357//regulation of transcription by RNA polymerase II;GO:0008283//cell proliferation
MSTRG.10366	3464	2621	10812	8468	50.32	44.15	134.4	125.47	47.235	129.935	1.459861932	4.66E-92	2.49E-90	C1S	complement C1s subcomponent isoform X2 [Sus scrofa]	Human Diseases;Organismal Systems;Human Diseases;Human Diseases	Infectious diseases;Immune system;Infectious diseases;Immune diseases	ko05150//Staphylococcus aureus infection;ko04610//Complement and coagulation cascades;ko05133//Pertussis;ko05322//Systemic lupus erythematosus	K01331;K01331;K01331;K01331	GO:0044421//extracellular region part	GO:0004175//endopeptidase activity;GO:0005515//protein binding;GO:0046872//metal ion binding	GO:0006952//defense response;GO:0006956//complement activation;GO:0030154//cell differentiation;GO:0046683//response to organophosphorus
ENSSSCG00000032434	72	62	971	1107	2.1	2.22	24.24	32.87	2.16	28.555	3.724640167	8.04E-92	4.27E-90	PLAUR	plasminogen activator, urokinase receptor [Source:NCBI gene;Acc:100521017]	Human Diseases;Organismal Systems	Cancers;Immune system	ko05205//Proteoglycans in cancer;ko04610//Complement and coagulation cascades	K03985;K03985	GO:0005886//plasma membrane;GO:0005887//integral component of plasma membrane;GO:0009986//cell surface	GO:0005102//signaling receptor binding;GO:0019899//enzyme binding;GO:0019904//protein domain specific binding;GO:0030377//urokinase plasminogen activator receptor activity	GO:0001934//positive regulation of protein phosphorylation;GO:0030162//regulation of proteolysis;GO:0034112//positive regulation of homotypic cell-cell adhesion;GO:0038195//urokinase plasminogen activator signaling pathway;GO:0043066//negative regulation of apoptotic process;GO:0043388//positive regulation of DNA binding;GO:0045742//positive regulation of epidermal growth factor receptor signalin…
ENSSSCG00000003155	1729	1293	5534	4829	30.57	26.51	83.71	87.1	28.54	85.405	1.581335199	9.09E-92	4.82E-90	PPP1R15A	protein phosphatase 1 regulatory subunit 15A [Source:NCBI gene;Acc:100522679]	Genetic Information Processing	Folding, sorting and degradation	ko04141//Protein processing in endoplasmic reticulum	K14019	GO:0000164//protein phosphatase type 1 complex;GO:0005737//cytoplasm;GO:0005739//mitochondrion;GO:0005783//endoplasmic reticulum;GO:0005794//Golgi apparatus;GO:0016020//membrane	GO:0008157//protein phosphatase 1 binding;GO:0019888//protein phosphatase regulator activity;GO:0019901//protein kinase binding	GO:0032515//negative regulation of phosphoprotein phosphatase activity;GO:0032516//positive regulation of phosphoprotein phosphatase activity;GO:0034976//response to endoplasmic reticulum stress;GO:0035308//negative regulation of protein dephosphorylation;GO:0036496//regulation of translational initiation by eIF2 alpha dephosphorylation;GO:0070972//protein localization to endoplasmic reticulum;GO…
ENSSSCG00000000386	1835	1520	5712	4545	9.56	9.18	25.46	24.16	9.37	24.81	1.404800782	1.35E-91	7.14E-90	ANKRD52	ankyrin repeat domain 52 [Source:NCBI gene;Acc:100519313]	-	-	-	-	-	GO:0005515//protein binding	-
ENSSSCG00000008985	488	453	2325	1846	4.98	5.36	20.29	19.21	5.17	19.75	1.933616468	1.90E-91	1.00E-89	SOWAHB	sosondowah ankyrin repeat domain family member B [Source:NCBI gene;Acc:100523320]	-	-	-	-	-	GO:0005515//protein binding	-
ENSSSCG00000026552	2829	2541	8558	6697	34.21	36.05	90.96	84.16	35.13	87.56	1.317568378	1.98E-91	1.04E-89	MFSD14B	major facilitator superfamily domain containing 14B [Source:NCBI gene;Acc:100627901]	-	-	-	-	GO:0016020//membrane;GO:0016021//integral component of membrane	GO:0022857//transmembrane transporter activity	GO:0055085//transmembrane transport
ENSSSCG00000010283	1303	1158	110	77	8.92	9.19	0.64	0.54	9.055	0.59	-3.939927782	3.57E-91	1.87E-89	SPOCK2	SPARC (osteonectin), cwcv and kazal like domains proteoglycan 2 [Source:NCBI gene;Acc:100158017]	-	-	-	-	-	GO:0005509//calcium ion binding;GO:0005515//protein binding;GO:0005539//glycosaminoglycan binding;GO:0050840//extracellular matrix binding	GO:0010811//positive regulation of cell-substrate adhesion;GO:0019800//peptide cross-linking via chondroitin 4-sulfate glycosaminoglycan;GO:0030198//extracellular matrix organization;GO:1990830//cellular response to leukemia inhibitory factor
ENSSSCG00000033791	1223	1164	4234	3733	16.53	18.32	49.11	51.55	17.425	50.33	1.530259942	3.92E-91	2.04E-89	IMPA1	inositol monophosphatase 1 [Source:NCBI gene;Acc:397425]	Metabolism;Environmental Information Processing;Metabolism	Global and overview maps;Signal transduction;Carbohydrate metabolism	ko01100//Metabolic pathways;ko04070//Phosphatidylinositol signaling system;ko00562//Inositol phosphate metabolism	K01092;K01092;K01092	GO:0005737//cytoplasm	GO:0000287//magnesium ion binding;GO:0008934//inositol monophosphate 1-phosphatase activity;GO:0016787//hydrolase activity;GO:0030145//manganese ion binding;GO:0031403//lithium ion binding;GO:0042802//identical protein binding;GO:0042803//protein homodimerization activity;GO:0046872//metal ion binding;GO:0052832//inositol monophosphate 3-phosphatase activity;GO:0052833//inositol monophosphate 4-p…	GO:0006020//inositol metabolic process;GO:0006021//inositol biosynthetic process;GO:0006661//phosphatidylinositol biosynthetic process;GO:0006796//phosphate-containing compound metabolic process;GO:0007165//signal transduction;GO:0016311//dephosphorylation;GO:0046854//phosphatidylinositol phosphorylation;GO:0046855//inositol phosphate dephosphorylation
ENSSSCG00000030957	1428	1191	4411	3928	15.34	14.84	40.54	43.04	15.09	41.79	1.469564953	5.27E-91	2.74E-89	NFKB1	nuclear factor kappa B subunit 1 [Source:NCBI gene;Acc:751869]	Human Diseases;Human Diseases;Human Diseases;Environmental Information Processing;Human Diseases;Human Diseases;Environmental Information Processing;Environmental Information Processing;Human Diseases;Human Diseases;Human Diseases;Human Diseases;Human Diseases;Environmental Information Processing;Human Diseases;Human Diseases;Human Diseases;Human Diseases;Human Diseases;Human Diseases;Human Disea…	Cancers;Infectious diseases;Neurodegenerative diseases;Signal transduction;Infectious diseases;Infectious diseases;Signal transduction;Signal transduction;Infectious disease: viral;Infectious diseases;Infectious diseases;Infectious diseases;Infectious diseases;Signal transduction;Cancers;Infectious diseases;Infectious diseases;Cancers;Infectious diseases;Infectious diseases;Infectious diseases;Im…	ko05200//Pathways in cancer;ko05168//Herpes simplex infection;ko05010//Alzheimer disease;ko04151//PI3K-Akt signaling pathway;ko05166//HTLV-I infection;ko05165//Human papillomavirus infection;ko04010//MAPK signaling pathway;ko04014//Ras signaling pathway;ko05170//Human immunodeficiency virus 1 infection;ko05152//Tuberculosis;ko05169//Epstein-Barr virus infection;ko05131//Shigellosis;ko05163//Human…	K02580;K02580;K02580;K02580;K02580;K02580;K02580;K02580;K02580;K02580;K02580;K02580;K02580;K02580;K02580;K02580;K02580;K02580;K02580;K02580;K02580;K02580;K02580;K02580;K02580;K02580;K02580;K02580;K02580;K02580;K02580;K02580;K02580;K02580;K02580;K02580;K02580;K02580;K02580;K02580;K02580;K02580;K02580;K02580;K02580;K02580;K02580;K02580;K02580;K02580;K02580;K02580;K02580;K02580;K02580;K02580;K02580;…	GO:0005634//nucleus;GO:0005654//nucleoplasm;GO:0005737//cytoplasm;GO:0005739//mitochondrion;GO:0005829//cytosol	GO:0000976//transcription regulatory region sequence-specific DNA binding;GO:0000977//RNA polymerase II regulatory region sequence-specific DNA binding;GO:0000978//RNA polymerase II proximal promoter sequence-specific DNA binding;GO:0001227//DNA-binding transcription repressor activity, RNA polymerase II-specific;GO:0001228//DNA-binding transcription activator activity, RNA polymerase II-specific…	GO:0000122//negative regulation of transcription by RNA polymerase II;GO:0001818//negative regulation of cytokine production;GO:0006355//regulation of transcription, DNA-templated;GO:0006357//regulation of transcription by RNA polymerase II;GO:0007165//signal transduction;GO:0010629//negative regulation of gene expression;GO:0010956//negative regulation of calcidiol 1-monooxygenase activity;GO:00…
ENSSSCG00000005518	3360	2916	8899	7465	42.34	42.64	97.29	96.27	42.49	96.78	1.187585596	2.65E-90	1.37E-88	-	glycoprotein alpha-galactosyltransferase 1, pseudogene [Source:NCBI gene;Acc:396733]	Metabolism	Glycan biosynthesis and metabolism	ko00601//Glycosphingolipid biosynthesis - lacto and neolacto series	K00743	GO:0005794//Golgi apparatus;GO:0016020//membrane;GO:0016021//integral component of membrane;GO:0031982//vesicle;GO:0031985//Golgi cisterna;GO:0032580//Golgi cisterna membrane	GO:0016740//transferase activity;GO:0016757//transferase activity, transferring glycosyl groups;GO:0016758//transferase activity, transferring hexosyl groups;GO:0046872//metal ion binding;GO:0047276//N-acetyllactosaminide 3-alpha-galactosyltransferase activity	GO:0005975//carbohydrate metabolic process;GO:0006486//protein glycosylation;GO:0030259//lipid glycosylation;GO:0033580//protein galactosylation at cell surface
ENSSSCG00000029456	1090	965	3718	3496	7.06	7.24	20.59	23.08	7.15	21.835	1.610627384	8.28E-90	4.27E-88	SLC7A1	solute carrier family 7 member 1 [Source:NCBI gene;Acc:503545]	Human Diseases	Cancers	ko05206//MicroRNAs in cancer	K13863	GO:0016020//membrane;GO:0016021//integral component of membrane;GO:0032991//protein-containing complex	GO:0000064//L-ornithine transmembrane transporter activity;GO:0015181//arginine transmembrane transporter activity;GO:0015189//L-lysine transmembrane transporter activity;GO:0022857//transmembrane transporter activity	GO:0006865//amino acid transport;GO:0015809//arginine transport;GO:0055085//transmembrane transport;GO:0097638//L-arginine import across plasma membrane;GO:1903352//L-ornithine transmembrane transport;GO:1903401//L-lysine transmembrane transport
ENSSSCG00000014565	16680	14066	38772	32287	1078.13	1076.1	2351.8	2330.17	1077.115	2340.985	1.1199434	5.64E-89	2.89E-87	-	interferon-induced transmembrane protein 1 [Source:NCBI gene;Acc:100127358]	-	-	-	-	GO:0005886//plasma membrane;GO:0016020//membrane;GO:0016021//integral component of membrane	-	GO:0034341//response to interferon-gamma;GO:0035455//response to interferon-alpha;GO:0035456//response to interferon-beta;GO:0045071//negative regulation of viral genome replication;GO:0046597//negative regulation of viral entry into host cell;GO:0051607//defense response to virus;GO:0060337//type I interferon signaling pathway
ENSSSCG00000011906	1961	1627	247	161	24.72	23.98	2.63	1.95	24.35	2.29	-3.410502269	5.82E-89	2.98E-87	IGSF11	immunoglobulin superfamily member 11 [Source:NCBI gene;Acc:100511781]	Environmental Information Processing	Signaling molecules and interaction	ko04514//Cell adhesion molecules (CAMs)	K06791	GO:0005911//cell-cell junction;GO:0016020//membrane;GO:0016021//integral component of membrane	GO:0035255//ionotropic glutamate receptor binding	GO:0007156//homophilic cell adhesion via plasma membrane adhesion molecules;GO:0048167//regulation of synaptic plasticity;GO:1900273//positive regulation of long-term synaptic potentiation
ENSSSCG00000013408	272	247	1724	1290	6.03	6.35	32.7	29.18	6.19	30.94	2.321461882	1.32E-88	6.75E-87	ADM	adrenomedullin [Source:NCBI gene;Acc:397195]	Environmental Information Processing;Organismal Systems	Signaling molecules and interaction;Circulatory system	ko04080//Neuroactive ligand-receptor interaction;ko04270//Vascular smooth muscle contraction	K12333;K12333	GO:0005576//extracellular region;GO:0005615//extracellular space;GO:0005737//cytoplasm	GO:0005179//hormone activity;GO:0031700//adrenomedullin receptor binding	GO:0001570//vasculogenesis;GO:0001843//neural tube closure;GO:0002031//G protein-coupled receptor internalization;GO:0003073//regulation of systemic arterial blood pressure;GO:0007189//adenylate cyclase-activating G protein-coupled receptor signaling pathway;GO:0007507//heart development;GO:0008284//positive regulation of cell proliferation;GO:0010460//positive regulation of heart rate;GO:0031623…
ENSSSCG00000013114	272	261	1565	1418	4.98	5.54	24.49	26.46	5.26	25.475	2.275947442	1.42E-88	7.22E-87	SLC15A3	solute carrier family 15 member 3 [Source:NCBI gene;Acc:100513135]	-	-	-	-	GO:0005765//lysosomal membrane;GO:0016020//membrane;GO:0016021//integral component of membrane;GO:0043231//intracellular membrane-bounded organelle	GO:0015333//peptide:proton symporter activity;GO:0022857//transmembrane transporter activity;GO:0035673//oligopeptide transmembrane transporter activity;GO:1904680//peptide transmembrane transporter activity	GO:0035672//oligopeptide transmembrane transport;GO:0042886//amide transport;GO:0055085//transmembrane transport;GO:1902600//proton transmembrane transport
ENSSSCG00000003669	45	36	839	973	0.82	0.76	13.08	18.09	0.79	15.585	4.302161691	3.32E-88	1.68E-86	MFSD2A	major facilitator superfamily domain containing 2A [Source:NCBI gene;Acc:100518612]	-	-	-	-	GO:0005887//integral component of plasma membrane;GO:0016020//membrane;GO:0016021//integral component of membrane	GO:0015293//symporter activity;GO:0051978//lysophospholipid transporter activity	GO:0008643//carbohydrate transport;GO:0051977//lysophospholipid transport;GO:0055085//transmembrane transport;GO:0071702//organic substance transport
ENSSSCG00000000623	485	477	2406	1885	5.23	5.97	22.2	20.74	5.6	21.47	1.938823459	4.58E-88	2.31E-86	BCL2L14	BCL2 like 14 [Source:NCBI gene;Acc:100514901]	-	-	-	-	GO:0005829//cytosol;GO:0043229//intracellular organelle	GO:0019901//protein kinase binding	GO:0006915//apoptotic process;GO:0042981//regulation of apoptotic process
ENSSSCG00000024623	1699	1495	5856	4378	14.1	14.59	41.34	38.18	14.345	39.76	1.470769789	1.36E-87	6.82E-86	USP25	ubiquitin specific peptidase 25 [Source:NCBI gene;Acc:100628105]	Organismal Systems	Immune system	ko04657//IL-17 signaling pathway	K11849	GO:0005783//endoplasmic reticulum;GO:0005829//cytosol	GO:0004197//cysteine-type endopeptidase activity;GO:0004843//thiol-dependent ubiquitin-specific protease activity;GO:0005515//protein binding;GO:0031625//ubiquitin protein ligase binding;GO:0032183//SUMO binding;GO:0036459//thiol-dependent ubiquitinyl hydrolase activity;GO:0051117//ATPase binding	GO:0006511//ubiquitin-dependent protein catabolic process;GO:0016579//protein deubiquitination;GO:0070536//protein K63-linked deubiquitination;GO:0071108//protein K48-linked deubiquitination;GO:1904293//negative regulation of ERAD pathway
ENSSSCG00000034012	2291	2408	8455	7154	37.33	44.8	115.9	117.06	41.065	116.48	1.504101057	1.56E-87	7.84E-86	CASP3	caspase 3 [Source:NCBI gene;Acc:397244]	Human Diseases;Human Diseases;Human Diseases;Human Diseases;Human Diseases;Environmental Information Processing;Human Diseases;Human Diseases;Human Diseases;Human Diseases;Human Diseases;Human Diseases;Human Diseases;Human Diseases;Human Diseases;Human Diseases;Human Diseases;Organismal Systems;Human Diseases;Human Diseases;Human Diseases;Human Diseases;Human Diseases;Human Diseases;Human Disease…	Cancers;Infectious diseases;Neurodegenerative diseases;Infectious diseases;Neurodegenerative diseases;Signal transduction;Infectious disease: viral;Infectious diseases;Infectious diseases;Infectious diseases;Infectious diseases;Cancers;Infectious diseases;Cardiovascular diseases;Cancers;Infectious diseases;Infectious diseases;Immune system;Infectious diseases;Neurodegenerative diseases;Endocrine …	ko05200//Pathways in cancer;ko05168//Herpes simplex infection;ko05010//Alzheimer disease;ko05165//Human papillomavirus infection;ko05016//Huntington disease;ko04010//MAPK signaling pathway;ko05170//Human immunodeficiency virus 1 infection;ko05152//Tuberculosis;ko05169//Epstein-Barr virus infection;ko05163//Human cytomegalovirus infection;ko05132//Salmonella infection;ko05205//Proteoglycans in can…	K02187;K02187;K02187;K02187;K02187;K02187;K02187;K02187;K02187;K02187;K02187;K02187;K02187;K02187;K02187;K02187;K02187;K02187;K02187;K02187;K02187;K02187;K02187;K02187;K02187;K02187;K02187;K02187;K02187;K02187;K02187;K02187;K02187;K02187;K02187;K02187;K02187;K02187;K02187;K02187	GO:0005634//nucleus;GO:0005737//cytoplasm;GO:0005829//cytosol	GO:0004190//aspartic-type endopeptidase activity;GO:0004197//cysteine-type endopeptidase activity;GO:0004861//cyclin-dependent protein serine/threonine kinase inhibitor activity;GO:0008233//peptidase activity;GO:0008234//cysteine-type peptidase activity;GO:0016787//hydrolase activity;GO:0097153//cysteine-type endopeptidase activity involved in apoptotic process;GO:0097199//cysteine-type endopepti…	GO:0001782//B cell homeostasis;GO:0006508//proteolysis;GO:0006915//apoptotic process;GO:0006974//cellular response to DNA damage stimulus;GO:0007507//heart development;GO:0007605//sensory perception of sound;GO:0008627//intrinsic apoptotic signaling pathway in response to osmotic stress;GO:0009411//response to UV;GO:0009611//response to wounding;GO:0010033//response to organic substance;GO:001648…
ENSSSCG00000004586	6371	4643	1175	1005	70.88	59.72	11.13	11.41	65.3	11.27	-2.534595476	2.25E-87	1.12E-85	FAM81A	family with sequence similarity 81 member A [Source:NCBI gene;Acc:100156658]	-	-	-	-	-	-	-
ENSSSCG00000000457	1557	1420	5095	4013	13.52	14.35	40.33	39.51	13.935	39.92	1.518398718	9.81E-87	4.88E-85	USP15	ubiquitin specific peptidase 15 [Source:NCBI gene;Acc:100524085]	Cellular Processes	Transport and catabolism	ko04137//Mitophagy - animal	K21343	GO:0005634//nucleus;GO:0005737//cytoplasm;GO:0005829//cytosol	GO:0003824//catalytic activity;GO:0004197//cysteine-type endopeptidase activity;GO:0004843//thiol-dependent ubiquitin-specific protease activity;GO:0005160//transforming growth factor beta receptor binding;GO:0008233//peptidase activity;GO:0008234//cysteine-type peptidase activity;GO:0016787//hydrolase activity;GO:0036459//thiol-dependent ubiquitinyl hydrolase activity;GO:0042802//identical prote…	GO:0006508//proteolysis;GO:0006511//ubiquitin-dependent protein catabolic process;GO:0007179//transforming growth factor beta receptor signaling pathway;GO:0016579//protein deubiquitination;GO:0030509//BMP signaling pathway;GO:0035520//monoubiquitinated protein deubiquitination;GO:0035616//histone H2B conserved C-terminal lysine deubiquitination;GO:0060389//pathway-restricted SMAD protein phospho…
ENSSSCG00000010686	1843	1417	5757	4606	28.61	25.51	76.47	72.95	27.06	74.71	1.465139523	2.25E-86	1.12E-84	BAG3	BAG cochaperone 3 [Source:NCBI gene;Acc:100156989]	-	-	-	-	GO:0005623//cell;GO:0005634//nucleus;GO:0005737//cytoplasm;GO:0005829//cytosol;GO:0005886//plasma membrane;GO:0030018//Z disc;GO:0101031//chaperone complex	GO:0000774//adenyl-nucleotide exchange factor activity;GO:0044877//protein-containing complex binding;GO:0051087//chaperone binding	GO:0008625//extrinsic apoptotic signaling pathway via death domain receptors;GO:0010664//negative regulation of striated muscle cell apoptotic process;GO:0034605//cellular response to heat;GO:0034620//cellular response to unfolded protein;GO:0042307//positive regulation of protein import into nucleus;GO:0046716//muscle cell cellular homeostasis;GO:0046827//positive regulation of protein export fr…
ENSSSCG00000004138	3320	2900	8636	7227	15.08	15.27	33.56	33.48	15.175	33.52	1.143325633	3.08E-86	1.52E-84	HIVEP2	HIVEP zinc finger 2 [Source:NCBI gene;Acc:100525369]	-	-	-	-	GO:0005654//nucleoplasm	GO:0003676//nucleic acid binding	-
ENSSSCG00000000062	1406	1293	145	132	21.14	22.55	1.87	2.02	21.845	1.945	-3.489461045	4.25E-86	2.10E-84	CSDC2	cold shock domain containing C2 [Source:NCBI gene;Acc:100153407]	-	-	-	-	GO:0005737//cytoplasm	GO:0003676//nucleic acid binding;GO:0003730//mRNA 3'-UTR binding	GO:0043488//regulation of mRNA stability
ENSSSCG00000039425	15540	13554	4554	4073	127.38	128.83	31.94	34.06	128.105	33	-1.956788856	4.28E-86	2.11E-84	BPGM	bisphosphoglycerate mutase [Source:NCBI gene;Acc:106506774]	Metabolism;Metabolism;Metabolism	Global and overview maps;Carbohydrate metabolism;Amino acid metabolism	ko01100//Metabolic pathways;ko00010//Glycolysis / Gluconeogenesis;ko00260//Glycine, serine and threonine metabolism	K01837;K01837;K01837	-	GO:0003824//catalytic activity;GO:0004082//bisphosphoglycerate mutase activity;GO:0004619//phosphoglycerate mutase activity;GO:0016853//isomerase activity;GO:0016868//intramolecular transferase activity, phosphotransferases	GO:0006096//glycolytic process
ENSSSCG00000001849	5140	4156	1178	988	57.22	53.52	11.19	11.19	55.37	11.19	-2.306894486	4.39E-86	2.15E-84	ANPEP	alanyl aminopeptidase, membrane [Source:NCBI gene;Acc:397520]	Metabolism;Organismal Systems;Metabolism;Organismal Systems	Global and overview maps;Immune system;Metabolism of other amino acids;Endocrine system	ko01100//Metabolic pathways;ko04640//Hematopoietic cell lineage;ko00480//Glutathione metabolism;ko04614//Renin-angiotensin system	K11140;K11140;K11140;K11140	GO:0005737//cytoplasm;GO:0005886//plasma membrane	GO:0004177//aminopeptidase activity;GO:0008233//peptidase activity;GO:0008237//metallopeptidase activity;GO:0008270//zinc ion binding;GO:0016787//hydrolase activity;GO:0042277//peptide binding;GO:0046872//metal ion binding;GO:0070006//metalloaminopeptidase activity	GO:0006508//proteolysis;GO:0043171//peptide catabolic process
ENSSSCG00000010212	6326	5612	1646	1233	35.4	36.36	7.88	7.06	35.88	7.47	-2.263999742	4.58E-86	2.23E-84	-	ankyrin 3 [Source:NCBI gene;Acc:100154687]	Human Diseases;Organismal Systems	Cancers;Immune system	ko05205//Proteoglycans in cancer;ko04624//Toll and Imd signaling pathway	K10380;K10380	GO:0005634//nucleus;GO:0005856//cytoskeleton;GO:0005886//plasma membrane;GO:0014704//intercalated disc;GO:0016020//membrane;GO:0030424//axon;GO:0033268//node of Ranvier;GO:0033270//paranode region of axon;GO:0043005//neuron projection;GO:0043194//axon initial segment;GO:0045202//synapse	GO:0005515//protein binding;GO:0008092//cytoskeletal protein binding;GO:0030674//protein binding, bridging;GO:0044325//ion channel binding;GO:0061629//RNA polymerase II sequence-specific DNA-binding transcription factor binding	GO:0006357//regulation of transcription by RNA polymerase II;GO:0007165//signal transduction;GO:0007409//axonogenesis;GO:0007411//axon guidance;GO:0010960//magnesium ion homeostasis;GO:0019228//neuronal action potential;GO:0050808//synapse organization;GO:0071286//cellular response to magnesium ion;GO:0072659//protein localization to plasma membrane;GO:0099612//protein localization to axon;GO:190…
ENSSSCG00000016459	413	374	1887	1639	4.75	4.98	18.55	19.21	4.865	18.88	1.956347055	4.84E-86	2.35E-84	EPHA1	EPH receptor A1 [Source:NCBI gene;Acc:100519989]	Organismal Systems	Development	ko04360//Axon guidance	K05102	GO:0005887//integral component of plasma membrane;GO:0016020//membrane;GO:0016021//integral component of membrane;GO:0043005//neuron projection;GO:0043197//dendritic spine;GO:0043235//receptor complex	GO:0000166//nucleotide binding;GO:0004672//protein kinase activity;GO:0004713//protein tyrosine kinase activity;GO:0004714//transmembrane receptor protein tyrosine kinase activity;GO:0005003//ephrin receptor activity;GO:0005005//transmembrane-ephrin receptor activity;GO:0005515//protein binding;GO:0005524//ATP binding;GO:0016301//kinase activity;GO:0016740//transferase activity;GO:0019901//protei…	GO:0001954//positive regulation of cell-matrix adhesion;GO:0006468//protein phosphorylation;GO:0006469//negative regulation of protein kinase activity;GO:0007166//cell surface receptor signaling pathway;GO:0007169//transmembrane receptor protein tyrosine kinase signaling pathway;GO:0007275//multicellular organism development;GO:0007411//axon guidance;GO:0008284//positive regulation of cell prolif…
ENSSSCG00000010504	20	11	1128	724	0.67	0.17	22.1	15.75	0.42	18.925	5.493760162	1.01E-85	4.91E-84	BLNK	B cell linker [Source:NCBI gene;Acc:100152350]	Human Diseases;Environmental Information Processing;Organismal Systems;Organismal Systems;Human Diseases	Infectious diseases;Signal transduction;Development;Immune system;Immune diseases	ko05169//Epstein-Barr virus infection;ko04064//NF-kappa B signaling pathway;ko04380//Osteoclast differentiation;ko04662//B cell receptor signaling pathway;ko05340//Primary immunodeficiency	K07371;K07371;K07371;K07371;K07371	GO:0005737//cytoplasm;GO:0005886//plasma membrane;GO:0036464//cytoplasmic ribonucleoprotein granule	GO:0005070//SH3/SH2 adaptor activity	GO:0007169//transmembrane receptor protein tyrosine kinase signaling pathway;GO:0009967//positive regulation of signal transduction;GO:0035556//intracellular signal transduction
ENSSSCG00000000084	2385	2129	6559	5548	18.08	18.71	42.53	42.9	18.395	42.715	1.215429106	1.12E-85	5.41E-84	ATF4	activating transcription factor 4 [Source:NCBI gene;Acc:100144302]	Human Diseases;Environmental Information Processing;Human Diseases;Environmental Information Processing;Human Diseases;Human Diseases;Human Diseases;Environmental Information Processing;Human Diseases;Human Diseases;Genetic Information Processing;Human Diseases;Organismal Systems;Cellular Processes;Organismal Systems;Organismal Systems;Organismal Systems;Organismal Systems;Organismal Systems;Orga…	Neurodegenerative diseases;Signal transduction;Infectious diseases;Signal transduction;Infectious diseases;Cancers;Substance dependence;Signal transduction;Endocrine and metabolic diseases;Infectious diseases;Folding, sorting and degradation;Endocrine and metabolic diseases;Circulatory system;Cell growth and death;Nervous system;Endocrine system;Endocrine system;Nervous system;Nervous system;Endo…	ko05010//Alzheimer disease;ko04151//PI3K-Akt signaling pathway;ko05166//HTLV-I infection;ko04010//MAPK signaling pathway;ko05163//Human cytomegalovirus infection;ko05203//Viral carcinogenesis;ko05034//Alcoholism;ko04022//cGMP - PKG signaling pathway;ko04932//Non-alcoholic fatty liver disease (NAFLD);ko05161//Hepatitis B;ko04141//Protein processing in endoplasmic reticulum;ko04934//Cushing syndrom…	K04374;K04374;K04374;K04374;K04374;K04374;K04374;K04374;K04374;K04374;K04374;K04374;K04374;K04374;K04374;K04374;K04374;K04374;K04374;K04374;K04374;K04374;K04374;K04374;K04374;K04374;K04374;K04374;K04374;K04374;K04374;K04374;K04374;K04374;K04374;K04374	GO:0005623//cell;GO:0005634//nucleus;GO:0005667//transcription factor complex;GO:0005737//cytoplasm;GO:0005813//centrosome;GO:0032991//protein-containing complex;GO:0034399//nuclear periphery;GO:0043005//neuron projection;GO:0090575//RNA polymerase II transcription factor complex;GO:1990037//Lewy body core;GO:1990589//ATF4-CREB1 transcription factor complex;GO:1990590//ATF1-ATF4 transcription fac…	GO:0000978//RNA polymerase II proximal promoter sequence-specific DNA binding;GO:0000981//DNA-binding transcription factor activity, RNA polymerase II-specific;GO:0001085//RNA polymerase II transcription factor binding;GO:0001228//DNA-binding transcription activator activity, RNA polymerase II-specific;GO:0003677//DNA binding;GO:0003700//DNA-binding transcription factor activity;GO:0019901//prote…	GO:0006094//gluconeogenesis;GO:0006355//regulation of transcription, DNA-templated;GO:0006357//regulation of transcription by RNA polymerase II;GO:0006874//cellular calcium ion homeostasis;GO:0007623//circadian rhythm;GO:0010575//positive regulation of vascular endothelial growth factor production;GO:0010628//positive regulation of gene expression;GO:0032922//circadian regulation of gene expressi…
MSTRG.2859	221	183	1469	1106	1.6	1.59	8.13	7.28	1.595	7.705	2.272238533	1.46E-85	7.01E-84	Pol	endonuclease/reverse transcriptase [Sus scrofa]	-	-	-	-	GO:0043005//neuron projection;GO:0044421//extracellular region part	GO:0001846//opsonin binding;GO:0015666//restriction endodeoxyribonuclease activity;GO:0032934//sterol binding;GO:0034061//DNA polymerase activity;GO:0046872//metal ion binding;GO:0046983//protein dimerization activity;GO:0070325//lipoprotein particle receptor binding;GO:0071813//lipoprotein particle binding	GO:0001171//reverse transcription;GO:0002526//acute inflammatory response;GO:0006308//DNA catabolic process;GO:0006956//complement activation;GO:0009611//response to wounding;GO:0009628//response to abiotic stimulus;GO:0010467//gene expression;GO:0010743//regulation of macrophage derived foam cell differentiation;GO:0010883//regulation of lipid storage;GO:0010976//positive regulation of neuron pr…
ENSSSCG00000027777	1836	1340	5733	5018	17.62	14.28	46.52	49.84	15.95	48.18	1.59487797	1.69E-85	8.13E-84	-	proline rich and Gla domain 1 [Source:NCBI gene;Acc:100623926]	-	-	-	-	GO:0005576//extracellular region;GO:0016020//membrane;GO:0016021//integral component of membrane	GO:0005509//calcium ion binding	-
ENSSSCG00000009048	4479	3783	1024	762	27.28	26.72	5.32	4.72	27	5.02	-2.427200138	2.04E-85	9.76E-84	GAB1	GRB2 associated binding protein 1 [Source:NCBI gene;Acc:100511026]	Environmental Information Processing;Human Diseases;Human Diseases;Environmental Information Processing;Human Diseases;Organismal Systems;Environmental Information Processing;Human Diseases;Human Diseases;Human Diseases	Signal transduction;Cancers;Cancers;Signal transduction;Cancers;Nervous system;Signal transduction;Drug resistance;Infectious diseases;Cancers	ko04014//Ras signaling pathway;ko05205//Proteoglycans in cancer;ko05225//Hepatocellular carcinoma;ko04072//Phospholipase D signaling pathway;ko05226//Gastric cancer;ko04722//Neurotrophin signaling pathway;ko04012//ErbB signaling pathway;ko01521//EGFR tyrosine kinase inhibitor resistance;ko05100//Bacterial invasion of epithelial cells;ko05211//Renal cell carcinoma	K09593;K09593;K09593;K09593;K09593;K09593;K09593;K09593;K09593;K09593	GO:0005911//cell-cell junction	-	GO:0001525//angiogenesis;GO:0031532//actin cytoskeleton reorganization;GO:0038084//vascular endothelial growth factor signaling pathway;GO:0045766//positive regulation of angiogenesis;GO:0090668//endothelial cell chemotaxis to vascular endothelial growth factor
ENSSSCG00000014016	25583	21822	8285	6858	510.93	530.67	144.58	142.88	520.8	143.73	-1.857368229	2.26E-85	1.08E-83	SQSTM1	sequestosome 1 [Source:NCBI gene;Acc:100518718]	Human Diseases;Cellular Processes;Cellular Processes;Cellular Processes;Human Diseases;Organismal Systems;Cellular Processes	Infectious diseases;Cell growth and death;Cell growth and death;Transport and catabolism;Cardiovascular diseases;Development;Transport and catabolism	ko05131//Shigellosis;ko04217//Necroptosis;ko04218//Cellular senescence;ko04140//Autophagy - animal;ko05418//Fluid shear stress and atherosclerosis;ko04380//Osteoclast differentiation;ko04137//Mitophagy - animal	K14381;K14381;K14381;K14381;K14381;K14381;K14381	GO:0000407//phagophore assembly site;GO:0000932//P-body;GO:0005737//cytoplasm;GO:0005776//autophagosome;GO:0005829//cytosol;GO:0016234//inclusion body;GO:0016235//aggresome;GO:0016605//PML body;GO:0043231//intracellular membrane-bounded organelle;GO:0044753//amphisome;GO:0044754//autolysosome;GO:0097225//sperm midpiece	GO:0005080//protein kinase C binding;GO:0005515//protein binding;GO:0008270//zinc ion binding;GO:0019899//enzyme binding;GO:0019901//protein kinase binding;GO:0031625//ubiquitin protein ligase binding;GO:0035255//ionotropic glutamate receptor binding;GO:0042169//SH2 domain binding;GO:0042802//identical protein binding;GO:0043130//ubiquitin binding;GO:0046872//metal ion binding;GO:0070530//K63-lin…	GO:0000122//negative regulation of transcription by RNA polymerase II;GO:0000423//mitophagy;GO:0006914//autophagy;GO:0007005//mitochondrion organization;GO:0007032//endosome organization;GO:0016236//macroautophagy;GO:0031397//negative regulation of protein ubiquitination;GO:0035973//aggrephagy;GO:0043122//regulation of I-kappaB kinase/NF-kappaB signaling;GO:0061635//regulation of protein complex …
ENSSSCG00000032469	1254	1078	3979	3247	20.55	20.48	55.78	54.28	20.515	55.03	1.423539174	2.30E-85	1.09E-83	-	SUMO specific peptidase 3 [Source:NCBI gene;Acc:100625547]	-	-	-	-	GO:0005634//nucleus;GO:0005730//nucleolus;GO:0071339//MLL1 complex	GO:0004843//thiol-dependent ubiquitin-specific protease activity;GO:0008233//peptidase activity;GO:0008234//cysteine-type peptidase activity	GO:0006508//proteolysis;GO:0016926//protein desumoylation;GO:0019538//protein metabolic process
ENSSSCG00000024219	452	436	2231	1734	7.07	7.91	29.85	27.66	7.49	28.755	1.940775214	3.73E-85	1.77E-83	TIGAR	TP53 induced glycolysis regulatory phosphatase [Source:NCBI gene;Acc:100154112]	Metabolism;Human Diseases;Metabolism	Global and overview maps;Cancers;Carbohydrate metabolism	ko01100//Metabolic pathways;ko05230//Central carbon metabolism in cancer;ko00051//Fructose and mannose metabolism	K14634;K14634;K14634	GO:0005634//nucleus;GO:0005737//cytoplasm;GO:0005739//mitochondrion;GO:0005741//mitochondrial outer membrane;GO:0005829//cytosol	GO:0003824//catalytic activity;GO:0004083//bisphosphoglycerate 2-phosphatase activity;GO:0004331//fructose-2,6-bisphosphate 2-phosphatase activity	GO:0002931//response to ischemia;GO:0006003//fructose 2,6-bisphosphate metabolic process;GO:0006974//cellular response to DNA damage stimulus;GO:0009410//response to xenobiotic stimulus;GO:0010332//response to gamma radiation;GO:0010666//positive regulation of cardiac muscle cell apoptotic process;GO:0016311//dephosphorylation;GO:0030388//fructose 1,6-bisphosphate metabolic process;GO:0043069//ne…
ENSSSCG00000023362	507	413	2102	1754	5.56	5.25	19.71	19.61	5.405	19.66	1.862896799	8.72E-85	4.12E-83	RHBDF2	rhomboid 5 homolog 2 [Source:NCBI gene;Acc:100517601]	-	-	-	-	GO:0005789//endoplasmic reticulum membrane;GO:0005886//plasma membrane;GO:0016021//integral component of membrane	GO:0004252//serine-type endopeptidase activity	GO:0006508//proteolysis;GO:0042058//regulation of epidermal growth factor receptor signaling pathway;GO:0050708//regulation of protein secretion;GO:0050709//negative regulation of protein secretion
ENSSSCG00000039894	2869	2400	7455	6578	37.11	36	82.49	86.79	36.555	84.64	1.211270876	9.32E-85	4.39E-83	-	-	Environmental Information Processing;Organismal Systems	Signaling molecules and interaction;Immune system	ko04514//Cell adhesion molecules (CAMs);ko04670//Leukocyte transendothelial migration	K06520;K06520	GO:0005887//integral component of plasma membrane;GO:0016020//membrane;GO:0016021//integral component of membrane	-	GO:0034109//homotypic cell-cell adhesion;GO:0072683//T cell extravasation;GO:2000391//positive regulation of neutrophil extravasation
ENSSSCG00000034347	1244	1175	4077	3534	12.03	13.28	33.89	35.02	12.655	34.455	1.44500585	1.04E-84	4.88E-83	TRIM56	tripartite motif containing 56 [Source:NCBI gene;Acc:110259886]	-	-	-	-	-	GO:0008270//zinc ion binding;GO:0046872//metal ion binding	-
ENSSSCG00000006970	305	288	1628	1370	3.38	3.69	15.38	15.37	3.535	15.375	2.12080429	1.17E-84	5.49E-83	DLC1	DLC1 Rho GTPase activating protein [Source:NCBI gene;Acc:100620787]	-	-	-	-	GO:0005634//nucleus;GO:0005737//cytoplasm;GO:0005829//cytosol;GO:0005901//caveola;GO:0005925//focal adhesion;GO:0030864//cortical actin cytoskeleton;GO:0032587//ruffle membrane	GO:0005096//GTPase activator activity;GO:0005515//protein binding;GO:0008289//lipid binding;GO:0042169//SH2 domain binding	GO:0006915//apoptotic process;GO:0006919//activation of cysteine-type endopeptidase activity involved in apoptotic process;GO:0007165//signal transduction;GO:0008285//negative regulation of cell proliferation;GO:0008360//regulation of cell shape;GO:0030336//negative regulation of cell migration;GO:0032956//regulation of actin cytoskeleton organization;GO:0035023//regulation of Rho protein signal …
ENSSSCG00000010540	1893	1563	5518	4440	15.67	15	39.07	37.49	15.335	38.28	1.319762663	3.25E-84	1.52E-82	ENTPD7	ectonucleoside triphosphate diphosphohydrolase 7 [Source:NCBI gene;Acc:100157585]	-	-	-	-	GO:0016020//membrane;GO:0016021//integral component of membrane	GO:0000166//nucleotide binding;GO:0005524//ATP binding;GO:0016787//hydrolase activity	-
ENSSSCG00000001578	3268	2924	8574	7122	36.52	37.93	76.69	76.7	37.225	76.695	1.042860678	7.02E-84	3.27E-82	CMTR1	cap methyltransferase 1 [Source:NCBI gene;Acc:100154061]	-	-	-	-	GO:0000151//ubiquitin ligase complex;GO:0000781//chromosome, telomeric region;GO:0005634//nucleus;GO:0005654//nucleoplasm;GO:0005694//chromosome;GO:0005737//cytoplasm;GO:0005829//cytosol;GO:0030496//midbody;GO:0035861//site of double-strand break	GO:0003676//nucleic acid binding;GO:0003682//chromatin binding;GO:0004483//mRNA (nucleoside-2'-O-)-methyltransferase activity;GO:0004842//ubiquitin-protein transferase activity;GO:0005515//protein binding;GO:0008168//methyltransferase activity;GO:0016740//transferase activity;GO:0042393//histone binding;GO:0042803//protein homodimerization activity;GO:0043130//ubiquitin binding;GO:0046872//metal …	GO:0006281//DNA repair;GO:0006302//double-strand break repair;GO:0006325//chromatin organization;GO:0006370//7-methylguanosine mRNA capping;GO:0006511//ubiquitin-dependent protein catabolic process;GO:0006974//cellular response to DNA damage stimulus;GO:0007049//cell cycle;GO:0010212//response to ionizing radiation;GO:0016567//protein ubiquitination;GO:0032259//methylation;GO:0033522//histone H2A…
ENSSSCG00000030415	1581	1423	4675	4186	23.8	25.05	60.52	64.61	24.425	62.565	1.356997251	7.59E-84	3.52E-82	DPP3	dipeptidyl peptidase 3 [Source:NCBI gene;Acc:100519350]	-	-	-	-	GO:0005737//cytoplasm	GO:0004177//aminopeptidase activity;GO:0008233//peptidase activity;GO:0008237//metallopeptidase activity;GO:0008239//dipeptidyl-peptidase activity;GO:0016787//hydrolase activity;GO:0046872//metal ion binding	GO:0006508//proteolysis
ENSSSCG00000039327	351	286	1700	1395	8.35	8.24	35.23	34.55	8.295	34.89	2.072499711	8.03E-84	3.71E-82	DAPP1	dual adaptor of phosphotyrosine and 3-phosphoinositides 1 [Source:NCBI gene;Acc:100525936]	Organismal Systems	Immune system	ko04662//B cell receptor signaling pathway	K12229	GO:0005886//plasma membrane	GO:0005547//phosphatidylinositol-3,4,5-trisphosphate binding;GO:0043325//phosphatidylinositol-3,4-bisphosphate binding	-
ENSSSCG00000016263	2146	2022	7321	5487	24.34	28.68	75.48	69.03	26.51	72.255	1.446560754	8.09E-84	3.73E-82	-	nuclear body protein SP140-like protein [Source:NCBI gene;Acc:100517129]	Human Diseases;Human Diseases	Infectious diseases;Cancers	ko05168//Herpes simplex infection;ko05203//Viral carcinogenesis	K15413;K15413	GO:0005634//nucleus	GO:0003677//DNA binding;GO:0005515//protein binding;GO:0046872//metal ion binding	-
ENSSSCG00000037583	799	706	3980	2667	10.38	10.56	43.89	35.06	10.47	39.475	1.914677824	1.09E-83	5.01E-82	GNB4	G protein subunit beta 4 [Source:NCBI gene;Acc:100524280]	Human Diseases;Environmental Information Processing;Environmental Information Processing;Human Diseases;Human Diseases;Human Diseases;Organismal Systems;Human Diseases;Organismal Systems;Environmental Information Processing;Organismal Systems;Organismal Systems;Organismal Systems;Organismal Systems;Organismal Systems;Organismal Systems;Organismal Systems;Human Diseases	Cancers;Signal transduction;Signal transduction;Infectious disease: viral;Infectious diseases;Infectious diseases;Immune system;Substance dependence;Nervous system;Signal transduction;Nervous system;Endocrine system;Nervous system;Nervous system;Nervous system;Environmental adaptation;Nervous system;Substance dependence	ko05200//Pathways in cancer;ko04151//PI3K-Akt signaling pathway;ko04014//Ras signaling pathway;ko05170//Human immunodeficiency virus 1 infection;ko05163//Human cytomegalovirus infection;ko05167//Kaposi sarcoma-associated herpesvirus infection;ko04062//Chemokine signaling pathway;ko05034//Alcoholism;ko04723//Retrograde endocannabinoid signaling;ko04371//Apelin signaling pathway;ko04728//Dopaminerg…	K04538;K04538;K04538;K04538;K04538;K04538;K04538;K04538;K04538;K04538;K04538;K04538;K04538;K04538;K04538;K04538;K04538;K04538	-	GO:0005515//protein binding;GO:0044877//protein-containing complex binding	GO:0007165//signal transduction
ENSSSCG00000003702	275	224	1505	1217	3.56	3.36	16.66	16.06	3.46	16.36	2.241328805	1.12E-83	5.14E-82	GATA6	GATA binding protein 6 [Source:NCBI gene;Acc:397600]	-	-	-	-	GO:0005634//nucleus;GO:0005654//nucleoplasm;GO:0005667//transcription factor complex;GO:0031965//nuclear membrane	GO:0000978//RNA polymerase II proximal promoter sequence-specific DNA binding;GO:0000981//DNA-binding transcription factor activity, RNA polymerase II-specific;GO:0001103//RNA polymerase II repressing transcription factor binding;GO:0003677//DNA binding;GO:0003682//chromatin binding;GO:0003700//DNA-binding transcription factor activity;GO:0008134//transcription factor binding;GO:0008270//zinc ion…	GO:0000122//negative regulation of transcription by RNA polymerase II;GO:0001701//in utero embryonic development;GO:0001889//liver development;GO:0003148//outflow tract septum morphogenesis;GO:0003309//type B pancreatic cell differentiation;GO:0003310//pancreatic A cell differentiation;GO:0006355//regulation of transcription, DNA-templated;GO:0006366//transcription by RNA polymerase II;GO:0006644…
ENSSSCG00000011298	3330	2537	9352	8869	30.65	27.1	73.69	83.35	28.875	78.52	1.443239226	1.34E-83	6.12E-82	CDCP1	CUB domain containing protein 1 [Source:NCBI gene;Acc:100512497]	-	-	-	-	GO:0016020//membrane;GO:0016021//integral component of membrane	-	-
ENSSSCG00000006051	2955	2302	512	424	97.58	88.14	14.47	14.28	92.86	14.375	-2.691495325	1.55E-83	7.07E-82	CTHRC1	collagen triple helix repeat containing 1 [Source:NCBI gene;Acc:100152510]	-	-	-	-	GO:0005615//extracellular space;GO:0005737//cytoplasm	GO:0005109//frizzled binding;GO:0017147//Wnt-protein binding	GO:0032092//positive regulation of protein binding;GO:0033690//positive regulation of osteoblast proliferation;GO:0043932//ossification involved in bone remodeling;GO:0045669//positive regulation of osteoblast differentiation;GO:0060071//Wnt signaling pathway, planar cell polarity pathway;GO:0060122//inner ear receptor cell stereocilium organization;GO:0090090//negative regulation of canonical Wn…
ENSSSCG00000006173	401	386	1972	1587	4.37	4.85	18.37	17.58	4.61	17.975	1.963153115	1.81E-83	8.22E-82	GDAP1	ganglioside induced differentiation associated protein 1 [Source:NCBI gene;Acc:100157012]	-	-	-	-	GO:0005739//mitochondrion;GO:0005829//cytosol;GO:0016020//membrane;GO:0016021//integral component of membrane;GO:0031307//integral component of mitochondrial outer membrane	GO:0005515//protein binding	GO:0000266//mitochondrial fission;GO:0006626//protein targeting to mitochondrion;GO:0007005//mitochondrion organization;GO:0008053//mitochondrial fusion;GO:0032526//response to retinoic acid
ENSSSCG00000031741	876	680	3036	2529	16.12	14.53	46.98	46.51	15.325	46.745	1.608924984	3.31E-83	1.50E-81	-	ribonucleotide reductase regulatory subunit M2 [Source:NCBI gene;Acc:100316853]	Metabolism;Metabolism;Cellular Processes;Metabolism;Metabolism;Metabolism	Global and overview maps;Nucleotide metabolism;Cell growth and death;Xenobiotics biodegradation and metabolism;Nucleotide metabolism;Metabolism of other amino acids	ko01100//Metabolic pathways;ko00230//Purine metabolism;ko04115//p53 signaling pathway;ko00983//Drug metabolism - other enzymes;ko00240//Pyrimidine metabolism;ko00480//Glutathione metabolism	K10808;K10808;K10808;K10808;K10808;K10808	GO:0005829//cytosol;GO:0005971//ribonucleoside-diphosphate reductase complex	GO:0004748//ribonucleoside-diphosphate reductase activity, thioredoxin disulfide as acceptor;GO:0008199//ferric iron binding;GO:0016491//oxidoreductase activity;GO:0042802//identical protein binding;GO:0042803//protein homodimerization activity	GO:0009262//deoxyribonucleotide metabolic process;GO:0009263//deoxyribonucleotide biosynthetic process;GO:0051290//protein heterotetramerization;GO:0055114//oxidation-reduction process
ENSSSCG00000013034	830	795	3119	2557	7.17	7.96	23.04	22.52	7.565	22.78	1.590355759	3.74E-83	1.69E-81	PLCB3	phospholipase C beta 3 [Source:NCBI gene;Acc:100525148]	Metabolism;Human Diseases;Human Diseases;Environmental Information Processing;Human Diseases;Environmental Information Processing;Human Diseases;Human Diseases;Human Diseases;Organismal Systems;Environmental Information Processing;Organismal Systems;Human Diseases;Environmental Information Processing;Human Diseases;Organismal Systems;Organismal Systems;Environmental Information Processing;Organis…	Global and overview maps;Cancers;Neurodegenerative diseases;Signal transduction;Neurodegenerative diseases;Signal transduction;Infectious diseases;Infectious diseases;Infectious diseases;Immune system;Signal transduction;Nervous system;Endocrine and metabolic diseases;Signal transduction;Infectious diseases;Endocrine system;Circulatory system;Signal transduction;Immune system;Signal transduction;…	ko01100//Metabolic pathways;ko05200//Pathways in cancer;ko05010//Alzheimer disease;ko04015//Rap1 signaling pathway;ko05016//Huntington disease;ko04020//Calcium signaling pathway;ko05131//Shigellosis;ko05163//Human cytomegalovirus infection;ko05146//Amoebiasis;ko04062//Chemokine signaling pathway;ko04022//cGMP - PKG signaling pathway;ko04723//Retrograde endocannabinoid signaling;ko04934//Cushing s…	K05858;K05858;K05858;K05858;K05858;K05858;K05858;K05858;K05858;K05858;K05858;K05858;K05858;K05858;K05858;K05858;K05858;K05858;K05858;K05858;K05858;K05858;K05858;K05858;K05858;K05858;K05858;K05858;K05858;K05858;K05858;K05858;K05858;K05858;K05858;K05858;K05858;K05858;K05858;K05858;K05858;K05858;K05858;K05858;K05858;K05858;K05858;K05858;K05858;K05858;K05858;K05858;K05858;K05858;K05858;K05858;K05858;…	GO:0005623//cell;GO:0005654//nucleoplasm;GO:0032991//protein-containing complex;GO:0099524//postsynaptic cytosol	GO:0004435//phosphatidylinositol phospholipase C activity;GO:0005509//calcium ion binding;GO:0005516//calmodulin binding;GO:0008081//phosphoric diester hydrolase activity;GO:0016787//hydrolase activity	GO:0003073//regulation of systemic arterial blood pressure;GO:0006629//lipid metabolic process;GO:0007165//signal transduction;GO:0016042//lipid catabolic process;GO:0032959//inositol trisphosphate biosynthetic process;GO:0035556//intracellular signal transduction;GO:0048015//phosphatidylinositol-mediated signaling;GO:0051209//release of sequestered calcium ion into cytosol
ENSSSCG00000008496	5587	5228	20845	14348	36.92	40.23	118.72	97.4	38.575	108.06	1.486094525	4.11E-83	1.85E-81	EIF2AK2	eukaryotic translation initiation factor 2 alpha kinase 2 [Source:NCBI gene;Acc:397588]	Human Diseases;Human Diseases;Human Diseases;Human Diseases;Human Diseases;Human Diseases;Human Diseases;Human Diseases;Genetic Information Processing;Cellular Processes;Human Diseases	Infectious diseases;Neurodegenerative diseases;Infectious diseases;Infectious diseases;Cancers;Infectious diseases;Infectious diseases;Infectious diseases;Folding, sorting and degradation;Cell growth and death;Infectious diseases	ko05168//Herpes simplex infection;ko05010//Alzheimer disease;ko05165//Human papillomavirus infection;ko05169//Epstein-Barr virus infection;ko05203//Viral carcinogenesis;ko05162//Measles;ko05167//Kaposi sarcoma-associated herpesvirus infection;ko05164//Influenza A;ko04141//Protein processing in endoplasmic reticulum;ko04217//Necroptosis;ko05160//Hepatitis C	K16195;K16195;K16195;K16195;K16195;K16195;K16195;K16195;K16195;K16195;K16195	GO:0005737//cytoplasm;GO:0005829//cytosol;GO:0048471//perinuclear region of cytoplasm	GO:0003723//RNA binding;GO:0003725//double-stranded RNA binding;GO:0004672//protein kinase activity;GO:0004694//eukaryotic translation initiation factor 2alpha kinase activity;GO:0005524//ATP binding;GO:0042802//identical protein binding	GO:0000186//activation of MAPKK activity;GO:0001819//positive regulation of cytokine production;GO:0006412//translation;GO:0006468//protein phosphorylation;GO:0009615//response to virus;GO:0010998//regulation of translational initiation by eIF2 alpha phosphorylation;GO:0017148//negative regulation of translation;GO:0030968//endoplasmic reticulum unfolded protein response;GO:0032722//positive regu…
ENSSSCG00000012623	3507	3523	11146	9055	109.48	127.54	297.56	288.29	118.51	292.925	1.305522526	5.10E-83	2.29E-81	SLC25A5	solute carrier family 25 member 5 [Source:NCBI gene;Acc:100158185]	Human Diseases;Human Diseases;Human Diseases;Environmental Information Processing;Environmental Information Processing;Human Diseases;Human Diseases;Cellular Processes;Cellular Processes	Neurodegenerative diseases;Infectious diseases;Neurodegenerative diseases;Signal transduction;Signal transduction;Neurodegenerative diseases;Infectious diseases;Cell growth and death;Cell growth and death	ko05010//Alzheimer disease;ko05166//HTLV-I infection;ko05016//Huntington disease;ko04020//Calcium signaling pathway;ko04022//cGMP - PKG signaling pathway;ko05012//Parkinson disease;ko05164//Influenza A;ko04217//Necroptosis;ko04218//Cellular senescence	K05863;K05863;K05863;K05863;K05863;K05863;K05863;K05863;K05863	GO:0005739//mitochondrion;GO:0005743//mitochondrial inner membrane;GO:0016020//membrane;GO:0016021//integral component of membrane;GO:0042645//mitochondrial nucleoid;GO:0071817//MMXD complex	GO:0000295//adenine nucleotide transmembrane transporter activity;GO:0005471//ATP:ADP antiporter activity;GO:0022857//transmembrane transporter activity;GO:0031625//ubiquitin protein ligase binding	GO:0008284//positive regulation of cell proliferation;GO:0015866//ADP transport;GO:0015867//ATP transport;GO:0051503//adenine nucleotide transport;GO:0055085//transmembrane transport;GO:1901029//negative regulation of mitochondrial outer membrane permeabilization involved in apoptotic signaling pathway;GO:1990830//cellular response to leukemia inhibitory factor
ENSSSCG00000039770	846	693	3050	2401	11.69	11.15	36	33.74	11.42	34.87	1.610423713	1.04E-82	4.65E-81	SLC6A9	solute carrier family 6 member 9 [Source:NCBI gene;Acc:100624503]	Organismal Systems	Nervous system	ko04721//Synaptic vesicle cycle	K05038	GO:0005886//plasma membrane;GO:0005887//integral component of plasma membrane;GO:0016020//membrane;GO:0016021//integral component of membrane;GO:0098793//presynapse	GO:0005283//amino acid:sodium symporter activity;GO:0005328//neurotransmitter:sodium symporter activity;GO:0015187//glycine transmembrane transporter activity;GO:0015293//symporter activity	GO:0001504//neurotransmitter uptake;GO:0003333//amino acid transmembrane transport;GO:0006836//neurotransmitter transport;GO:0015816//glycine transport;GO:0055085//transmembrane transport;GO:0061537//glycine secretion, neurotransmission;GO:1903825//organic acid transmembrane transport
ENSSSCG00000005601	21797	21234	57976	52712	348.09	393.22	792.1	858.7	370.655	825.4	1.155016465	1.62E-82	7.22E-81	HSPA5	heat shock protein family A (Hsp70) member 5 [Source:NCBI gene;Acc:407060]	Genetic Information Processing;Organismal Systems;Human Diseases;Genetic Information Processing	Folding, sorting and degradation;Endocrine system;Neurodegenerative diseases;Folding, sorting and degradation	ko04141//Protein processing in endoplasmic reticulum;ko04918//Thyroid hormone synthesis;ko05020//Prion diseases;ko03060//Protein export	K09490;K09490;K09490;K09490	GO:0005634//nucleus;GO:0005737//cytoplasm;GO:0005739//mitochondrion;GO:0005783//endoplasmic reticulum;GO:0005788//endoplasmic reticulum lumen;GO:0005789//endoplasmic reticulum membrane;GO:0005793//endoplasmic reticulum-Golgi intermediate compartment;GO:0005829//cytosol;GO:0005886//plasma membrane;GO:0008180//COP9 signalosome;GO:0009986//cell surface;GO:0016020//membrane;GO:0030176//integral compo…	GO:0000166//nucleotide binding;GO:0005524//ATP binding;GO:0016887//ATPase activity;GO:0019899//enzyme binding;GO:0019904//protein domain specific binding;GO:0031072//heat shock protein binding;GO:0031625//ubiquitin protein ligase binding;GO:0042623//ATPase activity, coupled;GO:0043022//ribosome binding;GO:0044183//protein binding involved in protein folding;GO:0051082//unfolded protein binding;GO…	GO:0006983//ER overload response;GO:0006986//response to unfolded protein;GO:0021589//cerebellum structural organization;GO:0021680//cerebellar Purkinje cell layer development;GO:0030335//positive regulation of cell migration;GO:0030433//ubiquitin-dependent ERAD pathway;GO:0030512//negative regulation of transforming growth factor beta receptor signaling pathway;GO:0030968//endoplasmic reticulum …
ENSSSCG00000010438	2264	2340	8098	6480	10.37	12.43	31.72	30.27	11.4	30.995	1.44300168	1.85E-82	8.25E-81	ATAD1	ATPase family AAA domain containing 1 [Source:NCBI gene;Acc:100157471]	-	-	-	-	GO:0045211//postsynaptic membrane;GO:0098794//postsynapse;GO:0098978//glutamatergic synapse	GO:0000166//nucleotide binding;GO:0005524//ATP binding;GO:0016887//ATPase activity	GO:0002092//positive regulation of receptor internalization;GO:0007612//learning;GO:0007613//memory;GO:0051967//negative regulation of synaptic transmission, glutamatergic;GO:0099149//regulation of postsynaptic neurotransmitter receptor internalization
ENSSSCG00000001746	4535	3855	1118	880	11.74	11.85	2.7	2.58	11.795	2.64	-2.159565584	3.65E-82	1.62E-80	PKHD1	PKHD1 ciliary IPT domain containing fibrocystin/polyductin [Source:NCBI gene;Acc:100517169]	-	-	-	-	GO:0005623//cell;GO:0005737//cytoplasm;GO:0005813//centrosome;GO:0005929//cilium;GO:0016020//membrane;GO:0016021//integral component of membrane;GO:0016324//apical plasma membrane;GO:0036064//ciliary basal body;GO:0048471//perinuclear region of cytoplasm;GO:0072686//mitotic spindle	-	GO:0001822//kidney development;GO:0006874//cellular calcium ion homeostasis;GO:0008284//positive regulation of cell proliferation;GO:0010824//regulation of centrosome duplication;GO:0032006//regulation of TOR signaling;GO:0032088//negative regulation of NF-kappaB transcription factor activity;GO:0043066//negative regulation of apoptotic process;GO:0051898//negative regulation of protein kinase B …
ENSSSCG00000037015	3144	2849	579	369	13.22	13.89	2.08	1.58	13.555	1.83	-2.88890956	1.07E-81	4.72E-80	SESN3	sestrin 3 [Source:NCBI gene;Acc:100526065]	Organismal Systems;Cellular Processes	Aging;Cell growth and death	ko04211//Longevity regulating pathway - mammal;ko04115//p53 signaling pathway	K10141;K10141	GO:0005634//nucleus;GO:0005737//cytoplasm;GO:0031932//TORC2 complex;GO:0061700//GATOR2 complex	GO:0016684//oxidoreductase activity, acting on peroxide as acceptor;GO:0070728//leucine binding	GO:0016239//positive regulation of macroautophagy;GO:0032868//response to insulin;GO:0034198//cellular response to amino acid starvation;GO:0038203//TORC2 signaling;GO:0042149//cellular response to glucose starvation;GO:0042593//glucose homeostasis;GO:0046626//regulation of insulin receptor signaling pathway;GO:0051896//regulation of protein kinase B signaling;GO:0055114//oxidation-reduction proc…
ENSSSCG00000014835	1410	1219	4480	3490	7.31	7.33	19.78	18.4	7.32	19.09	1.382901549	2.57E-81	1.13E-79	C2CD3	C2 domain containing 3 centriole elongation regulator [Source:NCBI gene;Acc:100514911]	-	-	-	-	GO:0005813//centrosome;GO:0005814//centriole;GO:0034451//centriolar satellite;GO:0036064//ciliary basal body	-	GO:0001701//in utero embryonic development;GO:0001947//heart looping;GO:0007389//pattern specification process;GO:0007420//brain development;GO:0008589//regulation of smoothened signaling pathway;GO:0016485//protein processing;GO:0021915//neural tube development;GO:0021997//neural plate axis specification;GO:0030162//regulation of proteolysis;GO:0030326//embryonic limb morphogenesis;GO:0042733//e…
ENSSSCG00000025698	2309	1893	7863	8751	31.44	29.89	91.6	121.55	30.665	106.575	1.797204199	2.76E-81	1.21E-79	SERPINE1	serpin family E member 1 [Source:NCBI gene;Acc:396945]	Environmental Information Processing;Organismal Systems;Cellular Processes;Human Diseases;Environmental Information Processing;Environmental Information Processing;Human Diseases;Cellular Processes	Signal transduction;Immune system;Cell growth and death;Infectious diseases;Signal transduction;Signal transduction;Endocrine and metabolic diseases;Cell growth and death	ko04390//Hippo signaling pathway;ko04610//Complement and coagulation cascades;ko04218//Cellular senescence;ko05142//Chagas disease (American trypanosomiasis);ko04371//Apelin signaling pathway;ko04066//HIF-1 signaling pathway;ko04933//AGE-RAGE signaling pathway in diabetic complications;ko04115//p53 signaling pathway	K03982;K03982;K03982;K03982;K03982;K03982;K03982;K03982	GO:0005576//extracellular region;GO:0005615//extracellular space;GO:0062023//collagen-containing extracellular matrix;GO:0070062//extracellular exosome	GO:0002020//protease binding;GO:0004867//serine-type endopeptidase inhibitor activity;GO:0005102//signaling receptor binding	GO:0001300//chronological cell aging;GO:0001525//angiogenesis;GO:0010469//regulation of signaling receptor activity;GO:0010757//negative regulation of plasminogen activation;GO:0010951//negative regulation of endopeptidase activity;GO:0014912//negative regulation of smooth muscle cell migration;GO:0030194//positive regulation of blood coagulation;GO:0030336//negative regulation of cell migration;…
ENSSSCG00000024393	494	414	2239	1682	5.35	5.82	22.12	19.22	5.585	20.67	1.887909203	3.17E-81	1.39E-79	B3GNT5	UDP-GlcNAc:betaGal beta-1,3-N-acetylglucosaminyltransferase 5 [Source:NCBI gene;Acc:397599]	Metabolism;Metabolism	Global and overview maps;Glycan biosynthesis and metabolism	ko01100//Metabolic pathways;ko00601//Glycosphingolipid biosynthesis - lacto and neolacto series	K03766;K03766	GO:0000139//Golgi membrane;GO:0005783//endoplasmic reticulum;GO:0005794//Golgi apparatus;GO:0016020//membrane;GO:0016021//integral component of membrane	GO:0008375//acetylglucosaminyltransferase activity;GO:0008376//acetylgalactosaminyltransferase activity;GO:0008378//galactosyltransferase activity;GO:0008457//beta-galactosyl-N-acetylglucosaminylgalactosylglucosyl-ceramide beta-1,3-acetylglucosaminyltransferase activity;GO:0008532//N-acetyllactosaminide beta-1,3-N-acetylglucosaminyltransferase activity;GO:0016740//transferase activity;GO:0016757/…	GO:0006486//protein glycosylation;GO:0006493//protein O-linked glycosylation;GO:0007275//multicellular organism development;GO:0007417//central nervous system development;GO:0007420//brain development;GO:0030311//poly-N-acetyllactosamine biosynthetic process
ENSSSCG00000036136	3067	2515	8078	7603	45.32	42.52	101.39	113.34	43.92	107.365	1.289573805	4.14E-81	1.81E-79	BHLHE40	basic helix-loop-helix family member e40 [Source:NCBI gene;Acc:100514873]	Organismal Systems	Environmental adaptation	ko04710//Circadian rhythm	K03729	GO:0005634//nucleus	GO:0000977//RNA polymerase II regulatory region sequence-specific DNA binding;GO:0001227//DNA-binding transcription repressor activity, RNA polymerase II-specific;GO:0003677//DNA binding;GO:0046983//protein dimerization activity	GO:0000122//negative regulation of transcription by RNA polymerase II;GO:0006355//regulation of transcription, DNA-templated;GO:0009952//anterior/posterior pattern specification;GO:0030154//cell differentiation;GO:0032922//circadian regulation of gene expression;GO:0050767//regulation of neurogenesis
ENSSSCG00000003763	5189	4578	12820	10408	84.35	86.23	178.24	172.57	85.29	175.405	1.040241368	7.32E-81	3.19E-79	IFI44	interferon induced protein 44 [Source:NCBI gene;Acc:100525523]	-	-	-	-	-	GO:0005525//GTP binding	GO:0006955//immune response;GO:0009617//response to bacterium
ENSSSCG00000029760	4030	3422	965	741	44.56	43.43	9.11	8.35	43.995	8.73	-2.333286013	1.04E-79	4.52E-78	CIPC	CLOCK interacting pacemaker [Source:NCBI gene;Acc:100157174]	-	-	-	-	GO:0005634//nucleus	-	GO:0042754//negative regulation of circadian rhythm;GO:0045892//negative regulation of transcription, DNA-templated
ENSSSCG00000013642	761	550	2834	2322	8.4	7.44	27.61	26.85	7.92	27.23	1.781624647	1.48E-79	6.39E-78	PDE4A	phosphodiesterase 4A [Source:NCBI gene;Acc:396825]	Metabolism;Environmental Information Processing;Metabolism;Organismal Systems;Human Diseases	Global and overview maps;Signal transduction;Nucleotide metabolism;Endocrine system;Substance dependence	ko01100//Metabolic pathways;ko04024//cAMP signaling pathway;ko00230//Purine metabolism;ko04928//Parathyroid hormone synthesis, secretion and action;ko05032//Morphine addiction	K13293;K13293;K13293;K13293;K13293	GO:0005654//nucleoplasm;GO:0005737//cytoplasm;GO:0005829//cytosol;GO:0005886//plasma membrane;GO:0016020//membrane;GO:0048471//perinuclear region of cytoplasm	GO:0004114//3',5'-cyclic-nucleotide phosphodiesterase activity;GO:0004115//3',5'-cyclic-AMP phosphodiesterase activity;GO:0008081//phosphoric diester hydrolase activity;GO:0016787//hydrolase activity;GO:0030552//cAMP binding;GO:0046872//metal ion binding	GO:0007165//signal transduction;GO:0007608//sensory perception of smell;GO:0010738//regulation of protein kinase A signaling;GO:0035690//cellular response to drug;GO:0043949//regulation of cAMP-mediated signaling
ENSSSCG00000011407	413	343	1916	2060	10.22	9.46	40.3	52.01	9.84	46.155	2.229756724	3.54E-79	1.53E-77	RASSF1	Ras association domain family member 1 [Source:NCBI gene;Acc:100516830]	Human Diseases;Environmental Information Processing;Environmental Information Processing;Human Diseases;Human Diseases;Human Diseases;Environmental Information Processing	Cancers;Signal transduction;Signal transduction;Cancers;Cancers;Cancers;Signal transduction	ko05200//Pathways in cancer;ko04014//Ras signaling pathway;ko04390//Hippo signaling pathway;ko05206//MicroRNAs in cancer;ko05223//Non-small cell lung cancer;ko05219//Bladder cancer;ko04392//Hippo signaling pathway - multiple species	K09850;K09850;K09850;K09850;K09850;K09850;K09850	GO:0005634//nucleus;GO:0015630//microtubule cytoskeleton	GO:0046872//metal ion binding	GO:0007050//cell cycle arrest;GO:0007165//signal transduction;GO:0007265//Ras protein signal transduction;GO:0035556//intracellular signal transduction;GO:0070507//regulation of microtubule cytoskeleton organization
ENSSSCG00000039548	2178	1802	366	313	16.74	16.06	2.41	2.45	16.4	2.43	-2.754667596	6.12E-79	2.63E-77	PTGFR	prostaglandin F receptor [Source:NCBI gene;Acc:397126]	Environmental Information Processing;Environmental Information Processing;Environmental Information Processing	Signaling molecules and interaction;Signal transduction;Signal transduction	ko04080//Neuroactive ligand-receptor interaction;ko04020//Calcium signaling pathway;ko04072//Phospholipase D signaling pathway	K04262;K04262;K04262	GO:0005576//extracellular region;GO:0005623//cell;GO:0005737//cytoplasm;GO:0005886//plasma membrane;GO:0016020//membrane;GO:0016021//integral component of membrane	GO:0004930//G protein-coupled receptor activity;GO:0004955//prostaglandin receptor activity;GO:0004958//prostaglandin F receptor activity	GO:0006954//inflammatory response;GO:0007165//signal transduction;GO:0007186//G protein-coupled receptor signaling pathway;GO:0007189//adenylate cyclase-activating G protein-coupled receptor signaling pathway;GO:0007204//positive regulation of cytosolic calcium ion concentration;GO:0008284//positive regulation of cell proliferation;GO:0010628//positive regulation of gene expression;GO:0032355//re…
ENSSSCG00000001009	1489	1342	4428	3626	11.18	11.38	28.5	28.16	11.28	28.33	1.328563534	7.57E-79	3.25E-77	RIPK1	receptor interacting serine/threonine kinase 1 [Source:NCBI gene;Acc:100524751]	Human Diseases;Human Diseases;Human Diseases;Human Diseases;Human Diseases;Human Diseases;Cellular Processes;Human Diseases;Organismal Systems;Cellular Processes;Environmental Information Processing;Environmental Information Processing;Organismal Systems;Organismal Systems;Organismal Systems	Infectious disease: viral;Infectious diseases;Infectious diseases;Infectious diseases;Infectious diseases;Infectious diseases;Cell growth and death;Infectious diseases;Immune system;Cell growth and death;Signal transduction;Signal transduction;Immune system;Immune system;Immune system	ko05170//Human immunodeficiency virus 1 infection;ko05169//Epstein-Barr virus infection;ko05131//Shigellosis;ko05163//Human cytomegalovirus infection;ko05132//Salmonella infection;ko05130//Pathogenic Escherichia coli infection;ko04217//Necroptosis;ko05160//Hepatitis C;ko04621//NOD-like receptor signaling pathway;ko04210//Apoptosis;ko04064//NF-kappa B signaling pathway;ko04668//TNF signaling pathw…	K02861;K02861;K02861;K02861;K02861;K02861;K02861;K02861;K02861;K02861;K02861;K02861;K02861;K02861;K02861	GO:0005739//mitochondrion;GO:0005829//cytosol;GO:0031264//death-inducing signaling complex;GO:0032991//protein-containing complex;GO:0043235//receptor complex;GO:0097342//ripoptosome	GO:0004672//protein kinase activity;GO:0004674//protein serine/threonine kinase activity;GO:0004706//JUN kinase kinase kinase activity;GO:0005123//death receptor binding;GO:0005515//protein binding;GO:0005524//ATP binding;GO:0016301//kinase activity;GO:0031625//ubiquitin protein ligase binding;GO:0042802//identical protein binding;GO:0042803//protein homodimerization activity;GO:0044877//protein-…	GO:0001934//positive regulation of protein phosphorylation;GO:0006468//protein phosphorylation;GO:0006915//apoptotic process;GO:0007165//signal transduction;GO:0007256//activation of JNKK activity;GO:0007257//activation of JUN kinase activity;GO:0008219//cell death;GO:0010940//positive regulation of necrotic cell death;GO:0016310//phosphorylation;GO:0032757//positive regulation of interleukin-8 p…
ENSSSCG00000027607	1322	1005	4053	3814	38.9	34.29	102.03	114.48	36.595	108.255	1.56471521	3.34E-78	1.43E-76	IER3	immediate early response 3 [Source:NCBI gene;Acc:100154770]	-	-	-	-	-	-	GO:0043066//negative regulation of apoptotic process
ENSSSCG00000016243	710	580	2486	2068	7.31	7.5	22.17	22.68	7.405	22.425	1.598536345	7.11E-78	3.03E-76	RHBDD1	rhomboid domain containing 1 [Source:NCBI gene;Acc:100512869]	-	-	-	-	GO:0005783//endoplasmic reticulum;GO:0005789//endoplasmic reticulum membrane;GO:0016020//membrane;GO:0016021//integral component of membrane;GO:0030176//integral component of endoplasmic reticulum membrane;GO:0044322//endoplasmic reticulum quality control compartment	GO:0004175//endopeptidase activity;GO:0004252//serine-type endopeptidase activity;GO:0008233//peptidase activity	GO:0006508//proteolysis;GO:0010954//positive regulation of protein processing;GO:0031293//membrane protein intracellular domain proteolysis;GO:0034620//cellular response to unfolded protein;GO:0034644//cellular response to UV;GO:0036503//ERAD pathway;GO:0043066//negative regulation of apoptotic process;GO:0043687//post-translational protein modification;GO:0048515//spermatid differentiation;GO:19…
ENSSSCG00000016186	2016	1741	5378	4885	46.84	44.51	105.68	114.62	45.675	110.15	1.269992861	7.92E-78	3.37E-76	TMBIM1	transmembrane BAX inhibitor motif containing 1 [Source:NCBI gene;Acc:100152389]	-	-	-	-	GO:0016020//membrane;GO:0016021//integral component of membrane	-	-
ENSSSCG00000000704	1655	1323	4667	3882	22.2	20.67	54.42	53.85	21.435	54.135	1.336593227	9.45E-78	4.01E-76	TAPBPL	TAP binding protein like [Source:NCBI gene;Acc:100520908]	-	-	-	-	GO:0005783//endoplasmic reticulum;GO:0016020//membrane;GO:0016021//integral component of membrane	GO:0023024//MHC class I protein complex binding	GO:0002502//peptide antigen assembly with MHC class I protein complex;GO:0002590//negative regulation of antigen processing and presentation of peptide antigen via MHC class I
ENSSSCG00000010312	2516	2081	7412	7680	43.71	41.85	110.11	136.22	42.78	123.165	1.525583954	1.08E-77	4.56E-76	PLAU	plasminogen activator, urokinase [Source:NCBI gene;Acc:396985]	Human Diseases;Human Diseases;Human Diseases;Organismal Systems;Environmental Information Processing;Human Diseases	Cancers;Cancers;Cancers;Immune system;Signal transduction;Cancers	ko05202//Transcriptional misregulation in cancers;ko05205//Proteoglycans in cancer;ko05206//MicroRNAs in cancer;ko04610//Complement and coagulation cascades;ko04064//NF-kappa B signaling pathway;ko05215//Prostate cancer	K01348;K01348;K01348;K01348;K01348;K01348	GO:0005576//extracellular region;GO:0005615//extracellular space;GO:0009986//cell surface	GO:0004252//serine-type endopeptidase activity;GO:0008233//peptidase activity;GO:0008236//serine-type peptidase activity;GO:0016787//hydrolase activity	GO:0001666//response to hypoxia;GO:0006508//proteolysis;GO:0010469//regulation of signaling receptor activity;GO:0014909//smooth muscle cell migration;GO:0014910//regulation of smooth muscle cell migration;GO:0030335//positive regulation of cell migration;GO:0031639//plasminogen activation;GO:0033628//regulation of cell adhesion mediated by integrin;GO:0042127//regulation of cell proliferation;GO…
ENSSSCG00000022312	2176	1973	5868	4902	27.14	28.54	62.63	62.38	27.84	62.505	1.16681239	6.07E-77	2.56E-75	RHPN2	rhophilin Rho GTPase binding protein 2 [Source:NCBI gene;Acc:100620673]	-	-	-	-	-	GO:0005515//protein binding	GO:0007165//signal transduction
ENSSSCG00000032648	2411	2148	488	372	20.71	21.38	3.58	3.25	21.045	3.415	-2.623520026	6.42E-77	2.70E-75	RBL2	RB transcriptional corepressor like 2 [Source:NCBI gene;Acc:100627715]	Environmental Information Processing;Human Diseases;Human Diseases;Cellular Processes;Environmental Information Processing;Cellular Processes	Signal transduction;Infectious diseases;Cancers;Cell growth and death;Signal transduction;Cell growth and death	ko04151//PI3K-Akt signaling pathway;ko05165//Human papillomavirus infection;ko05203//Viral carcinogenesis;ko04218//Cellular senescence;ko04068//FoxO signaling pathway;ko04110//Cell cycle	K16332;K16332;K16332;K16332;K16332;K16332	GO:0000785//chromatin;GO:0005634//nucleus;GO:0005654//nucleoplasm;GO:0005667//transcription factor complex;GO:0005730//nucleolus;GO:0005829//cytosol	GO:0001012//RNA polymerase II regulatory region DNA binding;GO:0001102//RNA polymerase II activating transcription factor binding;GO:1990841//promoter-specific chromatin binding	GO:0006357//regulation of transcription by RNA polymerase II;GO:0007346//regulation of mitotic cell cycle;GO:0010629//negative regulation of gene expression;GO:0030154//cell differentiation;GO:0043550//regulation of lipid kinase activity;GO:0051302//regulation of cell division;GO:0051726//regulation of cell cycle;GO:2000134//negative regulation of G1/S transition of mitotic cell cycle
ENSSSCG00000032710	122	124	1095	829	1.09	1.34	8.37	7.55	1.215	7.96	2.711812117	1.71E-76	7.17E-75	E2F2	E2F transcription factor 2 [Source:NCBI gene;Acc:110261113]	Human Diseases;Human Diseases;Human Diseases;Human Diseases;Human Diseases;Human Diseases;Human Diseases;Human Diseases;Human Diseases;Cellular Processes;Human Diseases;Human Diseases;Human Diseases;Cellular Processes;Human Diseases;Human Diseases;Human Diseases;Human Diseases;Human Diseases;Human Diseases;Human Diseases;Human Diseases;Human Diseases	Cancers;Infectious diseases;Infectious diseases;Infectious diseases;Infectious diseases;Infectious diseases;Cancers;Cancers;Endocrine and metabolic diseases;Cell growth and death;Infectious diseases;Cancers;Cancers;Cell growth and death;Cancers;Cancers;Drug resistance;Cancers;Cancers;Cancers;Cancers;Cancers;Cancers	ko05200//Pathways in cancer;ko05166//HTLV-I infection;ko05169//Epstein-Barr virus infection;ko05163//Human cytomegalovirus infection;ko05167//Kaposi sarcoma-associated herpesvirus infection;ko05161//Hepatitis B;ko05206//MicroRNAs in cancer;ko05225//Hepatocellular carcinoma;ko04934//Cushing syndrome;ko04218//Cellular senescence;ko05160//Hepatitis C;ko05226//Gastric cancer;ko05224//Breast cancer;ko…	K09389;K09389;K09389;K09389;K09389;K09389;K09389;K09389;K09389;K09389;K09389;K09389;K09389;K09389;K09389;K09389;K09389;K09389;K09389;K09389;K09389;K09389;K09389	GO:0005634//nucleus;GO:0005667//transcription factor complex;GO:0090575//RNA polymerase II transcription factor complex	GO:0000977//RNA polymerase II regulatory region sequence-specific DNA binding;GO:0000981//DNA-binding transcription factor activity, RNA polymerase II-specific;GO:0000987//proximal promoter sequence-specific DNA binding;GO:0001228//DNA-binding transcription activator activity, RNA polymerase II-specific;GO:0003677//DNA binding;GO:0003700//DNA-binding transcription factor activity;GO:0008134//tran…	GO:0000122//negative regulation of transcription by RNA polymerase II;GO:0006355//regulation of transcription, DNA-templated;GO:0045944//positive regulation of transcription by RNA polymerase II;GO:0051726//regulation of cell cycle;GO:0072332//intrinsic apoptotic signaling pathway by p53 class mediator;GO:1903671//negative regulation of sprouting angiogenesis;GO:1990086//lens fiber cell apoptotic…
ENSSSCG00000002716	561	593	2565	2083	5	6.35	19.98	19.22	5.675	19.6	1.788161357	2.16E-76	9.04E-75	MLKL	mixed lineage kinase domain like pseudokinase [Source:NCBI gene;Acc:100736836]	Human Diseases;Cellular Processes;Environmental Information Processing	Infectious diseases;Cell growth and death;Signal transduction	ko05132//Salmonella infection;ko04217//Necroptosis;ko04668//TNF signaling pathway	K08849;K08849;K08849	GO:0005737//cytoplasm;GO:0005886//plasma membrane	GO:0004672//protein kinase activity;GO:0005524//ATP binding;GO:0016301//kinase activity;GO:0019901//protein kinase binding;GO:0044877//protein-containing complex binding	GO:0006468//protein phosphorylation;GO:0007166//cell surface receptor signaling pathway;GO:0016310//phosphorylation;GO:0070207//protein homotrimerization;GO:0070266//necroptotic process
ENSSSCG00000024045	1525	1185	177	136	9.55	8.62	0.95	0.87	9.085	0.91	-3.319548064	2.18E-76	9.11E-75	-	cytosolic arginine sensor for mTORC1 subunit 2 [Source:NCBI gene;Acc:100620792]	Environmental Information Processing	Signal transduction	ko04150//mTOR signaling pathway	K23081	-	-	-
ENSSSCG00000008374	1073	997	3379	2979	15.19	15.87	40.01	41.43	15.53	40.72	1.390679732	2.35E-76	9.76E-75	B3GNT2	UDP-GlcNAc:betaGal beta-1,3-N-acetylglucosaminyltransferase 2 [Source:NCBI gene;Acc:100524195]	Metabolism;Metabolism;Metabolism	Global and overview maps;Glycan biosynthesis and metabolism;Glycan biosynthesis and metabolism	ko01100//Metabolic pathways;ko00601//Glycosphingolipid biosynthesis - lacto and neolacto series;ko00533//Glycosaminoglycan biosynthesis - keratan sulfate	K00741;K00741;K00741	GO:0000139//Golgi membrane;GO:0005783//endoplasmic reticulum;GO:0005794//Golgi apparatus;GO:0016020//membrane;GO:0016021//integral component of membrane	GO:0008375//acetylglucosaminyltransferase activity;GO:0008376//acetylgalactosaminyltransferase activity;GO:0008378//galactosyltransferase activity;GO:0008532//N-acetyllactosaminide beta-1,3-N-acetylglucosaminyltransferase activity;GO:0016740//transferase activity;GO:0016757//transferase activity, transferring glycosyl groups;GO:0016758//transferase activity, transferring hexosyl groups	GO:0006486//protein glycosylation;GO:0006493//protein O-linked glycosylation;GO:0007411//axon guidance;GO:0007608//sensory perception of smell;GO:0030311//poly-N-acetyllactosamine biosynthetic process;GO:1990830//cellular response to leukemia inhibitory factor
ENSSSCG00000039950	156	147	1172	890	2.57	2.81	16.5	14.94	2.69	15.72	2.54692314	4.76E-76	1.97E-74	RMI1	RecQ mediated genome instability 1 [Source:NCBI gene;Acc:100517963]	Genetic Information Processing	Replication and repair	ko03460//Fanconi anemia pathway	K10990	GO:0005654//nucleoplasm;GO:0016604//nuclear body;GO:0031422//RecQ helicase-Topo III complex	GO:0000166//nucleotide binding	GO:0000712//resolution of meiotic recombination intermediates;GO:0000724//double-strand break repair via homologous recombination;GO:0002021//response to dietary excess;GO:0002023//reduction of food intake in response to dietary excess;GO:0009749//response to glucose;GO:0035264//multicellular organism growth;GO:0042593//glucose homeostasis
ENSSSCG00000011877	6732	5133	17818	13884	55.39	48.05	124.25	115.53	51.72	119.89	1.212917149	5.32E-76	2.19E-74	CD86	CD86 molecule [Source:NCBI gene;Acc:397441]	Environmental Information Processing;Human Diseases;Human Diseases;Human Diseases;Human Diseases;Human Diseases;Organismal Systems;Human Diseases;Organismal Systems;Human Diseases;Human Diseases;Human Diseases	Signaling molecules and interaction;Immune diseases;Cancers;Cardiovascular diseases;Infectious diseases;Immune diseases;Immune system;Immune diseases;Immune system;Endocrine and metabolic diseases;Immune diseases;Immune diseases	ko04514//Cell adhesion molecules (CAMs);ko05323//Rheumatoid arthritis;ko05202//Transcriptional misregulation in cancers;ko05416//Viral myocarditis;ko05167//Kaposi sarcoma-associated herpesvirus infection;ko05322//Systemic lupus erythematosus;ko04620//Toll-like receptor signaling pathway;ko05320//Autoimmune thyroid disease;ko04672//Intestinal immune network for IgA production;ko04940//Type I diabe…	K05413;K05413;K05413;K05413;K05413;K05413;K05413;K05413;K05413;K05413;K05413;K05413	GO:0009897//external side of plasma membrane;GO:0009986//cell surface;GO:0016020//membrane;GO:0016021//integral component of membrane;GO:0070062//extracellular exosome	-	GO:0006955//immune response;GO:0007165//signal transduction;GO:0007166//cell surface receptor signaling pathway;GO:0031295//T cell costimulation;GO:0042102//positive regulation of T cell proliferation;GO:0042130//negative regulation of T cell proliferation;GO:0071222//cellular response to lipopolysaccharide
ENSSSCG00000022705	2111	1593	307	239	15.9	13.95	1.96	1.82	14.925	1.89	-2.981272792	5.56E-76	2.29E-74	SALL2	spalt like transcription factor 2 [Source:NCBI gene;Acc:100513098]	-	-	-	-	GO:0005634//nucleus	GO:0000977//RNA polymerase II regulatory region sequence-specific DNA binding;GO:0001228//DNA-binding transcription activator activity, RNA polymerase II-specific;GO:0003676//nucleic acid binding;GO:0003700//DNA-binding transcription factor activity;GO:0044877//protein-containing complex binding	GO:0000122//negative regulation of transcription by RNA polymerase II;GO:0001654//eye development;GO:0006355//regulation of transcription, DNA-templated;GO:0021915//neural tube development;GO:0045892//negative regulation of transcription, DNA-templated;GO:0045944//positive regulation of transcription by RNA polymerase II
ENSSSCG00000007032	2921	2481	8102	8209	45.13	44.45	107.09	129.38	44.79	118.235	1.400408595	7.92E-76	3.25E-74	PLAT	plasminogen activator, tissue type [Source:NCBI gene;Acc:397121]	Human Diseases;Organismal Systems;Environmental Information Processing;Human Diseases;Human Diseases	Cancers;Immune system;Signal transduction;Cardiovascular diseases;Cancers	ko05202//Transcriptional misregulation in cancers;ko04610//Complement and coagulation cascades;ko04371//Apelin signaling pathway;ko05418//Fluid shear stress and atherosclerosis;ko05215//Prostate cancer	K01343;K01343;K01343;K01343;K01343	GO:0005576//extracellular region;GO:0005615//extracellular space;GO:0005737//cytoplasm;GO:0009986//cell surface;GO:0030141//secretory granule;GO:0045177//apical part of cell;GO:0098685//Schaffer collateral - CA1 synapse;GO:0098978//glutamatergic synapse	GO:0004252//serine-type endopeptidase activity;GO:0005102//signaling receptor binding;GO:0008233//peptidase activity;GO:0008236//serine-type peptidase activity;GO:0016787//hydrolase activity;GO:0051219//phosphoprotein binding	GO:0001666//response to hypoxia;GO:0006508//proteolysis;GO:0014909//smooth muscle cell migration;GO:0031639//plasminogen activation;GO:0045861//negative regulation of proteolysis;GO:0048008//platelet-derived growth factor receptor signaling pathway;GO:0099183//trans-synaptic signaling by BDNF, modulating synaptic transmission
ENSSSCG00000011621	6845	5816	15452	13933	80.28	78	155.83	166.7	79.14	161.265	1.026954388	1.22E-75	5.00E-74	SEC61A1	SEC61 translocon subunit alpha 1 [Source:NCBI gene;Acc:100155306]	Cellular Processes;Genetic Information Processing;Human Diseases;Genetic Information Processing	Transport and catabolism;Folding, sorting and degradation;Infectious diseases;Folding, sorting and degradation	ko04145//Phagosome;ko04141//Protein processing in endoplasmic reticulum;ko05110//Vibrio cholerae infection;ko03060//Protein export	K10956;K10956;K10956;K10956	GO:0005783//endoplasmic reticulum;GO:0005784//Sec61 translocon complex;GO:0005789//endoplasmic reticulum membrane;GO:0016020//membrane;GO:0016021//integral component of membrane	GO:0005048//signal sequence binding;GO:0005262//calcium channel activity;GO:0008320//protein transmembrane transporter activity;GO:0043022//ribosome binding	GO:0006613//cotranslational protein targeting to membrane;GO:0006614//SRP-dependent cotranslational protein targeting to membrane;GO:0006616//SRP-dependent cotranslational protein targeting to membrane, translocation;GO:0006620//posttranslational protein targeting to endoplasmic reticulum membrane;GO:0007029//endoplasmic reticulum organization;GO:0015031//protein transport;GO:0031204//posttransla…
ENSSSCG00000006830	2191	2269	7130	6297	78.81	94.64	219.42	231.06	86.725	225.24	1.376943215	1.23E-75	5.01E-74	PSMA5	proteasome 20S subunit alpha 5 [Source:NCBI gene;Acc:497063]	Genetic Information Processing	Folding, sorting and degradation	ko03050//Proteasome	K02729	GO:0000502//proteasome complex;GO:0005634//nucleus;GO:0005737//cytoplasm;GO:0005829//cytosol;GO:0005839//proteasome core complex;GO:0019773//proteasome core complex, alpha-subunit complex	GO:0004175//endopeptidase activity;GO:0004298//threonine-type endopeptidase activity;GO:0008233//peptidase activity;GO:0016787//hydrolase activity	GO:0006508//proteolysis;GO:0006511//ubiquitin-dependent protein catabolic process;GO:0010498//proteasomal protein catabolic process;GO:0010499//proteasomal ubiquitin-independent protein catabolic process;GO:0043161//proteasome-mediated ubiquitin-dependent protein catabolic process;GO:0051603//proteolysis involved in cellular protein catabolic process
ENSSSCG00000003951	1455	1148	162	141	39.24	35.91	3.74	3.88	37.575	3.81	-3.301910201	1.78E-75	7.25E-74	C1orf210	chromosome 6 C1orf210 homolog [Source:NCBI gene;Acc:100519374]	-	-	-	-	GO:0016020//membrane;GO:0016021//integral component of membrane	-	-
ENSSSCG00000007465	2394	1869	6233	5529	56.25	50.91	125.3	132.56	53.58	128.93	1.266821509	1.89E-75	7.66E-74	B4GALT5	beta-1,4-galactosyltransferase 5 [Source:NCBI gene;Acc:100522653]	Metabolism;Metabolism	Global and overview maps;Glycan biosynthesis and metabolism	ko01100//Metabolic pathways;ko00512//Mucin type O-glycan biosynthesis	K09905;K09905	GO:0005794//Golgi apparatus;GO:0016020//membrane;GO:0016021//integral component of membrane;GO:0032580//Golgi cisterna membrane	GO:0003945//N-acetyllactosamine synthase activity;GO:0005515//protein binding;GO:0008489//UDP-galactose:glucosylceramide beta-1,4-galactosyltransferase activity;GO:0016740//transferase activity;GO:0016757//transferase activity, transferring glycosyl groups;GO:0046872//metal ion binding	GO:0005975//carbohydrate metabolic process;GO:0006486//protein glycosylation;GO:0006629//lipid metabolic process;GO:0006665//sphingolipid metabolic process;GO:0010706//ganglioside biosynthetic process via lactosylceramide;GO:0021955//central nervous system neuron axonogenesis;GO:0022010//central nervous system myelination;GO:0030311//poly-N-acetyllactosamine biosynthetic process;GO:0031647//regul…
ENSSSCG00000013181	5361	3729	15520	12648	121.45	99.31	302.72	293.39	110.38	298.055	1.433099785	2.54E-75	1.03E-73	SERPING1	serpin family G member 1 [Source:NCBI gene;Acc:100144304]	Organismal Systems;Human Diseases	Immune system;Infectious diseases	ko04610//Complement and coagulation cascades;ko05133//Pertussis	K04001;K04001	GO:0005615//extracellular space	GO:0004867//serine-type endopeptidase inhibitor activity	GO:0001869//negative regulation of complement activation, lectin pathway;GO:0010951//negative regulation of endopeptidase activity;GO:0030193//regulation of blood coagulation;GO:0045916//negative regulation of complement activation
ENSSSCG00000011950	1579	1491	5455	4034	20.62	22.4	60.38	53.59	21.51	56.985	1.405574688	3.95E-75	1.59E-73	NXPE3	neurexophilin and PC-esterase domain family member 3 [Source:NCBI gene;Acc:100520806]	-	-	-	-	-	-	-
ENSSSCG00000006625	4272	3510	10524	8417	33.86	32.43	69.62	67.24	33.145	68.43	1.045837695	4.71E-75	1.90E-73	RFX5	regulatory factor X5 [Source:NCBI gene;Acc:100517711]	Human Diseases;Organismal Systems;Human Diseases	Infectious diseases;Immune system;Immune diseases	ko05152//Tuberculosis;ko04612//Antigen processing and presentation;ko05340//Primary immunodeficiency	K08061;K08061;K08061	GO:0005634//nucleus	GO:0000978//RNA polymerase II proximal promoter sequence-specific DNA binding;GO:0001228//DNA-binding transcription activator activity, RNA polymerase II-specific;GO:0003677//DNA binding;GO:0003700//DNA-binding transcription factor activity;GO:0043565//sequence-specific DNA binding	GO:0000122//negative regulation of transcription by RNA polymerase II;GO:0006355//regulation of transcription, DNA-templated;GO:0006357//regulation of transcription by RNA polymerase II;GO:0045944//positive regulation of transcription by RNA polymerase II
ENSSSCG00000025856	161	135	1130	867	1.64	1.6	9.87	9.03	1.62	9.45	2.544320516	5.69E-75	2.28E-73	TMEM106A	transmembrane protein 106A [Source:NCBI gene;Acc:100624959]	-	-	-	-	GO:0016020//membrane;GO:0016021//integral component of membrane	-	-
ENSSSCG00000009942	1464	1155	99	126	18.16	16.54	1.08	1.64	17.35	1.36	-3.673257106	8.17E-75	3.27E-73	DAO	D-amino acid oxidase [Source:NCBI gene;Acc:397134]	Metabolism;Cellular Processes;Metabolism;Metabolism;Metabolism;Metabolism	Global and overview maps;Transport and catabolism;Amino acid metabolism;Amino acid metabolism;Biosynthesis of other secondary metabolites;Metabolism of other amino acids	ko01100//Metabolic pathways;ko04146//Peroxisome;ko00330//Arginine and proline metabolism;ko00260//Glycine, serine and threonine metabolism;ko00311//Penicillin and cephalosporin biosynthesis;ko00472//D-Arginine and D-ornithine metabolism	K00273;K00273;K00273;K00273;K00273;K00273	GO:0005741//mitochondrial outer membrane;GO:0005777//peroxisome;GO:0005778//peroxisomal membrane;GO:0005829//cytosol	GO:0003884//D-amino-acid oxidase activity;GO:0016491//oxidoreductase activity;GO:0042802//identical protein binding;GO:0048037//cofactor binding;GO:0071949//FAD binding	GO:0006562//proline catabolic process;GO:0036088//D-serine catabolic process;GO:0042416//dopamine biosynthetic process;GO:0046416//D-amino acid metabolic process;GO:0055114//oxidation-reduction process;GO:0055130//D-alanine catabolic process;GO:0070178//D-serine metabolic process
ENSSSCG00000005724	4794	4542	13836	10491	22.91	25.2	56.63	51.17	24.055	53.9	1.163948474	1.75E-74	7.00E-73	SETX	senataxin [Source:NCBI gene;Acc:100511239]	-	-	-	-	GO:0000228//nuclear chromosome;GO:0005634//nucleus;GO:0005654//nucleoplasm;GO:0005737//cytoplasm;GO:0016604//nuclear body;GO:0030424//axon;GO:0030426//growth cone;GO:0045171//intercellular bridge	GO:0001147//transcription termination site sequence-specific DNA binding;GO:0003723//RNA binding;GO:0004386//helicase activity;GO:0042802//identical protein binding	GO:0000165//MAPK cascade;GO:0006302//double-strand break repair;GO:0006353//DNA-templated transcription, termination;GO:0006369//termination of RNA polymerase II transcription;GO:0006376//mRNA splice site selection;GO:0006974//cellular response to DNA damage stimulus;GO:0007623//circadian rhythm;GO:0008543//fibroblast growth factor receptor signaling pathway;GO:0010976//positive regulation of neu…
ENSSSCG00000009886	1390	1181	4061	3252	20.79	20.38	51.76	49.39	20.585	50.575	1.296830966	2.44E-74	9.72E-73	TRAFD1	TRAF-type zinc finger domain containing 1 [Source:NCBI gene;Acc:100154198]	-	-	-	-	-	-	GO:0045824//negative regulation of innate immune response
ENSSSCG00000023400	678	601	2326	2023	8.31	8.54	24.39	25.29	8.425	24.84	1.559916582	8.89E-74	3.53E-72	ZNF598	zinc finger protein 598 [Source:NCBI gene;Acc:100523896]	-	-	-	-	-	GO:0003676//nucleic acid binding	-
ENSSSCG00000021576	405	339	1668	1424	7.11	6.98	25	25.46	7.045	25.23	1.840468595	1.03E-73	4.09E-72	-	CD83 molecule [Source:NCBI gene;Acc:100153365]	-	-	-	-	GO:0016020//membrane;GO:0016021//integral component of membrane	-	-
ENSSSCG00000009592	1636	1545	4691	4063	31.01	33.96	76.07	78.56	32.485	77.315	1.250974636	1.03E-73	4.09E-72	NFIL3	nuclear factor, interleukin 3 regulated [Source:NCBI gene;Acc:100153822]	-	-	-	-	GO:0005634//nucleus	GO:0000977//RNA polymerase II regulatory region sequence-specific DNA binding;GO:0000978//RNA polymerase II proximal promoter sequence-specific DNA binding;GO:0001227//DNA-binding transcription repressor activity, RNA polymerase II-specific;GO:0003677//DNA binding;GO:0003700//DNA-binding transcription factor activity	GO:0000122//negative regulation of transcription by RNA polymerase II;GO:0006351//transcription, DNA-templated;GO:0006355//regulation of transcription, DNA-templated;GO:0006366//transcription by RNA polymerase II;GO:0006955//immune response;GO:0007623//circadian rhythm;GO:0010628//positive regulation of gene expression;GO:0045892//negative regulation of transcription, DNA-templated;GO:0045893//po…
ENSSSCG00000025326	351	333	1714	1335	12.11	13.33	50.6	46.99	12.72	48.795	1.939634652	2.07E-73	8.15E-72	TMEM243	transmembrane protein 243 [Source:NCBI gene;Acc:100521508]	-	-	-	-	GO:0016020//membrane;GO:0016021//integral component of membrane	-	-
ENSSSCG00000012050	8505	6451	21520	21112	118.18	102.2	250.01	293.22	110.19	271.615	1.301569853	2.55E-73	1.00E-71	RCAN1	regulator of calcineurin 1 [Source:NCBI gene;Acc:100511902]	Human Diseases;Organismal Systems;Organismal Systems	Infectious diseases;Endocrine system;Endocrine system	ko05167//Kaposi sarcoma-associated herpesvirus infection;ko04921//Oxytocin signaling pathway;ko04919//Thyroid hormone signaling pathway	K17901;K17901;K17901	GO:0005634//nucleus;GO:0005737//cytoplasm	GO:0003676//nucleic acid binding;GO:0008597//calcium-dependent protein serine/threonine phosphatase regulator activity	GO:0002931//response to ischemia;GO:0006979//response to oxidative stress;GO:0007614//short-term memory;GO:0019722//calcium-mediated signaling;GO:0031987//locomotion involved in locomotory behavior;GO:0033173//calcineurin-NFAT signaling cascade;GO:0043666//regulation of phosphoprotein phosphatase activity;GO:0048741//skeletal muscle fiber development;GO:0070884//regulation of calcineurin-NFAT sig…
ENSSSCG00000016211	4254	3582	1091	931	36.15	35.01	7.76	7.61	35.58	7.685	-2.210949346	4.49E-73	1.76E-71	ATG9A	autophagy related 9A [Source:NCBI gene;Acc:100155182]	Cellular Processes;Cellular Processes;Cellular Processes	Transport and catabolism;Transport and catabolism;Transport and catabolism	ko04140//Autophagy - animal;ko04137//Mitophagy - animal;ko04136//Autophagy - other eukaryotes	K17907;K17907;K17907	GO:0000407//phagophore assembly site;GO:0005776//autophagosome;GO:0005794//Golgi apparatus;GO:0016020//membrane;GO:0016021//integral component of membrane;GO:0030659//cytoplasmic vesicle membrane;GO:0031410//cytoplasmic vesicle	-	GO:0000045//autophagosome assembly;GO:0000422//autophagy of mitochondrion;GO:0006914//autophagy;GO:0015031//protein transport;GO:0034497//protein localization to phagophore assembly site;GO:0044805//late nucleophagy
ENSSSCG00000037598	3192	2517	7912	6591	49.98	45.7	105.98	105.27	47.84	105.625	1.142662047	5.62E-73	2.20E-71	SNX10	sorting nexin 10 [Source:NCBI gene;Acc:100520876]	-	-	-	-	GO:0005634//nucleus;GO:0005783//endoplasmic reticulum;GO:0005813//centrosome;GO:0030141//secretory granule;GO:0031313//extrinsic component of endosome membrane;GO:0090651//apical cytoplasm	GO:0005545//1-phosphatidylinositol binding;GO:0035091//phosphatidylinositol binding;GO:0051117//ATPase binding	GO:0001696//gastric acid secretion;GO:0006897//endocytosis;GO:0007032//endosome organization;GO:0030282//bone mineralization;GO:0030316//osteoclast differentiation;GO:0044691//tooth eruption;GO:0045453//bone resorption;GO:0055074//calcium ion homeostasis;GO:0060271//cilium assembly;GO:0061512//protein localization to cilium;GO:0071539//protein localization to centrosome;GO:0097178//ruffle assembl…
ENSSSCG00000008970	1313	1313	175	138	14.43	16.89	1.58	1.52	15.66	1.55	-3.336744092	5.75E-73	2.24E-71	CDKL2	cyclin dependent kinase like 2 [Source:NCBI gene;Acc:100737771]	-	-	-	-	GO:0005634//nucleus;GO:0005654//nucleoplasm;GO:0005813//centrosome	GO:0000166//nucleotide binding;GO:0004672//protein kinase activity;GO:0004674//protein serine/threonine kinase activity;GO:0004693//cyclin-dependent protein serine/threonine kinase activity;GO:0005524//ATP binding	GO:0006468//protein phosphorylation;GO:0051726//regulation of cell cycle
ENSSSCG00000007355	5848	4834	14710	11287	62.82	60.21	135.18	123.68	61.515	129.43	1.073161902	8.56E-73	3.32E-71	TOP1	DNA topoisomerase I [Source:NCBI gene;Acc:100518587]	-	-	-	-	GO:0000228//nuclear chromosome;GO:0000932//P-body;GO:0001650//fibrillar center;GO:0005634//nucleus;GO:0005654//nucleoplasm;GO:0005694//chromosome;GO:0005730//nucleolus;GO:0005737//cytoplasm;GO:0031298//replication fork protection complex;GO:0032993//protein-DNA complex;GO:0043204//perikaryon	GO:0000978//RNA polymerase II proximal promoter sequence-specific DNA binding;GO:0003677//DNA binding;GO:0003682//chromatin binding;GO:0003690//double-stranded DNA binding;GO:0003697//single-stranded DNA binding;GO:0003916//DNA topoisomerase activity;GO:0003917//DNA topoisomerase type I activity;GO:0004674//protein serine/threonine kinase activity;GO:0005524//ATP binding;GO:0016853//isomerase act…	GO:0006260//DNA replication;GO:0006265//DNA topological change;GO:0006338//chromatin remodeling;GO:0007059//chromosome segregation;GO:0007623//circadian rhythm;GO:0018105//peptidyl-serine phosphorylation;GO:0032922//circadian regulation of gene expression;GO:0040016//embryonic cleavage;GO:0042493//response to drug
ENSSSCG00000005267	54686	55138	148928	120846	1265.05	1478.31	2890.35	2815.81	1371.68	2853.08	1.056576247	2.62E-72	1.01E-70	ANXA1	annexin A1 [Source:NCBI gene;Acc:396942]	-	-	-	-	GO:0001533//cornified envelope;GO:0005615//extracellular space;GO:0005634//nucleus;GO:0005654//nucleoplasm;GO:0005737//cytoplasm;GO:0005768//endosome;GO:0005829//cytosol;GO:0005884//actin filament;GO:0005886//plasma membrane;GO:0009986//cell surface;GO:0016324//apical plasma membrane;GO:0016328//lateral plasma membrane;GO:0019898//extrinsic component of membrane;GO:0031232//extrinsic component of…	GO:0004859//phospholipase inhibitor activity;GO:0005509//calcium ion binding;GO:0005544//calcium-dependent phospholipid binding;GO:0019834//phospholipase A2 inhibitor activity;GO:0048306//calcium-dependent protein binding	GO:0001780//neutrophil homeostasis;GO:0002548//monocyte chemotaxis;GO:0002685//regulation of leukocyte migration;GO:0006909//phagocytosis;GO:0006954//inflammatory response;GO:0007165//signal transduction;GO:0007166//cell surface receptor signaling pathway;GO:0007187//G protein-coupled receptor signaling pathway, coupled to cyclic nucleotide second messenger;GO:0008360//regulation of cell shape;GO…
ENSSSCG00000006179	8671	7428	2596	2307	82.26	81.84	20.92	22.11	82.05	21.515	-1.931160493	3.60E-72	1.39E-70	STAU2	staufen double-stranded RNA binding protein 2 [Source:NCBI gene;Acc:100516319]	-	-	-	-	-	GO:0003723//RNA binding;GO:0003725//double-stranded RNA binding	-
ENSSSCG00000011775	2637	2346	500	313	14.47	14.93	2.35	1.75	14.7	2.05	-2.84212034	1.10E-71	4.23E-70	KLHL24	kelch like family member 24 [Source:NCBI gene;Acc:100513048]	-	-	-	-	GO:0005737//cytoplasm;GO:0005912//adherens junction;GO:0030057//desmosome;GO:0031463//Cul3-RING ubiquitin ligase complex	GO:0005515//protein binding	GO:0016567//protein ubiquitination;GO:0045109//intermediate filament organization;GO:0051865//protein autoubiquitination;GO:2000312//regulation of kainate selective glutamate receptor activity
ENSSSCG00000040912	2781	2394	7002	5621	48.74	51.51	102.82	99.92	50.125	101.37	1.01602852	1.21E-71	4.63E-70	SNX6	sorting nexin 6 [Source:NCBI gene;Acc:100154775]	Cellular Processes	Transport and catabolism	ko04144//Endocytosis	K17920	GO:0005764//lysosome;GO:0005768//endosome;GO:0005829//cytosol	GO:0034452//dynactin binding;GO:0034713//type I transforming growth factor beta receptor binding;GO:0035091//phosphatidylinositol binding	GO:0006886//intracellular protein transport;GO:0015031//protein transport;GO:0042147//retrograde transport, endosome to Golgi
ENSSSCG00000035774	251	178	1274	1271	6.33	5.2	27.47	32.68	5.765	30.075	2.383172224	2.37E-71	9.02E-70	ERRFI1	ERBB receptor feedback inhibitor 1 [Source:NCBI gene;Acc:100738544]	-	-	-	-	GO:0005737//cytoplasm;GO:0005829//cytosol;GO:0031234//extrinsic component of cytoplasmic side of plasma membrane	GO:0019901//protein kinase binding	GO:0007175//negative regulation of epidermal growth factor-activated receptor activity;GO:0031953//negative regulation of protein autophosphorylation;GO:0042059//negative regulation of epidermal growth factor receptor signaling pathway;GO:0043589//skin morphogenesis;GO:0045616//regulation of keratinocyte differentiation;GO:0048286//lung alveolus development;GO:0060426//lung vasculature developmen…
ENSSSCG00000038724	45	42	753	553	0.34	0.37	4.92	4.31	0.355	4.615	3.700439718	2.37E-71	9.02E-70	C3orf70	chromosome 13 C3orf70 homolog [Source:NCBI gene;Acc:106504156]	-	-	-	-	-	-	-
ENSSSCG00000020927	7406	6223	2173	1641	56.45	55.16	14.2	12.77	55.805	13.485	-2.049038868	2.62E-71	9.97E-70	SLC2A2	solute carrier family 2 member 2 [Source:NCBI gene;Acc:397429]	Human Diseases;Organismal Systems;Organismal Systems;Organismal Systems;Human Diseases;Organismal Systems;Human Diseases;Human Diseases	Endocrine and metabolic diseases;Endocrine system;Endocrine system;Endocrine system;Cancers;Digestive system;Endocrine and metabolic diseases;Endocrine and metabolic diseases	ko04931//Insulin resistance;ko04922//Glucagon signaling pathway;ko04911//Insulin secretion;ko04917//Prolactin signaling pathway;ko05230//Central carbon metabolism in cancer;ko04973//Carbohydrate digestion and absorption;ko04930//Type II diabetes mellitus;ko04950//Maturity onset diabetes of the young	K07593;K07593;K07593;K07593;K07593;K07593;K07593;K07593	GO:0016020//membrane;GO:0016021//integral component of membrane	GO:0005355//glucose transmembrane transporter activity;GO:0022857//transmembrane transporter activity	GO:0055085//transmembrane transport;GO:1904659//glucose transmembrane transport
ENSSSCG00000006693	9592	10088	2758	2246	178.8	219.47	43.59	42.52	199.135	43.055	-2.209494118	4.74E-71	1.80E-69	PDZK1	PDZ domain containing 1 [Source:NCBI gene;Acc:100152549]	-	-	-	-	GO:0005886//plasma membrane;GO:0005903//brush border	GO:0005515//protein binding;GO:0030165//PDZ domain binding	GO:0015879//carnitine transport;GO:0032414//positive regulation of ion transmembrane transporter activity;GO:1904064//positive regulation of cation transmembrane transport;GO:1905477//positive regulation of protein localization to membrane
ENSSSCG00000013297	6212	5213	15364	15437	96.1	91.96	208.57	248.02	94.03	228.295	1.27970624	9.63E-71	3.64E-69	CD44	CD44 molecule (Indian blood group) [Source:NCBI gene;Acc:100525150]	Human Diseases;Human Diseases;Human Diseases;Human Diseases;Organismal Systems;Environmental Information Processing	Infectious diseases;Infectious diseases;Cancers;Cancers;Immune system;Signaling molecules and interaction	ko05169//Epstein-Barr virus infection;ko05131//Shigellosis;ko05205//Proteoglycans in cancer;ko05206//MicroRNAs in cancer;ko04640//Hematopoietic cell lineage;ko04512//ECM-receptor interaction	K06256;K06256;K06256;K06256;K06256;K06256	GO:0005794//Golgi apparatus;GO:0005829//cytosol;GO:0005886//plasma membrane;GO:0009986//cell surface;GO:0016020//membrane;GO:0016021//integral component of membrane;GO:0016323//basolateral plasma membrane;GO:0016324//apical plasma membrane;GO:0031258//lamellipodium membrane;GO:0035692//macrophage migration inhibitory factor receptor complex;GO:0042995//cell projection	GO:0004888//transmembrane signaling receptor activity;GO:0004896//cytokine receptor activity;GO:0005540//hyaluronic acid binding	GO:0006954//inflammatory response;GO:0007155//cell adhesion;GO:0016477//cell migration;GO:0019221//cytokine-mediated signaling pathway;GO:0030214//hyaluronan catabolic process;GO:0033138//positive regulation of peptidyl-serine phosphorylation;GO:0034116//positive regulation of heterotypic cell-cell adhesion;GO:0042110//T cell activation;GO:0043066//negative regulation of apoptotic process;GO:0043…
ENSSSCG00000008812	586	562	2335	1822	4.06	4.51	13.84	12.87	4.285	13.355	1.640012867	1.32E-70	4.98E-69	ATP10D	ATPase phospholipid transporting 10D (putative) [Source:NCBI gene;Acc:100520087]	-	-	-	-	GO:0005654//nucleoplasm;GO:0005783//endoplasmic reticulum;GO:0005886//plasma membrane;GO:0016020//membrane;GO:0016021//integral component of membrane	GO:0000166//nucleotide binding;GO:0000287//magnesium ion binding;GO:0005524//ATP binding	GO:0015914//phospholipid transport;GO:0045332//phospholipid translocation
ENSSSCG00000025488	663	519	2348	1862	7.22	6.56	21.89	20.7	6.89	21.295	1.627938842	2.29E-70	8.61E-69	MCM3	minichromosome maintenance complex component 3 [Source:NCBI gene;Acc:100154824]	Cellular Processes;Genetic Information Processing	Cell growth and death;Replication and repair	ko04110//Cell cycle;ko03030//DNA replication	K02541;K02541	GO:0005634//nucleus;GO:0005654//nucleoplasm;GO:0005737//cytoplasm;GO:0005813//centrosome;GO:0042555//MCM complex;GO:0048471//perinuclear region of cytoplasm	GO:0000166//nucleotide binding;GO:0003677//DNA binding;GO:0003678//DNA helicase activity;GO:0003688//DNA replication origin binding;GO:0003697//single-stranded DNA binding;GO:0004386//helicase activity;GO:0005524//ATP binding;GO:0016787//hydrolase activity	GO:0000727//double-strand break repair via break-induced replication;GO:0006260//DNA replication;GO:0006267//pre-replicative complex assembly involved in nuclear cell cycle DNA replication;GO:0006270//DNA replication initiation;GO:0006271//DNA strand elongation involved in DNA replication;GO:0032508//DNA duplex unwinding;GO:1902975//mitotic DNA replication initiation
ENSSSCG00000041731	2650	2134	6909	6820	29.82	26.77	68.88	82.05	28.295	75.465	1.415260553	2.43E-70	9.11E-69	-	-	-	-	-	-	-	-	-
ENSSSCG00000024771	522	394	1923	1646	7.94	6.95	24.96	25.48	7.445	25.22	1.760224522	3.29E-70	1.23E-68	TICAM1	toll like receptor adaptor molecule 1 [Source:NCBI gene;Acc:100623776]	Human Diseases;Human Diseases;Human Diseases;Human Diseases;Human Diseases;Human Diseases;Human Diseases;Cellular Processes;Human Diseases;Human Diseases;Organismal Systems;Environmental Information Processing;Human Diseases;Organismal Systems	Infectious diseases;Infectious diseases;Infectious diseases;Infectious disease: bacterial;Infectious diseases;Infectious diseases;Infectious diseases;Cell growth and death;Infectious diseases;Infectious diseases;Immune system;Signal transduction;Cancer: overview;Immune system	ko05168//Herpes simplex infection;ko05165//Human papillomavirus infection;ko05167//Kaposi sarcoma-associated herpesvirus infection;ko05135//Yersinia infection;ko05161//Hepatitis B;ko05164//Influenza A;ko05133//Pertussis;ko04217//Necroptosis;ko05142//Chagas disease (American trypanosomiasis);ko05160//Hepatitis C;ko04621//NOD-like receptor signaling pathway;ko04064//NF-kappa B signaling pathway;ko0…	K05842;K05842;K05842;K05842;K05842;K05842;K05842;K05842;K05842;K05842;K05842;K05842;K05842;K05842	GO:0005739//mitochondrion;GO:0005829//cytosol;GO:0097342//ripoptosome	GO:0019901//protein kinase binding	GO:0002281//macrophage activation involved in immune response;GO:0002735//positive regulation of myeloid dendritic cell cytokine production;GO:0002756//MyD88-independent toll-like receptor signaling pathway;GO:0010508//positive regulation of autophagy;GO:0010628//positive regulation of gene expression;GO:0030890//positive regulation of B cell proliferation;GO:0031398//positive regulation of prote…
ENSSSCG00000016207	5160	4213	1404	1142	73.56	69.64	17.12	16.61	71.6	16.865	-2.085927269	4.98E-70	1.86E-68	RETREG2	reticulophagy regulator family member 2 [Source:NCBI gene;Acc:100156393]	-	-	-	-	GO:0016020//membrane;GO:0016021//integral component of membrane	-	-
ENSSSCG00000040181	1247	1039	3448	3140	13.07	12.65	30.93	33.64	12.86	32.285	1.327973384	1.46E-69	5.42E-68	ELL	elongation factor for RNA polymerase II [Source:NCBI gene;Acc:102162997]	-	-	-	-	GO:0008023//transcription elongation factor complex	-	GO:0006366//transcription by RNA polymerase II;GO:0006368//transcription elongation from RNA polymerase II promoter;GO:0042795//snRNA transcription by RNA polymerase II
ENSSSCG00000001950	3354	3050	8048	6794	133	140.42	288.99	290.88	136.71	289.935	1.084610725	1.58E-69	5.86E-68	PSMA6	protein only RNase P catalytic subunit [Source:NCBI gene;Acc:100519610]	Genetic Information Processing	Folding, sorting and degradation	ko03050//Proteasome	K02730	GO:0000502//proteasome complex;GO:0005634//nucleus;GO:0005737//cytoplasm;GO:0005739//mitochondrion;GO:0005839//proteasome core complex;GO:0019773//proteasome core complex, alpha-subunit complex;GO:0042645//mitochondrial nucleoid	GO:0004175//endopeptidase activity;GO:0004298//threonine-type endopeptidase activity;GO:0004526//ribonuclease P activity;GO:0005515//protein binding;GO:0008233//peptidase activity;GO:0016787//hydrolase activity	GO:0001682//tRNA 5'-leader removal;GO:0006508//proteolysis;GO:0006511//ubiquitin-dependent protein catabolic process;GO:0008033//tRNA processing;GO:0010498//proteasomal protein catabolic process;GO:0010499//proteasomal ubiquitin-independent protein catabolic process;GO:0043161//proteasome-mediated ubiquitin-dependent protein catabolic process;GO:0051603//proteolysis involved in cellular protein c…
ENSSSCG00000030165	146	161	1049	984	2.79	3.55	17.12	19.14	3.17	18.13	2.51582418	2.64E-69	9.78E-68	MAFF	MAF bZIP transcription factor F [Source:NCBI gene;Acc:100156484]	-	-	-	-	GO:0005634//nucleus;GO:0005654//nucleoplasm;GO:0005739//mitochondrion	GO:0000978//RNA polymerase II proximal promoter sequence-specific DNA binding;GO:0001228//DNA-binding transcription activator activity, RNA polymerase II-specific;GO:0003677//DNA binding;GO:0003700//DNA-binding transcription factor activity;GO:0043565//sequence-specific DNA binding	GO:0001701//in utero embryonic development;GO:0006355//regulation of transcription, DNA-templated;GO:0035914//skeletal muscle cell differentiation;GO:0045604//regulation of epidermal cell differentiation;GO:0045944//positive regulation of transcription by RNA polymerase II
ENSSSCG00000038854	3672	2961	8521	7188	68.68	61.51	138.23	137.9	65.095	138.065	1.084728999	2.97E-69	1.10E-67	PSMF1	proteasome inhibitor subunit 1 [Source:NCBI gene;Acc:100152620]	Genetic Information Processing	Folding, sorting and degradation	ko03050//Proteasome	K06700	GO:0005783//endoplasmic reticulum;GO:0005829//cytosol;GO:0048471//perinuclear region of cytoplasm	GO:0042803//protein homodimerization activity;GO:0046982//protein heterodimerization activity;GO:0070628//proteasome binding	GO:0006511//ubiquitin-dependent protein catabolic process;GO:1901799//negative regulation of proteasomal protein catabolic process
ENSSSCG00000036363	1679	1383	260	232	20.98	20.05	2.78	2.96	20.515	2.87	-2.837556512	1.04E-68	3.83E-67	-	phosphodiesterase 4C [Source:NCBI gene;Acc:100037970]	Metabolism;Environmental Information Processing;Metabolism;Organismal Systems;Human Diseases	Global and overview maps;Signal transduction;Nucleotide metabolism;Endocrine system;Substance dependence	ko01100//Metabolic pathways;ko04024//cAMP signaling pathway;ko00230//Purine metabolism;ko04928//Parathyroid hormone synthesis, secretion and action;ko05032//Morphine addiction	K13293;K13293;K13293;K13293;K13293	GO:0005929//cilium	GO:0004114//3',5'-cyclic-nucleotide phosphodiesterase activity;GO:0004115//3',5'-cyclic-AMP phosphodiesterase activity;GO:0008081//phosphoric diester hydrolase activity;GO:0016787//hydrolase activity;GO:0046872//metal ion binding	GO:0007165//signal transduction
ENSSSCG00000016882	2605	2205	6288	5201	26.5	26.32	58.62	59.17	26.41	58.895	1.157060857	1.21E-68	4.45E-67	PARP8	poly(ADP-ribose) polymerase family member 8 [Source:NCBI gene;Acc:100511108]	-	-	-	-	GO:0005635//nuclear envelope;GO:0005783//endoplasmic reticulum;GO:0071782//endoplasmic reticulum tubular network	GO:0003950//NAD+ ADP-ribosyltransferase activity;GO:0016740//transferase activity;GO:0016757//transferase activity, transferring glycosyl groups;GO:0019900//kinase binding;GO:0043539//protein serine/threonine kinase activator activity;GO:1990404//protein ADP-ribosylase activity	GO:0006471//protein ADP-ribosylation;GO:0030968//endoplasmic reticulum unfolded protein response;GO:0070213//protein auto-ADP-ribosylation;GO:0071902//positive regulation of protein serine/threonine kinase activity
ENSSSCG00000032365	132	101	1013	741	1.17	1.04	7.68	6.7	1.105	7.19	2.701945401	1.36E-68	4.97E-67	GPR87	G protein-coupled receptor 87 [Source:NCBI gene;Acc:100524399]	-	-	-	-	GO:0016020//membrane;GO:0016021//integral component of membrane	GO:0004930//G protein-coupled receptor activity;GO:0045028//G protein-coupled purinergic nucleotide receptor activity	GO:0007165//signal transduction;GO:0007186//G protein-coupled receptor signaling pathway;GO:0035589//G protein-coupled purinergic nucleotide receptor signaling pathway
ENSSSCG00000011972	5147	4174	13023	9875	43.72	41.24	94.76	85.71	42.48	90.235	1.086903363	2.76E-68	1.01E-66	FILIP1L	filamin A interacting protein 1 like [Source:NCBI gene;Acc:100157058]	-	-	-	-	-	-	-
ENSSSCG00000015958	1249	1194	4058	3123	12.53	13.74	31.99	30.31	13.135	31.15	1.245815963	4.51E-68	1.64E-66	PDK1	pyruvate dehydrogenase kinase 1 [Source:NCBI gene;Acc:100286871]	Organismal Systems;Environmental Information Processing;Human Diseases	Development;Signal transduction;Cancers	ko04360//Axon guidance;ko04066//HIF-1 signaling pathway;ko05230//Central carbon metabolism in cancer	K12077;K12077;K12077	GO:0005654//nucleoplasm;GO:0005730//nucleolus;GO:0005739//mitochondrion;GO:0005759//mitochondrial matrix;GO:0005967//mitochondrial pyruvate dehydrogenase complex	GO:0000166//nucleotide binding;GO:0004672//protein kinase activity;GO:0004674//protein serine/threonine kinase activity;GO:0004740//pyruvate dehydrogenase (acetyl-transferring) kinase activity;GO:0005524//ATP binding;GO:0016301//kinase activity;GO:0016740//transferase activity	GO:0006468//protein phosphorylation;GO:0008283//cell proliferation;GO:0008631//intrinsic apoptotic signaling pathway in response to oxidative stress;GO:0010510//regulation of acetyl-CoA biosynthetic process from pyruvate;GO:0010906//regulation of glucose metabolic process;GO:0016310//phosphorylation;GO:0042593//glucose homeostasis;GO:0097411//hypoxia-inducible factor-1alpha signaling pathway;GO:1…
ENSSSCG00000024385	393	440	1933	1715	11.23	14.22	47.9	49.52	12.725	48.71	1.936552327	6.52E-68	2.37E-66	RNASEH2B	ribonuclease H2 subunit B [Source:NCBI gene;Acc:100625239]	Genetic Information Processing	Replication and repair	ko03030//DNA replication	K10744	GO:0005634//nucleus;GO:0005654//nucleoplasm;GO:0032299//ribonuclease H2 complex	GO:0004523//RNA-DNA hybrid ribonuclease activity	GO:0001701//in utero embryonic development;GO:0006401//RNA catabolic process;GO:0009259//ribonucleotide metabolic process;GO:0010389//regulation of G2/M transition of mitotic cell cycle;GO:0010629//negative regulation of gene expression;GO:0048146//positive regulation of fibroblast proliferation;GO:0090502//RNA phosphodiester bond hydrolysis, endonucleolytic;GO:2000001//regulation of DNA damage c…
ENSSSCG00000001456	836	773	2643	2443	18.28	21.24	59.23	72.69	19.76	65.96	1.739008452	1.05E-67	3.79E-66	-	MHC class II histocompatibility antigen SLA-DQA [Source:NCBI gene;Acc:100153387]	Human Diseases;Human Diseases;Environmental Information Processing;Human Diseases;Human Diseases;Cellular Processes;Human Diseases;Human Diseases;Human Diseases;Human Diseases;Human Diseases;Human Diseases;Organismal Systems;Organismal Systems;Human Diseases;Human Diseases;Organismal Systems;Organismal Systems;Human Diseases;Organismal Systems;Human Diseases;Human Diseases;Human Diseases;Human Di…	Infectious diseases;Infectious diseases;Signaling molecules and interaction;Infectious diseases;Infectious diseases;Transport and catabolism;Immune diseases;Infectious diseases;Cardiovascular diseases;Infectious diseases;Infectious diseases;Immune diseases;Immune system;Immune system;Infectious diseases;Immune diseases;Immune system;Immune system;Immune diseases;Immune system;Endocrine and metabo…	ko05168//Herpes simplex infection;ko05166//HTLV-I infection;ko04514//Cell adhesion molecules (CAMs);ko05152//Tuberculosis;ko05169//Epstein-Barr virus infection;ko04145//Phagosome;ko05323//Rheumatoid arthritis;ko05150//Staphylococcus aureus infection;ko05416//Viral myocarditis;ko05164//Influenza A;ko05140//Leishmaniasis;ko05322//Systemic lupus erythematosus;ko04659//Th17 cell differentiation;ko046…	K06752;K06752;K06752;K06752;K06752;K06752;K06752;K06752;K06752;K06752;K06752;K06752;K06752;K06752;K06752;K06752;K06752;K06752;K06752;K06752;K06752;K06752;K06752;K06752	GO:0005764//lysosome;GO:0005886//plasma membrane;GO:0009897//external side of plasma membrane;GO:0016020//membrane;GO:0016021//integral component of membrane;GO:0042613//MHC class II protein complex	GO:0042605//peptide antigen binding	GO:0006955//immune response;GO:0019882//antigen processing and presentation;GO:0019886//antigen processing and presentation of exogenous peptide antigen via MHC class II;GO:0034341//response to interferon-gamma;GO:0045582//positive regulation of T cell differentiation;GO:0048002//antigen processing and presentation of peptide antigen
ENSSSCG00000007151	3564	3019	843	579	46.14	45.11	9.37	7.67	45.625	8.52	-2.420899223	1.23E-67	4.45E-66	CDC25B	cell division cycle 25B [Source:NCBI gene;Acc:100329127]	Environmental Information Processing;Human Diseases;Cellular Processes;Organismal Systems	Signal transduction;Cancers;Cell growth and death;Endocrine system	ko04010//MAPK signaling pathway;ko05206//MicroRNAs in cancer;ko04110//Cell cycle;ko04914//Progesterone-mediated oocyte maturation	K05866;K05866;K05866;K05866	GO:0000922//spindle pole;GO:0005634//nucleus;GO:0005737//cytoplasm;GO:0005813//centrosome	GO:0004725//protein tyrosine phosphatase activity;GO:0019901//protein kinase binding	GO:0000086//G2/M transition of mitotic cell cycle;GO:0001556//oocyte maturation;GO:0006468//protein phosphorylation;GO:0006470//protein dephosphorylation;GO:0007144//female meiosis I;GO:0010971//positive regulation of G2/M transition of mitotic cell cycle;GO:0032467//positive regulation of cytokinesis;GO:0035335//peptidyl-tyrosine dephosphorylation;GO:0045860//positive regulation of protein kinas…
ENSSSCG00000003897	323	267	1370	1233	3.96	3.68	13.81	14.75	3.82	14.28	1.902351436	1.27E-67	4.57E-66	MOB3C	MOB kinase activator 3C [Source:NCBI gene;Acc:100738460]	-	-	-	-	-	-	-
ENSSSCG00000012607	217	176	1411	955	2.89	2.6	15.94	12.84	2.745	14.39	2.390188538	1.79E-67	6.44E-66	TMEM255A	transmembrane protein 255A [Source:NCBI gene;Acc:100152537]	-	-	-	-	GO:0016020//membrane;GO:0016021//integral component of membrane	-	GO:0009617//response to bacterium
ENSSSCG00000025344	2365	1994	5720	5267	23.81	23.29	49.29	54.12	23.55	51.705	1.13457674	2.89E-67	1.04E-65	PHC2	polyhomeotic homolog 2 [Source:NCBI gene;Acc:100622975]	-	-	-	-	GO:0000792//heterochromatin;GO:0005634//nucleus;GO:0005654//nucleoplasm;GO:0031519//PcG protein complex;GO:0035102//PRC1 complex	GO:0005515//protein binding;GO:0008270//zinc ion binding;GO:0042802//identical protein binding	GO:0007283//spermatogenesis
ENSSSCG00000008687	2345	1893	438	402	29.58	27.69	4.73	5.17	28.635	4.95	-2.532279173	3.95E-67	1.41E-65	MXD4	MAX dimerization protein 4 [Source:NCBI gene;Acc:100739155]	-	-	-	-	-	GO:0046983//protein dimerization activity	-
ENSSSCG00000031871	2107	1819	6210	4552	14.57	14.59	36.74	32.11	14.58	34.425	1.239465935	4.39E-67	1.57E-65	ENTPD4	ectonucleoside triphosphate diphosphohydrolase 4 [Source:NCBI gene;Acc:100155254]	Metabolism;Metabolism;Cellular Processes;Metabolism	Global and overview maps;Nucleotide metabolism;Transport and catabolism;Nucleotide metabolism	ko01100//Metabolic pathways;ko00230//Purine metabolism;ko04142//Lysosome;ko00240//Pyrimidine metabolism	K12305;K12305;K12305;K12305	GO:0016020//membrane;GO:0016021//integral component of membrane	GO:0000166//nucleotide binding;GO:0005524//ATP binding;GO:0016787//hydrolase activity	-
ENSSSCG00000012252	12294	12458	34371	27079	108.67	130.87	263.04	245.15	119.77	254.095	1.0851014	5.44E-67	1.94E-65	DDX3X	DEAD-box helicase 3 X-linked [Source:NCBI gene;Acc:100515940]	Human Diseases;Human Diseases;Organismal Systems	Cancers;Infectious diseases;Immune system	ko05203//Viral carcinogenesis;ko05161//Hepatitis B;ko04622//RIG-I-like receptor signaling pathway	K11594;K11594;K11594	GO:0005634//nucleus;GO:0005654//nucleoplasm;GO:0005737//cytoplasm;GO:0005813//centrosome;GO:0005829//cytosol;GO:0005852//eukaryotic translation initiation factor 3 complex;GO:0005886//plasma membrane;GO:0010494//cytoplasmic stress granule;GO:0022627//cytosolic small ribosomal subunit;GO:0031252//cell leading edge;GO:0043186//P granule	GO:0000166//nucleotide binding;GO:0003676//nucleic acid binding;GO:0003677//DNA binding;GO:0003678//DNA helicase activity;GO:0003723//RNA binding;GO:0003724//RNA helicase activity;GO:0003729//mRNA binding;GO:0003924//GTPase activity;GO:0004386//helicase activity;GO:0005524//ATP binding;GO:0008134//transcription factor binding;GO:0008143//poly(A) binding;GO:0008190//eukaryotic initiation factor 4E…	GO:0006413//translational initiation;GO:0007059//chromosome segregation;GO:0007276//gamete generation;GO:0008625//extrinsic apoptotic signaling pathway via death domain receptors;GO:0009615//response to virus;GO:0010501//RNA secondary structure unwinding;GO:0010628//positive regulation of gene expression;GO:0016055//Wnt signaling pathway;GO:0017148//negative regulation of translation;GO:0030154//…
ENSSSCG00000024166	257	258	1393	1091	1.75	2.06	8.14	7.61	1.905	7.875	2.047488926	8.50E-67	3.02E-65	SLC2A6	solute carrier family 2 member 6 [Source:NCBI gene;Acc:100627201]	-	-	-	-	GO:0005765//lysosomal membrane;GO:0005887//integral component of plasma membrane;GO:0016020//membrane;GO:0016021//integral component of membrane	GO:0005351//carbohydrate:proton symporter activity;GO:0022857//transmembrane transporter activity	GO:0006110//regulation of glycolytic process;GO:0008643//carbohydrate transport;GO:0046323//glucose import;GO:0055085//transmembrane transport;GO:1902600//proton transmembrane transport
ENSSSCG00000032381	5073	4184	11322	10536	84.49	80.83	161.57	179.65	82.66	170.61	1.045440941	1.06E-66	3.76E-65	LITAF	lipopolysaccharide induced TNF factor [Source:NCBI gene;Acc:100518302]	Cellular Processes	Transport and catabolism	ko04142//Lysosome	K19363	GO:0005654//nucleoplasm;GO:0005765//lysosomal membrane;GO:0005794//Golgi apparatus;GO:0005829//cytosol;GO:0005886//plasma membrane;GO:0009898//cytoplasmic side of plasma membrane;GO:0043231//intracellular membrane-bounded organelle;GO:0098559//cytoplasmic side of early endosome membrane;GO:0098560//cytoplasmic side of late endosome membrane;GO:0098574//cytoplasmic side of lysosomal membrane	GO:0000978//RNA polymerase II proximal promoter sequence-specific DNA binding;GO:0001228//DNA-binding transcription activator activity, RNA polymerase II-specific;GO:0008270//zinc ion binding;GO:0050699//WW domain binding	GO:0001817//regulation of cytokine production;GO:0032496//response to lipopolysaccharide;GO:0045944//positive regulation of transcription by RNA polymerase II;GO:0071222//cellular response to lipopolysaccharide;GO:1901223//negative regulation of NIK/NF-kappaB signaling
ENSSSCG00000022370	1905	1618	5019	3958	36.18	35.63	81.55	76.68	35.905	79.115	1.139766489	1.69E-66	5.98E-65	TNFSF9	TNF superfamily member 9 [Source:NCBI gene;Acc:100736831]	Environmental Information Processing	Signaling molecules and interaction	ko04060//Cytokine-cytokine receptor interaction	K05472	GO:0005886//plasma membrane;GO:0016020//membrane	GO:0005164//tumor necrosis factor receptor binding;GO:0005515//protein binding;GO:0032813//tumor necrosis factor receptor superfamily binding	GO:0006955//immune response;GO:0042104//positive regulation of activated T cell proliferation;GO:0045585//positive regulation of cytotoxic T cell differentiation
ENSSSCG00000038675	282	323	1579	1366	2.03	2.7	9.73	10.04	2.365	9.885	2.063400782	1.94E-66	6.86E-65	EPHA10	EPH receptor A10 [Source:NCBI gene;Acc:110261151]	-	-	-	-	GO:0005887//integral component of plasma membrane;GO:0016021//integral component of membrane;GO:0043005//neuron projection;GO:0043235//receptor complex	GO:0000166//nucleotide binding;GO:0004672//protein kinase activity;GO:0004714//transmembrane receptor protein tyrosine kinase activity;GO:0005003//ephrin receptor activity;GO:0005005//transmembrane-ephrin receptor activity;GO:0005515//protein binding;GO:0005524//ATP binding	GO:0006468//protein phosphorylation;GO:0007169//transmembrane receptor protein tyrosine kinase signaling pathway;GO:0007275//multicellular organism development;GO:0007411//axon guidance;GO:0018108//peptidyl-tyrosine phosphorylation;GO:0033674//positive regulation of kinase activity;GO:0048013//ephrin receptor signaling pathway
ENSSSCG00000010687	1247	1033	3374	2860	11.28	10.84	26.09	26.41	11.06	26.25	1.246966037	2.89E-66	1.02E-64	INPP5F	inositol polyphosphate-5-phosphatase F [Source:NCBI gene;Acc:100144587]	Metabolism;Environmental Information Processing;Metabolism	Global and overview maps;Signal transduction;Carbohydrate metabolism	ko01100//Metabolic pathways;ko04070//Phosphatidylinositol signaling system;ko00562//Inositol phosphate metabolism	K21798;K21798;K21798	GO:0005737//cytoplasm;GO:0005769//early endosome;GO:0005905//clathrin-coated pit;GO:0030424//axon;GO:0030425//dendrite;GO:0043025//neuronal cell body;GO:0043231//intracellular membrane-bounded organelle;GO:0045334//clathrin-coated endocytic vesicle;GO:0055037//recycling endosome	GO:0034595//phosphatidylinositol phosphate 5-phosphatase activity;GO:0034596//phosphatidylinositol phosphate 4-phosphatase activity;GO:0042578//phosphoric ester hydrolase activity;GO:0042803//protein homodimerization activity;GO:0043812//phosphatidylinositol-4-phosphate phosphatase activity;GO:0052833//inositol monophosphate 4-phosphatase activity	GO:0001921//positive regulation of receptor recycling;GO:0008344//adult locomotory behavior;GO:0014898//cardiac muscle hypertrophy in response to stress;GO:0031161//phosphatidylinositol catabolic process;GO:0042532//negative regulation of tyrosine phosphorylation of STAT protein;GO:0046856//phosphatidylinositol dephosphorylation;GO:0048015//phosphatidylinositol-mediated signaling;GO:0048681//nega…
ENSSSCG00000036639	2003	1777	5456	4215	37.22	36.7	87.26	77.78	36.96	82.52	1.158779064	3.47E-66	1.22E-64	STOM	stomatin [Source:NCBI gene;Acc:100627513]	-	-	-	-	GO:0005887//integral component of plasma membrane;GO:0016020//membrane;GO:0016021//integral component of membrane	-	-
ENSSSCG00000017673	802	716	3795	2416	5.51	5.66	21.86	16.71	5.585	19.285	1.78784996	4.08E-66	1.43E-64	INTS2	integrator complex subunit 2 [Source:NCBI gene;Acc:100525182]	-	-	-	-	GO:0005634//nucleus;GO:0005737//cytoplasm;GO:0032039//integrator complex	-	GO:0016180//snRNA processing;GO:0034472//snRNA 3'-end processing
ENSSSCG00000033657	292	249	1310	1099	3.09	3.05	11.85	11.85	3.07	11.85	1.948576498	4.29E-66	1.50E-64	GREM1	gremlin 1, DAN family BMP antagonist [Source:NCBI gene;Acc:100156280]	Environmental Information Processing	Signal transduction	ko04350//TGF-beta signaling pathway	K23318	GO:0005576//extracellular region;GO:0005615//extracellular space	GO:0005125//cytokine activity	GO:0007165//signal transduction;GO:0007171//activation of transmembrane receptor protein tyrosine kinase activity
ENSSSCG00000031881	3020	2745	7112	6248	40.9	43.11	82.41	86.32	42.005	84.365	1.006083534	6.66E-66	2.33E-64	CDC42SE1	CDC42 small effector 1 [Source:NCBI gene;Acc:100156313]	-	-	-	-	GO:0005886//plasma membrane;GO:0030054//cell junction	GO:0017048//Rho GTPase binding	GO:0035023//regulation of Rho protein signal transduction
ENSSSCG00000036832	1307	964	3666	3182	14.79	12.65	35.5	36.74	13.72	36.12	1.396517411	1.29E-65	4.49E-64	STK40	serine/threonine kinase 40 [Source:NCBI gene;Acc:100625215]	-	-	-	-	GO:0005654//nucleoplasm;GO:0005829//cytosol	GO:0004672//protein kinase activity;GO:0005524//ATP binding;GO:0016301//kinase activity	GO:0003016//respiratory system process;GO:0005977//glycogen metabolic process;GO:0006468//protein phosphorylation;GO:0010468//regulation of gene expression;GO:0016310//phosphorylation;GO:0030324//lung development;GO:0035264//multicellular organism growth;GO:0043066//negative regulation of apoptotic process;GO:0043408//regulation of MAPK cascade;GO:0048286//lung alveolus development;GO:0060425//lu…
ENSSSCG00000006107	4502	3672	9919	9014	34.93	33.55	65.96	72.4	34.24	69.18	1.014672312	2.96E-65	1.02E-63	PDP1	pyruvate dehyrogenase phosphatase catalytic subunit 1 [Source:NCBI gene;Acc:100153002]	-	-	-	-	GO:0005739//mitochondrion	GO:0003824//catalytic activity;GO:0004721//phosphoprotein phosphatase activity;GO:0004722//protein serine/threonine phosphatase activity;GO:0004724//magnesium-dependent protein serine/threonine phosphatase activity;GO:0004741//[pyruvate dehydrogenase (lipoamide)] phosphatase activity;GO:0016787//hydrolase activity;GO:0043169//cation binding;GO:0046872//metal ion binding	GO:0006470//protein dephosphorylation;GO:0035970//peptidyl-threonine dephosphorylation;GO:1904184//positive regulation of pyruvate dehydrogenase activity
ENSSSCG00000033392	69	52	790	557	0.69	0.7	6.93	5.82	0.695	6.375	3.197340459	4.29E-65	1.48E-63	SCML4	Scm polycomb group protein like 4 [Source:NCBI gene;Acc:100154280]	-	-	-	-	-	GO:0005515//protein binding	-
ENSSSCG00000037815	427	369	1645	1664	6.52	6.54	21.5	25.93	6.53	23.715	1.860644972	4.95E-65	1.70E-63	ZC3H12A	zinc finger CCCH-type containing 12A [Source:NCBI gene;Acc:110261148]	-	-	-	-	GO:0000932//P-body;GO:0005634//nucleus;GO:0005654//nucleoplasm;GO:0005737//cytoplasm;GO:0005791//rough endoplasmic reticulum;GO:0005856//cytoskeleton;GO:0032991//protein-containing complex;GO:0036464//cytoplasmic ribonucleoprotein granule;GO:0042406//extrinsic component of endoplasmic reticulum membrane	GO:0003677//DNA binding;GO:0003682//chromatin binding;GO:0003723//RNA binding;GO:0003729//mRNA binding;GO:0003730//mRNA 3'-UTR binding;GO:0004518//nuclease activity;GO:0004521//endoribonuclease activity;GO:0004532//exoribonuclease activity;GO:0004540//ribonuclease activity;GO:0004843//thiol-dependent ubiquitin-specific protease activity;GO:0016787//hydrolase activity;GO:0035198//miRNA binding;GO:…	GO:0000294//nuclear-transcribed mRNA catabolic process, endonucleolytic cleavage-dependent decay;GO:0001933//negative regulation of protein phosphorylation;GO:0002230//positive regulation of defense response to virus by host;GO:0002757//immune response-activating signal transduction;GO:0006974//cellular response to DNA damage stimulus;GO:0010468//regulation of gene expression;GO:0010508//positive…
ENSSSCG00000027676	2100	1896	5292	4966	43.49	45.53	93.76	104.9	44.51	99.33	1.158100011	6.57E-65	2.25E-63	NOP56	NOP56 ribonucleoprotein [Source:NCBI gene;Acc:100512446]	Human Diseases;Genetic Information Processing	Neurodegenerative disease;Translation	ko05017//Spinocerebellar ataxia;ko03008//Ribosome biogenesis in eukaryotes	K14564;K14564	GO:0001650//fibrillar center;GO:0005732//small nucleolar ribonucleoprotein complex;GO:0031428//box C/D snoRNP complex;GO:0032040//small-subunit processome;GO:0070761//pre-snoRNP complex	GO:0030515//snoRNA binding;GO:1990226//histone methyltransferase binding	-
ENSSSCG00000028182	1112	987	3242	2589	6.31	6.48	15.94	15.18	6.395	15.56	1.282825796	1.37E-64	4.70E-63	CDK17	cyclin dependent kinase 17 [Source:NCBI gene;Acc:100622337]	-	-	-	-	GO:0005634//nucleus;GO:0005737//cytoplasm	GO:0004672//protein kinase activity;GO:0004674//protein serine/threonine kinase activity;GO:0005524//ATP binding	GO:0006468//protein phosphorylation
ENSSSCG00000028481	3602	2957	932	717	46.45	44.12	10.38	9.44	45.285	9.91	-2.192076295	2.09E-64	7.14E-63	CALCOCO1	calcium binding and coiled-coil domain 1 [Source:NCBI gene;Acc:100625970]	-	-	-	-	GO:0000790//nuclear chromatin;GO:0005634//nucleus;GO:0005829//cytosol;GO:0043231//intracellular membrane-bounded organelle	GO:0000978//RNA polymerase II proximal promoter sequence-specific DNA binding;GO:0003682//chromatin binding;GO:0003712//transcription coregulator activity;GO:0003713//transcription coactivator activity;GO:0008013//beta-catenin binding;GO:0008022//protein C-terminus binding;GO:0030374//nuclear receptor transcription coactivator activity;GO:0043565//sequence-specific DNA binding;GO:0044212//transcr…	GO:0007165//signal transduction;GO:0010628//positive regulation of gene expression;GO:0030518//intracellular steroid hormone receptor signaling pathway;GO:0045893//positive regulation of transcription, DNA-templated;GO:0045944//positive regulation of transcription by RNA polymerase II
ENSSSCG00000004921	5023	4103	11637	11434	42.72	41.01	85.22	99.96	41.865	92.59	1.145111761	2.94E-64	1.00E-62	ATP8B1	ATPase phospholipid transporting 8B1 [Source:NCBI gene;Acc:100153006]	-	-	-	-	GO:0005654//nucleoplasm;GO:0005783//endoplasmic reticulum;GO:0005794//Golgi apparatus;GO:0005829//cytosol;GO:0005886//plasma membrane;GO:0016020//membrane;GO:0016021//integral component of membrane;GO:0016324//apical plasma membrane;GO:0016604//nuclear body;GO:0032420//stereocilium	GO:0000166//nucleotide binding;GO:0000287//magnesium ion binding;GO:0005319//lipid transporter activity;GO:0005524//ATP binding;GO:0015247//aminophospholipid transmembrane transporter activity;GO:1901612//cardiolipin binding	GO:0006855//drug transmembrane transport;GO:0006869//lipid transport;GO:0007030//Golgi organization;GO:0007605//sensory perception of sound;GO:0008206//bile acid metabolic process;GO:0015914//phospholipid transport;GO:0015917//aminophospholipid transport;GO:0021650//vestibulocochlear nerve formation;GO:0032534//regulation of microvillus assembly;GO:0045332//phospholipid translocation;GO:0045892//…
ENSSSCG00000000901	246	202	1196	966	1.68	1.61	6.64	6.61	1.645	6.625	2.009832871	3.03E-64	1.03E-62	FGD6	FYVE, RhoGEF and PH domain containing 6 [Source:NCBI gene;Acc:100737604]	-	-	-	-	-	GO:0005085//guanyl-nucleotide exchange factor activity;GO:0046872//metal ion binding	GO:0043087//regulation of GTPase activity
ENSSSCG00000021624	3321	2756	744	708	59.49	57.35	11.45	12.95	58.42	12.2	-2.25958121	4.49E-64	1.52E-62	LAD1	ladinin 1 [Source:NCBI gene;Acc:100622691]	-	-	-	-	-	GO:0005198//structural molecule activity	-
ENSSSCG00000022168	6196	4842	1708	1330	38.35	34.78	9.06	8.43	36.565	8.745	-2.063933073	4.71E-64	1.59E-62	APBB2	amyloid beta precursor protein binding family B member 2 [Source:NCBI gene;Acc:100514856]	-	-	-	-	GO:0005634//nucleus;GO:0005737//cytoplasm	GO:0001540//amyloid-beta binding;GO:0005515//protein binding;GO:0008134//transcription factor binding	GO:0001764//neuron migration;GO:0006355//regulation of transcription, DNA-templated;GO:0007050//cell cycle arrest;GO:0007411//axon guidance;GO:0030198//extracellular matrix organization;GO:0030308//negative regulation of cell growth;GO:0043065//positive regulation of apoptotic process;GO:0043066//negative regulation of apoptotic process
ENSSSCG00000027738	1700	1381	4210	3716	21.11	19.85	44.6	47.08	20.48	45.84	1.162391329	5.22E-64	1.76E-62	LRRFIP2	LRR binding FLII interacting protein 2 [Source:NCBI gene;Acc:100626059]	-	-	-	-	-	GO:0030275//LRR domain binding	GO:0006355//regulation of transcription, DNA-templated
ENSSSCG00000006917	697	573	2172	1853	4.12	3.9	10.97	11.08	4.01	11.025	1.459104514	5.46E-64	1.84E-62	LRRC8C	leucine rich repeat containing 8 VRAC subunit C [Source:NCBI gene;Acc:100156403]	-	-	-	-	GO:0016020//membrane;GO:0016021//integral component of membrane	GO:0005515//protein binding	-
ENSSSCG00000037158	2124	1847	467	383	56.61	55.88	11.1	11.33	56.245	11.215	-2.326295231	7.03E-64	2.36E-62	MTURN	maturin, neural progenitor differentiation regulator homolog [Source:NCBI gene;Acc:100513191]	-	-	-	-	GO:0005737//cytoplasm	-	GO:0032088//negative regulation of NF-kappaB transcription factor activity;GO:0045654//positive regulation of megakaryocyte differentiation;GO:0046330//positive regulation of JNK cascade;GO:0070374//positive regulation of ERK1 and ERK2 cascade
ENSSSCG00000004716	700	601	2329	1824	10.91	10.85	31.15	29.2	10.88	30.175	1.471675214	8.05E-64	2.69E-62	TMEM62	transmembrane protein 62 [Source:NCBI gene;Acc:100624103]	-	-	-	-	GO:0016020//membrane;GO:0016021//integral component of membrane	GO:0016787//hydrolase activity	-
ENSSSCG00000007007	13	25	2793	2079	0.32	0.71	58.37	51.77	0.515	55.07	6.740550366	2.09E-63	6.98E-62	IDO1	indoleamine 2,3-dioxygenase 1 [Source:NCBI gene;Acc:100519877]	Metabolism;Metabolism;Human Diseases	Global and overview maps;Amino acid metabolism;Infectious diseases	ko01100//Metabolic pathways;ko00380//Tryptophan metabolism;ko05143//African trypanosomiasis	K00463;K00463;K00463	GO:0005737//cytoplasm;GO:0030485//smooth muscle contractile fiber;GO:0032421//stereocilium bundle	GO:0004833//tryptophan 2,3-dioxygenase activity;GO:0020037//heme binding;GO:0033754//indoleamine 2,3-dioxygenase activity;GO:0046872//metal ion binding	GO:0002534//cytokine production involved in inflammatory response;GO:0002666//positive regulation of T cell tolerance induction;GO:0002678//positive regulation of chronic inflammatory response;GO:0002830//positive regulation of type 2 immune response;GO:0006954//inflammatory response;GO:0019441//tryptophan catabolic process to kynurenine;GO:0032496//response to lipopolysaccharide;GO:0032693//nega…
ENSSSCG00000038471	520	371	1828	1692	7.31	6.05	21.98	24.26	6.68	23.12	1.79122139	4.54E-63	1.51E-61	NUAK2	NUAK family kinase 2 [Source:NCBI gene;Acc:100625699]	-	-	-	-	GO:0005634//nucleus;GO:0005737//cytoplasm	GO:0004672//protein kinase activity;GO:0004674//protein serine/threonine kinase activity;GO:0005524//ATP binding	GO:0006468//protein phosphorylation;GO:0035556//intracellular signal transduction
ENSSSCG00000033113	1196	996	3384	2657	18.01	17.55	42.77	40.37	17.78	41.57	1.225287424	1.02E-62	3.41E-61	CHMP7	charged multivesicular body protein 7 [Source:NCBI gene;Acc:110256869]	Cellular Processes;Cellular Processes	Transport and catabolism;Cell growth and death	ko04144//Endocytosis;ko04217//Necroptosis	K15053;K15053	-	-	GO:0007034//vacuolar transport
ENSSSCG00000022101	550	425	2473	1645	4.19	3.74	12.84	11.91	3.965	12.375	1.642035754	2.66E-62	8.81E-61	BRCA1	BRCA1 DNA repair associated [Source:NCBI gene;Acc:100049662]	Environmental Information Processing;Human Diseases;Genetic Information Processing;Human Diseases;Human Diseases;Genetic Information Processing;Genetic Information Processing	Signal transduction;Cancers;Folding, sorting and degradation;Cancers;Drug resistance;Replication and repair;Replication and repair	ko04151//PI3K-Akt signaling pathway;ko05206//MicroRNAs in cancer;ko04120//Ubiquitin mediated proteolysis;ko05224//Breast cancer;ko01524//Platinum drug resistance;ko03460//Fanconi anemia pathway;ko03440//Homologous recombination	K10605;K10605;K10605;K10605;K10605;K10605;K10605	GO:0000793//condensed chromosome;GO:0000794//condensed nuclear chromosome;GO:0000800//lateral element;GO:0005634//nucleus;GO:0005654//nucleoplasm;GO:0005694//chromosome;GO:0005737//cytoplasm;GO:0005886//plasma membrane;GO:0016604//nuclear body;GO:0031436//BRCA1-BARD1 complex;GO:0032991//protein-containing complex;GO:0070531//BRCA1-A complex;GO:1990904//ribonucleoprotein complex	GO:0003677//DNA binding;GO:0003684//damaged DNA binding;GO:0003713//transcription coactivator activity;GO:0003723//RNA binding;GO:0004842//ubiquitin-protein transferase activity;GO:0008270//zinc ion binding;GO:0019899//enzyme binding;GO:0031625//ubiquitin protein ligase binding;GO:0042802//identical protein binding;GO:0044212//transcription regulatory region DNA binding;GO:0046872//metal ion bind…	GO:0000724//double-strand break repair via homologous recombination;GO:0006281//DNA repair;GO:0006301//postreplication repair;GO:0006302//double-strand break repair;GO:0006310//DNA recombination;GO:0006349//regulation of gene expression by genetic imprinting;GO:0006357//regulation of transcription by RNA polymerase II;GO:0006974//cellular response to DNA damage stimulus;GO:0007049//cell cycle;GO:…
ENSSSCG00000000728	79	82	805	598	1.3	1.54	10.77	9.64	1.42	10.205	2.845313348	2.69E-62	8.92E-61	PARP11	poly(ADP-ribose) polymerase family member 11 [Source:NCBI gene;Acc:100524437]	-	-	-	-	GO:0005635//nuclear envelope;GO:0005654//nucleoplasm;GO:0005829//cytosol;GO:0016604//nuclear body	GO:0003950//NAD+ ADP-ribosyltransferase activity;GO:0016740//transferase activity;GO:0016757//transferase activity, transferring glycosyl groups;GO:1990404//protein ADP-ribosylase activity	GO:0006998//nuclear envelope organization;GO:0070213//protein auto-ADP-ribosylation
ENSSSCG00000005967	1070	826	2993	2501	8.46	7.32	20.2	19.97	7.89	20.085	1.348021256	3.65E-62	1.21E-60	LRATD2	LRAT domain containing 2 [Source:NCBI gene;Acc:100623936]	-	-	-	-	GO:0005737//cytoplasm;GO:0005886//plasma membrane	-	-
ENSSSCG00000015334	828	635	32	42	8.59	7.74	0.28	0.45	8.165	0.365	-4.483484517	1.04E-61	3.42E-60	PDK4	pyruvate dehydrogenase kinase 4 [Source:NCBI gene;Acc:100286778]	-	-	-	-	GO:0005739//mitochondrion;GO:0005759//mitochondrial matrix	GO:0000166//nucleotide binding;GO:0004672//protein kinase activity;GO:0004674//protein serine/threonine kinase activity;GO:0005524//ATP binding;GO:0016301//kinase activity;GO:0016740//transferase activity	GO:0006468//protein phosphorylation;GO:0006885//regulation of pH;GO:0008286//insulin receptor signaling pathway;GO:0009267//cellular response to starvation;GO:0010510//regulation of acetyl-CoA biosynthetic process from pyruvate;GO:0010565//regulation of cellular ketone metabolic process;GO:0010906//regulation of glucose metabolic process;GO:0016310//phosphorylation;GO:0042304//regulation of fatty…
ENSSSCG00000017497	2633	2416	652	462	24.21	26.57	5.27	4.37	25.39	4.82	-2.397155343	1.37E-61	4.50E-60	ERBB2	erb-b2 receptor tyrosine kinase 2 [Source:NCBI gene;Acc:100516641]	Human Diseases;Environmental Information Processing;Environmental Information Processing;Environmental Information Processing;Human Diseases;Cellular Processes;Human Diseases;Cellular Processes;Human Diseases;Human Diseases;Environmental Information Processing;Human Diseases;Human Diseases;Environmental Information Processing;Human Diseases;Human Diseases;Human Diseases;Cellular Processes;Human D…	Cancers;Signal transduction;Signal transduction;Signal transduction;Cancers;Cellular community - eukaryotes;Cancers;Cellular community - eukaryotes;Cancers;Cancers;Signal transduction;Cancers;Drug resistance;Signal transduction;Drug resistance;Cancers;Drug resistance;Cellular community - eukaryotes;Cancers;Cancers;Cancers;Cancers	ko05200//Pathways in cancer;ko04151//PI3K-Akt signaling pathway;ko04010//MAPK signaling pathway;ko04020//Calcium signaling pathway;ko05205//Proteoglycans in cancer;ko04510//Focal adhesion;ko05206//MicroRNAs in cancer;ko04530//Tight junction;ko05226//Gastric cancer;ko05224//Breast cancer;ko04066//HIF-1 signaling pathway;ko05215//Prostate cancer;ko01522//Endocrine resistance;ko04012//ErbB signaling…	K05083;K05083;K05083;K05083;K05083;K05083;K05083;K05083;K05083;K05083;K05083;K05083;K05083;K05083;K05083;K05083;K05083;K05083;K05083;K05083;K05083;K05083	GO:0005634//nucleus;GO:0005737//cytoplasm;GO:0005829//cytosol;GO:0005886//plasma membrane;GO:0005887//integral component of plasma membrane;GO:0009925//basal plasma membrane;GO:0010008//endosome membrane;GO:0016020//membrane;GO:0016021//integral component of membrane;GO:0016323//basolateral plasma membrane;GO:0016324//apical plasma membrane;GO:0031410//cytoplasmic vesicle;GO:0038143//ERBB3:ERBB2 …	GO:0000166//nucleotide binding;GO:0001042//RNA polymerase I core binding;GO:0004672//protein kinase activity;GO:0004713//protein tyrosine kinase activity;GO:0004714//transmembrane receptor protein tyrosine kinase activity;GO:0004888//transmembrane signaling receptor activity;GO:0005524//ATP binding;GO:0008022//protein C-terminus binding;GO:0016301//kinase activity;GO:0016740//transferase activity…	GO:0001934//positive regulation of protein phosphorylation;GO:0006468//protein phosphorylation;GO:0007165//signal transduction;GO:0007166//cell surface receptor signaling pathway;GO:0007169//transmembrane receptor protein tyrosine kinase signaling pathway;GO:0007275//multicellular organism development;GO:0007399//nervous system development;GO:0007422//peripheral nervous system development;GO:0007…
ENSSSCG00000005701	572	461	1874	1580	13.39	12.68	38.16	38.14	13.035	38.15	1.549292474	1.58E-61	5.20E-60	ASS1	argininosuccinate synthase 1 [Source:NCBI gene;Acc:414411]	Metabolism;Human Diseases;Metabolism;Metabolism;Metabolism	Global and overview maps;Cardiovascular diseases;Global and overview maps;Amino acid metabolism;Amino acid metabolism	ko01100//Metabolic pathways;ko05418//Fluid shear stress and atherosclerosis;ko01230//Biosynthesis of amino acids;ko00250//Alanine, aspartate and glutamate metabolism;ko00220//Arginine biosynthesis	K01940;K01940;K01940;K01940;K01940	GO:0005737//cytoplasm;GO:0005739//mitochondrion;GO:0005829//cytosol	GO:0004055//argininosuccinate synthase activity;GO:0005524//ATP binding;GO:0016597//amino acid binding;GO:0042802//identical protein binding	GO:0000050//urea cycle;GO:0000052//citrulline metabolic process;GO:0000053//argininosuccinate metabolic process;GO:0006526//arginine biosynthetic process;GO:0006531//aspartate metabolic process;GO:0007623//circadian rhythm;GO:0045429//positive regulation of nitric oxide biosynthetic process;GO:0071499//cellular response to laminar fluid shear stress;GO:1903038//negative regulation of leukocyte ce…
ENSSSCG00000039731	7522	7038	17299	16567	177	192.04	348.24	397.66	184.52	372.95	1.015205029	2.07E-61	6.78E-60	-	glutaredoxin [Source:NCBI gene;Acc:397463]	-	-	-	-	GO:0005623//cell;GO:0005737//cytoplasm	GO:0009055//electron transfer activity;GO:0015035//protein disulfide oxidoreductase activity	GO:0022900//electron transport chain;GO:0045454//cell redox homeostasis;GO:0055114//oxidation-reduction process
MSTRG.10365	3259	2476	8005	6333	45.21	39.83	95	89.61	42.52	92.305	1.118267201	2.13E-61	6.97E-60	C1R	complement C1r subcomponent [Sus scrofa]	Cellular Processes;Human Diseases;Organismal Systems;Human Diseases;Human Diseases	Transport and catabolism;Infectious diseases;Immune system;Infectious diseases;Immune diseases	ko04145//Phagosome;ko05150//Staphylococcus aureus infection;ko04610//Complement and coagulation cascades;ko05133//Pertussis;ko05322//Systemic lupus erythematosus	K01330;K01330;K01330;K01330;K01330	GO:0044421//extracellular region part	GO:0003677//DNA binding;GO:0004175//endopeptidase activity;GO:0046872//metal ion binding	GO:0006952//defense response;GO:0006956//complement activation;GO:0010468//regulation of gene expression
ENSSSCG00000040719	1008	829	2801	2324	10.48	10.1	24.29	24.45	10.29	24.37	1.243863269	2.26E-61	7.38E-60	KIAA0040	KIAA0040 ortholog [Source:NCBI gene;Acc:100519616]	-	-	-	-	GO:0016020//membrane;GO:0016021//integral component of membrane	-	-
ENSSSCG00000006273	1982	1534	4913	4034	27.23	24.39	57.78	56.49	25.81	57.135	1.146444647	5.55E-61	1.81E-59	MCM4	minichromosome maintenance complex component 4 [Source:NCBI gene;Acc:100156398]	Cellular Processes;Genetic Information Processing	Cell growth and death;Replication and repair	ko04110//Cell cycle;ko03030//DNA replication	K02212;K02212	GO:0005634//nucleus;GO:0005654//nucleoplasm;GO:0042555//MCM complex	GO:0000166//nucleotide binding;GO:0003677//DNA binding;GO:0003678//DNA helicase activity;GO:0003688//DNA replication origin binding;GO:0003697//single-stranded DNA binding;GO:0004386//helicase activity;GO:0005524//ATP binding;GO:0016787//hydrolase activity	GO:0000727//double-strand break repair via break-induced replication;GO:0006260//DNA replication;GO:0006267//pre-replicative complex assembly involved in nuclear cell cycle DNA replication;GO:0006268//DNA unwinding involved in DNA replication;GO:0006270//DNA replication initiation;GO:0006271//DNA strand elongation involved in DNA replication;GO:0032508//DNA duplex unwinding;GO:1902975//mitotic DN…
ENSSSCG00000015235	2975	2357	7176	7155	31.28	25.99	58.68	72	28.635	65.34	1.190186851	5.59E-61	1.82E-59	ETS1	ETS proto-oncogene 1, transcription factor [Source:NCBI gene;Acc:100302363]	Human Diseases;Human Diseases;Environmental Information Processing;Cellular Processes;Environmental Information Processing;Human Diseases;Organismal Systems	Cancers;Infectious diseases;Signal transduction;Cell growth and death;Signal transduction;Cancers;Development	ko05200//Pathways in cancer;ko05166//HTLV-I infection;ko04014//Ras signaling pathway;ko04218//Cellular senescence;ko04013//MAPK signaling pathway - fly;ko05211//Renal cell carcinoma;ko04320//Dorso-ventral axis formation	K02678;K02678;K02678;K02678;K02678;K02678;K02678	GO:0005634//nucleus	GO:0000981//DNA-binding transcription factor activity, RNA polymerase II-specific;GO:0003677//DNA binding;GO:0003700//DNA-binding transcription factor activity;GO:0043565//sequence-specific DNA binding	GO:0006355//regulation of transcription, DNA-templated;GO:0006357//regulation of transcription by RNA polymerase II;GO:0030154//cell differentiation
ENSSSCG00000023557	26	22	561	447	0.88	0.77	15.41	14.44	0.825	14.925	4.177193002	6.20E-61	2.01E-59	CCRL2	C-C motif chemokine receptor like 2 [Source:NCBI gene;Acc:414370]	-	-	-	-	GO:0005623//cell;GO:0005737//cytoplasm;GO:0005886//plasma membrane;GO:0005887//integral component of plasma membrane;GO:0009897//external side of plasma membrane;GO:0016020//membrane;GO:0016021//integral component of membrane	GO:0004930//G protein-coupled receptor activity;GO:0004950//chemokine receptor activity;GO:0016493//C-C chemokine receptor activity;GO:0019956//chemokine binding;GO:0019957//C-C chemokine binding;GO:0042379//chemokine receptor binding;GO:0048020//CCR chemokine receptor binding	GO:0006935//chemotaxis;GO:0006954//inflammatory response;GO:0006955//immune response;GO:0007165//signal transduction;GO:0007186//G protein-coupled receptor signaling pathway;GO:0007204//positive regulation of cytosolic calcium ion concentration;GO:0019722//calcium-mediated signaling;GO:0060326//cell chemotaxis;GO:0070098//chemokine-mediated signaling pathway
ENSSSCG00000015595	3135	2516	7637	5903	40.9	40.72	102.34	96.37	40.81	99.355	1.283669862	7.21E-61	2.33E-59	ATF3	activating transcription factor 3 [Source:NCBI gene;Acc:100738612]	-	-	-	-	GO:0005634//nucleus;GO:0005654//nucleoplasm;GO:0005730//nucleolus;GO:1990622//CHOP-ATF3 complex	GO:0000976//transcription regulatory region sequence-specific DNA binding;GO:0000977//RNA polymerase II regulatory region sequence-specific DNA binding;GO:0000978//RNA polymerase II proximal promoter sequence-specific DNA binding;GO:0000981//DNA-binding transcription factor activity, RNA polymerase II-specific;GO:0001227//DNA-binding transcription repressor activity, RNA polymerase II-specific;GO…	GO:0000122//negative regulation of transcription by RNA polymerase II;GO:0006094//gluconeogenesis;GO:0006355//regulation of transcription, DNA-templated;GO:0006357//regulation of transcription by RNA polymerase II;GO:0010628//positive regulation of gene expression;GO:0030968//endoplasmic reticulum unfolded protein response;GO:0034198//cellular response to amino acid starvation;GO:0035914//skeleta…
ENSSSCG00000011217	3036	2308	665	557	27.12	24.02	5.09	5.08	25.57	5.085	-2.330132481	7.24E-61	2.34E-59	NEK10	NIMA related kinase 10 [Source:NCBI gene;Acc:100622627]	-	-	-	-	-	GO:0004672//protein kinase activity;GO:0004674//protein serine/threonine kinase activity;GO:0005524//ATP binding	GO:0006468//protein phosphorylation;GO:0043406//positive regulation of MAP kinase activity;GO:1902749//regulation of cell cycle G2/M phase transition
[truncated: 3,290 more rows]
