# Supplementary material for: A Comparative Transcriptomic Analysis Reveals That HSP90AB1 Is Involved in the Immune and Inflammatory Responses to Porcine Deltacoronavirus Infection
Source: Int J Mol Sci. 2022 Mar 18;23(6):3280. doi: 10.3390/ijms23063280 (PMC8953809; doi:10.3390/ijms23063280)
Supplement: Supplementary file 1 [file ijms-23-03280-s001.zip › Table S4 GO WT-mock-vs-WT-PDCoV.bar_Gradient.xls]

id	num	qvalue	per	ratio	class	ID	Descrption	Pvalue	Qvalue	Up	Down	fg_num	bg_num
GO:0002376 immune system process	223	9.02965076256677e-29	22.990	0.144	Biological Process	GO:0002376	immune system process	1.32574523015222e-32	9.02965076256677e-29	193	30	223	1549
GO:0006952 defense response	153	1.98834598500372e-27	15.773	0.174	Biological Process	GO:0006952	defense response	5.83863158127651e-31	1.98834598500372e-27	135	18	153	878
GO:0006955 immune response	151	1.23977350945441e-24	15.567	0.165	Biological Process	GO:0006955	immune response	5.46075543732672e-28	1.23977350945441e-24	137	14	151	913
GO:0006950 response to stress	281	4.4240502685338e-24	28.969	0.119	Biological Process	GO:0006950	response to stress	2.5981795733571e-27	4.4240502685338e-24	219	62	281	2356
GO:0009615 response to virus	58	3.49167603126887e-22	5.979	0.317	Biological Process	GO:0009615	response to virus	2.66371885010775e-25	3.49167603126887e-22	55	3	58	183
GO:0051607 defense response to virus	51	3.49167603126887e-22	5.258	0.359	Biological Process	GO:0051607	defense response to virus	3.07591487118091e-25	3.49167603126887e-22	48	3	51	142
GO:0009607 response to biotic stimulus	106	3.58536753774653e-21	10.928	0.188	Biological Process	GO:0009607	response to biotic stimulus	3.68485872327495e-24	3.58536753774653e-21	98	8	106	563
GO:0034097 response to cytokine	110	1.62355974844577e-20	11.340	0.180	Biological Process	GO:0034097	response to cytokine	2.10403266637272e-23	1.62355974844577e-20	96	14	110	611
GO:0048583 regulation of response to stimulus	288	1.62355974844577e-20	29.691	0.112	Biological Process	GO:0048583	regulation of response to stimulus	2.14535864572191e-23	1.62355974844577e-20	211	77	288	2577
GO:0051707 response to other organism	101	4.12987195516696e-20	10.412	0.188	Biological Process	GO:0051707	response to other organism	6.06353245509758e-23	4.12987195516696e-20	93	8	101	538
GO:0043207 response to external biotic stimulus	101	5.8151392447602e-20	10.412	0.187	Biological Process	GO:0043207	response to external biotic stimulus	9.3916505200943e-23	5.8151392447602e-20	93	8	101	541
GO:0048518 positive regulation of biological process	408	1.32860470055306e-19	42.062	0.097	Biological Process	GO:0048518	positive regulation of biological process	2.34080992609555e-22	1.32860470055306e-19	291	117	408	4198
GO:0009605 response to external stimulus	187	1.44125654383744e-19	19.278	0.132	Biological Process	GO:0009605	response to external stimulus	2.75089341798367e-22	1.44125654383744e-19	149	38	187	1420
GO:0010033 response to organic substance	221	2.61847656385681e-18	22.784	0.120	Biological Process	GO:0010033	response to organic substance	5.38227454030177e-21	2.61847656385681e-18	169	52	221	1849
GO:0002252 immune effector process	88	7.44845898457126e-18	9.072	0.190	Biological Process	GO:0002252	immune effector process	1.64038885286403e-20	7.44845898457126e-18	78	10	88	462
GO:0080134 regulation of response to stress	131	1.70645035153145e-17	13.505	0.149	Biological Process	GO:0080134	regulation of response to stress	4.00869264784953e-20	1.70645035153145e-17	105	26	131	878
GO:0098542 defense response to other organism	66	2.6906758665505e-17	6.804	0.228	Biological Process	GO:0098542	defense response to other organism	6.715825830474e-20	2.6906758665505e-17	63	3	66	289
GO:0048584 positive regulation of response to stimulus	182	4.53539827263132e-17	18.763	0.126	Biological Process	GO:0048584	positive regulation of response to stimulus	1.19860767739486e-19	4.53539827263132e-17	144	38	182	1441
GO:0008219 cell death	157	6.22782251841873e-17	16.186	0.134	Biological Process	GO:0008219	cell death	1.73731651519536e-19	6.22782251841873e-17	126	31	157	1168
GO:0012501 programmed cell death	150	7.42343149658973e-17	15.464	0.137	Biological Process	GO:0012501	programmed cell death	2.17983599958588e-19	7.42343149658973e-17	120	30	150	1095
GO:0006915 apoptotic process	147	9.31123770906996e-17	15.155	0.138	Biological Process	GO:0006915	apoptotic process	2.87088521348509e-19	9.31123770906996e-17	117	30	147	1066
GO:0048522 positive regulation of cellular process	362	1.89591125727358e-16	37.320	0.097	Biological Process	GO:0048522	positive regulation of cellular process	6.12392419028318e-19	1.89591125727358e-16	252	110	362	3733
GO:0045087 innate immune response	73	7.37367211083627e-16	7.526	0.199	Biological Process	GO:0045087	innate immune response	2.4900082006935e-18	7.37367211083627e-16	69	4	73	366
GO:0001817 regulation of cytokine production	79	8.64929140338836e-15	8.144	0.182	Biological Process	GO:0001817	regulation of cytokine production	3.04776088212187e-17	8.64929140338836e-15	69	10	79	435
GO:0071345 cellular response to cytokine stimulus	89	1.6172298266995e-14	9.175	0.167	Biological Process	GO:0071345	cellular response to cytokine stimulus	5.93609538503708e-17	1.6172298266995e-14	82	7	89	532
GO:0007166 cell surface receptor signaling pathway	210	1.62156729440899e-14	21.649	0.113	Biological Process	GO:0007166	cell surface receptor signaling pathway	6.19009685136307e-17	1.62156729440899e-14	155	55	210	1862
GO:0070887 cellular response to chemical stimulus	216	5.08053411612007e-14	22.268	0.110	Biological Process	GO:0070887	cellular response to chemical stimulus	2.0140129369438e-16	5.08053411612007e-14	164	52	216	1955
GO:0002682 regulation of immune system process	123	5.29721141620402e-14	12.680	0.139	Biological Process	GO:0002682	regulation of immune system process	2.17768197993999e-16	5.29721141620402e-14	104	19	123	886
GO:0031347 regulation of defense response	72	7.93345703484432e-14	7.423	0.185	Biological Process	GO:0031347	regulation of defense response	3.37792180311974e-16	7.93345703484432e-14	65	7	72	390
GO:0050896 response to stimulus	551	9.95344788529007e-14	56.804	0.083	Biological Process	GO:0050896	response to stimulus	4.38413502508739e-16	9.95344788529007e-14	387	164	551	6631
GO:0001816 cytokine production	82	1.43177938009226e-13	8.454	0.169	Biological Process	GO:0001816	cytokine production	6.51668782599621e-16	1.43177938009226e-13	72	10	82	486
GO:0009966 regulation of signal transduction	210	2.94774915638192e-13	21.649	0.110	Biological Process	GO:0009966	regulation of signal transduction	1.38493573637089e-15	2.94774915638192e-13	152	58	210	1915
GO:0043067 regulation of programmed cell death	122	7.35681986820863e-13	12.577	0.134	Biological Process	GO:0043067	regulation of programmed cell death	3.56445537587556e-15	7.35681986820863e-13	98	24	122	908
GO:0071310 cellular response to organic substance	176	1.00005088211996e-12	18.144	0.115	Biological Process	GO:0071310	cellular response to organic substance	4.99217882720288e-15	1.00005088211996e-12	137	39	176	1526
GO:0035556 intracellular signal transduction	208	1.01481804164121e-12	21.443	0.109	Biological Process	GO:0035556	intracellular signal transduction	5.21489230031452e-15	1.01481804164121e-12	159	49	208	1914
GO:0010941 regulation of cell death	127	1.16277763323677e-12	13.093	0.131	Biological Process	GO:0010941	regulation of cell death	6.14593962656344e-15	1.16277763323677e-12	102	25	127	969
GO:0042981 regulation of apoptotic process	120	1.2256620658063e-12	12.371	0.134	Biological Process	GO:0042981	regulation of apoptotic process	6.65827285785244e-15	1.2256620658063e-12	97	23	120	894
GO:0051704 multi-organism process	152	2.8270937166611e-12	15.670	0.120	Biological Process	GO:0051704	multi-organism process	1.57729498213364e-14	2.8270937166611e-12	123	29	152	1263
GO:0008283 cell proliferation	146	3.1261173905946e-12	15.052	0.122	Biological Process	GO:0008283	cell proliferation	1.79002464004095e-14	3.1261173905946e-12	115	31	146	1196
GO:0042127 regulation of cell proliferation	127	4.24475229736397e-12	13.093	0.129	Biological Process	GO:0042127	regulation of cell proliferation	2.49288051526294e-14	4.24475229736397e-12	103	24	127	987
GO:0019221 cytokine-mediated signaling pathway	59	7.29006106193162e-12	6.082	0.190	Biological Process	GO:0019221	cytokine-mediated signaling pathway	4.3883791446072e-14	7.29006106193162e-12	54	5	59	310
GO:0005102 signaling receptor binding	139	1.40774954927637e-11	13.956	0.129	Molecular Function	GO:0005102	signaling receptor binding	1.0672854808767e-14	1.40774954927637e-11	107	32	139	1078
GO:0010646 regulation of cell communication	225	2.04339066225585e-11	23.196	0.103	Biological Process	GO:0010646	regulation of cell communication	1.26005590683814e-13	2.04339066225585e-11	158	67	225	2188
GO:0023051 regulation of signaling	225	5.26901053976442e-11	23.196	0.102	Biological Process	GO:0023051	regulation of signaling	3.32649321993643e-13	5.26901053976442e-11	158	67	225	2208
GO:1902531 regulation of intracellular signal transduction	135	7.27935798145571e-11	13.918	0.121	Biological Process	GO:1902531	regulation of intracellular signal transduction	4.70256571992441e-13	7.27935798145571e-11	106	29	135	1118
GO:0009893 positive regulation of metabolic process	253	9.76877495595364e-11	26.082	0.098	Biological Process	GO:0009893	positive regulation of metabolic process	6.45418988427417e-13	9.76877495595364e-11	188	65	253	2585
GO:0031325 positive regulation of cellular metabolic process	239	1.31196867778256e-10	24.639	0.099	Biological Process	GO:0031325	positive regulation of cellular metabolic process	9.09800138262817e-13	1.31196867778256e-10	178	61	239	2410
GO:0048519 negative regulation of biological process	327	1.31196867778256e-10	33.711	0.091	Biological Process	GO:0048519	negative regulation of biological process	9.19413293989058e-13	1.31196867778256e-10	238	89	327	3590
GO:0006954 inflammatory response	68	1.31196867778256e-10	7.010	0.164	Biological Process	GO:0006954	inflammatory response	9.24599861012524e-13	1.31196867778256e-10	57	11	68	415
GO:0002684 positive regulation of immune system process	89	2.32261986706859e-10	9.175	0.141	Biological Process	GO:0002684	positive regulation of immune system process	1.67094954465366e-12	2.32261986706859e-10	77	12	89	630
GO:0009967 positive regulation of signal transduction	123	4.26314556603593e-10	12.680	0.122	Biological Process	GO:0009967	positive regulation of signal transduction	3.12960326386429e-12	4.26314556603593e-10	94	29	123	1009
GO:0051240 positive regulation of multicellular organismal process	131	7.67056644710783e-10	13.505	0.118	Biological Process	GO:0051240	positive regulation of multicellular organismal process	5.74363366322859e-12	7.67056644710783e-10	101	30	131	1110
GO:0050776 regulation of immune response	76	1.59918445538961e-09	7.835	0.147	Biological Process	GO:0050776	regulation of immune response	1.22093072500748e-11	1.59918445538961e-09	66	10	76	518
GO:0001819 positive regulation of cytokine production	50	1.68448081827505e-09	5.155	0.185	Biological Process	GO:0001819	positive regulation of cytokine production	1.31078378165581e-11	1.68448081827505e-09	46	4	50	271
GO:0043065 positive regulation of apoptotic process	60	1.83921350025605e-09	6.186	0.165	Biological Process	GO:0043065	positive regulation of apoptotic process	1.45819305555464e-11	1.83921350025605e-09	50	10	60	363
GO:0010604 positive regulation of macromolecule metabolic process	231	2.34695177698219e-09	23.814	0.097	Biological Process	GO:0010604	positive regulation of macromolecule metabolic process	1.89520404836324e-11	2.34695177698219e-09	173	58	231	2375
GO:0043068 positive regulation of programmed cell death	60	2.5183276277838e-09	6.186	0.164	Biological Process	GO:0043068	positive regulation of programmed cell death	2.07056742263828e-11	2.5183276277838e-09	50	10	60	366
GO:0032101 regulation of response to external stimulus	73	2.68756022225875e-09	7.526	0.148	Biological Process	GO:0032101	regulation of response to external stimulus	2.24916947098442e-11	2.68756022225875e-09	64	9	73	494
GO:0051239 regulation of multicellular organismal process	202	3.04039365701281e-09	20.825	0.101	Biological Process	GO:0051239	regulation of multicellular organismal process	2.58908871100783e-11	3.04039365701281e-09	145	57	202	2007
GO:1902533 positive regulation of intracellular signal transduction	88	3.45820979866772e-09	9.072	0.135	Biological Process	GO:1902533	positive regulation of intracellular signal transduction	2.9956596406019e-11	3.45820979866772e-09	71	17	88	653
GO:0010942 positive regulation of cell death	61	4.37947087926713e-09	6.289	0.160	Biological Process	GO:0010942	positive regulation of cell death	3.85799813178722e-11	4.37947087926713e-09	51	10	61	381
GO:1903901 negative regulation of viral life cycle	19	4.72282739451276e-09	1.959	0.396	Biological Process	GO:1903901	negative regulation of viral life cycle	4.22981164388898e-11	4.72282739451276e-09	19	0	19	48
GO:0051173 positive regulation of nitrogen compound metabolic process	222	5.20378806487403e-09	22.887	0.097	Biological Process	GO:0051173	positive regulation of nitrogen compound metabolic process	4.73696755281442e-11	5.20378806487403e-09	168	54	222	2279
GO:0040011 locomotion	135	5.66239581690249e-09	13.918	0.113	Biological Process	GO:0040011	locomotion	5.2375706425614e-11	5.66239581690249e-09	87	48	135	1193
GO:0010647 positive regulation of cell communication	128	6.90780369725068e-09	13.196	0.115	Biological Process	GO:0010647	positive regulation of cell communication	6.49096221735492e-11	6.90780369725068e-09	94	34	128	1114
GO:0048870 cell motility	122	8.12543562900649e-09	12.577	0.117	Biological Process	GO:0048870	cell motility	7.87371533569856e-11	8.12543562900649e-09	80	42	122	1047
GO:0051674 localization of cell	122	8.12543562900649e-09	12.577	0.117	Biological Process	GO:0051674	localization of cell	7.87371533569856e-11	8.12543562900649e-09	80	42	122	1047
GO:0023056 positive regulation of signaling	128	8.90858519859276e-09	13.196	0.114	Biological Process	GO:0023056	positive regulation of signaling	8.76340050368103e-11	8.90858519859276e-09	94	34	128	1119
GO:0051246 regulation of protein metabolic process	195	9.03471459024096e-09	20.103	0.100	Biological Process	GO:0051246	regulation of protein metabolic process	9.02012321445287e-11	9.03471459024096e-09	148	47	195	1945
GO:0045071 negative regulation of viral genome replication	16	1.06517753652606e-08	1.649	0.457	Biological Process	GO:0045071	negative regulation of viral genome replication	1.07909631508293e-10	1.06517753652606e-08	16	0	16	35
GO:0048523 negative regulation of cellular process	291	1.10755481767035e-08	30.000	0.090	Biological Process	GO:0048523	negative regulation of cellular process	1.13828861014425e-10	1.10755481767035e-08	210	81	291	3226
GO:0001775 cell activation	82	1.25643279369976e-08	8.454	0.135	Biological Process	GO:0001775	cell activation	1.30974494718372e-10	1.25643279369976e-08	68	14	82	607
GO:0042221 response to chemical	290	1.27360199532746e-08	29.897	0.090	Biological Process	GO:0042221	response to chemical	1.34634185381849e-10	1.27360199532746e-08	211	79	290	3217
GO:0042325 regulation of phosphorylation	125	1.70289315922472e-08	12.887	0.114	Biological Process	GO:0042325	regulation of phosphorylation	1.8251534374307e-10	1.70289315922472e-08	94	31	125	1096
GO:0005126 cytokine receptor binding	40	2.14856115843562e-08	4.016	0.214	Molecular Function	GO:0005126	cytokine receptor binding	3.25786377321549e-11	2.14856115843562e-08	38	2	40	187
GO:0048525 negative regulation of viral process	20	2.25663265448487e-08	2.062	0.345	Biological Process	GO:0048525	negative regulation of viral process	2.4517811838479e-10	2.25663265448487e-08	20	0	20	58
GO:0048585 negative regulation of response to stimulus	119	2.29439735513341e-08	12.268	0.115	Biological Process	GO:0048585	negative regulation of response to stimulus	2.52649833556021e-10	2.29439735513341e-08	90	29	119	1031
GO:0002237 response to molecule of bacterial origin	36	2.43580789337085e-08	3.711	0.209	Biological Process	GO:0002237	response to molecule of bacterial origin	2.71797680070745e-10	2.43580789337085e-08	33	3	36	172
GO:0045069 regulation of viral genome replication	20	3.0830535240265e-08	2.062	0.339	Biological Process	GO:0045069	regulation of viral genome replication	3.4854664711502e-10	3.0830535240265e-08	20	0	20	59
GO:0050778 positive regulation of immune response	63	3.18056643735807e-08	6.495	0.149	Biological Process	GO:0050778	positive regulation of immune response	3.64240467059065e-10	3.18056643735807e-08	55	8	63	422
GO:0051716 cellular response to stimulus	464	6.13235008580107e-08	47.835	0.080	Biological Process	GO:0051716	cellular response to stimulus	7.11476628917688e-10	6.13235008580107e-08	328	136	464	5769
GO:0043900 regulation of multi-organism process	45	6.13235008580107e-08	4.639	0.176	Biological Process	GO:0043900	regulation of multi-organism process	7.20287779862113e-10	6.13235008580107e-08	42	3	45	256
GO:0001525 angiogenesis	51	6.34045443961064e-08	5.258	0.163	Biological Process	GO:0001525	angiogenesis	7.60407066233444e-10	6.34045443961064e-08	45	6	51	312
GO:1903900 regulation of viral life cycle	24	6.34045443961064e-08	2.474	0.276	Biological Process	GO:1903900	regulation of viral life cycle	7.6334938195283e-10	6.34045443961064e-08	24	0	24	87
GO:0016477 cell migration	109	8.21385522294215e-08	11.237	0.116	Biological Process	GO:0016477	cell migration	1.00095431435061e-09	8.21385522294215e-08	79	30	109	937
GO:0019220 regulation of phosphate metabolic process	134	1.00966636410908e-07	13.814	0.108	Biological Process	GO:0019220	regulation of phosphate metabolic process	1.24522059294029e-09	1.00966636410908e-07	101	33	134	1238
GO:0034341 response to interferon-gamma	24	1.01636032324007e-07	2.474	0.270	Biological Process	GO:0034341	response to interferon-gamma	1.26839858281318e-09	1.01636032324007e-07	23	1	24	89
GO:0051174 regulation of phosphorus metabolic process	134	1.03956015900258e-07	13.814	0.108	Biological Process	GO:0051174	regulation of phosphorus metabolic process	1.31261450116315e-09	1.03956015900258e-07	101	33	134	1239
GO:0009617 response to bacterium	55	1.20818876840836e-07	5.670	0.154	Biological Process	GO:0009617	response to bacterium	1.5432744509107e-09	1.20818876840836e-07	50	5	55	357
GO:0051247 positive regulation of protein metabolic process	124	1.23225746499731e-07	12.784	0.111	Biological Process	GO:0051247	positive regulation of protein metabolic process	1.59211065804968e-09	1.23225746499731e-07	102	22	124	1122
GO:0031323 regulation of cellular metabolic process	380	1.31895331205371e-07	39.175	0.083	Biological Process	GO:0031323	regulation of cellular metabolic process	1.72386427337828e-09	1.31895331205371e-07	261	119	380	4566
GO:0001932 regulation of protein phosphorylation	113	1.31895331205371e-07	11.649	0.114	Biological Process	GO:0001932	regulation of protein phosphorylation	1.74285417831205e-09	1.31895331205371e-07	85	28	113	993
GO:0032496 response to lipopolysaccharide	33	1.41478558158189e-07	3.402	0.208	Biological Process	GO:0032496	response to lipopolysaccharide	1.89025822821835e-09	1.41478558158189e-07	30	3	33	159
GO:0045088 regulation of innate immune response	36	1.64992670127186e-07	3.711	0.195	Biological Process	GO:0045088	regulation of innate immune response	2.22864860544724e-09	1.64992670127186e-07	32	4	36	185
GO:0032268 regulation of cellular protein metabolic process	179	1.70276335562697e-07	18.454	0.099	Biological Process	GO:0032268	regulation of cellular protein metabolic process	2.32501823628407e-09	1.70276335562697e-07	134	45	179	1814
GO:0097696 STAT cascade	27	1.99302467220924e-07	2.784	0.237	Biological Process	GO:0097696	STAT cascade	2.75238366292468e-09	1.99302467220924e-07	25	2	27	114
GO:0007154 cell communication	411	1.99302467220924e-07	42.371	0.082	Biological Process	GO:0007154	cell communication	2.77987584583582e-09	1.99302467220924e-07	285	126	411	5034
GO:0045321 leukocyte activation	72	2.15772714150695e-07	7.423	0.134	Biological Process	GO:0045321	leukocyte activation	3.04128330031812e-09	2.15772714150695e-07	61	11	72	539
GO:0034340 response to type I interferon	15	2.28448668277074e-07	1.546	0.405	Biological Process	GO:0034340	response to type I interferon	3.25349006355544e-09	2.28448668277074e-07	15	0	15	37
GO:0031399 regulation of protein modification process	135	2.53151060804862e-07	13.918	0.106	Biological Process	GO:0031399	regulation of protein modification process	3.64246130654478e-09	2.53151060804862e-07	106	29	135	1271
GO:0065009 regulation of molecular function	199	2.78262112757313e-07	20.515	0.095	Biological Process	GO:0065009	regulation of molecular function	4.04462621685126e-09	2.78262112757313e-07	141	58	199	2087
GO:0032270 positive regulation of cellular protein metabolic process	116	3.3919644095016e-07	11.959	0.111	Biological Process	GO:0032270	positive regulation of cellular protein metabolic process	4.98012686756952e-09	3.3919644095016e-07	94	22	116	1047
GO:0071216 cellular response to biotic stimulus	29	4.4699571565917e-07	2.990	0.216	Biological Process	GO:0071216	cellular response to biotic stimulus	6.62847853201823e-09	4.4699571565917e-07	28	1	29	134
GO:0007259 JAK-STAT cascade	26	4.63443408998704e-07	2.680	0.234	Biological Process	GO:0007259	JAK-STAT cascade	6.94042397854468e-09	4.63443408998704e-07	24	2	26	111
GO:0023052 signaling	406	4.95247183726192e-07	41.856	0.081	Biological Process	GO:0023052	signaling	7.544497315162e-09	4.95247183726192e-07	285	121	406	4997
GO:0019222 regulation of metabolic process	398	4.95247183726192e-07	41.031	0.082	Biological Process	GO:0019222	regulation of metabolic process	7.56213582550638e-09	4.95247183726192e-07	275	123	398	4880
GO:0019079 viral genome replication	20	5.02518568170476e-07	2.062	0.290	Biological Process	GO:0019079	viral genome replication	7.74694606634855e-09	5.02518568170476e-07	20	0	20	69
GO:0033993 response to lipid	60	5.93801162660339e-07	6.186	0.141	Biological Process	GO:0033993	response to lipid	9.24136297782938e-09	5.93801162660339e-07	46	14	60	426
GO:0006928 movement of cell or subcellular component	141	6.1188585253101e-07	14.536	0.103	Biological Process	GO:0006928	movement of cell or subcellular component	9.6126539745732e-09	6.1188585253101e-07	84	57	141	1365
GO:0005125 cytokine activity	34	6.13707561721822e-07	3.414	0.211	Molecular Function	GO:0005125	cytokine activity	1.3958473731353e-09	6.13707561721822e-07	32	2	34	161
GO:0080090 regulation of primary metabolic process	365	6.32531949245254e-07	37.629	0.083	Biological Process	GO:0080090	regulation of primary metabolic process	1.00298708733648e-08	6.32531949245254e-07	253	112	365	4411
GO:0050793 regulation of developmental process	169	6.7821753538547e-07	17.423	0.098	Biological Process	GO:0050793	regulation of developmental process	1.08538704091934e-08	6.7821753538547e-07	117	52	169	1722
GO:0060548 negative regulation of cell death	74	7.16080560062048e-07	7.629	0.128	Biological Process	GO:0060548	negative regulation of cell death	1.16561600697869e-08	7.16080560062048e-07	62	12	74	578
GO:0002683 negative regulation of immune system process	45	7.16080560062048e-07	4.639	0.161	Biological Process	GO:0002683	negative regulation of immune system process	1.16700840062968e-08	7.16080560062048e-07	37	8	45	279
GO:0051171 regulation of nitrogen compound metabolic process	358	7.39865480087672e-07	36.907	0.083	Biological Process	GO:0051171	regulation of nitrogen compound metabolic process	1.21663388298076e-08	7.39865480087672e-07	252	106	358	4317
GO:0051094 positive regulation of developmental process	103	7.89957721845877e-07	10.619	0.113	Biological Process	GO:0051094	positive regulation of developmental process	1.31060376697378e-08	7.89957721845877e-07	73	30	103	910
GO:0032879 regulation of localization	173	8.13880129416932e-07	17.835	0.097	Biological Process	GO:0032879	regulation of localization	1.36224247178873e-08	8.13880129416932e-07	117	56	173	1779
GO:2000026 regulation of multicellular organismal development	136	1.05443927947206e-06	14.021	0.103	Biological Process	GO:2000026	regulation of multicellular organismal development	1.79083629562129e-08	1.05443927947206e-06	94	42	136	1316
GO:0048514 blood vessel morphogenesis	55	1.05443927947206e-06	5.670	0.144	Biological Process	GO:0048514	blood vessel morphogenesis	1.79584431682219e-08	1.05443927947206e-06	47	8	55	382
GO:0071219 cellular response to molecule of bacterial origin	26	1.07871950781539e-06	2.680	0.224	Biological Process	GO:0071219	cellular response to molecule of bacterial origin	1.85303453845839e-08	1.07871950781539e-06	25	1	26	116
GO:0010562 positive regulation of phosphorus metabolic process	90	1.165827758802e-06	9.278	0.117	Biological Process	GO:0010562	positive regulation of phosphorus metabolic process	2.03690358680719e-08	1.165827758802e-06	74	16	90	766
GO:0045937 positive regulation of phosphate metabolic process	90	1.165827758802e-06	9.278	0.117	Biological Process	GO:0045937	positive regulation of phosphate metabolic process	2.03690358680719e-08	1.165827758802e-06	74	16	90	766
GO:0009892 negative regulation of metabolic process	192	1.29753248183067e-06	19.794	0.094	Biological Process	GO:0009892	negative regulation of metabolic process	2.28606515665366e-08	1.29753248183067e-06	139	53	192	2040
GO:0035295 tube development	84	1.3538602584016e-06	8.660	0.120	Biological Process	GO:0035295	tube development	2.40518413252964e-08	1.3538602584016e-06	65	19	84	700
GO:0042110 T cell activation	47	1.49117594184643e-06	4.845	0.154	Biological Process	GO:0042110	T cell activation	2.67102429753729e-08	1.49117594184643e-06	42	5	47	306
GO:0072358 cardiovascular system development	64	1.52149777123059e-06	6.598	0.133	Biological Process	GO:0072358	cardiovascular system development	2.74767619822879e-08	1.52149777123059e-06	53	11	64	481
GO:0001944 vasculature development	63	1.59219696768446e-06	6.495	0.134	Biological Process	GO:0001944	vasculature development	2.8987288796487e-08	1.59219696768446e-06	53	10	63	471
GO:0044093 positive regulation of molecular function	125	1.65671304688315e-06	12.887	0.105	Biological Process	GO:0044093	positive regulation of molecular function	3.0405099230714e-08	1.65671304688315e-06	95	30	125	1191
GO:0046649 lymphocyte activation	61	1.72014362847706e-06	6.289	0.135	Biological Process	GO:0046649	lymphocyte activation	3.20418731507981e-08	1.72014362847706e-06	52	9	61	451
GO:0045765 regulation of angiogenesis	34	1.72014362847706e-06	3.505	0.183	Biological Process	GO:0045765	regulation of angiogenesis	3.20743269441471e-08	1.72014362847706e-06	31	3	34	186
GO:0042327 positive regulation of phosphorylation	86	1.78300174435824e-06	8.866	0.118	Biological Process	GO:0042327	positive regulation of phosphorylation	3.35081813651233e-08	1.78300174435824e-06	70	16	86	728
GO:0035456 response to interferon-beta	10	1.78672807152064e-06	1.031	0.556	Biological Process	GO:0035456	response to interferon-beta	3.38405404824788e-08	1.78672807152064e-06	10	0	10	18
GO:0043901 negative regulation of multi-organism process	24	1.87359200036508e-06	2.474	0.231	Biological Process	GO:0043901	negative regulation of multi-organism process	3.57608222063515e-08	1.87359200036508e-06	24	0	24	104
GO:0002250 adaptive immune response	37	1.9210508534313e-06	3.814	0.173	Biological Process	GO:0002250	adaptive immune response	3.69487097048158e-08	1.9210508534313e-06	34	3	37	214
GO:0050792 regulation of viral process	25	1.95448369602662e-06	2.577	0.223	Biological Process	GO:0050792	regulation of viral process	3.78787032558381e-08	1.95448369602662e-06	25	0	25	112
GO:0007165 signal transduction	380	2.07979722460287e-06	39.175	0.081	Biological Process	GO:0007165	signal transduction	4.06126898946091e-08	2.07979722460287e-06	272	108	380	4680
GO:0050727 regulation of inflammatory response	37	2.13036713908784e-06	3.814	0.172	Biological Process	GO:0050727	regulation of inflammatory response	4.19129638287726e-08	2.13036713908784e-06	34	3	37	215
GO:0030217 T cell differentiation	31	2.18800347047318e-06	3.196	0.191	Biological Process	GO:0030217	T cell differentiation	4.33681498331932e-08	2.18800347047318e-06	28	3	31	162
GO:0071222 cellular response to lipopolysaccharide	25	2.28851906890431e-06	2.577	0.221	Biological Process	GO:0071222	cellular response to lipopolysaccharide	4.56964606329447e-08	2.28851906890431e-06	24	1	25	113
GO:0051090 regulation of DNA-binding transcription factor activity	42	2.38515460592438e-06	4.330	0.160	Biological Process	GO:0051090	regulation of DNA-binding transcription factor activity	4.79762415227779e-08	2.38515460592438e-06	32	10	42	263
GO:0035239 tube morphogenesis	70	2.46811434090598e-06	7.216	0.126	Biological Process	GO:0035239	tube morphogenesis	5.0007308625022e-08	2.46811434090598e-06	57	13	70	554
GO:0002460 adaptive immune response based on somatic recombination of immune receptors built from immunoglobulin superfamily domains	32	2.58680383051124e-06	3.299	0.186	Biological Process	GO:0002460	adaptive immune response based on somatic recombination of immune receptors built from immunoglobulin superfamily domains	5.27919149083926e-08	2.58680383051124e-06	30	2	32	172
GO:0031324 negative regulation of cellular metabolic process	174	2.77096467312599e-06	17.938	0.095	Biological Process	GO:0031324	negative regulation of cellular metabolic process	5.69571361382526e-08	2.77096467312599e-06	126	48	174	1828
GO:0043069 negative regulation of programmed cell death	68	2.78770304638376e-06	7.010	0.127	Biological Process	GO:0043069	negative regulation of programmed cell death	5.77104873792557e-08	2.78770304638376e-06	57	11	68	534
GO:0050789 regulation of biological process	672	2.88130201678978e-06	69.278	0.073	Biological Process	GO:0050789	regulation of biological process	6.04004514058913e-08	2.88130201678978e-06	442	230	672	9181
GO:0097190 apoptotic signaling pathway	56	2.88130201678978e-06	5.773	0.138	Biological Process	GO:0097190	apoptotic signaling pathway	6.04942282191953e-08	2.88130201678978e-06	46	10	56	406
GO:0050865 regulation of cell activation	51	3.03006083411731e-06	5.258	0.144	Biological Process	GO:0050865	regulation of cell activation	6.40623638398023e-08	3.03006083411731e-06	43	8	51	355
GO:0045580 regulation of T cell differentiation	22	3.14147388261932e-06	2.268	0.239	Biological Process	GO:0045580	regulation of T cell differentiation	6.68791239142271e-08	3.14147388261932e-06	19	3	22	92
GO:0060255 regulation of macromolecule metabolic process	367	3.20890549576292e-06	37.835	0.081	Biological Process	GO:0060255	regulation of macromolecule metabolic process	6.87858174102755e-08	3.20890549576292e-06	259	108	367	4511
GO:0040012 regulation of locomotion	76	3.7787622502718e-06	7.835	0.121	Biological Process	GO:0040012	regulation of locomotion	8.15560197900389e-08	3.7787622502718e-06	58	18	76	628
GO:0071357 cellular response to type I interferon	13	3.90073143241752e-06	1.340	0.382	Biological Process	GO:0071357	cellular response to type I interferon	8.47611587135211e-08	3.90073143241752e-06	13	0	13	34
GO:0002697 regulation of immune effector process	39	4.10568950309307e-06	4.021	0.163	Biological Process	GO:0002697	regulation of immune effector process	8.98176091559048e-08	4.10568950309307e-06	36	3	39	240
GO:1901342 regulation of vasculature development	35	4.19966994458878e-06	3.608	0.172	Biological Process	GO:1901342	regulation of vasculature development	9.24901617513313e-08	4.19966994458878e-06	31	4	35	203
GO:0050863 regulation of T cell activation	34	4.22283814174711e-06	3.505	0.175	Biological Process	GO:0050863	regulation of T cell activation	9.36204022028797e-08	4.22283814174711e-06	31	3	34	194
GO:0030334 regulation of cell migration	68	4.26315266366827e-06	7.010	0.126	Biological Process	GO:0030334	regulation of cell migration	9.57544850829705e-08	4.26315266366827e-06	51	17	68	541
GO:0043066 negative regulation of apoptotic process	66	4.26315266366827e-06	6.804	0.127	Biological Process	GO:0043066	negative regulation of apoptotic process	9.5766019313059e-08	4.26315266366827e-06	56	10	66	519
GO:1904894 positive regulation of STAT cascade	16	4.27390439886241e-06	1.649	0.308	Biological Process	GO:1904894	positive regulation of STAT cascade	9.66350429341962e-08	4.27390439886241e-06	15	1	16	52
GO:0050688 regulation of defense response to virus	15	4.46951309190179e-06	1.546	0.326	Biological Process	GO:0050688	regulation of defense response to virus	1.02323642589921e-07	4.46951309190179e-06	14	1	15	46
GO:0001934 positive regulation of protein phosphorylation	80	4.46951309190179e-06	8.247	0.118	Biological Process	GO:0001934	positive regulation of protein phosphorylation	1.02370289581072e-07	4.46951309190179e-06	64	16	80	677
GO:0009653 anatomical structure morphogenesis	174	4.54134442240743e-06	17.938	0.094	Biological Process	GO:0009653	anatomical structure morphogenesis	1.04682289578324e-07	4.54134442240743e-06	111	63	174	1844
GO:0009968 negative regulation of signal transduction	89	4.63089863525024e-06	9.175	0.114	Biological Process	GO:0009968	negative regulation of signal transduction	1.07426513635228e-07	4.63089863525024e-06	68	21	89	782
GO:0002831 regulation of response to biotic stimulus	21	4.77884243947046e-06	2.165	0.241	Biological Process	GO:0002831	regulation of response to biotic stimulus	1.11560115676964e-07	4.77884243947046e-06	20	1	21	87
GO:0051249 regulation of lymphocyte activation	43	4.95464468865223e-06	4.433	0.153	Biological Process	GO:0051249	regulation of lymphocyte activation	1.16391594506586e-07	4.95464468865223e-06	38	5	43	281
GO:0002253 activation of immune response	44	4.97514167936266e-06	4.536	0.151	Biological Process	GO:0002253	activation of immune response	1.18102712830844e-07	4.97514167936266e-06	37	7	44	291
GO:0035455 response to interferon-alpha	8	4.97514167936266e-06	0.825	0.667	Biological Process	GO:0035455	response to interferon-alpha	1.18399778118019e-07	4.97514167936266e-06	8	0	8	12
GO:0001568 blood vessel development	59	4.97514167936266e-06	6.082	0.132	Biological Process	GO:0001568	blood vessel development	1.19064468321262e-07	4.97514167936266e-06	50	9	59	446
GO:0072359 circulatory system development	82	5.12836335315564e-06	8.454	0.117	Biological Process	GO:0072359	circulatory system development	1.23484303320735e-07	5.12836335315564e-06	60	22	82	703
GO:0051172 negative regulation of nitrogen compound metabolic process	162	5.1351479926566e-06	16.701	0.096	Biological Process	GO:0051172	negative regulation of nitrogen compound metabolic process	1.24401617793032e-07	5.1351479926566e-06	122	40	162	1692
GO:0002790 peptide secretion	50	5.55593235906224e-06	5.155	0.142	Biological Process	GO:0002790	peptide secretion	1.35411066158322e-07	5.55593235906224e-06	36	14	50	353
GO:0019058 viral life cycle	28	5.55914512081548e-06	2.887	0.194	Biological Process	GO:0019058	viral life cycle	1.36485001715616e-07	5.55914512081548e-06	26	2	28	144
GO:0009628 response to abiotic stimulus	73	5.55914512081548e-06	7.526	0.121	Biological Process	GO:0009628	response to abiotic stimulus	1.37121770708707e-07	5.55914512081548e-06	49	24	73	602
GO:1901700 response to oxygen-containing compound	92	5.63597896397727e-06	9.485	0.112	Biological Process	GO:1901700	response to oxygen-containing compound	1.40641703958573e-07	5.63597896397727e-06	66	26	92	822
GO:0002520 immune system development	75	5.63597896397727e-06	7.732	0.120	Biological Process	GO:0002520	immune system development	1.40671916587305e-07	5.63597896397727e-06	62	13	75	625
GO:1904892 regulation of STAT cascade	22	5.99691982911781e-06	2.268	0.229	Biological Process	GO:1904892	regulation of STAT cascade	1.50561340593033e-07	5.99691982911781e-06	20	2	22	96
GO:0030097 hemopoiesis	68	6.20966730344474e-06	7.010	0.124	Biological Process	GO:0030097	hemopoiesis	1.56814384993759e-07	6.20966730344474e-06	56	12	68	548
GO:0031349 positive regulation of defense response	36	6.50205209931905e-06	3.711	0.166	Biological Process	GO:0031349	positive regulation of defense response	1.65152696106621e-07	6.50205209931905e-06	33	3	36	217
GO:0048534 hematopoietic or lymphoid organ development	71	7.23816800611132e-06	7.320	0.122	Biological Process	GO:0048534	hematopoietic or lymphoid organ development	1.8525186454593e-07	7.23816800611132e-06	58	13	71	584
GO:0002694 regulation of leukocyte activation	48	7.23816800611132e-06	4.948	0.143	Biological Process	GO:0002694	regulation of leukocyte activation	1.85975539725368e-07	7.23816800611132e-06	41	7	48	336
GO:0016310 phosphorylation	165	7.60495254809526e-06	17.010	0.095	Biological Process	GO:0016310	phosphorylation	1.96516172142823e-07	7.60495254809526e-06	114	51	165	1743
GO:0031401 positive regulation of protein modification process	91	7.91779022864743e-06	9.381	0.111	Biological Process	GO:0031401	positive regulation of protein modification process	2.0576257091038e-07	7.91779022864743e-06	75	16	91	817
GO:0030155 regulation of cell adhesion	56	7.9774914683486e-06	5.773	0.133	Biological Process	GO:0030155	regulation of cell adhesion	2.08485315132293e-07	7.9774914683486e-06	50	6	56	421
GO:0002521 leukocyte differentiation	50	8.01935695588747e-06	5.155	0.140	Biological Process	GO:0002521	leukocyte differentiation	2.10756848495648e-07	8.01935695588747e-06	42	8	50	358
GO:0001818 negative regulation of cytokine production	28	8.10938280023275e-06	2.887	0.190	Biological Process	GO:0001818	negative regulation of cytokine production	2.14313449426207e-07	8.10938280023275e-06	25	3	28	147
GO:0001067 regulatory region nucleic acid binding	93	8.20500086399844e-06	9.337	0.118	Molecular Function	GO:0001067	regulatory region nucleic acid binding	3.11031116906688e-08	8.20500086399844e-06	65	28	93	785
GO:0044212 transcription regulatory region DNA binding	93	8.20500086399844e-06	9.337	0.118	Molecular Function	GO:0044212	transcription regulatory region DNA binding	3.11031116906688e-08	8.20500086399844e-06	65	28	93	785
GO:0001012 RNA polymerase II regulatory region DNA binding	81	8.83443642012211e-06	8.133	0.124	Molecular Function	GO:0001012	RNA polymerase II regulatory region DNA binding	4.01869738595395e-08	8.83443642012211e-06	56	25	81	655
GO:0007155 cell adhesion	91	9.65153263324214e-06	9.381	0.111	Biological Process	GO:0007155	cell adhesion	2.56486185085425e-07	9.65153263324214e-06	71	20	91	821
GO:0043903 regulation of symbiosis, encompassing mutualism through parasitism	25	9.81557946823856e-06	2.577	0.203	Biological Process	GO:0043903	regulation of symbiosis, encompassing mutualism through parasitism	2.62286810045429e-07	9.81557946823856e-06	25	0	25	123
GO:0000977 RNA polymerase II regulatory region sequence-specific DNA binding	80	1.06068343495693e-05	8.032	0.123	Molecular Function	GO:0000977	RNA polymerase II regulatory region sequence-specific DNA binding	5.62910086785329e-08	1.06068343495693e-05	56	24	80	649
GO:0007169 transmembrane receptor protein tyrosine kinase signaling pathway	56	1.0641556639853e-05	5.773	0.132	Biological Process	GO:0007169	transmembrane receptor protein tyrosine kinase signaling pathway	2.85920549859506e-07	1.0641556639853e-05	43	13	56	425
GO:0098609 cell-cell adhesion	64	1.1181335589273e-05	6.598	0.125	Biological Process	GO:0098609	cell-cell adhesion	3.02243846961408e-07	1.1181335589273e-05	51	13	64	513
GO:0048659 smooth muscle cell proliferation	16	1.1181335589273e-05	1.649	0.286	Biological Process	GO:0048659	smooth muscle cell proliferation	3.03706810162312e-07	1.1181335589273e-05	11	5	16	56
GO:0000981 DNA-binding transcription factor activity, RNA polymerase II-specific	79	1.13660125053428e-05	7.932	0.123	Molecular Function	GO:0000981	DNA-binding transcription factor activity, RNA polymerase II-specific	6.89371493879774e-08	1.13660125053428e-05	58	21	79	641
GO:0042089 cytokine biosynthetic process	18	1.17651464110875e-05	1.856	0.257	Biological Process	GO:0042089	cytokine biosynthetic process	3.23018995576769e-07	1.17651464110875e-05	17	1	18	70
GO:0042107 cytokine metabolic process	18	1.17651464110875e-05	1.856	0.257	Biological Process	GO:0042107	cytokine metabolic process	3.23018995576769e-07	1.17651464110875e-05	17	1	18	70
GO:0046427 positive regulation of JAK-STAT cascade	15	1.27600581440844e-05	1.546	0.300	Biological Process	GO:0046427	positive regulation of JAK-STAT cascade	3.52208329333118e-07	1.27600581440844e-05	14	1	15	50
GO:0010648 negative regulation of cell communication	92	1.28506479446833e-05	9.485	0.110	Biological Process	GO:0010648	negative regulation of cell communication	3.56595575032323e-07	1.28506479446833e-05	70	22	92	839
GO:0033002 muscle cell proliferation	21	1.34434144105148e-05	2.165	0.226	Biological Process	GO:0033002	muscle cell proliferation	3.75018167375982e-07	1.34434144105148e-05	14	7	21	93
GO:0006468 protein phosphorylation	138	1.36491494197842e-05	14.227	0.098	Biological Process	GO:0006468	protein phosphorylation	3.82761347699131e-07	1.36491494197842e-05	103	35	138	1411
GO:0010605 negative regulation of macromolecule metabolic process	172	1.39608954852761e-05	17.732	0.093	Biological Process	GO:0010605	negative regulation of macromolecule metabolic process	3.95302353832942e-07	1.39608954852761e-05	130	42	172	1854
GO:0022610 biological adhesion	91	1.39608954852761e-05	9.381	0.110	Biological Process	GO:0022610	biological adhesion	3.95603116819598e-07	1.39608954852761e-05	71	20	91	829
GO:0030098 lymphocyte differentiation	38	1.40834579151327e-05	3.918	0.156	Biological Process	GO:0030098	lymphocyte differentiation	4.01143860745228e-07	1.40834579151327e-05	32	6	38	244
GO:0023057 negative regulation of signaling	92	1.53483559545091e-05	9.485	0.109	Biological Process	GO:0023057	negative regulation of signaling	4.41064224354902e-07	1.53483559545091e-05	70	22	92	843
GO:0050794 regulation of cellular process	634	1.53483559545091e-05	65.361	0.073	Biological Process	GO:0050794	regulation of cellular process	4.41679308043428e-07	1.53483559545091e-05	413	221	634	8658
GO:0065007 biological regulation	704	1.54546969188081e-05	72.577	0.072	Biological Process	GO:0065007	biological regulation	4.4700855865588e-07	1.54546969188081e-05	462	242	704	9788
GO:2000145 regulation of cell motility	69	1.55334515556154e-05	7.113	0.120	Biological Process	GO:2000145	regulation of cell motility	4.52629631838462e-07	1.55334515556154e-05	51	18	69	575
GO:0046425 regulation of JAK-STAT cascade	21	1.55334515556154e-05	2.165	0.223	Biological Process	GO:0046425	regulation of JAK-STAT cascade	4.53847725674271e-07	1.55334515556154e-05	19	2	21	94
GO:0007260 tyrosine phosphorylation of STAT protein	15	1.59826207518121e-05	1.546	0.294	Biological Process	GO:0007260	tyrosine phosphorylation of STAT protein	4.69317890230865e-07	1.59826207518121e-05	14	1	15	51
GO:0000976 transcription regulatory region sequence-specific DNA binding	83	1.64159582457973e-05	8.333	0.120	Molecular Function	GO:0000976	transcription regulatory region sequence-specific DNA binding	1.12011845498238e-07	1.64159582457973e-05	58	25	83	693
GO:0000978 RNA polymerase II proximal promoter sequence-specific DNA binding	62	1.68769439075597e-05	6.225	0.133	Molecular Function	GO:0000978	RNA polymerase II proximal promoter sequence-specific DNA binding	1.27952569428049e-07	1.68769439075597e-05	45	17	62	466
GO:0009306 protein secretion	46	1.77664500906869e-05	4.742	0.141	Biological Process	GO:0009306	protein secretion	5.2430721894407e-07	1.77664500906869e-05	34	12	46	327
GO:0051270 regulation of cellular component movement	73	1.88638420506202e-05	7.526	0.117	Biological Process	GO:0051270	regulation of cellular component movement	5.5946206052346e-07	1.88638420506202e-05	53	20	73	624
GO:0045089 positive regulation of innate immune response	28	1.95165022073588e-05	2.887	0.182	Biological Process	GO:0045089	positive regulation of innate immune response	5.81684032901752e-07	1.95165022073588e-05	25	3	28	154
GO:0050790 regulation of catalytic activity	155	1.98482245323787e-05	15.979	0.094	Biological Process	GO:0050790	regulation of catalytic activity	5.94485068948062e-07	1.98482245323787e-05	111	44	155	1642
GO:0032502 developmental process	325	2.01583627186857e-05	33.505	0.081	Biological Process	GO:0032502	developmental process	6.09433578236156e-07	2.01583627186857e-05	213	112	325	3989
GO:0050708 regulation of protein secretion	38	2.01583627186857e-05	3.918	0.153	Biological Process	GO:0050708	regulation of protein secretion	6.09693542805646e-07	2.01583627186857e-05	30	8	38	248
GO:0045619 regulation of lymphocyte differentiation	23	2.12888289926182e-05	2.371	0.205	Biological Process	GO:0045619	regulation of lymphocyte differentiation	6.47010365801199e-07	2.12888289926182e-05	19	4	23	112
GO:0022603 regulation of anatomical structure morphogenesis	76	2.23905104796899e-05	7.835	0.115	Biological Process	GO:0022603	regulation of anatomical structure morphogenesis	6.8378008805983e-07	2.23905104796899e-05	56	20	76	662
GO:0048856 anatomical structure development	307	2.25721944462004e-05	31.649	0.082	Biological Process	GO:0048856	anatomical structure development	6.92642583945952e-07	2.25721944462004e-05	199	108	307	3736
GO:0042509 regulation of tyrosine phosphorylation of STAT protein	14	2.30769232898955e-05	1.443	0.304	Biological Process	GO:0042509	regulation of tyrosine phosphorylation of STAT protein	7.11518703696676e-07	2.30769232898955e-05	13	1	14	46
GO:0031328 positive regulation of cellular biosynthetic process	140	2.37216080834487e-05	14.433	0.096	Biological Process	GO:0031328	positive regulation of cellular biosynthetic process	7.34878770460679e-07	2.37216080834487e-05	97	43	140	1453
GO:0000987 proximal promoter sequence-specific DNA binding	63	2.6936313296606e-05	6.325	0.130	Molecular Function	GO:0000987	proximal promoter sequence-specific DNA binding	2.24639458879959e-07	2.6936313296606e-05	46	17	63	484
GO:0003690 double-stranded DNA binding	90	2.75156781940491e-05	9.036	0.115	Molecular Function	GO:0003690	double-stranded DNA binding	2.50332174623646e-07	2.75156781940491e-05	64	26	90	786
GO:0009891 positive regulation of biosynthetic process	141	2.76904621676882e-05	14.536	0.096	Biological Process	GO:0009891	positive regulation of biosynthetic process	8.61896634789297e-07	2.76904621676882e-05	98	43	141	1470
GO:0043408 regulation of MAPK cascade	60	3.0267543798316e-05	6.186	0.124	Biological Process	GO:0043408	regulation of MAPK cascade	9.46555106304701e-07	3.0267543798316e-05	48	12	60	485
GO:0045597 positive regulation of cell differentiation	73	3.07077837600328e-05	7.526	0.115	Biological Process	GO:0045597	positive regulation of cell differentiation	9.64831261877407e-07	3.07077837600328e-05	52	21	73	633
GO:0010631 epithelial cell migration	30	3.07819091208515e-05	3.093	0.170	Biological Process	GO:0010631	epithelial cell migration	9.7309912844226e-07	3.07819091208515e-05	21	9	30	176
GO:0000165 MAPK cascade	63	3.07819091208515e-05	6.495	0.121	Biological Process	GO:0000165	MAPK cascade	9.76199144046972e-07	3.07819091208515e-05	51	12	63	519
GO:0001667 ameboidal-type cell migration	38	3.17736362488033e-05	3.918	0.150	Biological Process	GO:0001667	ameboidal-type cell migration	1.01231523505951e-06	3.17736362488033e-05	25	13	38	253
GO:0050731 positive regulation of peptidyl-tyrosine phosphorylation	23	3.29685111693271e-05	2.371	0.200	Biological Process	GO:0050731	positive regulation of peptidyl-tyrosine phosphorylation	1.05562207709882e-06	3.29685111693271e-05	19	4	23	115
GO:0048660 regulation of smooth muscle cell proliferation	15	3.29685111693271e-05	1.546	0.278	Biological Process	GO:0048660	regulation of smooth muscle cell proliferation	1.06006518074918e-06	3.29685111693271e-05	10	5	15	54
GO:0090132 epithelium migration	30	3.40752497063301e-05	3.093	0.169	Biological Process	GO:0090132	epithelium migration	1.10065407948798e-06	3.40752497063301e-05	21	9	30	177
GO:0002218 activation of innate immune response	23	3.81333342537067e-05	2.371	0.198	Biological Process	GO:0002218	activation of innate immune response	1.23733179710309e-06	3.81333342537067e-05	21	2	23	116
GO:0048018 receptor ligand activity	50	4.14996269179476e-05	5.020	0.140	Molecular Function	GO:0048018	receptor ligand activity	4.20531891425098e-07	4.14996269179476e-05	43	7	50	356
GO:1990837 sequence-specific double-stranded DNA binding	84	4.14996269179476e-05	8.434	0.116	Molecular Function	GO:1990837	sequence-specific double-stranded DNA binding	4.40481256141976e-07	4.14996269179476e-05	59	25	84	727
GO:0002791 regulation of peptide secretion	39	4.16415847309706e-05	4.021	0.147	Biological Process	GO:0002791	regulation of peptide secretion	1.35727966675605e-06	4.16415847309706e-05	30	9	39	266
GO:0042035 regulation of cytokine biosynthetic process	16	4.21179639735901e-05	1.649	0.258	Biological Process	GO:0042035	regulation of cytokine biosynthetic process	1.37899074528125e-06	4.21179639735901e-05	15	1	16	62
GO:0007167 enzyme linked receptor protein signaling pathway	75	4.33894047771288e-05	7.732	0.113	Biological Process	GO:0007167	enzyme linked receptor protein signaling pathway	1.42698967406796e-06	4.33894047771288e-05	55	20	75	663
GO:0051248 negative regulation of protein metabolic process	82	4.39954361039238e-05	8.454	0.110	Biological Process	GO:0051248	negative regulation of protein metabolic process	1.45338028533003e-06	4.39954361039238e-05	65	17	82	746
GO:0048646 anatomical structure formation involved in morphogenesis	84	4.41141113794934e-05	8.660	0.109	Biological Process	GO:0048646	anatomical structure formation involved in morphogenesis	1.46377759092138e-06	4.41141113794934e-05	66	18	84	770
GO:0032608 interferon-beta production	12	4.47688337114892e-05	1.237	0.333	Biological Process	GO:0032608	interferon-beta production	1.49967721897547e-06	4.47688337114892e-05	12	0	12	36
GO:0042531 positive regulation of tyrosine phosphorylation of STAT protein	12	4.47688337114892e-05	1.237	0.333	Biological Process	GO:0042531	positive regulation of tyrosine phosphorylation of STAT protein	1.49967721897547e-06	4.47688337114892e-05	11	1	12	36
GO:0043085 positive regulation of catalytic activity	100	4.47688337114892e-05	10.309	0.104	Biological Process	GO:0043085	positive regulation of catalytic activity	1.50980128517386e-06	4.47688337114892e-05	75	25	100	965
GO:1902680 positive regulation of RNA biosynthetic process	121	4.47688337114892e-05	12.474	0.099	Biological Process	GO:1902680	positive regulation of RNA biosynthetic process	1.51836743317486e-06	4.47688337114892e-05	84	37	121	1228
GO:1903508 positive regulation of nucleic acid-templated transcription	121	4.47688337114892e-05	12.474	0.099	Biological Process	GO:1903508	positive regulation of nucleic acid-templated transcription	1.51836743317486e-06	4.47688337114892e-05	84	37	121	1228
GO:0045935 positive regulation of nucleobase-containing compound metabolic process	135	4.59451549763953e-05	13.918	0.096	Biological Process	GO:0045935	positive regulation of nucleobase-containing compound metabolic process	1.56500894942354e-06	4.59451549763953e-05	98	37	135	1408
GO:0051254 positive regulation of RNA metabolic process	125	4.82920229128391e-05	12.887	0.098	Biological Process	GO:0051254	positive regulation of RNA metabolic process	1.6520395446618e-06	4.82920229128391e-05	88	37	125	1281
GO:0008285 negative regulation of cell proliferation	51	4.83355554391175e-05	5.258	0.129	Biological Process	GO:0008285	negative regulation of cell proliferation	1.66062545481625e-06	4.83355554391175e-05	41	10	51	394
GO:0080135 regulation of cellular response to stress	57	4.88135701602791e-05	5.876	0.124	Biological Process	GO:0080135	regulation of cellular response to stress	1.68421509142058e-06	4.88135701602791e-05	44	13	57	460
GO:0016032 viral process	31	4.90663683823108e-05	3.196	0.163	Biological Process	GO:0016032	viral process	1.70014137985984e-06	4.90663683823108e-05	29	2	31	190
GO:0090130 tissue migration	30	5.07623910326666e-05	3.093	0.166	Biological Process	GO:0090130	tissue migration	1.78126728186864e-06	5.07623910326666e-05	21	9	30	181
GO:1902105 regulation of leukocyte differentiation	30	5.07623910326666e-05	3.093	0.166	Biological Process	GO:1902105	regulation of leukocyte differentiation	1.78126728186864e-06	5.07623910326666e-05	26	4	30	181
GO:1903037 regulation of leukocyte cell-cell adhesion	30	5.07623910326666e-05	3.093	0.166	Biological Process	GO:1903037	regulation of leukocyte cell-cell adhesion	1.78126728186864e-06	5.07623910326666e-05	28	2	30	181
GO:0051241 negative regulation of multicellular organismal process	82	5.10382615080702e-05	8.454	0.109	Biological Process	GO:0051241	negative regulation of multicellular organismal process	1.79844116310921e-06	5.10382615080702e-05	59	23	82	750
GO:0045893 positive regulation of transcription, DNA-templated	116	5.82830088087324e-05	11.959	0.099	Biological Process	GO:0045893	positive regulation of transcription, DNA-templated	2.06228235544039e-06	5.82830088087324e-05	80	36	116	1172
GO:0048731 system development	255	5.91405987505754e-05	26.289	0.084	Biological Process	GO:0048731	system development	2.10131036523847e-06	5.91405987505754e-05	169	86	255	3042
GO:0050730 regulation of peptidyl-tyrosine phosphorylation	28	6.02179884041839e-05	2.887	0.171	Biological Process	GO:0050730	regulation of peptidyl-tyrosine phosphorylation	2.14843212189351e-06	6.02179884041839e-05	23	5	28	164
GO:1903706 regulation of hemopoiesis	36	6.17005935563028e-05	3.711	0.149	Biological Process	GO:1903706	regulation of hemopoiesis	2.21038684888238e-06	6.17005935563028e-05	29	7	36	241
GO:1904018 positive regulation of vasculature development	21	6.18426585818928e-05	2.165	0.204	Biological Process	GO:1904018	positive regulation of vasculature development	2.22455606409686e-06	6.18426585818928e-05	18	3	21	103
GO:0007159 leukocyte cell-cell adhesion	32	6.20136360279074e-05	3.299	0.158	Biological Process	GO:0007159	leukocyte cell-cell adhesion	2.24346747284948e-06	6.20136360279074e-05	29	3	32	202
GO:0035710 CD4-positive, alpha-beta T cell activation	15	6.20136360279074e-05	1.546	0.263	Biological Process	GO:0035710	CD4-positive, alpha-beta T cell activation	2.24891617954678e-06	6.20136360279074e-05	15	0	15	57
GO:0045766 positive regulation of angiogenesis	20	6.28411552038162e-05	2.062	0.211	Biological Process	GO:0045766	positive regulation of angiogenesis	2.28815247255123e-06	6.28411552038162e-05	18	2	20	95
GO:0050663 cytokine secretion	24	6.58974508103173e-05	2.474	0.186	Biological Process	GO:0050663	cytokine secretion	2.409112502095e-06	6.58974508103173e-05	20	4	24	129
GO:0023014 signal transduction by protein phosphorylation	63	7.44359080141891e-05	6.495	0.118	Biological Process	GO:0023014	signal transduction by protein phosphorylation	2.73219453876777e-06	7.44359080141891e-05	51	12	63	535
GO:0060337 type I interferon signaling pathway	11	7.91305960831639e-05	1.134	0.344	Biological Process	GO:0060337	type I interferon signaling pathway	2.91613267022084e-06	7.91305960831639e-05	11	0	11	32
GO:0046631 alpha-beta T cell activation	19	8.85418953549477e-05	1.959	0.213	Biological Process	GO:0046631	alpha-beta T cell activation	3.27595912926836e-06	8.85418953549477e-05	19	0	19	89
GO:0048869 cellular developmental process	233	9.57658176690802e-05	24.021	0.085	Biological Process	GO:0048869	cellular developmental process	3.55729729412381e-06	9.57658176690802e-05	154	79	233	2754
GO:0008625 extrinsic apoptotic signaling pathway via death domain receptors	14	9.76045563297473e-05	1.443	0.269	Biological Process	GO:0008625	extrinsic apoptotic signaling pathway via death domain receptors	3.6399291304883e-06	9.76045563297473e-05	13	1	14	52
GO:0030154 cell differentiation	222	9.97344834370518e-05	22.887	0.085	Biological Process	GO:0030154	cell differentiation	3.73400283019354e-06	9.97344834370518e-05	146	76	222	2603
GO:0030335 positive regulation of cell migration	41	0.000101613519522617	4.227	0.138	Biological Process	GO:0030335	positive regulation of cell migration	3.8192719127573e-06	0.000101613519522617	29	12	41	298
GO:0010557 positive regulation of macromolecule biosynthetic process	131	0.000101965629846863	13.505	0.095	Biological Process	GO:0010557	positive regulation of macromolecule biosynthetic process	3.84747715029272e-06	0.000101965629846863	92	39	131	1380
GO:0051223 regulation of protein transport	48	0.000104169602739107	4.948	0.129	Biological Process	GO:0051223	regulation of protein transport	3.94593415162083e-06	0.000104169602739107	36	12	48	373
GO:0032649 regulation of interferon-gamma production	16	0.000109723939510118	1.649	0.239	Biological Process	GO:0032649	regulation of interferon-gamma production	4.1724416874351e-06	0.000109723939510118	15	1	16	67
GO:0002221 pattern recognition receptor signaling pathway	20	0.000116783416586293	2.062	0.202	Biological Process	GO:0002221	pattern recognition receptor signaling pathway	4.47651854798575e-06	0.000116783416586293	18	2	20	99
GO:0051272 positive regulation of cellular component movement	43	0.000116783416586293	4.433	0.134	Biological Process	GO:0051272	positive regulation of cellular component movement	4.48988486272165e-06	0.000116783416586293	31	12	43	321
GO:0032606 type I interferon production	15	0.000116783416586293	1.546	0.250	Biological Process	GO:0032606	type I interferon production	4.51488624730458e-06	0.000116783416586293	15	0	15	60
GO:0071346 cellular response to interferon-gamma	17	0.000116783416586293	1.753	0.227	Biological Process	GO:0071346	cellular response to interferon-gamma	4.52380696451848e-06	0.000116783416586293	16	1	17	75
GO:0002819 regulation of adaptive immune response	22	0.000116783416586293	2.268	0.190	Biological Process	GO:0002819	regulation of adaptive immune response	4.52662193198962e-06	0.000116783416586293	21	1	22	116
GO:0006366 transcription by RNA polymerase II	150	0.000123313525191433	15.464	0.092	Biological Process	GO:0006366	transcription by RNA polymerase II	4.79783940327848e-06	0.000123313525191433	107	43	150	1635
GO:0030545 receptor regulator activity	51	0.000123733859709479	5.120	0.134	Molecular Function	GO:0030545	receptor regulator activity	1.40713259715101e-06	0.000123733859709479	44	7	51	381
GO:0071396 cellular response to lipid	43	0.000124607306673358	4.433	0.134	Biological Process	GO:0071396	cellular response to lipid	4.86647240862037e-06	0.000124607306673358	35	8	43	322
GO:0043549 regulation of kinase activity	69	0.000129079439888608	7.113	0.112	Biological Process	GO:0043549	regulation of kinase activity	5.06008081783265e-06	0.000129079439888608	49	20	69	615
GO:0022407 regulation of cell-cell adhesion	36	0.000132759138736035	3.711	0.144	Biological Process	GO:0022407	regulation of cell-cell adhesion	5.22382163871052e-06	0.000132759138736035	33	3	36	250
GO:0032609 interferon-gamma production	17	0.000138754571349957	1.753	0.224	Biological Process	GO:0032609	interferon-gamma production	5.48010272986909e-06	0.000138754571349957	16	1	17	76
GO:0071214 cellular response to abiotic stimulus	28	0.000140301551450534	2.887	0.163	Biological Process	GO:0071214	cellular response to abiotic stimulus	5.58239912539933e-06	0.000140301551450534	22	6	28	172
GO:0104004 cellular response to environmental stimulus	28	0.000140301551450534	2.887	0.163	Biological Process	GO:0104004	cellular response to environmental stimulus	5.58239912539933e-06	0.000140301551450534	22	6	28	172
GO:0071347 cellular response to interleukin-1	15	0.000140520942080754	1.546	0.246	Biological Process	GO:0071347	cellular response to interleukin-1	5.63239130642283e-06	0.000140520942080754	14	1	15	61
GO:1904019 epithelial cell apoptotic process	15	0.000140520942080754	1.546	0.246	Biological Process	GO:1904019	epithelial cell apoptotic process	5.63239130642283e-06	0.000140520942080754	13	2	15	61
GO:0035458 cellular response to interferon-beta	7	0.00014123410120449	0.722	0.538	Biological Process	GO:0035458	cellular response to interferon-beta	5.70244866117086e-06	0.00014123410120449	7	0	7	13
GO:0042832 defense response to protozoan	7	0.00014123410120449	0.722	0.538	Biological Process	GO:0042832	defense response to protozoan	5.70244866117086e-06	0.00014123410120449	6	1	7	13
GO:1901701 cellular response to oxygen-containing compound	70	0.000141285615034021	7.216	0.111	Biological Process	GO:1901701	cellular response to oxygen-containing compound	5.72527231675083e-06	0.000141285615034021	47	23	70	629
GO:0002758 innate immune response-activating signal transduction	20	0.000151612454833697	2.062	0.198	Biological Process	GO:0002758	innate immune response-activating signal transduction	6.16600352208694e-06	0.000151612454833697	18	2	20	101
GO:0043542 endothelial cell migration	23	0.000152657602542267	2.371	0.181	Biological Process	GO:0043542	endothelial cell migration	6.2309225527456e-06	0.000152657602542267	17	6	23	127
GO:0040017 positive regulation of locomotion	44	0.000154287975848886	4.536	0.131	Biological Process	GO:0040017	positive regulation of locomotion	6.32012116603129e-06	0.000154287975848886	32	12	44	336
GO:0045944 positive regulation of transcription by RNA polymerase II	95	0.000164118615797994	9.794	0.101	Biological Process	GO:0045944	positive regulation of transcription by RNA polymerase II	6.74691123527211e-06	0.000164118615797994	70	25	95	936
GO:0090087 regulation of peptide transport	49	0.000171596948649523	5.052	0.125	Biological Process	GO:0090087	regulation of peptide transport	7.0795393584666e-06	0.000171596948649523	36	13	49	392
GO:1904035 regulation of epithelial cell apoptotic process	13	0.000181853223364082	1.340	0.271	Biological Process	GO:1904035	regulation of epithelial cell apoptotic process	7.52938026555149e-06	0.000181853223364082	11	2	13	48
GO:0032648 regulation of interferon-beta production	11	0.000189567237093227	1.134	0.314	Biological Process	GO:0032648	regulation of interferon-beta production	7.87660080713306e-06	0.000189567237093227	11	0	11	35
GO:0006357 regulation of transcription by RNA polymerase II	145	0.000212237982128035	14.948	0.091	Biological Process	GO:0006357	regulation of transcription by RNA polymerase II	8.84974114291029e-06	0.000212237982128035	104	41	145	1587
GO:0051338 regulation of transferase activity	73	0.000213558750072674	7.526	0.108	Biological Process	GO:0051338	regulation of transferase activity	8.93616851720924e-06	0.000213558750072674	53	20	73	673
GO:0002286 T cell activation involved in immune response	16	0.000220802398217821	1.649	0.225	Biological Process	GO:0002286	T cell activation involved in immune response	9.30410927742104e-06	0.000220802398217821	14	2	16	71
GO:0070555 response to interleukin-1	16	0.000220802398217821	1.649	0.225	Biological Process	GO:0070555	response to interleukin-1	9.30410927742104e-06	0.000220802398217821	15	1	16	71
GO:0032479 regulation of type I interferon production	14	0.000221442897256007	1.443	0.250	Biological Process	GO:0032479	regulation of type I interferon production	9.3636109836632e-06	0.000221442897256007	14	0	14	56
GO:0014070 response to organic cyclic compound	50	0.000250472642825245	5.155	0.122	Biological Process	GO:0014070	response to organic cyclic compound	1.06278951367634e-05	0.000250472642825245	33	17	50	409
GO:2000351 regulation of endothelial cell apoptotic process	11	0.00025089016477006	1.134	0.306	Biological Process	GO:2000351	regulation of endothelial cell apoptotic process	1.06824471859224e-05	0.00025089016477006	9	2	11	36
GO:0001562 response to protozoan	7	0.000251986410979059	0.722	0.500	Biological Process	GO:0001562	response to protozoan	1.07661203340047e-05	0.000251986410979059	6	1	7	14
GO:0043410 positive regulation of MAPK cascade	45	0.000252504768371557	4.639	0.127	Biological Process	GO:0043410	positive regulation of MAPK cascade	1.08253402385105e-05	0.000252504768371557	35	10	45	354
GO:0010628 positive regulation of gene expression	134	0.00025254962345489	13.814	0.093	Biological Process	GO:0010628	positive regulation of gene expression	1.0864342926484e-05	0.00025254962345489	93	41	134	1448
GO:1990868 response to chemokine	16	0.000259792970667794	1.649	0.222	Biological Process	GO:1990868	response to chemokine	1.12522282112758e-05	0.000259792970667794	16	0	16	72
GO:1990869 cellular response to chemokine	16	0.000259792970667794	1.649	0.222	Biological Process	GO:1990869	cellular response to chemokine	1.12522282112758e-05	0.000259792970667794	16	0	16	72
GO:0065008 regulation of biological quality	224	0.000260128568218877	23.093	0.084	Biological Process	GO:0065008	regulation of biological quality	1.13049561287311e-05	0.000260128568218877	139	85	224	2672
GO:0071260 cellular response to mechanical stimulus	10	0.000260287451258003	1.031	0.333	Biological Process	GO:0071260	cellular response to mechanical stimulus	1.13500767910185e-05	0.000260287451258003	10	0	10	30
GO:0022409 positive regulation of cell-cell adhesion	25	0.000262807370783696	2.577	0.167	Biological Process	GO:0022409	positive regulation of cell-cell adhesion	1.14985459541244e-05	0.000262807370783696	23	2	25	150
GO:0010563 negative regulation of phosphorus metabolic process	47	0.000264477951323225	4.845	0.125	Biological Process	GO:0010563	negative regulation of phosphorus metabolic process	1.16493004547009e-05	0.000264477951323225	36	11	47	377
GO:0045936 negative regulation of phosphate metabolic process	47	0.000264477951323225	4.845	0.125	Biological Process	GO:0045936	negative regulation of phosphate metabolic process	1.16493004547009e-05	0.000264477951323225	36	11	47	377
GO:0005515 protein binding	522	0.000265616771155811	52.410	0.077	Molecular Function	GO:0005515	protein binding	3.22203816413417e-06	0.000265616771155811	323	199	522	6791
GO:0007275 multicellular organism development	270	0.00026873138377323	27.835	0.081	Biological Process	GO:0007275	multicellular organism development	1.18761043188581e-05	0.00026873138377323	178	92	270	3323
GO:0032269 negative regulation of cellular protein metabolic process	75	0.000272678696981145	7.732	0.107	Biological Process	GO:0032269	negative regulation of cellular protein metabolic process	1.20905838332559e-05	0.000272678696981145	59	16	75	703
GO:0032922 circadian regulation of gene expression	13	0.00027511620970304	1.340	0.260	Biological Process	GO:0032922	circadian regulation of gene expression	1.22692241834263e-05	0.00027511620970304	6	7	13	50
GO:0008284 positive regulation of cell proliferation	61	0.00027511620970304	6.289	0.114	Biological Process	GO:0008284	positive regulation of cell proliferation	1.22794490896673e-05	0.00027511620970304	49	12	61	537
GO:0003950 NAD+ ADP-ribosyltransferase activity	9	0.000276000358003309	0.904	0.429	Molecular Function	GO:0003950	NAD+ ADP-ribosyltransferase activity	3.55724494773029e-06	0.000276000358003309	9	0	9	21
GO:2000147 positive regulation of cell motility	41	0.00028800795283938	4.227	0.131	Biological Process	GO:2000147	positive regulation of cell motility	1.28971407452666e-05	0.00028800795283938	29	12	41	313
GO:0032635 interleukin-6 production	18	0.000291440371272927	1.856	0.202	Biological Process	GO:0032635	interleukin-6 production	1.30936358257988e-05	0.000291440371272927	17	1	18	89
GO:0032675 regulation of interleukin-6 production	17	0.000300584814552323	1.753	0.210	Biological Process	GO:0032675	regulation of interleukin-6 production	1.35486034455386e-05	0.000300584814552323	16	1	17	81
GO:0045595 regulation of cell differentiation	111	0.000319311361551329	11.443	0.096	Biological Process	GO:0045595	regulation of cell differentiation	1.44395682510365e-05	0.000319311361551329	74	37	111	1157
GO:0043331 response to dsRNA	13	0.000341640321061496	1.340	0.255	Biological Process	GO:0043331	response to dsRNA	1.54994654541187e-05	0.000341640321061496	12	1	13	51
GO:0046651 lymphocyte proliferation	29	0.000371615904632453	2.990	0.151	Biological Process	GO:0046651	lymphocyte proliferation	1.69583806119284e-05	0.000371615904632453	26	3	29	192
GO:0032880 regulation of protein localization	64	0.000371615904632453	6.598	0.111	Biological Process	GO:0032880	regulation of protein localization	1.69685136309929e-05	0.000371615904632453	46	18	64	578
GO:0044419 interspecies interaction between organisms	34	0.000384737603737994	3.505	0.140	Biological Process	GO:0044419	interspecies interaction between organisms	1.76379935016909e-05	0.000384737603737994	31	3	34	243
GO:0033554 cellular response to stress	123	0.000384737603737994	12.680	0.093	Biological Process	GO:0033554	cellular response to stress	1.77307985620556e-05	0.000384737603737994	87	36	123	1318
GO:0042326 negative regulation of phosphorylation	38	0.000384737603737994	3.918	0.133	Biological Process	GO:0042326	negative regulation of phosphorylation	1.77371322234224e-05	0.000384737603737994	30	8	38	285
GO:0045859 regulation of protein kinase activity	60	0.000388731809249767	6.186	0.113	Biological Process	GO:0045859	regulation of protein kinase activity	1.79783467792801e-05	0.000388731809249767	44	16	60	532
GO:0043123 positive regulation of I-kappaB kinase/NF-kappaB signaling	18	0.00038887787732487	1.856	0.198	Biological Process	GO:0043123	positive regulation of I-kappaB kinase/NF-kappaB signaling	1.80421978027689e-05	0.00038887787732487	15	3	18	91
GO:0070201 regulation of establishment of protein localization	48	0.000400271553257898	4.948	0.122	Biological Process	GO:0070201	regulation of establishment of protein localization	1.86295819090814e-05	0.000400271553257898	36	12	48	395
GO:0002224 toll-like receptor signaling pathway	16	0.00041666289970409	1.649	0.213	Biological Process	GO:0002224	toll-like receptor signaling pathway	1.94536488189547e-05	0.00041666289970409	14	2	16	75
GO:0031400 negative regulation of protein modification process	47	0.000430791681904923	4.845	0.122	Biological Process	GO:0031400	negative regulation of protein modification process	2.01765594666966e-05	0.000430791681904923	39	8	47	385
GO:0032943 mononuclear cell proliferation	29	0.000440864080407936	2.990	0.149	Biological Process	GO:0032943	mononuclear cell proliferation	2.07130385744442e-05	0.000440864080407936	26	3	29	194
GO:0045444 fat cell differentiation	26	0.000457411238681858	2.680	0.158	Biological Process	GO:0045444	fat cell differentiation	2.15576284858136e-05	0.000457411238681858	20	6	26	165
GO:0010657 muscle cell apoptotic process	10	0.000457683503235521	1.031	0.312	Biological Process	GO:0010657	muscle cell apoptotic process	2.16376579124707e-05	0.000457683503235521	8	2	10	32
GO:0044403 symbiont process	32	0.000467707684969207	3.299	0.142	Biological Process	GO:0044403	symbiont process	2.21802352437313e-05	0.000467707684969207	30	2	32	225
GO:0050670 regulation of lymphocyte proliferation	23	0.000474616028677958	2.371	0.168	Biological Process	GO:0050670	regulation of lymphocyte proliferation	2.25775353533488e-05	0.000474616028677958	22	1	23	137
GO:0070661 leukocyte proliferation	30	0.000478165054454541	3.093	0.146	Biological Process	GO:0070661	leukocyte proliferation	2.28165677136582e-05	0.000478165054454541	27	3	30	205
GO:0050866 negative regulation of cell activation	22	0.00048480087949686	2.268	0.172	Biological Process	GO:0050866	negative regulation of cell activation	2.3204388007044e-05	0.00048480087949686	17	5	22	128
GO:0072577 endothelial cell apoptotic process	11	0.000518650207519284	1.134	0.282	Biological Process	GO:0072577	endothelial cell apoptotic process	2.49006926822502e-05	0.000518650207519284	9	2	11	39
GO:0007249 I-kappaB kinase/NF-kappaB signaling	25	0.000534168336178132	2.577	0.159	Biological Process	GO:0007249	I-kappaB kinase/NF-kappaB signaling	2.57241542015016e-05	0.000534168336178132	21	4	25	157
GO:0001933 negative regulation of protein phosphorylation	35	0.000537792386566578	3.608	0.136	Biological Process	GO:0001933	negative regulation of protein phosphorylation	2.60565977928308e-05	0.000537792386566578	27	8	35	258
GO:0050673 epithelial cell proliferation	35	0.000537792386566578	3.608	0.136	Biological Process	GO:0050673	epithelial cell proliferation	2.60565977928308e-05	0.000537792386566578	24	11	35	258
GO:0045621 positive regulation of lymphocyte differentiation	14	0.000551484088217527	1.443	0.230	Biological Process	GO:0045621	positive regulation of lymphocyte differentiation	2.68009445309061e-05	0.000551484088217527	13	1	14	61
GO:0045926 negative regulation of growth	24	0.000560159235718778	2.474	0.162	Biological Process	GO:0045926	negative regulation of growth	2.73047814210299e-05	0.000560159235718778	16	8	24	148
GO:0032103 positive regulation of response to external stimulus	27	0.000560253393095783	2.784	0.153	Biological Process	GO:0032103	positive regulation of response to external stimulus	2.7391628233871e-05	0.000560253393095783	25	2	27	177
GO:0060759 regulation of response to cytokine stimulus	18	0.000583116547156909	1.856	0.191	Biological Process	GO:0060759	regulation of response to cytokine stimulus	2.8610713788631e-05	0.000583116547156909	17	1	18	94
GO:0032944 regulation of mononuclear cell proliferation	23	0.000583116547156909	2.371	0.165	Biological Process	GO:0032944	regulation of mononuclear cell proliferation	2.86806699893649e-05	0.000583116547156909	22	1	23	139
GO:0009719 response to endogenous stimulus	91	0.000587456682532647	9.381	0.099	Biological Process	GO:0009719	response to endogenous stimulus	2.8980391327407e-05	0.000587456682532647	54	37	91	920
GO:1902532 negative regulation of intracellular signal transduction	43	0.000593442273515301	4.433	0.124	Biological Process	GO:1902532	negative regulation of intracellular signal transduction	2.93628022573273e-05	0.000593442273515301	36	7	43	346
GO:0051091 positive regulation of DNA-binding transcription factor activity	26	0.00059892806332503	2.680	0.155	Biological Process	GO:0051091	positive regulation of DNA-binding transcription factor activity	2.97221678760623e-05	0.00059892806332503	21	5	26	168
GO:0051179 localization	352	0.000613694359825614	36.289	0.077	Biological Process	GO:0051179	localization	3.05450576979714e-05	0.000613694359825614	221	131	352	4555
GO:0006919 activation of cysteine-type endopeptidase activity involved in apoptotic process	12	0.000646123998825843	1.237	0.255	Biological Process	GO:0006919	activation of cysteine-type endopeptidase activity involved in apoptotic process	3.22540243137258e-05	0.000646123998825843	10	2	12	47
GO:0050707 regulation of cytokine secretion	20	0.000696560097121286	2.062	0.177	Biological Process	GO:0050707	regulation of cytokine secretion	3.48740262983936e-05	0.000696560097121286	16	4	20	113
GO:0003700 DNA-binding transcription factor activity	99	0.000698102109089926	9.940	0.102	Molecular Function	GO:0003700	DNA-binding transcription factor activity	9.52679148113622e-06	0.000698102109089926	66	33	99	966
GO:0071496 cellular response to external stimulus	26	0.000729300511606575	2.680	0.153	Biological Process	GO:0071496	cellular response to external stimulus	3.6620287031192e-05	0.000729300511606575	18	8	26	170
GO:0005488 binding	810	0.000739981013926066	81.325	0.072	Molecular Function	GO:0005488	binding	1.06593171073505e-05	0.000739981013926066	499	311	810	11328
GO:0002764 immune response-regulating signaling pathway	32	0.000748633576671656	3.299	0.139	Biological Process	GO:0002764	immune response-regulating signaling pathway	3.77009714870618e-05	0.000748633576671656	29	3	32	231
GO:0018108 peptidyl-tyrosine phosphorylation	34	0.000749975132459993	3.505	0.135	Biological Process	GO:0018108	peptidyl-tyrosine phosphorylation	3.78786441882598e-05	0.000749975132459993	29	5	34	252
GO:1903530 regulation of secretion by cell	51	0.000779417791541154	5.258	0.116	Biological Process	GO:1903530	regulation of secretion by cell	3.94801259846863e-05	0.000779417791541154	34	17	51	441
GO:0043367 CD4-positive, alpha-beta T cell differentiation	12	0.000797154170919539	1.237	0.250	Biological Process	GO:0043367	CD4-positive, alpha-beta T cell differentiation	4.04955723297842e-05	0.000797154170919539	12	0	12	48
GO:1903670 regulation of sprouting angiogenesis	11	0.000817474042547259	1.134	0.268	Biological Process	GO:1903670	regulation of sprouting angiogenesis	4.16478480052707e-05	0.000817474042547259	10	1	11	41
GO:0097191 extrinsic apoptotic signaling pathway	24	0.000835464204856692	2.474	0.158	Biological Process	GO:0097191	extrinsic apoptotic signaling pathway	4.2687056715626e-05	0.000835464204856692	20	4	24	152
GO:0048661 positive regulation of smooth muscle cell proliferation	9	0.000851252045330598	0.928	0.321	Biological Process	GO:0048661	positive regulation of smooth muscle cell proliferation	4.36186997240315e-05	0.000851252045330598	5	4	9	28
GO:0001228 DNA-binding transcription activator activity, RNA polymerase II-specific	44	0.000854478169354176	4.418	0.131	Molecular Function	GO:0001228	DNA-binding transcription activator activity, RNA polymerase II-specific	1.29564544253855e-05	0.000854478169354176	31	13	44	336
GO:0018212 peptidyl-tyrosine modification	34	0.000867599947659535	3.505	0.134	Biological Process	GO:0018212	peptidyl-tyrosine modification	4.45837588725352e-05	0.000867599947659535	29	5	34	254
GO:0070098 chemokine-mediated signaling pathway	14	0.000921521928708391	1.443	0.219	Biological Process	GO:0070098	chemokine-mediated signaling pathway	4.74899716600566e-05	0.000921521928708391	14	0	14	64
GO:0002474 antigen processing and presentation of peptide antigen via MHC class I	6	0.000923067000773567	0.619	0.500	Biological Process	GO:0002474	antigen processing and presentation of peptide antigen via MHC class I	4.80042292845606e-05	0.000923067000773567	6	0	6	12
GO:0072643 interferon-gamma secretion	6	0.000923067000773567	0.619	0.500	Biological Process	GO:0072643	interferon-gamma secretion	4.80042292845606e-05	0.000923067000773567	5	1	6	12
GO:0043122 regulation of I-kappaB kinase/NF-kappaB signaling	22	0.000923067000773567	2.268	0.164	Biological Process	GO:0043122	regulation of I-kappaB kinase/NF-kappaB signaling	4.80339231455932e-05	0.000923067000773567	18	4	22	134
GO:0032940 secretion by cell	65	0.000923067000773567	6.701	0.107	Biological Process	GO:0032940	secretion by cell	4.81116994970807e-05	0.000923067000773567	43	22	65	610
GO:0002449 lymphocyte mediated immunity	25	0.000936648183969238	2.577	0.153	Biological Process	GO:0002449	lymphocyte mediated immunity	4.89570919825354e-05	0.000936648183969238	22	3	25	163
GO:0006979 response to oxidative stress	35	0.000946960370788274	3.608	0.132	Biological Process	GO:0006979	response to oxidative stress	4.96351273486146e-05	0.000946960370788274	25	10	35	266
GO:0070663 regulation of leukocyte proliferation	23	0.000968680060768219	2.371	0.160	Biological Process	GO:0070663	regulation of leukocyte proliferation	5.09157923586878e-05	0.000968680060768219	22	1	23	144
GO:0048513 animal organ development	182	0.00102838066579322	18.763	0.085	Biological Process	GO:0048513	animal organ development	5.4204765676078e-05	0.00102838066579322	122	60	182	2149
GO:0043535 regulation of blood vessel endothelial cell migration	13	0.00104891301550114	1.340	0.228	Biological Process	GO:0043535	regulation of blood vessel endothelial cell migration	5.54410050771414e-05	0.00104891301550114	9	4	13	57
GO:1902107 positive regulation of leukocyte differentiation	18	0.00110860912736871	1.856	0.182	Biological Process	GO:1902107	positive regulation of leukocyte differentiation	5.87590507972551e-05	0.00110860912736871	16	2	18	99
GO:0002822 regulation of adaptive immune response based on somatic recombination of immune receptors built from immunoglobulin superfamily domains	19	0.00111330023496817	1.959	0.176	Biological Process	GO:0002822	regulation of adaptive immune response based on somatic recombination of immune receptors built from immunoglobulin superfamily domains	5.91711474171895e-05	0.00111330023496817	18	1	19	108
GO:0010660 regulation of muscle cell apoptotic process	9	0.00111680086023245	0.928	0.310	Biological Process	GO:0010660	regulation of muscle cell apoptotic process	5.96332533911016e-05	0.00111680086023245	7	2	9	29
GO:0097193 intrinsic apoptotic signaling pathway	28	0.00111680086023245	2.887	0.144	Biological Process	GO:0097193	intrinsic apoptotic signaling pathway	5.96851436095452e-05	0.00111680086023245	24	4	28	195
GO:0007162 negative regulation of cell adhesion	25	0.00112205771277842	2.577	0.152	Biological Process	GO:0007162	negative regulation of cell adhesion	6.01308273622261e-05	0.00112205771277842	22	3	25	165
GO:0007254 JNK cascade	22	0.0011258348147119	2.268	0.162	Biological Process	GO:0007254	JNK cascade	6.04985379804076e-05	0.0011258348147119	16	6	22	136
GO:0008009 chemokine activity	11	0.00117755901599693	1.104	0.297	Molecular Function	GO:0008009	chemokine activity	1.87480965397539e-05	0.00117755901599693	11	0	11	37
GO:0046328 regulation of JNK cascade	21	0.00118085746850148	2.165	0.165	Biological Process	GO:0046328	regulation of JNK cascade	6.36286435090358e-05	0.00118085746850148	15	6	21	127
GO:0051046 regulation of secretion	53	0.00121209237065054	5.464	0.112	Biological Process	GO:0051046	regulation of secretion	6.54896479811189e-05	0.00121209237065054	35	18	53	473
GO:0009890 negative regulation of biosynthetic process	104	0.00127295494423032	10.722	0.094	Biological Process	GO:0009890	negative regulation of biosynthetic process	6.89649646778725e-05	0.00127295494423032	76	28	104	1109
GO:0050900 leukocyte migration	31	0.0013056414646801	3.196	0.136	Biological Process	GO:0050900	leukocyte migration	7.09275204715367e-05	0.0013056414646801	27	4	31	228
GO:0031327 negative regulation of cellular biosynthetic process	103	0.00131084779804732	10.619	0.094	Biological Process	GO:0031327	negative regulation of cellular biosynthetic process	7.14028091433793e-05	0.00131084779804732	75	28	103	1097
GO:2000116 regulation of cysteine-type endopeptidase activity	23	0.0014411549456205	2.371	0.155	Biological Process	GO:2000116	regulation of cysteine-type endopeptidase activity	7.87123241478234e-05	0.0014411549456205	20	3	23	148
GO:0061082 myeloid leukocyte cytokine production	7	0.00144840113960125	0.722	0.389	Biological Process	GO:0061082	myeloid leukocyte cytokine production	7.93207495332943e-05	0.00144840113960125	7	0	7	18
GO:0046903 secretion	71	0.00145495960693221	7.320	0.102	Biological Process	GO:0046903	secretion	7.9893538833159e-05	0.00145495960693221	48	23	71	694
GO:0045824 negative regulation of innate immune response	9	0.00145893515024649	0.928	0.300	Biological Process	GO:0045824	negative regulation of innate immune response	8.03260433625655e-05	0.00145893515024649	8	1	9	30
GO:0002367 cytokine production involved in immune response	14	0.00146669748636302	1.443	0.209	Biological Process	GO:0002367	cytokine production involved in immune response	8.09687644798847e-05	0.00146669748636302	14	0	14	67
GO:0009888 tissue development	114	0.00149589302012582	11.753	0.092	Biological Process	GO:0009888	tissue development	8.2800127527152e-05	0.00149589302012582	73	41	114	1245
GO:0002443 leukocyte mediated immunity	29	0.00150017833314898	2.990	0.139	Biological Process	GO:0002443	leukocyte mediated immunity	8.32575847790801e-05	0.00150017833314898	26	3	29	209
GO:0045598 regulation of fat cell differentiation	17	0.00155985164978042	1.753	0.183	Biological Process	GO:0045598	regulation of fat cell differentiation	8.72411439598206e-05	0.00155985164978042	11	6	17	93
GO:0032814 regulation of natural killer cell activation	8	0.00155985164978042	0.825	0.333	Biological Process	GO:0032814	regulation of natural killer cell activation	8.72564202857642e-05	0.00155985164978042	6	2	8	24
GO:0050691 regulation of defense response to virus by host	8	0.00155985164978042	0.825	0.333	Biological Process	GO:0050691	regulation of defense response to virus by host	8.72564202857642e-05	0.00155985164978042	8	0	8	24
GO:0032729 positive regulation of interferon-gamma production	12	0.00166988418471416	1.237	0.231	Biological Process	GO:0032729	positive regulation of interferon-gamma production	9.43402104086355e-05	0.00166988418471416	11	1	12	52
GO:0045582 positive regulation of T cell differentiation	12	0.00166988418471416	1.237	0.231	Biological Process	GO:0045582	positive regulation of T cell differentiation	9.43402104086355e-05	0.00166988418471416	11	1	12	52
GO:0046634 regulation of alpha-beta T cell activation	12	0.00166988418471416	1.237	0.231	Biological Process	GO:0046634	regulation of alpha-beta T cell activation	9.43402104086355e-05	0.00166988418471416	12	0	12	52
GO:0050714 positive regulation of protein secretion	22	0.00166988418471416	2.268	0.157	Biological Process	GO:0050714	positive regulation of protein secretion	9.43922201020335e-05	0.00166988418471416	16	6	22	140
GO:0002757 immune response-activating signal transduction	30	0.00167631747122353	3.093	0.136	Biological Process	GO:0002757	immune response-activating signal transduction	9.50019885321217e-05	0.00167631747122353	27	3	30	221
GO:0032872 regulation of stress-activated MAPK cascade	24	0.0017339346881442	2.474	0.150	Biological Process	GO:0032872	regulation of stress-activated MAPK cascade	9.85219093102048e-05	0.0017339346881442	18	6	24	160
GO:0007050 cell cycle arrest	17	0.00175866909373837	1.753	0.181	Biological Process	GO:0007050	cell cycle arrest	0.000100185524646966	0.00175866909373837	12	5	17	94
GO:0045785 positive regulation of cell adhesion	32	0.00177298957625739	3.299	0.132	Biological Process	GO:0045785	positive regulation of cell adhesion	0.000101261627538412	0.00177298957625739	29	3	32	243
GO:0043330 response to exogenous dsRNA	11	0.00184031983570186	1.134	0.244	Biological Process	GO:0043330	response to exogenous dsRNA	0.000105377292016404	0.00184031983570186	10	1	11	45
GO:0040013 negative regulation of locomotion	28	0.00194457580423439	2.887	0.139	Biological Process	GO:0040013	negative regulation of locomotion	0.000111632526714968	0.00194457580423439	22	6	28	202
GO:0034612 response to tumor necrosis factor	21	0.00195520245151153	2.165	0.159	Biological Process	GO:0034612	response to tumor necrosis factor	0.000112816702898845	0.00195520245151153	18	3	21	132
GO:0043281 regulation of cysteine-type endopeptidase activity involved in apoptotic process	21	0.00195520245151153	2.165	0.159	Biological Process	GO:0043281	regulation of cysteine-type endopeptidase activity involved in apoptotic process	0.000112816702898845	0.00195520245151153	18	3	21	132
GO:0046632 alpha-beta T cell differentiation	14	0.00195901579684652	1.443	0.203	Biological Process	GO:0046632	alpha-beta T cell differentiation	0.000113324361174208	0.00195901579684652	14	0	14	69
GO:0002718 regulation of cytokine production involved in immune response	12	0.00198037815421591	1.237	0.226	Biological Process	GO:0002718	regulation of cytokine production involved in immune response	0.000114850883998721	0.00198037815421591	12	0	12	53
GO:0030101 natural killer cell activation	13	0.00200913111258101	1.340	0.213	Biological Process	GO:0030101	natural killer cell activation	0.000116813378443999	0.00200913111258101	9	4	13	61
GO:0070372 regulation of ERK1 and ERK2 cascade	26	0.0020199266273604	2.680	0.143	Biological Process	GO:0070372	regulation of ERK1 and ERK2 cascade	0.000117737611373085	0.0020199266273604	22	4	26	182
GO:0002230 positive regulation of defense response to virus by host	7	0.00202946024655263	0.722	0.368	Biological Process	GO:0002230	positive regulation of defense response to virus by host	0.0001185912756024	0.00202946024655263	7	0	7	19
GO:0071900 regulation of protein serine/threonine kinase activity	41	0.002088007279097	4.227	0.119	Biological Process	GO:0071900	regulation of protein serine/threonine kinase activity	0.000122319028682969	0.002088007279097	28	13	41	345
GO:0070371 ERK1 and ERK2 cascade	27	0.00214059791966041	2.784	0.140	Biological Process	GO:0070371	ERK1 and ERK2 cascade	0.000125714163539005	0.00214059791966041	23	4	27	193
GO:1903532 positive regulation of secretion by cell	29	0.00216153704636333	2.990	0.136	Biological Process	GO:1903532	positive regulation of secretion by cell	0.000127261247333974	0.00216153704636333	19	10	29	214
GO:0051250 negative regulation of lymphocyte activation	17	0.00222319913393271	1.753	0.177	Biological Process	GO:0051250	negative regulation of lymphocyte activation	0.000131218037269263	0.00222319913393271	15	2	17	96
GO:0009725 response to hormone	52	0.00222373487244751	5.361	0.110	Biological Process	GO:0009725	response to hormone	0.000131596966330621	0.00222373487244751	30	22	52	474
GO:0031326 regulation of cellular biosynthetic process	242	0.00222373487244751	24.948	0.080	Biological Process	GO:0031326	regulation of cellular biosynthetic process	0.000131902641090706	0.00222373487244751	166	76	242	3030
GO:0070302 regulation of stress-activated protein kinase signaling cascade	24	0.00222605360663132	2.474	0.147	Biological Process	GO:0070302	regulation of stress-activated protein kinase signaling cascade	0.000132367010818629	0.00222605360663132	18	6	24	163
GO:1903708 positive regulation of hemopoiesis	20	0.00225307422651173	2.062	0.161	Biological Process	GO:1903708	positive regulation of hemopoiesis	0.000134304527376855	0.00225307422651173	18	2	20	124
GO:0032816 positive regulation of natural killer cell activation	6	0.00233256638192305	0.619	0.429	Biological Process	GO:0032816	positive regulation of natural killer cell activation	0.000139385481932562	0.00233256638192305	5	1	6	14
GO:1902041 regulation of extrinsic apoptotic signaling pathway via death domain receptors	9	0.00233751926326052	0.928	0.281	Biological Process	GO:1902041	regulation of extrinsic apoptotic signaling pathway via death domain receptors	0.000140024645339934	0.00233751926326052	8	1	9	32
GO:0009889 regulation of biosynthetic process	244	0.00236292358189632	25.155	0.080	Biological Process	GO:0009889	regulation of biosynthetic process	0.000141893370282718	0.00236292358189632	168	76	244	3062
GO:0051403 stress-activated MAPK cascade	25	0.00239358876433822	2.577	0.144	Biological Process	GO:0051403	stress-activated MAPK cascade	0.000144086241870309	0.00239358876433822	19	6	25	174
GO:0098772 molecular function regulator	126	0.00248114266114632	12.651	0.094	Molecular Function	GO:0098772	molecular function regulator	4.13837289956171e-05	0.00248114266114632	92	34	126	1343
GO:0043405 regulation of MAP kinase activity	29	0.00248550593288728	2.990	0.134	Biological Process	GO:0043405	regulation of MAP kinase activity	0.000150033547307857	0.00248550593288728	22	7	29	216
GO:1903039 positive regulation of leukocyte cell-cell adhesion	20	0.00248550593288728	2.062	0.160	Biological Process	GO:1903039	positive regulation of leukocyte cell-cell adhesion	0.000150349206335275	0.00248550593288728	19	1	20	125
GO:0051047 positive regulation of secretion	30	0.00254977292664776	3.093	0.132	Biological Process	GO:0051047	positive regulation of secretion	0.000154611102438045	0.00254977292664776	19	11	30	227
GO:0010632 regulation of epithelial cell migration	21	0.00257268533925369	2.165	0.156	Biological Process	GO:0010632	regulation of epithelial cell migration	0.000156378172140806	0.00257268533925369	15	6	21	135
GO:0002695 negative regulation of leukocyte activation	19	0.0026053856984114	1.959	0.164	Biological Process	GO:0002695	negative regulation of leukocyte activation	0.000159130883943495	0.0026053856984114	15	4	19	116
GO:0050870 positive regulation of T cell activation	19	0.0026053856984114	1.959	0.164	Biological Process	GO:0050870	positive regulation of T cell activation	0.000159130883943495	0.0026053856984114	18	1	19	116
GO:0010629 negative regulation of gene expression	112	0.00271264798006165	11.546	0.090	Biological Process	GO:0010629	negative regulation of gene expression	0.000166080488575203	0.00271264798006165	83	29	112	1240
GO:0007623 circadian rhythm	20	0.00273839545693844	2.062	0.159	Biological Process	GO:0007623	circadian rhythm	0.000168058919541957	0.00273839545693844	10	10	20	126
GO:0050777 negative regulation of immune response	16	0.00277827321908531	1.649	0.180	Biological Process	GO:0050777	negative regulation of immune response	0.000170914179826273	0.00277827321908531	14	2	16	89
GO:0007622 rhythmic behavior	7	0.00278072071577318	0.722	0.350	Biological Process	GO:0007622	rhythmic behavior	0.000172289552496885	0.00278072071577318	2	5	7	20
GO:1902042 negative regulation of extrinsic apoptotic signaling pathway via death domain receptors	7	0.00278072071577318	0.722	0.350	Biological Process	GO:1902042	negative regulation of extrinsic apoptotic signaling pathway via death domain receptors	0.000172289552496885	0.00278072071577318	7	0	7	20
GO:1904037 positive regulation of epithelial cell apoptotic process	7	0.00278072071577318	0.722	0.350	Biological Process	GO:1904037	positive regulation of epithelial cell apoptotic process	0.000172289552496885	0.00278072071577318	5	2	7	20
GO:0031098 stress-activated protein kinase signaling cascade	27	0.00286137217146809	2.784	0.137	Biological Process	GO:0031098	stress-activated protein kinase signaling cascade	0.000177706713923212	0.00286137217146809	20	7	27	197
GO:0005164 tumor necrosis factor receptor binding	8	0.0029450277725822	0.803	0.364	Molecular Function	GO:0005164	tumor necrosis factor receptor binding	5.23389615026693e-05	0.0029450277725822	7	1	8	22
GO:0042379 chemokine receptor binding	12	0.0029450277725822	1.205	0.250	Molecular Function	GO:0042379	chemokine receptor binding	5.35865553767799e-05	0.0029450277725822	12	0	12	48
GO:0097529 myeloid leukocyte migration	20	0.00301320242038955	2.062	0.157	Biological Process	GO:0097529	myeloid leukocyte migration	0.000187578597305119	0.00301320242038955	19	1	20	127
GO:0010594 regulation of endothelial cell migration	17	0.00310091467537245	1.753	0.172	Biological Process	GO:0010594	regulation of endothelial cell migration	0.000193494161948802	0.00310091467537245	12	5	17	99
GO:0006469 negative regulation of protein kinase activity	23	0.00312048524007445	2.371	0.146	Biological Process	GO:0006469	negative regulation of protein kinase activity	0.000195593384089253	0.00312048524007445	17	6	23	157
GO:0006959 humoral immune response	22	0.00312048524007445	2.268	0.150	Biological Process	GO:0006959	humoral immune response	0.000195631654310937	0.00312048524007445	16	6	22	147
GO:0032088 negative regulation of NF-kappaB transcription factor activity	11	0.00312171095120469	1.134	0.229	Biological Process	GO:0032088	negative regulation of NF-kappaB transcription factor activity	0.000196166831172457	0.00312171095120469	9	2	11	48
GO:2000113 negative regulation of cellular macromolecule biosynthetic process	94	0.00325112938534283	9.691	0.093	Biological Process	GO:2000113	negative regulation of cellular macromolecule biosynthetic process	0.000204776759112036	0.00325112938534283	68	26	94	1010
GO:0044092 negative regulation of molecular function	75	0.00335290526110232	7.732	0.098	Biological Process	GO:0044092	negative regulation of molecular function	0.000211679527569226	0.00335290526110232	54	21	75	767
GO:0002040 sprouting angiogenesis	14	0.00335465960160335	1.443	0.192	Biological Process	GO:0002040	sprouting angiogenesis	0.000212775355732293	0.00335465960160335	13	1	14	73
GO:1990266 neutrophil migration	14	0.00335465960160335	1.443	0.192	Biological Process	GO:1990266	neutrophil migration	0.000212775355732293	0.00335465960160335	14	0	14	73
GO:0006925 inflammatory cell apoptotic process	5	0.00339832879500244	0.515	0.500	Biological Process	GO:0006925	inflammatory cell apoptotic process	0.000216543047574668	0.00339832879500244	4	1	5	10
GO:0045351 type I interferon biosynthetic process	5	0.00339832879500244	0.515	0.500	Biological Process	GO:0045351	type I interferon biosynthetic process	0.000216543047574668	0.00339832879500244	5	0	5	10
GO:0031954 positive regulation of protein autophosphorylation	6	0.00342967332990525	0.619	0.400	Biological Process	GO:0031954	positive regulation of protein autophosphorylation	0.000219604516285639	0.00342967332990525	5	1	6	15
GO:2000353 positive regulation of endothelial cell apoptotic process	6	0.00342967332990525	0.619	0.400	Biological Process	GO:2000353	positive regulation of endothelial cell apoptotic process	0.000219604516285639	0.00342967332990525	4	2	6	15
GO:0002292 T cell differentiation involved in immune response	10	0.00342967332990525	1.031	0.244	Biological Process	GO:0002292	T cell differentiation involved in immune response	0.000220554532153648	0.00342967332990525	10	0	10	41
GO:0002548 monocyte chemotaxis	10	0.00342967332990525	1.031	0.244	Biological Process	GO:0002548	monocyte chemotaxis	0.000220554532153648	0.00342967332990525	9	1	10	41
GO:0006471 protein ADP-ribosylation	8	0.00343310722166189	0.825	0.296	Biological Process	GO:0006471	protein ADP-ribosylation	0.000221279411291964	0.00343310722166189	8	0	8	27
GO:0097530 granulocyte migration	16	0.00345665712269088	1.649	0.176	Biological Process	GO:0097530	granulocyte migration	0.000223304820728819	0.00345665712269088	16	0	16	91
GO:0071356 cellular response to tumor necrosis factor	19	0.00346225332363109	1.959	0.160	Biological Process	GO:0071356	cellular response to tumor necrosis factor	0.00022417467563079	0.00346225332363109	17	2	19	119
GO:0002366 leukocyte activation involved in immune response	24	0.00356929509820172	2.474	0.142	Biological Process	GO:0002366	leukocyte activation involved in immune response	0.000232386940623743	0.00356929509820172	21	3	24	169
GO:0006865 amino acid transport	20	0.00356929509820172	2.062	0.155	Biological Process	GO:0006865	amino acid transport	0.000232677583849885	0.00356929509820172	12	8	20	129
GO:0031348 negative regulation of defense response	20	0.00356929509820172	2.062	0.155	Biological Process	GO:0031348	negative regulation of defense response	0.000232677583849885	0.00356929509820172	16	4	20	129
GO:1901652 response to peptide	29	0.00370035540898113	2.990	0.131	Biological Process	GO:1901652	response to peptide	0.000241764521655646	0.00370035540898113	19	10	29	222
GO:0043534 blood vessel endothelial cell migration	14	0.00377255705407451	1.443	0.189	Biological Process	GO:0043534	blood vessel endothelial cell migration	0.000247035743079905	0.00377255705407451	10	4	14	74
GO:0033673 negative regulation of kinase activity	24	0.00387577061946502	2.474	0.141	Biological Process	GO:0033673	negative regulation of kinase activity	0.000254363451314178	0.00387577061946502	18	6	24	170
GO:0010558 negative regulation of macromolecule biosynthetic process	97	0.00406157776593534	10.000	0.092	Biological Process	GO:0010558	negative regulation of macromolecule biosynthetic process	0.000267264213766928	0.00406157776593534	71	26	97	1057
GO:0006793 phosphorus metabolic process	199	0.00406157776593534	20.515	0.081	Biological Process	GO:0006793	phosphorus metabolic process	0.000267750464969163	0.00406157776593534	136	63	199	2452
GO:0048872 homeostasis of number of cells	24	0.00421001310705719	2.474	0.140	Biological Process	GO:0048872	homeostasis of number of cells	0.000278153853791769	0.00421001310705719	17	7	24	171
GO:2001141 regulation of RNA biosynthetic process	208	0.00421040599013148	21.443	0.081	Biological Process	GO:2001141	regulation of RNA biosynthetic process	0.000278797988775407	0.00421040599013148	142	66	208	2581
GO:0030593 neutrophil chemotaxis	12	0.00428775764290219	1.237	0.207	Biological Process	GO:0030593	neutrophil chemotaxis	0.000284549472117426	0.00428775764290219	12	0	12	58
GO:0032652 regulation of interleukin-1 production	11	0.0043274046873372	1.134	0.220	Biological Process	GO:0032652	regulation of interleukin-1 production	0.000287906437089981	0.0043274046873372	10	1	11	50
GO:0032680 regulation of tumor necrosis factor production	16	0.0043274046873372	1.649	0.172	Biological Process	GO:0032680	regulation of tumor necrosis factor production	0.000289086644066719	0.0043274046873372	15	1	16	93
GO:0071901 negative regulation of protein serine/threonine kinase activity	16	0.0043274046873372	1.649	0.172	Biological Process	GO:0071901	negative regulation of protein serine/threonine kinase activity	0.000289086644066719	0.0043274046873372	11	5	16	93
GO:0030595 leukocyte chemotaxis	21	0.00433061536629979	2.165	0.149	Biological Process	GO:0030595	leukocyte chemotaxis	0.000289936955958406	0.00433061536629979	19	2	21	141
GO:0051050 positive regulation of transport	55	0.00437273091666335	5.670	0.105	Biological Process	GO:0051050	positive regulation of transport	0.000293398624124967	0.00437273091666335	41	14	55	526
GO:0002263 cell activation involved in immune response	24	0.00450927078872796	2.474	0.140	Biological Process	GO:0002263	cell activation involved in immune response	0.000303884200855401	0.00450927078872796	21	3	24	172
GO:0051251 positive regulation of lymphocyte activation	24	0.00450927078872796	2.474	0.140	Biological Process	GO:0051251	positive regulation of lymphocyte activation	0.000303884200855401	0.00450927078872796	23	1	24	172
GO:0006355 regulation of transcription, DNA-templated	204	0.00466676497902529	21.031	0.081	Biological Process	GO:0006355	regulation of transcription, DNA-templated	0.000315183070085396	0.00466676497902529	138	66	204	2530
GO:0006796 phosphate-containing compound metabolic process	197	0.00474945818943105	20.309	0.081	Biological Process	GO:0006796	phosphate-containing compound metabolic process	0.000321465309841097	0.00474945818943105	136	61	197	2432
GO:1903038 negative regulation of leukocyte cell-cell adhesion	14	0.00486440293990659	1.443	0.184	Biological Process	GO:1903038	negative regulation of leukocyte cell-cell adhesion	0.000329959500548648	0.00486440293990659	13	1	14	76
GO:0051347 positive regulation of transferase activity	48	0.00486548787157367	4.948	0.108	Biological Process	GO:0051347	positive regulation of transferase activity	0.000331169179831196	0.00486548787157367	39	9	48	444
GO:0001779 natural killer cell differentiation	6	0.00486548787157367	0.619	0.375	Biological Process	GO:0001779	natural killer cell differentiation	0.00033217616506853	0.00486548787157367	4	2	6	16
GO:0060333 interferon-gamma-mediated signaling pathway	6	0.00486548787157367	0.619	0.375	Biological Process	GO:0060333	interferon-gamma-mediated signaling pathway	0.00033217616506853	0.00486548787157367	5	1	6	16
GO:0002793 positive regulation of peptide secretion	22	0.00509922703491835	2.268	0.144	Biological Process	GO:0002793	positive regulation of peptide secretion	0.000348882660148576	0.00509922703491835	16	6	22	153
GO:0033135 regulation of peptidyl-serine phosphorylation	17	0.00516758326091337	1.753	0.163	Biological Process	GO:0033135	regulation of peptidyl-serine phosphorylation	0.000354981986418544	0.00516758326091337	13	4	17	104
GO:1903506 regulation of nucleic acid-templated transcription	207	0.00516758326091337	21.340	0.080	Biological Process	GO:1903506	regulation of nucleic acid-templated transcription	0.000355076929394723	0.00516758326091337	141	66	207	2578
GO:1903555 regulation of tumor necrosis factor superfamily cytokine production	16	0.00538758710640984	1.649	0.168	Biological Process	GO:1903555	regulation of tumor necrosis factor superfamily cytokine production	0.000370984929218355	0.00538758710640984	15	1	16	95
GO:0001780 neutrophil homeostasis	5	0.00543480303500476	0.515	0.455	Biological Process	GO:0001780	neutrophil homeostasis	0.000375832070105306	0.00543480303500476	4	1	5	11
GO:0002467 germinal center formation	5	0.00543480303500476	0.515	0.455	Biological Process	GO:0002467	germinal center formation	0.000375832070105306	0.00543480303500476	4	1	5	11
GO:0001959 regulation of cytokine-mediated signaling pathway	15	0.00545420610460482	1.546	0.174	Biological Process	GO:0001959	regulation of cytokine-mediated signaling pathway	0.000380166829497381	0.00545420610460482	14	1	15	86
GO:0050671 positive regulation of lymphocyte proliferation	15	0.00545420610460482	1.546	0.174	Biological Process	GO:0050671	positive regulation of lymphocyte proliferation	0.000380166829497381	0.00545420610460482	15	0	15	86
GO:1901343 negative regulation of vasculature development	15	0.00545420610460482	1.546	0.174	Biological Process	GO:1901343	negative regulation of vasculature development	0.000380166829497381	0.00545420610460482	13	2	15	86
GO:0050704 regulation of interleukin-1 secretion	8	0.00545420610460482	0.825	0.276	Biological Process	GO:0050704	regulation of interleukin-1 secretion	0.000380995293072676	0.00545420610460482	7	1	8	29
GO:0045892 negative regulation of transcription, DNA-templated	83	0.00545420610460482	8.557	0.094	Biological Process	GO:0045892	negative regulation of transcription, DNA-templated	0.000381177816149155	0.00545420610460482	59	24	83	885
GO:0042129 regulation of T cell proliferation	17	0.00569033256600902	1.753	0.162	Biological Process	GO:0042129	regulation of T cell proliferation	0.000398515435910483	0.00569033256600902	16	1	17	105
GO:0044248 cellular catabolic process	129	0.00569981455081519	13.299	0.086	Biological Process	GO:0044248	cellular catabolic process	0.000400016349330445	0.00569981455081519	85	44	129	1498
GO:0034121 regulation of toll-like receptor signaling pathway	10	0.0058140484428909	1.031	0.227	Biological Process	GO:0034121	regulation of toll-like receptor signaling pathway	0.00040888697755759	0.0058140484428909	8	2	10	44
GO:0051348 negative regulation of transferase activity	25	0.00582436852658976	2.577	0.134	Biological Process	GO:0051348	negative regulation of transferase activity	0.000410467903797252	0.00582436852658976	19	6	25	186
GO:0032760 positive regulation of tumor necrosis factor production	11	0.00585347391038432	1.134	0.212	Biological Process	GO:0032760	positive regulation of tumor necrosis factor production	0.000413378498149297	0.00585347391038432	10	1	11	52
GO:0032640 tumor necrosis factor production	16	0.00591989380315198	1.649	0.167	Biological Process	GO:0032640	tumor necrosis factor production	0.000418938307608172	0.00591989380315198	15	1	16	96
GO:0002696 positive regulation of leukocyte activation	26	0.005964557644981	2.680	0.132	Biological Process	GO:0002696	positive regulation of leukocyte activation	0.000422974797023318	0.005964557644981	25	1	26	197
GO:0072376 protein activation cascade	13	0.00597945785202134	1.340	0.188	Biological Process	GO:0072376	protein activation cascade	0.000424909352573532	0.00597945785202134	9	4	13	69
GO:0014065 phosphatidylinositol 3-kinase signaling	15	0.00604706209862771	1.546	0.172	Biological Process	GO:0014065	phosphatidylinositol 3-kinase signaling	0.000432376925859888	0.00604706209862771	11	4	15	87
GO:0015807 L-amino acid transport	15	0.00604706209862771	1.546	0.172	Biological Process	GO:0015807	L-amino acid transport	0.000432376925859888	0.00604706209862771	7	8	15	87
GO:0032946 positive regulation of mononuclear cell proliferation	15	0.00604706209862771	1.546	0.172	Biological Process	GO:0032946	positive regulation of mononuclear cell proliferation	0.000432376925859888	0.00604706209862771	15	0	15	87
GO:0016525 negative regulation of angiogenesis	14	0.0060800433276879	1.443	0.179	Biological Process	GO:0016525	negative regulation of angiogenesis	0.00043562782908702	0.0060800433276879	13	1	14	78
GO:0032607 interferon-alpha production	7	0.006367021451304	0.722	0.304	Biological Process	GO:0032607	interferon-alpha production	0.00045899391170023	0.006367021451304	7	0	7	23
GO:0070266 necroptotic process	7	0.006367021451304	0.722	0.304	Biological Process	GO:0070266	necroptotic process	0.00045899391170023	0.006367021451304	6	1	7	23
GO:0090049 regulation of cell migration involved in sprouting angiogenesis	7	0.006367021451304	0.722	0.304	Biological Process	GO:0090049	regulation of cell migration involved in sprouting angiogenesis	0.00045899391170023	0.006367021451304	6	1	7	23
GO:0042093 T-helper cell differentiation	9	0.00641456050607629	0.928	0.243	Biological Process	GO:0042093	T-helper cell differentiation	0.000463362761560642	0.00641456050607629	9	0	9	37
GO:0019882 antigen processing and presentation	12	0.00641838480716484	1.237	0.197	Biological Process	GO:0019882	antigen processing and presentation	0.000464581369832956	0.00641838480716484	12	0	12	61
GO:0062012 regulation of small molecule metabolic process	27	0.00642689819706068	2.784	0.129	Biological Process	GO:0062012	regulation of small molecule metabolic process	0.000466141199434441	0.00642689819706068	17	10	27	209
GO:0046330 positive regulation of JNK cascade	16	0.00647823099577766	1.649	0.165	Biological Process	GO:0046330	positive regulation of JNK cascade	0.000472126457055846	0.00647823099577766	12	4	16	97
GO:0002285 lymphocyte activation involved in immune response	19	0.00647823099577766	1.959	0.151	Biological Process	GO:0002285	lymphocyte activation involved in immune response	0.000472717780781309	0.00647823099577766	17	2	19	126
GO:0042098 T cell proliferation	19	0.00647823099577766	1.959	0.151	Biological Process	GO:0042098	T cell proliferation	0.000472717780781309	0.00647823099577766	17	2	19	126
GO:0033028 myeloid cell apoptotic process	6	0.00662483186511819	0.619	0.353	Biological Process	GO:0033028	myeloid cell apoptotic process	0.000485360607942149	0.00662483186511819	5	1	6	17
GO:0072677 eosinophil migration	6	0.00662483186511819	0.619	0.353	Biological Process	GO:0072677	eosinophil migration	0.000485360607942149	0.00662483186511819	6	0	6	17
GO:0042088 T-helper 1 type immune response	8	0.0066561520078273	0.825	0.267	Biological Process	GO:0042088	T-helper 1 type immune response	0.000490329565694533	0.0066561520078273	8	0	8	30
GO:2000514 regulation of CD4-positive, alpha-beta T cell activation	8	0.0066561520078273	0.825	0.267	Biological Process	GO:2000514	regulation of CD4-positive, alpha-beta T cell activation	0.000490329565694533	0.0066561520078273	8	0	8	30
GO:0050868 negative regulation of T cell activation	13	0.0066561520078273	1.340	0.186	Biological Process	GO:0050868	negative regulation of T cell activation	0.000491408332858532	0.0066561520078273	12	1	13	70
GO:1902882 regulation of response to oxidative stress	11	0.0066561520078273	1.134	0.208	Biological Process	GO:1902882	regulation of response to oxidative stress	0.000491564301855401	0.0066561520078273	8	3	11	53
GO:2000181 negative regulation of blood vessel morphogenesis	14	0.00673629388794018	1.443	0.177	Biological Process	GO:2000181	negative regulation of blood vessel morphogenesis	0.000498471901265871	0.00673629388794018	13	1	14	79
GO:0032874 positive regulation of stress-activated MAPK cascade	18	0.00695894135605855	1.856	0.154	Biological Process	GO:0032874	positive regulation of stress-activated MAPK cascade	0.000515969077200054	0.00695894135605855	14	4	18	117
GO:0032813 tumor necrosis factor receptor superfamily binding	9	0.00701567619405813	0.904	0.290	Molecular Function	GO:0032813	tumor necrosis factor receptor superfamily binding	0.000132973392609138	0.00701567619405813	8	1	9	31
GO:0032020 ISG15-protein conjugation	4	0.0070331184166327	0.412	0.571	Biological Process	GO:0032020	ISG15-protein conjugation	0.000523534141423106	0.0070331184166327	4	0	4	7
GO:0035457 cellular response to interferon-alpha	4	0.0070331184166327	0.412	0.571	Biological Process	GO:0035457	cellular response to interferon-alpha	0.000523534141423106	0.0070331184166327	4	0	4	7
GO:0043086 negative regulation of catalytic activity	56	0.00705316082646501	5.773	0.102	Biological Process	GO:0043086	negative regulation of catalytic activity	0.000526061620884485	0.00705316082646501	41	15	56	551
GO:0050867 positive regulation of cell activation	26	0.00715450902748005	2.680	0.130	Biological Process	GO:0050867	positive regulation of cell activation	0.000534671134192827	0.00715450902748005	25	1	26	200
GO:0034976 response to endoplasmic reticulum stress	24	0.00735070155006537	2.474	0.134	Biological Process	GO:0034976	response to endoplasmic reticulum stress	0.000550412243508051	0.00735070155006537	20	4	24	179
GO:0001664 G protein-coupled receptor binding	29	0.00756443422175545	2.912	0.138	Molecular Function	GO:0001664	G protein-coupled receptor binding	0.00014910939330223	0.00756443422175545	21	8	29	210
GO:0050715 positive regulation of cytokine secretion	14	0.00758226586789529	1.443	0.175	Biological Process	GO:0050715	positive regulation of cytokine secretion	0.000568864756789677	0.00758226586789529	11	3	14	80
GO:0002294 CD4-positive, alpha-beta T cell differentiation involved in immune response	9	0.00761842970107504	0.928	0.237	Biological Process	GO:0002294	CD4-positive, alpha-beta T cell differentiation involved in immune response	0.000572696521355223	0.00761842970107504	9	0	9	38
GO:1903557 positive regulation of tumor necrosis factor superfamily cytokine production	11	0.00772360749976806	1.134	0.204	Biological Process	GO:1903557	positive regulation of tumor necrosis factor superfamily cytokine production	0.000581736991246662	0.00772360749976806	10	1	11	54
GO:0032102 negative regulation of response to external stimulus	27	0.00773454121549031	2.784	0.127	Biological Process	GO:0032102	negative regulation of response to external stimulus	0.0005836961069978	0.00773454121549031	20	7	27	212
GO:0071706 tumor necrosis factor superfamily cytokine production	16	0.00788318465818554	1.649	0.162	Biological Process	GO:0071706	tumor necrosis factor superfamily cytokine production	0.000596071076048386	0.00788318465818554	15	1	16	99
GO:0010035 response to inorganic substance	32	0.00795431253483493	3.299	0.119	Biological Process	GO:0010035	response to inorganic substance	0.000602617129345885	0.00795431253483493	21	11	32	268
GO:0001539 cilium or flagellum-dependent cell motility	7	0.00802855147533044	0.722	0.292	Biological Process	GO:0001539	cilium or flagellum-dependent cell motility	0.000612062290517952	0.00802855147533044	0	7	7	24
GO:0043370 regulation of CD4-positive, alpha-beta T cell differentiation	7	0.00802855147533044	0.722	0.292	Biological Process	GO:0043370	regulation of CD4-positive, alpha-beta T cell differentiation	0.000612062290517952	0.00802855147533044	7	0	7	24
GO:0060285 cilium-dependent cell motility	7	0.00802855147533044	0.722	0.292	Biological Process	GO:0060285	cilium-dependent cell motility	0.000612062290517952	0.00802855147533044	0	7	7	24
GO:0044260 cellular macromolecule metabolic process	465	0.00802855147533044	47.938	0.072	Biological Process	GO:0044260	cellular macromolecule metabolic process	0.000612956506705598	0.00802855147533044	317	148	465	6422
GO:0016763 transferase activity, transferring pentosyl groups	11	0.00821391833709931	1.104	0.239	Molecular Function	GO:0016763	transferase activity, transferring pentosyl groups	0.000168139344277241	0.00821391833709931	10	1	11	46
GO:0031329 regulation of cellular catabolic process	48	0.00827421253700941	4.948	0.105	Biological Process	GO:0031329	regulation of cellular catabolic process	0.000632926843603275	0.00827421253700941	35	13	48	457
GO:0070304 positive regulation of stress-activated protein kinase signaling cascade	18	0.0082843630488184	1.856	0.151	Biological Process	GO:0070304	positive regulation of stress-activated protein kinase signaling cascade	0.000634919617014125	0.0082843630488184	14	4	18	119
GO:0034599 cellular response to oxidative stress	24	0.00841651296618604	2.474	0.133	Biological Process	GO:0034599	cellular response to oxidative stress	0.000647158942116329	0.00841651296618604	18	6	24	181
GO:0043280 positive regulation of cysteine-type endopeptidase activity involved in apoptotic process	14	0.00841651296618604	1.443	0.173	Biological Process	GO:0043280	positive regulation of cysteine-type endopeptidase activity involved in apoptotic process	0.000647519129978195	0.00841651296618604	12	2	14	81
GO:0031331 positive regulation of cellular catabolic process	27	0.0087675791099312	2.784	0.126	Biological Process	GO:0031331	positive regulation of cellular catabolic process	0.000675815450405796	0.0087675791099312	22	5	27	214
GO:0044421 extracellular region part	109	0.00884367020607495	10.977	0.093	Cellular Component	GO:0044421	extracellular region part	1.29482726296851e-05	0.00884367020607495	82	27	109	1170
GO:0032612 interleukin-1 production	11	0.00887356599917238	1.134	0.200	Biological Process	GO:0032612	interleukin-1 production	0.000685287874844321	0.00887356599917238	10	1	11	55
GO:0046596 regulation of viral entry into host cell	6	0.00887984817898734	0.619	0.333	Biological Process	GO:0046596	regulation of viral entry into host cell	0.000688380537146574	0.00887984817898734	6	0	6	18
GO:0071359 cellular response to dsRNA	6	0.00887984817898734	0.619	0.333	Biological Process	GO:0071359	cellular response to dsRNA	0.000688380537146574	0.00887984817898734	6	0	6	18
GO:0002287 alpha-beta T cell activation involved in immune response	9	0.009007866782879	0.928	0.231	Biological Process	GO:0002287	alpha-beta T cell activation involved in immune response	0.000702272391970158	0.009007866782879	9	0	9	39
GO:0002293 alpha-beta T cell differentiation involved in immune response	9	0.009007866782879	0.928	0.231	Biological Process	GO:0002293	alpha-beta T cell differentiation involved in immune response	0.000702272391970158	0.009007866782879	9	0	9	39
GO:0042108 positive regulation of cytokine biosynthetic process	9	0.009007866782879	0.928	0.231	Biological Process	GO:0042108	positive regulation of cytokine biosynthetic process	0.000702272391970158	0.009007866782879	9	0	9	39
GO:1903507 negative regulation of nucleic acid-templated transcription	84	0.00901027830002375	8.660	0.092	Biological Process	GO:1903507	negative regulation of nucleic acid-templated transcription	0.000706815135940556	0.00901027830002375	60	24	84	916
GO:0070665 positive regulation of leukocyte proliferation	15	0.00901027830002375	1.546	0.165	Biological Process	GO:0070665	positive regulation of leukocyte proliferation	0.000707123605611235	0.00901027830002375	15	0	15	91
GO:2001056 positive regulation of cysteine-type endopeptidase activity	15	0.00901027830002375	1.546	0.165	Biological Process	GO:2001056	positive regulation of cysteine-type endopeptidase activity	0.000707123605611235	0.00901027830002375	13	2	15	91
GO:0033674 positive regulation of kinase activity	43	0.00901027830002375	4.433	0.108	Biological Process	GO:0033674	positive regulation of kinase activity	0.00070775200271806	0.00901027830002375	34	9	43	399
GO:0051222 positive regulation of protein transport	27	0.00923129121602289	2.784	0.126	Biological Process	GO:0051222	positive regulation of protein transport	0.000726467786197074	0.00923129121602289	20	7	27	215
GO:1902679 negative regulation of RNA biosynthetic process	84	0.00926686520941738	8.660	0.092	Biological Process	GO:1902679	negative regulation of RNA biosynthetic process	0.000730627898613586	0.00926686520941738	60	24	84	917
GO:0071621 granulocyte chemotaxis	13	0.0094373625188964	1.340	0.178	Biological Process	GO:0071621	granulocyte chemotaxis	0.000746048845732321	0.0094373625188964	13	0	13	73
GO:0043433 negative regulation of DNA-binding transcription factor activity	16	0.0094373625188964	1.649	0.158	Biological Process	GO:0043433	negative regulation of DNA-binding transcription factor activity	0.000746841638186046	0.0094373625188964	12	4	16	101
GO:0043565 sequence-specific DNA binding	97	0.0094886866261495	9.739	0.095	Molecular Function	GO:0043565	sequence-specific DNA binding	0.000201427767651392	0.0094886866261495	65	32	97	1019
GO:0051049 regulation of transport	98	0.00952166866975488	10.103	0.089	Biological Process	GO:0051049	regulation of transport	0.000754911331914203	0.00952166866975488	68	30	98	1103
GO:0019900 kinase binding	54	0.00962562990303915	5.422	0.110	Molecular Function	GO:0019900	kinase binding	0.00021163249976356	0.00962562990303915	41	13	54	493
GO:0002440 production of molecular mediator of immune response	22	0.009736033580982	2.268	0.136	Biological Process	GO:0002440	production of molecular mediator of immune response	0.000773336392205442	0.009736033580982	22	0	22	162
GO:0014909 smooth muscle cell migration	8	0.00986463904476145	0.825	0.250	Biological Process	GO:0014909	smooth muscle cell migration	0.000784999906366276	0.00986463904476145	6	2	8	32
GO:0010212 response to ionizing radiation	15	0.00997597265182733	1.546	0.163	Biological Process	GO:0010212	response to ionizing radiation	0.000795324203485867	0.00997597265182733	11	4	15	92
GO:0032728 positive regulation of interferon-beta production	7	0.010053769549459	0.722	0.280	Biological Process	GO:0032728	positive regulation of interferon-beta production	0.000803002589180105	0.010053769549459	7	0	7	25
GO:0030162 regulation of proteolysis	51	0.0101307380401568	5.258	0.102	Biological Process	GO:0030162	regulation of proteolysis	0.000810637532210459	0.0101307380401568	40	11	51	499
GO:0002456 T cell mediated immunity	13	0.0105280375472781	1.340	0.176	Biological Process	GO:0002456	T cell mediated immunity	0.000852395900395953	0.0105280375472781	12	1	13	74
GO:0007599 hemostasis	17	0.0105280375472781	1.753	0.152	Biological Process	GO:0007599	hemostasis	0.000853261356965073	0.0105280375472781	12	5	17	112
GO:0030260 entry into host cell	9	0.0105280375472781	0.928	0.225	Biological Process	GO:0030260	entry into host cell	0.000854794415452179	0.0105280375472781	8	1	9	40
GO:0032481 positive regulation of type I interferon production	9	0.0105280375472781	0.928	0.225	Biological Process	GO:0032481	positive regulation of type I interferon production	0.000854794415452179	0.0105280375472781	9	0	9	40
GO:0044409 entry into host	9	0.0105280375472781	0.928	0.225	Biological Process	GO:0044409	entry into host	0.000854794415452179	0.0105280375472781	8	1	9	40
GO:0048008 platelet-derived growth factor receptor signaling pathway	9	0.0105280375472781	0.928	0.225	Biological Process	GO:0048008	platelet-derived growth factor receptor signaling pathway	0.000854794415452179	0.0105280375472781	7	2	9	40
GO:0051806 entry into cell of other organism involved in symbiotic interaction	9	0.0105280375472781	0.928	0.225	Biological Process	GO:0051806	entry into cell of other organism involved in symbiotic interaction	0.000854794415452179	0.0105280375472781	8	1	9	40
GO:0051828 entry into other organism involved in symbiotic interaction	9	0.0105280375472781	0.928	0.225	Biological Process	GO:0051828	entry into other organism involved in symbiotic interaction	0.000854794415452179	0.0105280375472781	8	1	9	40
GO:0043434 response to peptide hormone	24	0.01089125695169	2.474	0.130	Biological Process	GO:0043434	response to peptide hormone	0.000885884062727389	0.01089125695169	15	9	24	185
GO:0045236 CXCR chemokine receptor binding	5	0.0109002291230977	0.502	0.500	Molecular Function	GO:0045236	CXCR chemokine receptor binding	0.000247920298478339	0.0109002291230977	5	0	5	10
GO:0048511 rhythmic process	22	0.0112051467790917	2.268	0.134	Biological Process	GO:0048511	rhythmic process	0.0009130607050941	0.0112051467790917	11	11	22	164
GO:0006308 DNA catabolic process	11	0.01147732083663	1.134	0.193	Biological Process	GO:0006308	DNA catabolic process	0.000938609265306547	0.01147732083663	6	5	11	57
GO:0030168 platelet activation	11	0.01147732083663	1.134	0.193	Biological Process	GO:0030168	platelet activation	0.000938609265306547	0.01147732083663	8	3	11	57
GO:0051252 regulation of RNA metabolic process	217	0.0115709183877519	22.371	0.078	Biological Process	GO:0051252	regulation of RNA metabolic process	0.000950100733227598	0.0115709183877519	150	67	217	2769
GO:0033137 negative regulation of peptidyl-serine phosphorylation	6	0.0115709183877519	0.619	0.316	Biological Process	GO:0033137	negative regulation of peptidyl-serine phosphorylation	0.000951360196320812	0.0115709183877519	5	1	6	19
GO:0048512 circadian behavior	6	0.0115709183877519	0.619	0.316	Biological Process	GO:0048512	circadian behavior	0.000951360196320812	0.0115709183877519	1	5	6	19
GO:1901698 response to nitrogen compound	54	0.0116333549263153	5.567	0.100	Biological Process	GO:1901698	response to nitrogen compound	0.000958201749179694	0.0116333549263153	39	15	54	540
GO:0002042 cell migration involved in sprouting angiogenesis	8	0.0117700283227051	0.825	0.242	Biological Process	GO:0002042	cell migration involved in sprouting angiogenesis	0.000978099549354143	0.0117700283227051	7	1	8	33
GO:0002720 positive regulation of cytokine production involved in immune response	8	0.0117700283227051	0.825	0.242	Biological Process	GO:0002720	positive regulation of cytokine production involved in immune response	0.000978099549354143	0.0117700283227051	8	0	8	33
GO:0048002 antigen processing and presentation of peptide antigen	8	0.0117700283227051	0.825	0.242	Biological Process	GO:0048002	antigen processing and presentation of peptide antigen	0.000978099549354143	0.0117700283227051	8	0	8	33
GO:0050701 interleukin-1 secretion	8	0.0117700283227051	0.825	0.242	Biological Process	GO:0050701	interleukin-1 secretion	0.000978099549354143	0.0117700283227051	7	1	8	33
GO:0051055 negative regulation of lipid biosynthetic process	8	0.0117700283227051	0.825	0.242	Biological Process	GO:0051055	negative regulation of lipid biosynthetic process	0.000978099549354143	0.0117700283227051	6	2	8	33
GO:0019219 regulation of nucleobase-containing compound metabolic process	232	0.0118490001592078	23.918	0.078	Biological Process	GO:0019219	regulation of nucleobase-containing compound metabolic process	0.000990623468901248	0.0118490001592078	161	71	232	2987
GO:0019885 antigen processing and presentation of endogenous peptide antigen via MHC class I	4	0.0118490001592078	0.412	0.500	Biological Process	GO:0019885	antigen processing and presentation of endogenous peptide antigen via MHC class I	0.000993360606505311	0.0118490001592078	4	0	4	8
GO:0045080 positive regulation of chemokine biosynthetic process	4	0.0118490001592078	0.412	0.500	Biological Process	GO:0045080	positive regulation of chemokine biosynthetic process	0.000993360606505311	0.0118490001592078	4	0	4	8
GO:0045475 locomotor rhythm	4	0.0118490001592078	0.412	0.500	Biological Process	GO:0045475	locomotor rhythm	0.000993360606505311	0.0118490001592078	1	3	4	8
GO:0048012 hepatocyte growth factor receptor signaling pathway	4	0.0118490001592078	0.412	0.500	Biological Process	GO:0048012	hepatocyte growth factor receptor signaling pathway	0.000993360606505311	0.0118490001592078	4	0	4	8
GO:0002262 myeloid cell homeostasis	15	0.0119064622183793	1.546	0.160	Biological Process	GO:0002262	myeloid cell homeostasis	0.000999926059156215	0.0119064622183793	10	5	15	94
GO:0036473 cell death in response to oxidative stress	10	0.0119909554214805	1.031	0.204	Biological Process	GO:0036473	cell death in response to oxidative stress	0.0010087824778312	0.0119909554214805	9	1	10	49
GO:0042060 wound healing	28	0.0120909806187151	2.887	0.121	Biological Process	GO:0042060	wound healing	0.00102100032417769	0.0120909806187151	16	12	28	231
GO:0010556 regulation of macromolecule biosynthetic process	227	0.0120909806187151	23.402	0.078	Biological Process	GO:0010556	regulation of macromolecule biosynthetic process	0.00102987954217824	0.0120909806187151	156	71	227	2917
GO:0001781 neutrophil apoptotic process	3	0.0120909806187151	0.309	0.750	Biological Process	GO:0001781	neutrophil apoptotic process	0.00103268212530666	0.0120909806187151	2	1	3	4
GO:0043379 memory T cell differentiation	3	0.0120909806187151	0.309	0.750	Biological Process	GO:0043379	memory T cell differentiation	0.00103268212530666	0.0120909806187151	3	0	3	4
GO:0043380 regulation of memory T cell differentiation	3	0.0120909806187151	0.309	0.750	Biological Process	GO:0043380	regulation of memory T cell differentiation	0.00103268212530666	0.0120909806187151	3	0	3	4
GO:0070427 nucleotide-binding oligomerization domain containing 1 signaling pathway	3	0.0120909806187151	0.309	0.750	Biological Process	GO:0070427	nucleotide-binding oligomerization domain containing 1 signaling pathway	0.00103268212530666	0.0120909806187151	3	0	3	4
GO:0090713 immunological memory process	3	0.0120909806187151	0.309	0.750	Biological Process	GO:0090713	immunological memory process	0.00103268212530666	0.0120909806187151	3	0	3	4
GO:0090715 immunological memory formation process	3	0.0120909806187151	0.309	0.750	Biological Process	GO:0090715	immunological memory formation process	0.00103268212530666	0.0120909806187151	3	0	3	4
GO:0002532 production of molecular mediator involved in inflammatory response	9	0.0120909806187151	0.928	0.220	Biological Process	GO:0002532	production of molecular mediator involved in inflammatory response	0.00103317438262989	0.0120909806187151	9	0	9	41
GO:0097300 programmed necrotic cell death	7	0.0121272010638073	0.722	0.269	Biological Process	GO:0097300	programmed necrotic cell death	0.00103804995157828	0.0121272010638073	6	1	7	26
GO:0009611 response to wounding	34	0.0122325789625729	3.505	0.113	Biological Process	GO:0009611	response to wounding	0.00104886596889482	0.0122325789625729	18	16	34	300
GO:0006351 transcription, DNA-templated	207	0.0122469160755386	21.340	0.079	Biological Process	GO:0006351	transcription, DNA-templated	0.00105189339365587	0.0122469160755386	141	66	207	2631
GO:0062014 negative regulation of small molecule metabolic process	11	0.0126885337284023	1.134	0.190	Biological Process	GO:0062014	negative regulation of small molecule metabolic process	0.00109168708924442	0.0126885337284023	8	3	11	58
GO:0009986 cell surface	57	0.0128318979166045	5.740	0.108	Cellular Component	GO:0009986	cell surface	4.03561598325803e-05	0.0128318979166045	41	16	57	530
GO:0005615 extracellular space	91	0.0128318979166045	9.164	0.094	Cellular Component	GO:0005615	extracellular space	5.63626555634165e-05	0.0128318979166045	70	21	91	971
GO:0001656 metanephros development	12	0.012974243925579	1.237	0.179	Biological Process	GO:0001656	metanephros development	0.00111817371668109	0.012974243925579	7	5	12	67
GO:1903707 negative regulation of hemopoiesis	14	0.0138186059178534	1.443	0.163	Biological Process	GO:1903707	negative regulation of hemopoiesis	0.00119297317276432	0.0138186059178534	10	4	14	86
GO:0045860 positive regulation of protein kinase activity	37	0.0141422479813863	3.814	0.109	Biological Process	GO:0045860	positive regulation of protein kinase activity	0.00122298987829049	0.0141422479813863	29	8	37	338
GO:2000112 regulation of cellular macromolecule biosynthetic process	220	0.0142723907977526	22.680	0.078	Biological Process	GO:2000112	regulation of cellular macromolecule biosynthetic process	0.00123692044022048	0.0142723907977526	149	71	220	2826
GO:0014812 muscle cell migration	9	0.0142723907977526	0.928	0.214	Biological Process	GO:0014812	muscle cell migration	0.00124053081078689	0.0142723907977526	6	3	9	42
GO:0032651 regulation of interleukin-1 beta production	9	0.0142723907977526	0.928	0.214	Biological Process	GO:0032651	regulation of interleukin-1 beta production	0.00124053081078689	0.0142723907977526	9	0	9	42
GO:0000302 response to reactive oxygen species	18	0.0143883447018897	1.856	0.143	Biological Process	GO:0000302	response to reactive oxygen species	0.00125483434927653	0.0143883447018897	11	7	18	126
GO:0043491 protein kinase B signaling	18	0.0143883447018897	1.856	0.143	Biological Process	GO:0043491	protein kinase B signaling	0.00125483434927653	0.0143883447018897	13	5	18	126
GO:0032774 RNA biosynthetic process	210	0.0146110039895928	21.649	0.078	Biological Process	GO:0032774	RNA biosynthetic process	0.00127639808747727	0.0146110039895928	144	66	210	2684
GO:0042036 negative regulation of cytokine biosynthetic process	6	0.0146630175987656	0.619	0.300	Biological Process	GO:0042036	negative regulation of cytokine biosynthetic process	0.00128524761510249	0.0146630175987656	5	1	6	20
GO:1903672 positive regulation of sprouting angiogenesis	6	0.0146630175987656	0.619	0.300	Biological Process	GO:1903672	positive regulation of sprouting angiogenesis	0.00128524761510249	0.0146630175987656	6	0	6	20
GO:0005178 integrin binding	15	0.0147360819204673	1.506	0.181	Molecular Function	GO:0005178	integrin binding	0.000346337027698624	0.0147360819204673	13	2	15	83
GO:0019538 protein metabolic process	333	0.0147537434130339	34.330	0.074	Biological Process	GO:0019538	protein metabolic process	0.00129536610791282	0.0147537434130339	233	100	333	4483
GO:0030099 myeloid cell differentiation	29	0.0147752805653412	2.990	0.118	Biological Process	GO:0030099	myeloid cell differentiation	0.0012994263777183	0.0147752805653412	23	6	29	246
GO:0002753 cytoplasmic pattern recognition receptor signaling pathway	7	0.0149044903680351	0.722	0.259	Biological Process	GO:0002753	cytoplasmic pattern recognition receptor signaling pathway	0.00132391964067849	0.0149044903680351	7	0	7	27
GO:0014910 regulation of smooth muscle cell migration	7	0.0149044903680351	0.722	0.259	Biological Process	GO:0014910	regulation of smooth muscle cell migration	0.00132391964067849	0.0149044903680351	5	2	7	27
GO:0032613 interleukin-10 production	7	0.0149044903680351	0.722	0.259	Biological Process	GO:0032613	interleukin-10 production	0.00132391964067849	0.0149044903680351	7	0	7	27
GO:0042092 type 2 immune response	7	0.0149044903680351	0.722	0.259	Biological Process	GO:0042092	type 2 immune response	0.00132391964067849	0.0149044903680351	7	0	7	27
GO:0048662 negative regulation of smooth muscle cell proliferation	7	0.0149044903680351	0.722	0.259	Biological Process	GO:0048662	negative regulation of smooth muscle cell proliferation	0.00132391964067849	0.0149044903680351	5	2	7	27
GO:0072604 interleukin-6 secretion	7	0.0149044903680351	0.722	0.259	Biological Process	GO:0072604	interleukin-6 secretion	0.00132391964067849	0.0149044903680351	7	0	7	27
GO:0005576 extracellular region	125	0.0151115297457123	12.588	0.087	Cellular Component	GO:0005576	extracellular region	8.85009062706432e-05	0.0151115297457123	94	31	125	1444
GO:0048245 eosinophil chemotaxis	5	0.0155391132219777	0.515	0.357	Biological Process	GO:0048245	eosinophil chemotaxis	0.00138257269307275	0.0155391132219777	5	0	5	14
GO:0097659 nucleic acid-templated transcription	209	0.0158507515000032	21.546	0.078	Biological Process	GO:0097659	nucleic acid-templated transcription	0.00141262753788018	0.0158507515000032	143	66	209	2675
GO:0050729 positive regulation of inflammatory response	12	0.0162989447964375	1.237	0.174	Biological Process	GO:0050729	positive regulation of inflammatory response	0.00145918368059702	0.0162989447964375	12	0	12	69
GO:0060021 roof of mouth development	12	0.0162989447964375	1.237	0.174	Biological Process	GO:0060021	roof of mouth development	0.00145918368059702	0.0162989447964375	7	5	12	69
GO:0006956 complement activation	11	0.0162989447964375	1.134	0.183	Biological Process	GO:0006956	complement activation	0.00145974986431169	0.0162989447964375	7	4	11	60
GO:0032722 positive regulation of chemokine production	8	0.0164169969496876	0.825	0.229	Biological Process	GO:0032722	positive regulation of chemokine production	0.00147755382912325	0.0164169969496876	7	1	8	35
GO:0045620 negative regulation of lymphocyte differentiation	8	0.0164169969496876	0.825	0.229	Biological Process	GO:0045620	negative regulation of lymphocyte differentiation	0.00147755382912325	0.0164169969496876	6	2	8	35
GO:0046637 regulation of alpha-beta T cell differentiation	8	0.0164169969496876	0.825	0.229	Biological Process	GO:0046637	regulation of alpha-beta T cell differentiation	0.00147755382912325	0.0164169969496876	8	0	8	35
GO:0043627 response to estrogen	9	0.0164194607361839	0.928	0.209	Biological Process	GO:0043627	response to estrogen	0.0014801863003989	0.0164194607361839	6	3	9	43
GO:1903320 regulation of protein modification by small protein conjugation or removal	20	0.0168100881906837	2.062	0.134	Biological Process	GO:1903320	regulation of protein modification by small protein conjugation or removal	0.00151786877657766	0.0168100881906837	19	1	20	149
GO:0009056 catabolic process	140	0.0169607551060778	14.433	0.082	Biological Process	GO:0009056	catabolic process	0.00153396346283129	0.0169607551060778	91	49	140	1703
GO:0002700 regulation of production of molecular mediator of immune response	15	0.0170457192629252	1.546	0.153	Biological Process	GO:0002700	regulation of production of molecular mediator of immune response	0.00154415046031785	0.0170457192629252	15	0	15	98
GO:0007596 blood coagulation	16	0.0171450332450088	1.649	0.148	Biological Process	GO:0007596	blood coagulation	0.00155566444654463	0.0171450332450088	12	4	16	108
GO:0060326 cell chemotaxis	25	0.0174813682996659	2.577	0.123	Biological Process	GO:0060326	cell chemotaxis	0.00158874863859833	0.0174813682996659	23	2	25	204
GO:0001936 regulation of endothelial cell proliferation	13	0.0175077530786483	1.340	0.165	Biological Process	GO:0001936	regulation of endothelial cell proliferation	0.00159371706192364	0.0175077530786483	8	5	13	79
GO:0032755 positive regulation of interleukin-6 production	10	0.0178585502167918	1.031	0.192	Biological Process	GO:0032755	positive regulation of interleukin-6 production	0.0016282718667784	0.0178585502167918	10	0	10	52
GO:0061041 regulation of wound healing	14	0.0183388468276331	1.443	0.157	Biological Process	GO:0061041	regulation of wound healing	0.00167551381697899	0.0183388468276331	9	5	14	89
GO:0045862 positive regulation of proteolysis	26	0.0183388468276331	2.680	0.120	Biological Process	GO:0045862	positive regulation of proteolysis	0.00167744847652553	0.0183388468276331	21	5	26	216
GO:0010832 negative regulation of myotube differentiation	4	0.0183975141721651	0.412	0.444	Biological Process	GO:0010832	negative regulation of myotube differentiation	0.00169654583517456	0.0183975141721651	3	1	4	9
GO:0070213 protein auto-ADP-ribosylation	4	0.0183975141721651	0.412	0.444	Biological Process	GO:0070213	protein auto-ADP-ribosylation	0.00169654583517456	0.0183975141721651	4	0	4	9
GO:1903587 regulation of blood vessel endothelial cell proliferation involved in sprouting angiogenesis	4	0.0183975141721651	0.412	0.444	Biological Process	GO:1903587	regulation of blood vessel endothelial cell proliferation involved in sprouting angiogenesis	0.00169654583517456	0.0183975141721651	4	0	4	9
GO:0002828 regulation of type 2 immune response	6	0.0183975141721651	0.619	0.286	Biological Process	GO:0002828	regulation of type 2 immune response	0.00170172279084774	0.0183975141721651	6	0	6	21
GO:0032647 regulation of interferon-alpha production	6	0.0183975141721651	0.619	0.286	Biological Process	GO:0032647	regulation of interferon-alpha production	0.00170172279084774	0.0183975141721651	6	0	6	21
GO:0033081 regulation of T cell differentiation in thymus	6	0.0183975141721651	0.619	0.286	Biological Process	GO:0033081	regulation of T cell differentiation in thymus	0.00170172279084774	0.0183975141721651	3	3	6	21
GO:0043171 peptide catabolic process	6	0.0183975141721651	0.619	0.286	Biological Process	GO:0043171	peptide catabolic process	0.00170172279084774	0.0183975141721651	4	2	6	21
GO:0009896 positive regulation of catabolic process	30	0.018508575270898	3.093	0.115	Biological Process	GO:0009896	positive regulation of catabolic process	0.00171471311054715	0.018508575270898	25	5	30	262
GO:0002573 myeloid leukocyte differentiation	19	0.0186261609961222	1.959	0.136	Biological Process	GO:0002573	myeloid leukocyte differentiation	0.00172834146961521	0.0186261609961222	16	3	19	140
GO:0004896 cytokine receptor activity	15	0.0186271545393308	1.506	0.176	Molecular Function	GO:0004896	cytokine receptor activity	0.000451909738634257	0.0186271545393308	14	1	15	85
GO:0045600 positive regulation of fat cell differentiation	9	0.0188907148910603	0.928	0.205	Biological Process	GO:0045600	positive regulation of fat cell differentiation	0.00175566326912953	0.0188907148910603	6	3	9	44
GO:0052548 regulation of endopeptidase activity	32	0.0191765560585252	3.299	0.112	Biological Process	GO:0052548	regulation of endopeptidase activity	0.0017878334136388	0.0191765560585252	26	6	32	286
GO:0046718 viral entry into host cell	8	0.0191765560585252	0.825	0.222	Biological Process	GO:0046718	viral entry into host cell	0.00179349085439444	0.0191765560585252	7	1	8	36
GO:0061098 positive regulation of protein tyrosine kinase activity	8	0.0191765560585252	0.825	0.222	Biological Process	GO:0061098	positive regulation of protein tyrosine kinase activity	0.00179349085439444	0.0191765560585252	5	3	8	36
GO:1903201 regulation of oxidative stress-induced cell death	8	0.0191765560585252	0.825	0.222	Biological Process	GO:1903201	regulation of oxidative stress-induced cell death	0.00179349085439444	0.0191765560585252	7	1	8	36
GO:0140110 transcription regulator activity	115	0.0192181396924434	11.546	0.090	Molecular Function	GO:0140110	transcription regulator activity	0.00048081774818092	0.0192181396924434	75	40	115	1278
GO:0009894 regulation of catabolic process	53	0.0194036311374353	5.464	0.098	Biological Process	GO:0009894	regulation of catabolic process	0.00181757695869677	0.0194036311374353	40	13	53	543
GO:0043230 extracellular organelle	12	0.0194073761060662	1.208	0.214	Cellular Component	GO:0043230	extracellular organelle	0.000142074495652022	0.0194073761060662	11	1	12	56
GO:0051271 negative regulation of cellular component movement	24	0.019613702217088	2.474	0.123	Biological Process	GO:0051271	negative regulation of cellular component movement	0.00184013444673605	0.019613702217088	18	6	24	195
GO:0003725 double-stranded RNA binding	12	0.0199086813879013	1.205	0.200	Molecular Function	GO:0003725	double-stranded RNA binding	0.000513188147982294	0.0199086813879013	12	0	12	60
GO:0022408 negative regulation of cell-cell adhesion	16	0.0201102209006964	1.649	0.145	Biological Process	GO:0022408	negative regulation of cell-cell adhesion	0.00189062838053131	0.0201102209006964	15	1	16	110
GO:0071674 mononuclear cell migration	10	0.0201102209006964	1.031	0.189	Biological Process	GO:0071674	mononuclear cell migration	0.00189262246327212	0.0201102209006964	9	1	10	53
GO:0010565 regulation of cellular ketone metabolic process	11	0.0203769396541689	1.134	0.177	Biological Process	GO:0010565	regulation of cellular ketone metabolic process	0.00192370756095002	0.0203769396541689	7	4	11	62
GO:0032637 interleukin-8 production	11	0.0203769396541689	1.134	0.177	Biological Process	GO:0032637	interleukin-8 production	0.00192370756095002	0.0203769396541689	9	2	11	62
GO:0009314 response to radiation	30	0.0204021747126106	3.093	0.114	Biological Process	GO:0009314	response to radiation	0.00192908537878743	0.0204021747126106	20	10	30	264
GO:0002347 response to tumor cell	5	0.0205486800899646	0.515	0.333	Biological Process	GO:0002347	response to tumor cell	0.0019640567814663	0.0205486800899646	4	1	5	15
GO:0010656 negative regulation of muscle cell apoptotic process	5	0.0205486800899646	0.515	0.333	Biological Process	GO:0010656	negative regulation of muscle cell apoptotic process	0.0019640567814663	0.0205486800899646	4	1	5	15
GO:0010658 striated muscle cell apoptotic process	5	0.0205486800899646	0.515	0.333	Biological Process	GO:0010658	striated muscle cell apoptotic process	0.0019640567814663	0.0205486800899646	4	1	5	15
GO:0033032 regulation of myeloid cell apoptotic process	5	0.0205486800899646	0.515	0.333	Biological Process	GO:0033032	regulation of myeloid cell apoptotic process	0.0019640567814663	0.0205486800899646	4	1	5	15
GO:0045066 regulatory T cell differentiation	5	0.0205486800899646	0.515	0.333	Biological Process	GO:0045066	regulatory T cell differentiation	0.0019640567814663	0.0205486800899646	5	0	5	15
GO:0062009 secondary palate development	5	0.0205486800899646	0.515	0.333	Biological Process	GO:0062009	secondary palate development	0.0019640567814663	0.0205486800899646	2	3	5	15
GO:0090335 regulation of brown fat cell differentiation	5	0.0205486800899646	0.515	0.333	Biological Process	GO:0090335	regulation of brown fat cell differentiation	0.0019640567814663	0.0205486800899646	3	2	5	15
GO:1904951 positive regulation of establishment of protein localization	27	0.0207958400137826	2.784	0.117	Biological Process	GO:1904951	positive regulation of establishment of protein localization	0.00199278615725958	0.0207958400137826	20	7	27	230
GO:0015849 organic acid transport	29	0.0207958400137826	2.990	0.115	Biological Process	GO:0015849	organic acid transport	0.00199684031258461	0.0207958400137826	16	13	29	253
GO:0046942 carboxylic acid transport	29	0.0207958400137826	2.990	0.115	Biological Process	GO:0046942	carboxylic acid transport	0.00199684031258461	0.0207958400137826	16	13	29	253
GO:0000122 negative regulation of transcription by RNA polymerase II	59	0.020923095943817	6.082	0.095	Biological Process	GO:0000122	negative regulation of transcription by RNA polymerase II	0.00201213152887978	0.020923095943817	43	16	59	622
GO:0030858 positive regulation of epithelial cell differentiation	9	0.0214599472171292	0.928	0.200	Biological Process	GO:0030858	positive regulation of epithelial cell differentiation	0.00207067807876957	0.0214599472171292	5	4	9	45
GO:0048247 lymphocyte chemotaxis	9	0.0214599472171292	0.928	0.200	Biological Process	GO:0048247	lymphocyte chemotaxis	0.00207067807876957	0.0214599472171292	8	1	9	45
GO:0031952 regulation of protein autophosphorylation	7	0.0214599472171292	0.722	0.241	Biological Process	GO:0031952	regulation of protein autophosphorylation	0.00207720924215945	0.0214599472171292	6	1	7	29
GO:0030308 negative regulation of cell growth	16	0.0214599472171292	1.649	0.144	Biological Process	GO:0030308	negative regulation of cell growth	0.00207951331130601	0.0214599472171292	11	5	16	111
GO:0050817 coagulation	16	0.0214599472171292	1.649	0.144	Biological Process	GO:0050817	coagulation	0.00207951331130601	0.0214599472171292	12	4	16	111
GO:0051253 negative regulation of RNA metabolic process	86	0.0219440004230327	8.866	0.088	Biological Process	GO:0051253	negative regulation of RNA metabolic process	0.00213286427499881	0.0219440004230327	62	24	86	978
GO:0010038 response to metal ion	22	0.0219440004230327	2.268	0.126	Biological Process	GO:0010038	response to metal ion	0.00213603249803633	0.0219440004230327	11	11	22	175
GO:0045934 negative regulation of nucleobase-containing compound metabolic process	93	0.0219440004230327	9.588	0.087	Biological Process	GO:0045934	negative regulation of nucleobase-containing compound metabolic process	0.0021360846102585	0.0219440004230327	67	26	93	1072
GO:0002709 regulation of T cell mediated immunity	10	0.0224696426541244	1.031	0.185	Biological Process	GO:0002709	regulation of T cell mediated immunity	0.00219055097964155	0.0224696426541244	10	0	10	54
GO:0001893 maternal placenta development	6	0.0225987812980135	0.619	0.273	Biological Process	GO:0001893	maternal placenta development	0.00221309457139553	0.0225987812980135	5	1	6	22
GO:0010499 proteasomal ubiquitin-independent protein catabolic process	6	0.0225987812980135	0.619	0.273	Biological Process	GO:0010499	proteasomal ubiquitin-independent protein catabolic process	0.00221309457139553	0.0225987812980135	6	0	6	22
GO:0032735 positive regulation of interleukin-12 production	6	0.0225987812980135	0.619	0.273	Biological Process	GO:0032735	positive regulation of interleukin-12 production	0.00221309457139553	0.0225987812980135	6	0	6	22
GO:2001233 regulation of apoptotic signaling pathway	29	0.0228924257679981	2.990	0.114	Biological Process	GO:2001233	regulation of apoptotic signaling pathway	0.00224736552315781	0.0228924257679981	23	6	29	255
GO:0002821 positive regulation of adaptive immune response	13	0.0228924257679981	1.340	0.159	Biological Process	GO:0002821	positive regulation of adaptive immune response	0.00225193440971351	0.0228924257679981	13	0	13	82
GO:0010508 positive regulation of autophagy	13	0.0228924257679981	1.340	0.159	Biological Process	GO:0010508	positive regulation of autophagy	0.00225193440971351	0.0228924257679981	11	2	13	82
GO:0034654 nucleobase-containing compound biosynthetic process	235	0.02308299123484	24.227	0.076	Biological Process	GO:0034654	nucleobase-containing compound biosynthetic process	0.00227406946389335	0.02308299123484	160	75	235	3077
GO:0010506 regulation of autophagy	22	0.0232714973921707	2.268	0.125	Biological Process	GO:0010506	regulation of autophagy	0.00229605729665816	0.0232714973921707	17	5	22	176
GO:0001935 endothelial cell proliferation	14	0.0233811586007122	1.443	0.152	Biological Process	GO:0001935	endothelial cell proliferation	0.00231030975455577	0.0233811586007122	9	5	14	92
GO:0042330 taxis	42	0.0239499249646753	4.330	0.102	Biological Process	GO:0042330	taxis	0.00237002634358995	0.0239499249646753	31	11	42	412
GO:0052547 regulation of peptidase activity	34	0.0240781579458019	3.505	0.108	Biological Process	GO:0052547	regulation of peptidase activity	0.00238625115451714	0.0240781579458019	27	7	34	315
GO:0008630 intrinsic apoptotic signaling pathway in response to DNA damage	12	0.0241774947267422	1.237	0.164	Biological Process	GO:0008630	intrinsic apoptotic signaling pathway in response to DNA damage	0.00239964563724529	0.0241774947267422	10	2	12	73
GO:0032611 interleukin-1 beta production	9	0.0244384473618512	0.928	0.196	Biological Process	GO:0032611	interleukin-1 beta production	0.00242913358742817	0.0244384473618512	9	0	9	46
GO:0010957 negative regulation of vitamin D biosynthetic process	3	0.0244659730819191	0.309	0.600	Biological Process	GO:0010957	negative regulation of vitamin D biosynthetic process	0.00245701447482494	0.0244659730819191	3	0	3	5
GO:0044341 sodium-dependent phosphate transport	3	0.0244659730819191	0.309	0.600	Biological Process	GO:0044341	sodium-dependent phosphate transport	0.00245701447482494	0.0244659730819191	2	1	3	5
GO:0045345 positive regulation of MHC class I biosynthetic process	3	0.0244659730819191	0.309	0.600	Biological Process	GO:0045345	positive regulation of MHC class I biosynthetic process	0.00245701447482494	0.0244659730819191	3	0	3	5
GO:0046137 negative regulation of vitamin metabolic process	3	0.0244659730819191	0.309	0.600	Biological Process	GO:0046137	negative regulation of vitamin metabolic process	0.00245701447482494	0.0244659730819191	3	0	3	5
GO:0046598 positive regulation of viral entry into host cell	3	0.0244659730819191	0.309	0.600	Biological Process	GO:0046598	positive regulation of viral entry into host cell	0.00245701447482494	0.0244659730819191	3	0	3	5
GO:0050713 negative regulation of interleukin-1 beta secretion	3	0.0244659730819191	0.309	0.600	Biological Process	GO:0050713	negative regulation of interleukin-1 beta secretion	0.00245701447482494	0.0244659730819191	3	0	3	5
GO:0097527 necroptotic signaling pathway	3	0.0244659730819191	0.309	0.600	Biological Process	GO:0097527	necroptotic signaling pathway	0.00245701447482494	0.0244659730819191	3	0	3	5
GO:0070851 growth factor receptor binding	15	0.0248155012907528	1.506	0.170	Molecular Function	GO:0070851	growth factor receptor binding	0.000661333171605907	0.0248155012907528	14	1	15	88
GO:0019899 enzyme binding	133	0.0248155012907528	13.353	0.087	Molecular Function	GO:0019899	enzyme binding	0.000679378155443656	0.0248155012907528	90	43	133	1528
GO:1990404 protein ADP-ribosylase activity	5	0.0248155012907528	0.502	0.417	Molecular Function	GO:1990404	protein ADP-ribosylase activity	0.000696113379649623	0.0248155012907528	5	0	5	12
GO:0051093 negative regulation of developmental process	59	0.0248749993394712	6.082	0.094	Biological Process	GO:0051093	negative regulation of developmental process	0.00250174343672556	0.0248749993394712	39	20	59	628
GO:0070374 positive regulation of ERK1 and ERK2 cascade	18	0.0251224358582085	1.856	0.134	Biological Process	GO:0070374	positive regulation of ERK1 and ERK2 cascade	0.00253031728068287	0.0251224358582085	14	4	18	134
GO:0045581 negative regulation of T cell differentiation	7	0.0253081795763755	0.722	0.233	Biological Process	GO:0045581	negative regulation of T cell differentiation	0.00256017262195312	0.0253081795763755	6	1	7	30
GO:0070265 necrotic cell death	7	0.0253081795763755	0.722	0.233	Biological Process	GO:0070265	necrotic cell death	0.00256017262195312	0.0253081795763755	6	1	7	30
GO:0098586 cellular response to virus	7	0.0253081795763755	0.722	0.233	Biological Process	GO:0098586	cellular response to virus	0.00256017262195312	0.0253081795763755	7	0	7	30
GO:0006914 autophagy	30	0.0253168664436782	3.093	0.112	Biological Process	GO:0006914	autophagy	0.00256848549590099	0.0253168664436782	21	9	30	269
GO:0061919 process utilizing autophagic mechanism	30	0.0253168664436782	3.093	0.112	Biological Process	GO:0061919	process utilizing autophagic mechanism	0.00256848549590099	0.0253168664436782	21	9	30	269
GO:0060760 positive regulation of response to cytokine stimulus	8	0.0253944783647031	0.825	0.211	Biological Process	GO:0060760	positive regulation of response to cytokine stimulus	0.00258381640093073	0.0253944783647031	8	0	8	38
GO:0070373 negative regulation of ERK1 and ERK2 cascade	8	0.0253944783647031	0.825	0.211	Biological Process	GO:0070373	negative regulation of ERK1 and ERK2 cascade	0.00258381640093073	0.0253944783647031	8	0	8	38
GO:0020005 symbiont-containing vacuole membrane	3	0.0257265868957763	0.302	1.000	Cellular Component	GO:0020005	symbiont-containing vacuole membrane	0.00024271543763756	0.0257265868957763	3	0	3	3
GO:0005737 cytoplasm	524	0.0257265868957763	52.769	0.069	Cellular Component	GO:0005737	cytoplasm	0.000289226938861358	0.0257265868957763	314	210	524	7544
GO:0005829 cytosol	184	0.0257265868957763	18.530	0.079	Cellular Component	GO:0005829	cytosol	0.000388906230950051	0.0257265868957763	116	68	184	2341
GO:0033646 host intracellular part	5	0.0257265868957763	0.504	0.417	Cellular Component	GO:0033646	host intracellular part	0.000513977909591342	0.0257265868957763	5	0	5	12
GO:0043656 intracellular region of host	5	0.0257265868957763	0.504	0.417	Cellular Component	GO:0043656	intracellular region of host	0.000513977909591342	0.0257265868957763	5	0	5	12
GO:0018995 host	6	0.0257265868957763	0.604	0.333	Cellular Component	GO:0018995	host	0.000565005568721296	0.0257265868957763	5	1	6	18
GO:0043657 host cell	6	0.0257265868957763	0.604	0.333	Cellular Component	GO:0043657	host cell	0.000565005568721296	0.0257265868957763	5	1	6	18
GO:0044215 other organism	6	0.0257265868957763	0.604	0.333	Cellular Component	GO:0044215	other organism	0.000565005568721296	0.0257265868957763	5	1	6	18
GO:0044216 other organism cell	6	0.0257265868957763	0.604	0.333	Cellular Component	GO:0044216	other organism cell	0.000565005568721296	0.0257265868957763	5	1	6	18
GO:0044217 other organism part	6	0.0257265868957763	0.604	0.333	Cellular Component	GO:0044217	other organism part	0.000565005568721296	0.0257265868957763	5	1	6	18
GO:0015816 glycine transport	4	0.0261450257619493	0.412	0.400	Biological Process	GO:0015816	glycine transport	0.00268321436024116	0.0261450257619493	3	1	4	10
GO:0032691 negative regulation of interleukin-1 beta production	4	0.0261450257619493	0.412	0.400	Biological Process	GO:0032691	negative regulation of interleukin-1 beta production	0.00268321436024116	0.0261450257619493	4	0	4	10
GO:0032823 regulation of natural killer cell differentiation	4	0.0261450257619493	0.412	0.400	Biological Process	GO:0032823	regulation of natural killer cell differentiation	0.00268321436024116	0.0261450257619493	3	1	4	10
GO:0042033 chemokine biosynthetic process	4	0.0261450257619493	0.412	0.400	Biological Process	GO:0042033	chemokine biosynthetic process	0.00268321436024116	0.0261450257619493	4	0	4	10
GO:0045073 regulation of chemokine biosynthetic process	4	0.0261450257619493	0.412	0.400	Biological Process	GO:0045073	regulation of chemokine biosynthetic process	0.00268321436024116	0.0261450257619493	4	0	4	10
GO:0050755 chemokine metabolic process	4	0.0261450257619493	0.412	0.400	Biological Process	GO:0050755	chemokine metabolic process	0.00268321436024116	0.0261450257619493	4	0	4	10
GO:0050678 regulation of epithelial cell proliferation	25	0.026187551109259	2.577	0.118	Biological Process	GO:0050678	regulation of epithelial cell proliferation	0.00269702538420456	0.026187551109259	17	8	25	212
GO:0051701 interaction with host	12	0.026187551109259	1.237	0.162	Biological Process	GO:0051701	interaction with host	0.0026991133282484	0.026187551109259	11	1	12	74
GO:1905330 regulation of morphogenesis of an epithelium	12	0.026187551109259	1.237	0.162	Biological Process	GO:1905330	regulation of morphogenesis of an epithelium	0.0026991133282484	0.026187551109259	7	5	12	74
GO:0046697 decidualization	5	0.026215284173757	0.515	0.312	Biological Process	GO:0046697	decidualization	0.00270582069801074	0.026215284173757	4	1	5	16
GO:0010468 regulation of gene expression	242	0.0265195517177474	24.948	0.076	Biological Process	GO:0010468	regulation of gene expression	0.00274111942582501	0.0265195517177474	168	74	242	3190
GO:0050706 regulation of interleukin-1 beta secretion	6	0.0273422894322532	0.619	0.261	Biological Process	GO:0050706	regulation of interleukin-1 beta secretion	0.00283218892187624	0.0273422894322532	6	0	6	23
GO:0043154 negative regulation of cysteine-type endopeptidase activity involved in apoptotic process	9	0.0273422894322532	0.928	0.191	Biological Process	GO:0043154	negative regulation of cysteine-type endopeptidase activity involved in apoptotic process	0.00283511017487004	0.0273422894322532	8	1	9	47
GO:2001243 negative regulation of intrinsic apoptotic signaling pathway	11	0.0273422894322532	1.134	0.169	Biological Process	GO:2001243	negative regulation of intrinsic apoptotic signaling pathway	0.00283820270571179	0.0273422894322532	10	1	11	65
GO:0030193 regulation of blood coagulation	10	0.0278910323058101	1.031	0.179	Biological Process	GO:0030193	regulation of blood coagulation	0.00289925868044539	0.0278910323058101	8	2	10	56
GO:0048015 phosphatidylinositol-mediated signaling	16	0.0288170509173045	1.649	0.139	Biological Process	GO:0048015	phosphatidylinositol-mediated signaling	0.00299974880346042	0.0288170509173045	11	5	16	115
GO:0019901 protein kinase binding	47	0.0288849212601243	4.719	0.107	Molecular Function	GO:0019901	protein kinase binding	0.000832166040852709	0.0288849212601243	34	13	47	438
GO:0051345 positive regulation of hydrolase activity	47	0.0289684877093169	4.845	0.098	Biological Process	GO:0051345	positive regulation of hydrolase activity	0.0030197660069909	0.0289684877093169	36	11	47	480
GO:0015179 L-amino acid transmembrane transporter activity	14	0.0290129505774735	1.406	0.173	Molecular Function	GO:0015179	L-amino acid transmembrane transporter activity	0.000857850699409756	0.0290129505774735	6	8	14	81
GO:2001234 negative regulation of apoptotic signaling pathway	19	0.0291135090648639	1.959	0.129	Biological Process	GO:2001234	negative regulation of apoptotic signaling pathway	0.00303915797168085	0.0291135090648639	16	3	19	147
GO:0019217 regulation of fatty acid metabolic process	8	0.0293616866921512	0.825	0.205	Biological Process	GO:0019217	regulation of fatty acid metabolic process	0.00306937614517863	0.0293616866921512	5	3	8	39
GO:0010817 regulation of hormone levels	32	0.0293814224871849	3.299	0.108	Biological Process	GO:0010817	regulation of hormone levels	0.00307575308080499	0.0293814224871849	21	11	32	296
GO:0072676 lymphocyte migration	13	0.0297485826428189	1.340	0.153	Biological Process	GO:0072676	lymphocyte migration	0.00311855645382068	0.0297485826428189	12	1	13	85
GO:0032732 positive regulation of interleukin-1 production	7	0.0297679830079234	0.722	0.226	Biological Process	GO:0032732	positive regulation of interleukin-1 production	0.00312496077678245	0.0297679830079234	6	1	7	31
GO:0009791 post-embryonic development	11	0.0305448170846975	1.134	0.167	Biological Process	GO:0009791	post-embryonic development	0.00321099530651056	0.0305448170846975	9	2	11	66
GO:0010595 positive regulation of endothelial cell migration	10	0.0314160276587827	1.031	0.175	Biological Process	GO:0010595	positive regulation of endothelial cell migration	0.00331641813047493	0.0314160276587827	7	3	10	57
GO:0071887 leukocyte apoptotic process	10	0.0314160276587827	1.031	0.175	Biological Process	GO:0071887	leukocyte apoptotic process	0.00331641813047493	0.0314160276587827	9	1	10	57
GO:1900046 regulation of hemostasis	10	0.0314160276587827	1.031	0.175	Biological Process	GO:1900046	regulation of hemostasis	0.00331641813047493	0.0314160276587827	8	2	10	57
GO:0019438 aromatic compound biosynthetic process	237	0.0315286795491744	24.433	0.076	Biological Process	GO:0019438	aromatic compound biosynthetic process	0.00333293925640957	0.0315286795491744	161	76	237	3129
GO:0010950 positive regulation of endopeptidase activity	15	0.0319842851286458	1.546	0.142	Biological Process	GO:0010950	positive regulation of endopeptidase activity	0.00338579791187103	0.0319842851286458	13	2	15	106
GO:0006464 cellular protein modification process	224	0.0320221958666179	23.093	0.076	Biological Process	GO:0006464	cellular protein modification process	0.00339921415527305	0.0320221958666179	161	63	224	2941
GO:0036211 protein modification process	224	0.0320221958666179	23.093	0.076	Biological Process	GO:0036211	protein modification process	0.00339921415527305	0.0320221958666179	161	63	224	2941
GO:0009612 response to mechanical stimulus	13	0.0325636219057668	1.340	0.151	Biological Process	GO:0009612	response to mechanical stimulus	0.00346146854496773	0.0325636219057668	12	1	13	86
GO:1901699 cellular response to nitrogen compound	35	0.0333404440345734	3.608	0.104	Biological Process	GO:1901699	cellular response to nitrogen compound	0.00354893876450825	0.0333404440345734	22	13	35	335
GO:0010743 regulation of macrophage derived foam cell differentiation	6	0.0333824593560341	0.619	0.250	Biological Process	GO:0010743	regulation of macrophage derived foam cell differentiation	0.003572231132329	0.0333824593560341	2	4	6	24
GO:0032653 regulation of interleukin-10 production	6	0.0333824593560341	0.619	0.250	Biological Process	GO:0032653	regulation of interleukin-10 production	0.003572231132329	0.0333824593560341	6	0	6	24
GO:0002274 myeloid leukocyte activation	16	0.0333824593560341	1.649	0.137	Biological Process	GO:0002274	myeloid leukocyte activation	0.00357301613133884	0.0333824593560341	13	3	16	117
GO:0010952 positive regulation of peptidase activity	16	0.0333824593560341	1.649	0.137	Biological Process	GO:0010952	positive regulation of peptidase activity	0.00357301613133884	0.0333824593560341	14	2	16	117
GO:0031663 lipopolysaccharide-mediated signaling pathway	8	0.0337391889105388	0.825	0.200	Biological Process	GO:0031663	lipopolysaccharide-mediated signaling pathway	0.00362302157761025	0.0337391889105388	8	0	8	40
GO:0002825 regulation of T-helper 1 type immune response	5	0.0337391889105388	0.515	0.294	Biological Process	GO:0002825	regulation of T-helper 1 type immune response	0.00363101240220598	0.0337391889105388	5	0	5	17
GO:0036475 neuron death in response to oxidative stress	5	0.0337391889105388	0.515	0.294	Biological Process	GO:0036475	neuron death in response to oxidative stress	0.00363101240220598	0.0337391889105388	4	1	5	17
GO:1903203 regulation of oxidative stress-induced neuron death	5	0.0337391889105388	0.515	0.294	Biological Process	GO:1903203	regulation of oxidative stress-induced neuron death	0.00363101240220598	0.0337391889105388	4	1	5	17
GO:0050839 cell adhesion molecule binding	22	0.0341319465723527	2.209	0.137	Molecular Function	GO:0050839	cell adhesion molecule binding	0.001035085567016	0.0341319465723527	18	4	22	161
GO:1903034 regulation of response to wounding	15	0.0344103098341369	1.546	0.140	Biological Process	GO:1903034	regulation of response to wounding	0.00370829062079819	0.0344103098341369	10	5	15	107
GO:0006935 chemotaxis	41	0.0346508182524526	4.227	0.100	Biological Process	GO:0006935	chemotaxis	0.00373929693371791	0.0346508182524526	31	10	41	410
GO:0032677 regulation of interleukin-8 production	10	0.0348445409437775	1.031	0.172	Biological Process	GO:0032677	regulation of interleukin-8 production	0.00377990376406462	0.0348445409437775	8	2	10	58
GO:0006636 unsaturated fatty acid biosynthetic process	7	0.0348445409437775	0.722	0.219	Biological Process	GO:0006636	unsaturated fatty acid biosynthetic process	0.00378014982049898	0.0348445409437775	5	2	7	32
GO:0032655 regulation of interleukin-12 production	7	0.0348445409437775	0.722	0.219	Biological Process	GO:0032655	regulation of interleukin-12 production	0.00378014982049898	0.0348445409437775	7	0	7	32
GO:2000146 negative regulation of cell motility	21	0.0348445409437775	2.165	0.122	Biological Process	GO:2000146	negative regulation of cell motility	0.00378066594588923	0.0348445409437775	17	4	21	172
GO:0045833 negative regulation of lipid metabolic process	9	0.0350377323973008	0.928	0.184	Biological Process	GO:0045833	negative regulation of lipid metabolic process	0.00380677168903283	0.0350377323973008	7	2	9	49
GO:0020003 symbiont-containing vacuole	3	0.0351186150368737	0.302	0.750	Cellular Component	GO:0020003	symbiont-containing vacuole	0.000925527189844401	0.0351186150368737	3	0	3	4
GO:0065010 extracellular membrane-bounded organelle	3	0.0351186150368737	0.302	0.750	Cellular Component	GO:0065010	extracellular membrane-bounded organelle	0.000925527189844401	0.0351186150368737	3	0	3	4
GO:0071438 invadopodium membrane	3	0.0351186150368737	0.302	0.750	Cellular Component	GO:0071438	invadopodium membrane	0.000925527189844401	0.0351186150368737	3	0	3	4
GO:0044459 plasma membrane part	139	0.0352550018230866	13.998	0.080	Cellular Component	GO:0044459	plasma membrane part	0.000980739435781324	0.0352550018230866	83	56	139	1732
GO:0001649 osteoblast differentiation	16	0.0357234828349617	1.649	0.136	Biological Process	GO:0001649	osteoblast differentiation	0.00389176688643981	0.0357234828349617	10	6	16	118
GO:0048017 inositol lipid-mediated signaling	16	0.0357234828349617	1.649	0.136	Biological Process	GO:0048017	inositol lipid-mediated signaling	0.00389176688643981	0.0357234828349617	11	5	16	118
GO:0005436 sodium:phosphate symporter activity	3	0.036153955736689	0.301	0.750	Molecular Function	GO:0005436	sodium:phosphate symporter activity	0.00112381515178487	0.036153955736689	1	2	3	4
GO:0002043 blood vessel endothelial cell proliferation involved in sprouting angiogenesis	4	0.0365848387661897	0.412	0.364	Biological Process	GO:0002043	blood vessel endothelial cell proliferation involved in sprouting angiogenesis	0.00400171852603308	0.0365848387661897	4	0	4	11
GO:0010819 regulation of T cell chemotaxis	4	0.0365848387661897	0.412	0.364	Biological Process	GO:0010819	regulation of T cell chemotaxis	0.00400171852603308	0.0365848387661897	3	1	4	11
GO:0061081 positive regulation of myeloid leukocyte cytokine production involved in immune response	4	0.0365848387661897	0.412	0.364	Biological Process	GO:0061081	positive regulation of myeloid leukocyte cytokine production involved in immune response	0.00400171852603308	0.0365848387661897	4	0	4	11
GO:0034620 cellular response to unfolded protein	11	0.0371975534761942	1.134	0.162	Biological Process	GO:0034620	cellular response to unfolded protein	0.0040741998081399	0.0371975534761942	11	0	11	68
GO:0030336 negative regulation of cell migration	20	0.0373054016058909	2.062	0.123	Biological Process	GO:0030336	negative regulation of cell migration	0.00409148950221708	0.0373054016058909	16	4	20	162
GO:1901362 organic cyclic compound biosynthetic process	242	0.0375461293453906	24.948	0.075	Biological Process	GO:1901362	organic cyclic compound biosynthetic process	0.00417163878976275	0.0375461293453906	162	80	242	3216
GO:0002357 defense response to tumor cell	2	0.0375461293453906	0.206	1.000	Biological Process	GO:0002357	defense response to tumor cell	0.00419506745438881	0.0375461293453906	1	1	2	2
GO:0010512 negative regulation of phosphatidylinositol biosynthetic process	2	0.0375461293453906	0.206	1.000	Biological Process	GO:0010512	negative regulation of phosphatidylinositol biosynthetic process	0.00419506745438881	0.0375461293453906	1	1	2	2
GO:0018146 keratan sulfate biosynthetic process	2	0.0375461293453906	0.206	1.000	Biological Process	GO:0018146	keratan sulfate biosynthetic process	0.00419506745438881	0.0375461293453906	1	1	2	2
GO:0032762 mast cell cytokine production	2	0.0375461293453906	0.206	1.000	Biological Process	GO:0032762	mast cell cytokine production	0.00419506745438881	0.0375461293453906	2	0	2	2
GO:0032763 regulation of mast cell cytokine production	2	0.0375461293453906	0.206	1.000	Biological Process	GO:0032763	regulation of mast cell cytokine production	0.00419506745438881	0.0375461293453906	2	0	2	2
GO:0034124 regulation of MyD88-dependent toll-like receptor signaling pathway	2	0.0375461293453906	0.206	1.000	Biological Process	GO:0034124	regulation of MyD88-dependent toll-like receptor signaling pathway	0.00419506745438881	0.0375461293453906	2	0	2	2
GO:0034146 toll-like receptor 5 signaling pathway	2	0.0375461293453906	0.206	1.000	Biological Process	GO:0034146	toll-like receptor 5 signaling pathway	0.00419506745438881	0.0375461293453906	2	0	2	2
GO:0035711 T-helper 1 cell activation	2	0.0375461293453906	0.206	1.000	Biological Process	GO:0035711	T-helper 1 cell activation	0.00419506745438881	0.0375461293453906	2	0	2	2
GO:0060995 cell-cell signaling involved in kidney development	2	0.0375461293453906	0.206	1.000	Biological Process	GO:0060995	cell-cell signaling involved in kidney development	0.00419506745438881	0.0375461293453906	1	1	2	2
GO:0061289 Wnt signaling pathway involved in kidney development	2	0.0375461293453906	0.206	1.000	Biological Process	GO:0061289	Wnt signaling pathway involved in kidney development	0.00419506745438881	0.0375461293453906	1	1	2	2
GO:0061290 canonical Wnt signaling pathway involved in metanephric kidney development	2	0.0375461293453906	0.206	1.000	Biological Process	GO:0061290	canonical Wnt signaling pathway involved in metanephric kidney development	0.00419506745438881	0.0375461293453906	1	1	2	2
GO:0072204 cell-cell signaling involved in metanephros development	2	0.0375461293453906	0.206	1.000	Biological Process	GO:0072204	cell-cell signaling involved in metanephros development	0.00419506745438881	0.0375461293453906	1	1	2	2
GO:1901740 negative regulation of myoblast fusion	2	0.0375461293453906	0.206	1.000	Biological Process	GO:1901740	negative regulation of myoblast fusion	0.00419506745438881	0.0375461293453906	2	0	2	2
GO:0051092 positive regulation of NF-kappaB transcription factor activity	13	0.0378904663223526	1.340	0.148	Biological Process	GO:0051092	positive regulation of NF-kappaB transcription factor activity	0.0042391037054225	0.0378904663223526	12	1	13	88
GO:0002711 positive regulation of T cell mediated immunity	8	0.0379457799280551	0.825	0.195	Biological Process	GO:0002711	positive regulation of T cell mediated immunity	0.0042508633218479	0.0379457799280551	8	0	8	41
GO:0006690 icosanoid metabolic process	10	0.0382234961710633	1.031	0.169	Biological Process	GO:0006690	icosanoid metabolic process	0.00429319843941616	0.0382234961710633	6	4	10	59
GO:0050818 regulation of coagulation	10	0.0382234961710633	1.031	0.169	Biological Process	GO:0050818	regulation of coagulation	0.00429319843941616	0.0382234961710633	8	2	10	59
GO:0032642 regulation of chemokine production	9	0.0389070975446371	0.928	0.180	Biological Process	GO:0032642	regulation of chemokine production	0.00438140417218275	0.0389070975446371	8	1	9	50
GO:0033077 T cell differentiation in thymus	9	0.0389070975446371	0.928	0.180	Biological Process	GO:0033077	T cell differentiation in thymus	0.00438140417218275	0.0389070975446371	6	3	9	50
GO:0019216 regulation of lipid metabolic process	23	0.0391893618683438	2.371	0.117	Biological Process	GO:0019216	regulation of lipid metabolic process	0.00441894434222405	0.0391893618683438	13	10	23	197
GO:2001242 regulation of intrinsic apoptotic signaling pathway	15	0.0392253529580135	1.546	0.138	Biological Process	GO:2001242	regulation of intrinsic apoptotic signaling pathway	0.00442876177135698	0.0392253529580135	13	2	15	109
GO:0090184 positive regulation of kidney development	6	0.0392313984352254	0.619	0.240	Biological Process	GO:0090184	positive regulation of kidney development	0.00444672435648128	0.0392313984352254	4	2	6	25
GO:1904705 regulation of vascular smooth muscle cell proliferation	6	0.0392313984352254	0.619	0.240	Biological Process	GO:1904705	regulation of vascular smooth muscle cell proliferation	0.00444672435648128	0.0392313984352254	3	3	6	25
GO:1990874 vascular smooth muscle cell proliferation	6	0.0392313984352254	0.619	0.240	Biological Process	GO:1990874	vascular smooth muscle cell proliferation	0.00444672435648128	0.0392313984352254	3	3	6	25
GO:0060429 epithelium development	66	0.039607178517344	6.804	0.090	Biological Process	GO:0060429	epithelium development	0.00449513272557729	0.039607178517344	41	25	66	737
GO:0043536 positive regulation of blood vessel endothelial cell migration	7	0.0398000080239023	0.722	0.212	Biological Process	GO:0043536	positive regulation of blood vessel endothelial cell migration	0.00453454797042258	0.0398000080239023	5	2	7	33
GO:0048286 lung alveolus development	7	0.0398000080239023	0.722	0.212	Biological Process	GO:0048286	lung alveolus development	0.00453454797042258	0.0398000080239023	6	1	7	33
GO:0090183 regulation of kidney development	7	0.0398000080239023	0.722	0.212	Biological Process	GO:0090183	regulation of kidney development	0.00453454797042258	0.0398000080239023	5	2	7	33
GO:0051128 regulation of cellular component organization	134	0.0399165688873103	13.814	0.080	Biological Process	GO:0051128	regulation of cellular component organization	0.00455368874254003	0.0399165688873103	88	46	134	1669
GO:0033643 host cell part	5	0.0399432898210745	0.504	0.357	Cellular Component	GO:0033643	host cell part	0.00116964245449706	0.0399432898210745	5	0	5	14
GO:0002698 negative regulation of immune effector process	11	0.0400093823043084	1.134	0.159	Biological Process	GO:0002698	negative regulation of immune effector process	0.00457015114267391	0.0400093823043084	10	1	11	69
GO:0002478 antigen processing and presentation of exogenous peptide antigen	3	0.0403782405039607	0.309	0.500	Biological Process	GO:0002478	antigen processing and presentation of exogenous peptide antigen	0.00467749695457715	0.0403782405039607	3	0	3	6
GO:0002634 regulation of germinal center formation	3	0.0403782405039607	0.309	0.500	Biological Process	GO:0002634	regulation of germinal center formation	0.00467749695457715	0.0403782405039607	2	1	3	6
GO:0039530 MDA-5 signaling pathway	3	0.0403782405039607	0.309	0.500	Biological Process	GO:0039530	MDA-5 signaling pathway	0.00467749695457715	0.0403782405039607	3	0	3	6
GO:0045341 MHC class I biosynthetic process	3	0.0403782405039607	0.309	0.500	Biological Process	GO:0045341	MHC class I biosynthetic process	0.00467749695457715	0.0403782405039607	3	0	3	6
GO:0045343 regulation of MHC class I biosynthetic process	3	0.0403782405039607	0.309	0.500	Biological Process	GO:0045343	regulation of MHC class I biosynthetic process	0.00467749695457715	0.0403782405039607	3	0	3	6
GO:0045717 negative regulation of fatty acid biosynthetic process	3	0.0403782405039607	0.309	0.500	Biological Process	GO:0045717	negative regulation of fatty acid biosynthetic process	0.00467749695457715	0.0403782405039607	2	1	3	6
GO:0048569 post-embryonic animal organ development	3	0.0403782405039607	0.309	0.500	Biological Process	GO:0048569	post-embryonic animal organ development	0.00467749695457715	0.0403782405039607	2	1	3	6
GO:0060022 hard palate development	3	0.0403782405039607	0.309	0.500	Biological Process	GO:0060022	hard palate development	0.00467749695457715	0.0403782405039607	1	2	3	6
GO:0060426 lung vasculature development	3	0.0403782405039607	0.309	0.500	Biological Process	GO:0060426	lung vasculature development	0.00467749695457715	0.0403782405039607	3	0	3	6
GO:1901535 regulation of DNA demethylation	3	0.0403782405039607	0.309	0.500	Biological Process	GO:1901535	regulation of DNA demethylation	0.00467749695457715	0.0403782405039607	3	0	3	6
GO:2000630 positive regulation of miRNA metabolic process	3	0.0403782405039607	0.309	0.500	Biological Process	GO:2000630	positive regulation of miRNA metabolic process	0.00467749695457715	0.0403782405039607	3	0	3	6
GO:0002824 positive regulation of adaptive immune response based on somatic recombination of immune receptors built from immunoglobulin superfamily domains	12	0.0403869236894608	1.237	0.152	Biological Process	GO:0002824	positive regulation of adaptive immune response based on somatic recombination of immune receptors built from immunoglobulin superfamily domains	0.00468443249371223	0.0403869236894608	12	0	12	79
GO:0032727 positive regulation of interferon-alpha production	5	0.0407830762468782	0.515	0.278	Biological Process	GO:0032727	positive regulation of interferon-alpha production	0.0047627938887673	0.0407830762468782	5	0	5	18
GO:0042304 regulation of fatty acid biosynthetic process	5	0.0407830762468782	0.515	0.278	Biological Process	GO:0042304	regulation of fatty acid biosynthetic process	0.0047627938887673	0.0407830762468782	3	2	5	18
GO:0060294 cilium movement involved in cell motility	5	0.0407830762468782	0.515	0.278	Biological Process	GO:0060294	cilium movement involved in cell motility	0.0047627938887673	0.0407830762468782	0	5	5	18
GO:1901623 regulation of lymphocyte chemotaxis	5	0.0407830762468782	0.515	0.278	Biological Process	GO:1901623	regulation of lymphocyte chemotaxis	0.0047627938887673	0.0407830762468782	4	1	5	18
GO:2000778 positive regulation of interleukin-6 secretion	5	0.0407830762468782	0.515	0.278	Biological Process	GO:2000778	positive regulation of interleukin-6 secretion	0.0047627938887673	0.0407830762468782	5	0	5	18
GO:0071495 cellular response to endogenous stimulus	73	0.0407830762468782	7.526	0.088	Biological Process	GO:0071495	cellular response to endogenous stimulus	0.00476630872008736	0.0407830762468782	43	30	73	832
GO:0042592 homeostatic process	103	0.0411729573026407	10.619	0.083	Biological Process	GO:0042592	homeostatic process	0.00481791909707893	0.0411729573026407	69	34	103	1240
GO:0018130 heterocycle biosynthetic process	235	0.0432262239237773	24.227	0.075	Biological Process	GO:0018130	heterocycle biosynthetic process	0.00506453188829456	0.0432262239237773	160	75	235	3126
GO:0070848 response to growth factor	42	0.0433667407013534	4.330	0.098	Biological Process	GO:0070848	response to growth factor	0.00510193968355791	0.0433667407013534	29	13	42	430
GO:0016064 immunoglobulin mediated immune response	11	0.0433667407013534	1.134	0.157	Biological Process	GO:0016064	immunoglobulin mediated immune response	0.00511283112365098	0.0433667407013534	10	1	11	70
GO:0019724 B cell mediated immunity	11	0.0433667407013534	1.134	0.157	Biological Process	GO:0019724	B cell mediated immunity	0.00511283112365098	0.0433667407013534	10	1	11	70
GO:0044344 cellular response to fibroblast growth factor stimulus	11	0.0433667407013534	1.134	0.157	Biological Process	GO:0044344	cellular response to fibroblast growth factor stimulus	0.00511283112365098	0.0433667407013534	9	2	11	70
GO:0071774 response to fibroblast growth factor	11	0.0433667407013534	1.134	0.157	Biological Process	GO:0071774	response to fibroblast growth factor	0.00511283112365098	0.0433667407013534	9	2	11	70
GO:0046890 regulation of lipid biosynthetic process	13	0.0436434534471497	1.340	0.144	Biological Process	GO:0046890	regulation of lipid biosynthetic process	0.00515186265915554	0.0436434534471497	9	4	13	90
GO:0001171 reverse transcription	7	0.0456078536702019	0.722	0.206	Biological Process	GO:0001171	reverse transcription	0.00539714139747214	0.0456078536702019	3	4	7	34
GO:0032615 interleukin-12 production	7	0.0456078536702019	0.722	0.206	Biological Process	GO:0032615	interleukin-12 production	0.00539714139747214	0.0456078536702019	7	0	7	34
GO:0045746 negative regulation of Notch signaling pathway	6	0.046103445548926	0.619	0.231	Biological Process	GO:0045746	negative regulation of Notch signaling pathway	0.00546932667795216	0.046103445548926	6	0	6	26
GO:0050702 interleukin-1 beta secretion	6	0.046103445548926	0.619	0.231	Biological Process	GO:0050702	interleukin-1 beta secretion	0.00546932667795216	0.046103445548926	6	0	6	26
GO:0051336 regulation of hydrolase activity	75	0.0477909113099469	7.732	0.087	Biological Process	GO:0051336	regulation of hydrolase activity	0.00567979992590479	0.0477909113099469	58	17	75	865
GO:0060330 regulation of response to interferon-gamma	4	0.0477909113099469	0.412	0.333	Biological Process	GO:0060330	regulation of response to interferon-gamma	0.00569758038227527	0.0477909113099469	3	1	4	12
GO:0060334 regulation of interferon-gamma-mediated signaling pathway	4	0.0477909113099469	0.412	0.333	Biological Process	GO:0060334	regulation of interferon-gamma-mediated signaling pathway	0.00569758038227527	0.0477909113099469	3	1	4	12
GO:0071850 mitotic cell cycle arrest	4	0.0477909113099469	0.412	0.333	Biological Process	GO:0071850	mitotic cell cycle arrest	0.00569758038227527	0.0477909113099469	4	0	4	12
GO:0071236 cellular response to antibiotic	11	0.0477960079623688	1.134	0.155	Biological Process	GO:0071236	cellular response to antibiotic	0.00570520547253059	0.0477960079623688	10	1	11	71
GO:0048771 tissue remodeling	15	0.0478407670203534	1.546	0.134	Biological Process	GO:0048771	tissue remodeling	0.00571930912815893	0.0478407670203534	11	4	15	112
GO:0032602 chemokine production	9	0.0478407670203534	0.928	0.173	Biological Process	GO:0032602	chemokine production	0.00573162030371581	0.0478407670203534	8	1	9	52
GO:2000117 negative regulation of cysteine-type endopeptidase activity	9	0.0478407670203534	0.928	0.173	Biological Process	GO:2000117	negative regulation of cysteine-type endopeptidase activity	0.00573162030371581	0.0478407670203534	8	1	9	52
GO:0010634 positive regulation of epithelial cell migration	12	0.0478547570760532	1.237	0.148	Biological Process	GO:0010634	positive regulation of epithelial cell migration	0.00574837625834974	0.0478547570760532	8	4	12	81
GO:0060761 negative regulation of response to cytokine stimulus	8	0.0478547570760532	0.825	0.186	Biological Process	GO:0060761	negative regulation of response to cytokine stimulus	0.00575437469465388	0.0478547570760532	7	1	8	43
GO:0070741 response to interleukin-6	8	0.0478547570760532	0.825	0.186	Biological Process	GO:0070741	response to interleukin-6	0.00575437469465388	0.0478547570760532	4	4	8	43
GO:0006820 anion transport	47	0.0483140788854577	4.845	0.095	Biological Process	GO:0006820	anion transport	0.00581670014477688	0.0483140788854577	27	20	47	497
GO:0007267 cell-cell signaling	82	0.0503022005624785	8.454	0.085	Biological Process	GO:0007267	cell-cell signaling	0.0060634424697981	0.0503022005624785	46	36	82	962
GO:0035743 CD4-positive, alpha-beta T cell cytokine production	5	0.050619783535522	0.515	0.263	Biological Process	GO:0035743	CD4-positive, alpha-beta T cell cytokine production	0.00612402020749818	0.050619783535522	5	0	5	19
GO:0045622 regulation of T-helper cell differentiation	5	0.050619783535522	0.515	0.263	Biological Process	GO:0045622	regulation of T-helper cell differentiation	0.00612402020749818	0.050619783535522	5	0	5	19
GO:0050716 positive regulation of interleukin-1 secretion	5	0.050619783535522	0.515	0.263	Biological Process	GO:0050716	positive regulation of interleukin-1 secretion	0.00612402020749818	0.050619783535522	4	1	5	19
GO:0071363 cellular response to growth factor stimulus	41	0.0506903613510687	4.227	0.097	Biological Process	GO:0071363	cellular response to growth factor stimulus	0.00614000119140092	0.0506903613510687	29	12	41	422
GO:0061097 regulation of protein tyrosine kinase activity	10	0.0507934151149529	1.031	0.161	Biological Process	GO:0061097	regulation of protein tyrosine kinase activity	0.00616825801111474	0.0507934151149529	7	3	10	62
GO:1902106 negative regulation of leukocyte differentiation	10	0.0507934151149529	1.031	0.161	Biological Process	GO:1902106	negative regulation of leukocyte differentiation	0.00616825801111474	0.0507934151149529	8	2	10	62
GO:0042493 response to drug	45	0.0507934151149529	4.639	0.095	Biological Process	GO:0042493	response to drug	0.00617485651375437	0.0507934151149529	33	12	45	473
GO:0009987 cellular process	882	0.0515024460620619	90.928	0.067	Biological Process	GO:0009987	cellular process	0.00626861368161053	0.0515024460620619	545	337	882	13242
GO:0009746 response to hexose	12	0.051923102492458	1.237	0.146	Biological Process	GO:0009746	response to hexose	0.00634776628954452	0.051923102492458	9	3	12	82
GO:0034284 response to monosaccharide	12	0.051923102492458	1.237	0.146	Biological Process	GO:0034284	response to monosaccharide	0.00634776628954452	0.051923102492458	9	3	12	82
GO:0002526 acute inflammatory response	11	0.051923102492458	1.134	0.153	Biological Process	GO:0002526	acute inflammatory response	0.0063503074990776	0.051923102492458	6	5	11	72
GO:0038061 NIK/NF-kappaB signaling	11	0.051923102492458	1.134	0.153	Biological Process	GO:0038061	NIK/NF-kappaB signaling	0.0063503074990776	0.051923102492458	11	0	11	72
GO:0010332 response to gamma radiation	7	0.0520167757966334	0.722	0.200	Biological Process	GO:0010332	response to gamma radiation	0.00637703828955937	0.0520167757966334	6	1	7	35
GO:0030195 negative regulation of blood coagulation	7	0.0520167757966334	0.722	0.200	Biological Process	GO:0030195	negative regulation of blood coagulation	0.00637703828955937	0.0520167757966334	5	2	7	35
GO:1901653 cellular response to peptide	21	0.0521100986016251	2.165	0.117	Biological Process	GO:1901653	cellular response to peptide	0.00639613014696206	0.0521100986016251	12	9	21	180
GO:0009897 external side of plasma membrane	27	0.052455840692707	2.719	0.115	Cellular Component	GO:0009897	external side of plasma membrane	0.00161284429655468	0.052455840692707	22	5	27	235
GO:0035082 axoneme assembly	9	0.0530303472281993	0.928	0.170	Biological Process	GO:0035082	axoneme assembly	0.00651686986198837	0.0530303472281993	1	8	9	53
GO:0034614 cellular response to reactive oxygen species	14	0.0531342210244471	1.443	0.136	Biological Process	GO:0034614	cellular response to reactive oxygen species	0.00653743609139432	0.0531342210244471	9	5	14	103
GO:0010633 negative regulation of epithelial cell migration	8	0.0536314155006708	0.825	0.182	Biological Process	GO:0010633	negative regulation of epithelial cell migration	0.00664297723365929	0.0536314155006708	7	1	8	44
GO:0010742 macrophage derived foam cell differentiation	6	0.0536314155006708	0.619	0.222	Biological Process	GO:0010742	macrophage derived foam cell differentiation	0.0066537286886018	0.0536314155006708	2	4	6	27
GO:0015804 neutral amino acid transport	6	0.0536314155006708	0.619	0.222	Biological Process	GO:0015804	neutral amino acid transport	0.0066537286886018	0.0536314155006708	4	2	6	27
GO:0032715 negative regulation of interleukin-6 production	6	0.0536314155006708	0.619	0.222	Biological Process	GO:0032715	negative regulation of interleukin-6 production	0.0066537286886018	0.0536314155006708	5	1	6	27
GO:0090077 foam cell differentiation	6	0.0536314155006708	0.619	0.222	Biological Process	GO:0090077	foam cell differentiation	0.0066537286886018	0.0536314155006708	2	4	6	27
GO:1900408 negative regulation of cellular response to oxidative stress	6	0.0536314155006708	0.619	0.222	Biological Process	GO:1900408	negative regulation of cellular response to oxidative stress	0.0066537286886018	0.0536314155006708	5	1	6	27
GO:1903202 negative regulation of oxidative stress-induced cell death	6	0.0536314155006708	0.619	0.222	Biological Process	GO:1903202	negative regulation of oxidative stress-induced cell death	0.0066537286886018	0.0536314155006708	5	1	6	27
GO:0071407 cellular response to organic cyclic compound	30	0.0555322362092977	3.093	0.104	Biological Process	GO:0071407	cellular response to organic cyclic compound	0.00689770545192568	0.0555322362092977	21	9	30	288
GO:0070888 E-box binding	8	0.0557285636646126	0.803	0.229	Molecular Function	GO:0070888	E-box binding	0.00177452590895658	0.0557285636646126	6	2	8	35
GO:0015171 amino acid transmembrane transporter activity	15	0.0565289227766183	1.506	0.155	Molecular Function	GO:0015171	amino acid transmembrane transporter activity	0.0018428685969633	0.0565289227766183	7	8	15	97
GO:0005161 platelet-derived growth factor receptor binding	4	0.0565969324999401	0.402	0.444	Molecular Function	GO:0005161	platelet-derived growth factor receptor binding	0.00188799471569171	0.0565969324999401	3	1	4	9
GO:0002699 positive regulation of immune effector process	18	0.0586442493078371	1.856	0.122	Biological Process	GO:0002699	positive regulation of immune effector process	0.00729286142471561	0.0586442493078371	17	1	18	148
GO:0003707 steroid hormone receptor activity	10	0.05907647378009	1.004	0.192	Molecular Function	GO:0003707	steroid hormone receptor activity	0.00201549758916152	0.05907647378009	5	5	10	52
GO:0033627 cell adhesion mediated by integrin	9	0.0592222758675332	0.928	0.167	Biological Process	GO:0033627	cell adhesion mediated by integrin	0.00738213363845774	0.0592222758675332	8	1	9	54
GO:0043407 negative regulation of MAP kinase activity	9	0.0592222758675332	0.928	0.167	Biological Process	GO:0043407	negative regulation of MAP kinase activity	0.00738213363845774	0.0592222758675332	8	1	9	54
GO:1900047 negative regulation of hemostasis	7	0.0595215337934527	0.722	0.194	Biological Process	GO:1900047	negative regulation of hemostasis	0.00748341180839226	0.0595215337934527	5	2	7	36
GO:1903510 mucopolysaccharide metabolic process	8	0.0595215337934527	0.825	0.178	Biological Process	GO:1903510	mucopolysaccharide metabolic process	0.00763158245633816	0.0595215337934527	5	3	8	45
GO:0015711 organic anion transport	37	0.0595215337934527	3.814	0.098	Biological Process	GO:0015711	organic anion transport	0.00764516273198823	0.0595215337934527	21	16	37	377
GO:0072330 monocarboxylic acid biosynthetic process	19	0.0595215337934527	1.959	0.119	Biological Process	GO:0072330	monocarboxylic acid biosynthetic process	0.00765559009027683	0.0595215337934527	10	9	19	160
GO:0043412 macromolecule modification	231	0.0595215337934527	23.814	0.075	Biological Process	GO:0043412	macromolecule modification	0.00771232588262887	0.0595215337934527	167	64	231	3095
GO:0000188 inactivation of MAPK activity	5	0.0595215337934527	0.515	0.250	Biological Process	GO:0000188	inactivation of MAPK activity	0.0077369444049634	0.0595215337934527	4	1	5	20
GO:0002931 response to ischemia	5	0.0595215337934527	0.515	0.250	Biological Process	GO:0002931	response to ischemia	0.0077369444049634	0.0595215337934527	4	1	5	20
GO:0046633 alpha-beta T cell proliferation	5	0.0595215337934527	0.515	0.250	Biological Process	GO:0046633	alpha-beta T cell proliferation	0.0077369444049634	0.0595215337934527	5	0	5	20
GO:0046636 negative regulation of alpha-beta T cell activation	5	0.0595215337934527	0.515	0.250	Biological Process	GO:0046636	negative regulation of alpha-beta T cell activation	0.0077369444049634	0.0595215337934527	5	0	5	20
GO:1903671 negative regulation of sprouting angiogenesis	5	0.0595215337934527	0.515	0.250	Biological Process	GO:1903671	negative regulation of sprouting angiogenesis	0.0077369444049634	0.0595215337934527	5	0	5	20
GO:1905898 positive regulation of response to endoplasmic reticulum stress	5	0.0595215337934527	0.515	0.250	Biological Process	GO:1905898	positive regulation of response to endoplasmic reticulum stress	0.0077369444049634	0.0595215337934527	4	1	5	20
GO:2000108 positive regulation of leukocyte apoptotic process	5	0.0595215337934527	0.515	0.250	Biological Process	GO:2000108	positive regulation of leukocyte apoptotic process	0.0077369444049634	0.0595215337934527	4	1	5	20
GO:0002830 positive regulation of type 2 immune response	3	0.0595215337934527	0.309	0.429	Biological Process	GO:0002830	positive regulation of type 2 immune response	0.00779296906444267	0.0595215337934527	3	0	3	7
GO:0032725 positive regulation of granulocyte macrophage colony-stimulating factor production	3	0.0595215337934527	0.309	0.429	Biological Process	GO:0032725	positive regulation of granulocyte macrophage colony-stimulating factor production	0.00779296906444267	0.0595215337934527	2	1	3	7
GO:0032825 positive regulation of natural killer cell differentiation	3	0.0595215337934527	0.309	0.429	Biological Process	GO:0032825	positive regulation of natural killer cell differentiation	0.00779296906444267	0.0595215337934527	2	1	3	7
GO:0033629 negative regulation of cell adhesion mediated by integrin	3	0.0595215337934527	0.309	0.429	Biological Process	GO:0033629	negative regulation of cell adhesion mediated by integrin	0.00779296906444267	0.0595215337934527	3	0	3	7
GO:0042976 activation of Janus kinase activity	3	0.0595215337934527	0.309	0.429	Biological Process	GO:0042976	activation of Janus kinase activity	0.00779296906444267	0.0595215337934527	3	0	3	7
GO:0044107 cellular alcohol metabolic process	3	0.0595215337934527	0.309	0.429	Biological Process	GO:0044107	cellular alcohol metabolic process	0.00779296906444267	0.0595215337934527	1	2	3	7
GO:0044108 cellular alcohol biosynthetic process	3	0.0595215337934527	0.309	0.429	Biological Process	GO:0044108	cellular alcohol biosynthetic process	0.00779296906444267	0.0595215337934527	1	2	3	7
GO:0045350 interferon-beta biosynthetic process	3	0.0595215337934527	0.309	0.429	Biological Process	GO:0045350	interferon-beta biosynthetic process	0.00779296906444267	0.0595215337934527	3	0	3	7
GO:0045357 regulation of interferon-beta biosynthetic process	3	0.0595215337934527	0.309	0.429	Biological Process	GO:0045357	regulation of interferon-beta biosynthetic process	0.00779296906444267	0.0595215337934527	3	0	3	7
GO:0045591 positive regulation of regulatory T cell differentiation	3	0.0595215337934527	0.309	0.429	Biological Process	GO:0045591	positive regulation of regulatory T cell differentiation	0.00779296906444267	0.0595215337934527	3	0	3	7
GO:0051132 NK T cell activation	3	0.0595215337934527	0.309	0.429	Biological Process	GO:0051132	NK T cell activation	0.00779296906444267	0.0595215337934527	3	0	3	7
GO:0060556 regulation of vitamin D biosynthetic process	3	0.0595215337934527	0.309	0.429	Biological Process	GO:0060556	regulation of vitamin D biosynthetic process	0.00779296906444267	0.0595215337934527	3	0	3	7
GO:1902713 regulation of interferon-gamma secretion	3	0.0595215337934527	0.309	0.429	Biological Process	GO:1902713	regulation of interferon-gamma secretion	0.00779296906444267	0.0595215337934527	2	1	3	7
GO:1904754 positive regulation of vascular associated smooth muscle cell migration	3	0.0595215337934527	0.309	0.429	Biological Process	GO:1904754	positive regulation of vascular associated smooth muscle cell migration	0.00779296906444267	0.0595215337934527	1	2	3	7
GO:1990253 cellular response to leucine starvation	3	0.0595215337934527	0.309	0.429	Biological Process	GO:1990253	cellular response to leucine starvation	0.00779296906444267	0.0595215337934527	1	2	3	7
GO:2000551 regulation of T-helper 2 cell cytokine production	3	0.0595215337934527	0.309	0.429	Biological Process	GO:2000551	regulation of T-helper 2 cell cytokine production	0.00779296906444267	0.0595215337934527	3	0	3	7
GO:0006986 response to unfolded protein	11	0.0595215337934527	1.134	0.149	Biological Process	GO:0006986	response to unfolded protein	0.00781112500548747	0.0595215337934527	11	0	11	74
GO:0062013 positive regulation of small molecule metabolic process	11	0.0595215337934527	1.134	0.149	Biological Process	GO:0062013	positive regulation of small molecule metabolic process	0.00781112500548747	0.0595215337934527	8	3	11	74
GO:0006044 N-acetylglucosamine metabolic process	4	0.0595215337934527	0.412	0.308	Biological Process	GO:0006044	N-acetylglucosamine metabolic process	0.00781269288083199	0.0595215337934527	2	2	4	13
GO:0010662 regulation of striated muscle cell apoptotic process	4	0.0595215337934527	0.412	0.308	Biological Process	GO:0010662	regulation of striated muscle cell apoptotic process	0.00781269288083199	0.0595215337934527	3	1	4	13
GO:0014911 positive regulation of smooth muscle cell migration	4	0.0595215337934527	0.412	0.308	Biological Process	GO:0014911	positive regulation of smooth muscle cell migration	0.00781269288083199	0.0595215337934527	2	2	4	13
GO:0032480 negative regulation of type I interferon production	4	0.0595215337934527	0.412	0.308	Biological Process	GO:0032480	negative regulation of type I interferon production	0.00781269288083199	0.0595215337934527	4	0	4	13
GO:0032674 regulation of interleukin-5 production	4	0.0595215337934527	0.412	0.308	Biological Process	GO:0032674	regulation of interleukin-5 production	0.00781269288083199	0.0595215337934527	4	0	4	13
GO:0032692 negative regulation of interleukin-1 production	4	0.0595215337934527	0.412	0.308	Biological Process	GO:0032692	negative regulation of interleukin-1 production	0.00781269288083199	0.0595215337934527	4	0	4	13
GO:0043555 regulation of translation in response to stress	4	0.0595215337934527	0.412	0.308	Biological Process	GO:0043555	regulation of translation in response to stress	0.00781269288083199	0.0595215337934527	4	0	4	13
GO:0045589 regulation of regulatory T cell differentiation	4	0.0595215337934527	0.412	0.308	Biological Process	GO:0045589	regulation of regulatory T cell differentiation	0.00781269288083199	0.0595215337934527	4	0	4	13
GO:0046426 negative regulation of JAK-STAT cascade	4	0.0595215337934527	0.412	0.308	Biological Process	GO:0046426	negative regulation of JAK-STAT cascade	0.00781269288083199	0.0595215337934527	4	0	4	13
GO:0071360 cellular response to exogenous dsRNA	4	0.0595215337934527	0.412	0.308	Biological Process	GO:0071360	cellular response to exogenous dsRNA	0.00781269288083199	0.0595215337934527	4	0	4	13
GO:1901223 negative regulation of NIK/NF-kappaB signaling	4	0.0595215337934527	0.412	0.308	Biological Process	GO:1901223	negative regulation of NIK/NF-kappaB signaling	0.00781269288083199	0.0595215337934527	4	0	4	13
GO:1904262 negative regulation of TORC1 signaling	4	0.0595215337934527	0.412	0.308	Biological Process	GO:1904262	negative regulation of TORC1 signaling	0.00781269288083199	0.0595215337934527	2	2	4	13
GO:1904467 regulation of tumor necrosis factor secretion	4	0.0595215337934527	0.412	0.308	Biological Process	GO:1904467	regulation of tumor necrosis factor secretion	0.00781269288083199	0.0595215337934527	4	0	4	13
GO:1904707 positive regulation of vascular smooth muscle cell proliferation	4	0.0595215337934527	0.412	0.308	Biological Process	GO:1904707	positive regulation of vascular smooth muscle cell proliferation	0.00781269288083199	0.0595215337934527	2	2	4	13
GO:1904893 negative regulation of STAT cascade	4	0.0595215337934527	0.412	0.308	Biological Process	GO:1904893	negative regulation of STAT cascade	0.00781269288083199	0.0595215337934527	4	0	4	13
GO:0032868 response to insulin	17	0.0601968615955679	1.753	0.123	Biological Process	GO:0032868	response to insulin	0.00791017341477511	0.0601968615955679	9	8	17	138
GO:0006024 glycosaminoglycan biosynthetic process	6	0.0606446395550703	0.619	0.214	Biological Process	GO:0006024	glycosaminoglycan biosynthetic process	0.00801353334305731	0.0606446395550703	3	3	6	28
GO:0010718 positive regulation of epithelial to mesenchymal transition	6	0.0606446395550703	0.619	0.214	Biological Process	GO:0010718	positive regulation of epithelial to mesenchymal transition	0.00801353334305731	0.0606446395550703	3	3	6	28
GO:0070286 axonemal dynein complex assembly	6	0.0606446395550703	0.619	0.214	Biological Process	GO:0070286	axonemal dynein complex assembly	0.00801353334305731	0.0606446395550703	0	6	6	28
GO:1902883 negative regulation of response to oxidative stress	6	0.0606446395550703	0.619	0.214	Biological Process	GO:1902883	negative regulation of response to oxidative stress	0.00801353334305731	0.0606446395550703	5	1	6	28
GO:1904036 negative regulation of epithelial cell apoptotic process	6	0.0606446395550703	0.619	0.214	Biological Process	GO:1904036	negative regulation of epithelial cell apoptotic process	0.00801353334305731	0.0606446395550703	6	0	6	28
GO:0001503 ossification	26	0.0616510565224432	2.680	0.107	Biological Process	GO:0001503	ossification	0.00815557215191915	0.0616510565224432	19	7	26	243
GO:0071702 organic substance transport	137	0.0618859185109807	14.124	0.079	Biological Process	GO:0071702	organic substance transport	0.0081957272789465	0.0618859185109807	92	45	137	1741
GO:0032869 cellular response to insulin stimulus	15	0.0643399981447535	1.546	0.128	Biological Process	GO:0032869	cellular response to insulin stimulus	0.00853017447140103	0.0643399981447535	7	8	15	117
GO:0042102 positive regulation of T cell proliferation	10	0.064989355255897	1.031	0.154	Biological Process	GO:0042102	positive regulation of T cell proliferation	0.00862580783311275	0.064989355255897	10	0	10	65
GO:0032787 monocarboxylic acid metabolic process	35	0.0653170023757575	3.608	0.099	Biological Process	GO:0032787	monocarboxylic acid metabolic process	0.0086951617392327	0.0653170023757575	17	18	35	355
GO:0006023 aminoglycan biosynthetic process	7	0.0653170023757575	0.722	0.189	Biological Process	GO:0006023	aminoglycan biosynthetic process	0.00872544259053348	0.0653170023757575	4	3	7	37
GO:0050819 negative regulation of coagulation	7	0.0653170023757575	0.722	0.189	Biological Process	GO:0050819	negative regulation of coagulation	0.00872544259053348	0.0653170023757575	5	2	7	37
GO:0061045 negative regulation of wound healing	8	0.0653170023757575	0.825	0.174	Biological Process	GO:0061045	negative regulation of wound healing	0.00872683484979288	0.0653170023757575	6	2	8	46
GO:0070509 calcium ion import	8	0.0653170023757575	0.825	0.174	Biological Process	GO:0070509	calcium ion import	0.00872683484979288	0.0653170023757575	4	4	8	46
GO:1900407 regulation of cellular response to oxidative stress	8	0.0653170023757575	0.825	0.174	Biological Process	GO:1900407	regulation of cellular response to oxidative stress	0.00872683484979288	0.0653170023757575	7	1	8	46
GO:0030855 epithelial cell differentiation	38	0.0654915283130468	3.918	0.097	Biological Process	GO:0030855	epithelial cell differentiation	0.00875976835900537	0.0654915283130468	22	16	38	393
GO:0046879 hormone secretion	20	0.0671644149129763	2.062	0.115	Biological Process	GO:0046879	hormone secretion	0.00899338517113997	0.0671644149129763	14	6	20	174
GO:0030278 regulation of ossification	17	0.0678464770639653	1.753	0.121	Biological Process	GO:0030278	regulation of ossification	0.00909467531337547	0.0678464770639653	14	3	17	140
GO:0033256 I-kappaB/NF-kappaB complex	3	0.0684900387348632	0.302	0.600	Cellular Component	GO:0033256	I-kappaB/NF-kappaB complex	0.00220612130624742	0.0684900387348632	3	0	3	5
GO:0042113 B cell activation	21	0.0686058815011317	2.165	0.113	Biological Process	GO:0042113	B cell activation	0.00920654466187555	0.0686058815011317	17	4	21	186
GO:0001676 long-chain fatty acid metabolic process	9	0.0696924920689903	0.928	0.161	Biological Process	GO:0001676	long-chain fatty acid metabolic process	0.00937282671196522	0.0696924920689903	5	4	9	56
GO:0003341 cilium movement	9	0.0696924920689903	0.928	0.161	Biological Process	GO:0003341	cilium movement	0.00937282671196522	0.0696924920689903	0	9	9	56
GO:0003677 DNA binding	138	0.070565686165235	13.855	0.084	Molecular Function	GO:0003677	DNA binding	0.0024609716175897	0.070565686165235	98	40	138	1648
GO:0001578 microtubule bundle formation	11	0.0705897261788554	1.134	0.145	Biological Process	GO:0001578	microtubule bundle formation	0.00952063618131743	0.0705897261788554	1	10	11	76
GO:0045667 regulation of osteoblast differentiation	11	0.0705897261788554	1.134	0.145	Biological Process	GO:0045667	regulation of osteoblast differentiation	0.00952063618131743	0.0705897261788554	8	3	11	76
GO:0030522 intracellular receptor signaling pathway	18	0.0705897261788554	1.856	0.118	Biological Process	GO:0030522	intracellular receptor signaling pathway	0.00953495053362898	0.0705897261788554	15	3	18	152
GO:0071375 cellular response to peptide hormone stimulus	18	0.0705897261788554	1.856	0.118	Biological Process	GO:0071375	cellular response to peptide hormone stimulus	0.00953495053362898	0.0705897261788554	10	8	18	152
GO:0021988 olfactory lobe development	6	0.0707141509463838	0.619	0.207	Biological Process	GO:0021988	olfactory lobe development	0.00956213963024805	0.0707141509463838	2	4	6	29
GO:1901361 organic cyclic compound catabolic process	39	0.070733371599537	4.021	0.096	Biological Process	GO:1901361	organic cyclic compound catabolic process	0.00957512386063325	0.070733371599537	25	14	39	408
GO:0010737 protein kinase A signaling	5	0.0708561301043243	0.515	0.238	Biological Process	GO:0010737	protein kinase A signaling	0.00962295115937454	0.0708561301043243	3	2	5	21
GO:0043537 negative regulation of blood vessel endothelial cell migration	5	0.0708561301043243	0.515	0.238	Biological Process	GO:0043537	negative regulation of blood vessel endothelial cell migration	0.00962295115937454	0.0708561301043243	4	1	5	21
GO:2000352 negative regulation of endothelial cell apoptotic process	5	0.0708561301043243	0.515	0.238	Biological Process	GO:2000352	negative regulation of endothelial cell apoptotic process	0.00962295115937454	0.0708561301043243	5	0	5	21
GO:0031396 regulation of protein ubiquitination	16	0.0726270416660753	1.649	0.123	Biological Process	GO:0031396	regulation of protein ubiquitination	0.00987412135997441	0.0726270416660753	15	1	16	130
GO:0048598 embryonic morphogenesis	41	0.0741285219019313	4.227	0.094	Biological Process	GO:0048598	embryonic morphogenesis	0.0100937312618951	0.0741285219019313	17	24	41	435
GO:0050810 regulation of steroid biosynthetic process	7	0.0741285219019313	0.722	0.184	Biological Process	GO:0050810	regulation of steroid biosynthetic process	0.0101122614075406	0.0741285219019313	5	2	7	38
GO:0070059 intrinsic apoptotic signaling pathway in response to endoplasmic reticulum stress	7	0.0741285219019313	0.722	0.184	Biological Process	GO:0070059	intrinsic apoptotic signaling pathway in response to endoplasmic reticulum stress	0.0101122614075406	0.0741285219019313	6	1	7	38
GO:0009743 response to carbohydrate	12	0.0741285219019313	1.237	0.138	Biological Process	GO:0009743	response to carbohydrate	0.0101217920083389	0.0741285219019313	9	3	12	87
GO:0045596 negative regulation of cell differentiation	42	0.0742166812291055	4.330	0.094	Biological Process	GO:0045596	negative regulation of cell differentiation	0.0101447262111727	0.0742166812291055	24	18	42	448
GO:0016055 Wnt signaling pathway	29	0.0742693842349277	2.990	0.102	Biological Process	GO:0016055	Wnt signaling pathway	0.010162834548077	0.0742693842349277	14	15	29	284
GO:0001516 prostaglandin biosynthetic process	4	0.0748470588898178	0.412	0.286	Biological Process	GO:0001516	prostaglandin biosynthetic process	0.0103847409559357	0.0748470588898178	4	0	4	14
GO:0002726 positive regulation of T cell cytokine production	4	0.0748470588898178	0.412	0.286	Biological Process	GO:0002726	positive regulation of T cell cytokine production	0.0103847409559357	0.0748470588898178	4	0	4	14
GO:0002755 MyD88-dependent toll-like receptor signaling pathway	4	0.0748470588898178	0.412	0.286	Biological Process	GO:0002755	MyD88-dependent toll-like receptor signaling pathway	0.0103847409559357	0.0748470588898178	4	0	4	14
GO:0002827 positive regulation of T-helper 1 type immune response	4	0.0748470588898178	0.412	0.286	Biological Process	GO:0002827	positive regulation of T-helper 1 type immune response	0.0103847409559357	0.0748470588898178	4	0	4	14
GO:0031295 T cell costimulation	4	0.0748470588898178	0.412	0.286	Biological Process	GO:0031295	T cell costimulation	0.0103847409559357	0.0748470588898178	4	0	4	14
GO:0032634 interleukin-5 production	4	0.0748470588898178	0.412	0.286	Biological Process	GO:0032634	interleukin-5 production	0.0103847409559357	0.0748470588898178	4	0	4	14
GO:0044342 type B pancreatic cell proliferation	4	0.0748470588898178	0.412	0.286	Biological Process	GO:0044342	type B pancreatic cell proliferation	0.0103847409559357	0.0748470588898178	2	2	4	14
GO:0046457 prostanoid biosynthetic process	4	0.0748470588898178	0.412	0.286	Biological Process	GO:0046457	prostanoid biosynthetic process	0.0103847409559357	0.0748470588898178	4	0	4	14
GO:0046688 response to copper ion	4	0.0748470588898178	0.412	0.286	Biological Process	GO:0046688	response to copper ion	0.0103847409559357	0.0748470588898178	4	0	4	14
GO:0051875 pigment granule localization	4	0.0748470588898178	0.412	0.286	Biological Process	GO:0051875	pigment granule localization	0.0103847409559357	0.0748470588898178	0	4	4	14
GO:1903204 negative regulation of oxidative stress-induced neuron death	4	0.0748470588898178	0.412	0.286	Biological Process	GO:1903204	negative regulation of oxidative stress-induced neuron death	0.0103847409559357	0.0748470588898178	3	1	4	14
GO:1905276 regulation of epithelial tube formation	4	0.0748470588898178	0.412	0.286	Biological Process	GO:1905276	regulation of epithelial tube formation	0.0103847409559357	0.0748470588898178	1	3	4	14
GO:1990774 tumor necrosis factor secretion	4	0.0748470588898178	0.412	0.286	Biological Process	GO:1990774	tumor necrosis factor secretion	0.0103847409559357	0.0748470588898178	4	0	4	14
GO:0048863 stem cell differentiation	17	0.0749189680898259	1.753	0.120	Biological Process	GO:0048863	stem cell differentiation	0.010416717483639	0.0749189680898259	12	5	17	142
GO:0050920 regulation of chemotaxis	17	0.0749189680898259	1.753	0.120	Biological Process	GO:0050920	regulation of chemotaxis	0.010416717483639	0.0749189680898259	13	4	17	142
GO:0070728 leucine binding	3	0.074927658764034	0.301	0.600	Molecular Function	GO:0070728	leucine binding	0.00266990141160697	0.074927658764034	1	2	3	5
GO:0042100 B cell proliferation	11	0.0752712395149503	1.134	0.143	Biological Process	GO:0042100	B cell proliferation	0.0104767486507375	0.0752712395149503	9	2	11	77
GO:0002703 regulation of leukocyte mediated immunity	17	0.0798991186298923	1.753	0.119	Biological Process	GO:0002703	regulation of leukocyte mediated immunity	0.0111326183496943	0.0798991186298923	15	2	17	143
GO:0009887 animal organ morphogenesis	63	0.0799433835278482	6.495	0.087	Biological Process	GO:0009887	animal organ morphogenesis	0.0111599333858096	0.0799433835278482	39	24	63	728
GO:0034109 homotypic cell-cell adhesion	8	0.0799433835278482	0.825	0.167	Biological Process	GO:0034109	homotypic cell-cell adhesion	0.0112639014483029	0.0799433835278482	6	2	8	48
GO:0045058 T cell selection	6	0.0799433835278482	0.619	0.200	Biological Process	GO:0045058	T cell selection	0.0113126313823218	0.0799433835278482	5	1	6	30
GO:0045744 negative regulation of G protein-coupled receptor signaling pathway	6	0.0799433835278482	0.619	0.200	Biological Process	GO:0045744	negative regulation of G protein-coupled receptor signaling pathway	0.0113126313823218	0.0799433835278482	5	1	6	30
GO:0060135 maternal process involved in female pregnancy	6	0.0799433835278482	0.619	0.200	Biological Process	GO:0060135	maternal process involved in female pregnancy	0.0113126313823218	0.0799433835278482	5	1	6	30
GO:0009914 hormone transport	20	0.0799433835278482	2.062	0.112	Biological Process	GO:0009914	hormone transport	0.0114170341886559	0.0799433835278482	14	6	20	178
GO:0008584 male gonad development	11	0.0799433835278482	1.134	0.141	Biological Process	GO:0008584	male gonad development	0.0115048040403938	0.0799433835278482	9	2	11	78
GO:0002706 regulation of lymphocyte mediated immunity	14	0.0799433835278482	1.443	0.127	Biological Process	GO:0002706	regulation of lymphocyte mediated immunity	0.0115081194007007	0.0799433835278482	12	2	14	110
GO:0043406 positive regulation of MAP kinase activity	18	0.0799433835278482	1.856	0.116	Biological Process	GO:0043406	positive regulation of MAP kinase activity	0.0115537121332291	0.0799433835278482	13	5	18	155
GO:0198738 cell-cell signaling by wnt	29	0.0799433835278482	2.990	0.101	Biological Process	GO:0198738	cell-cell signaling by wnt	0.0116455683063655	0.0799433835278482	14	15	29	287
GO:0048729 tissue morphogenesis	41	0.0799433835278482	4.227	0.093	Biological Process	GO:0048729	tissue morphogenesis	0.0116684018865913	0.0799433835278482	27	14	41	439
GO:0001776 leukocyte homeostasis	9	0.0799433835278482	0.928	0.155	Biological Process	GO:0001776	leukocyte homeostasis	0.0117442501783899	0.0799433835278482	7	2	9	58
GO:0002702 positive regulation of production of molecular mediator of immune response	10	0.0799433835278482	1.031	0.147	Biological Process	GO:0002702	positive regulation of production of molecular mediator of immune response	0.0117722944288598	0.0799433835278482	10	0	10	68
GO:0034122 negative regulation of toll-like receptor signaling pathway	5	0.0799433835278482	0.515	0.227	Biological Process	GO:0034122	negative regulation of toll-like receptor signaling pathway	0.0118023207440743	0.0799433835278482	3	2	5	22
GO:1901031 regulation of response to reactive oxygen species	5	0.0799433835278482	0.515	0.227	Biological Process	GO:1901031	regulation of response to reactive oxygen species	0.0118023207440743	0.0799433835278482	3	2	5	22
GO:0002371 dendritic cell cytokine production	3	0.0799433835278482	0.309	0.375	Biological Process	GO:0002371	dendritic cell cytokine production	0.0118727341392051	0.0799433835278482	3	0	3	8
GO:0002730 regulation of dendritic cell cytokine production	3	0.0799433835278482	0.309	0.375	Biological Process	GO:0002730	regulation of dendritic cell cytokine production	0.0118727341392051	0.0799433835278482	3	0	3	8
GO:0002756 MyD88-independent toll-like receptor signaling pathway	3	0.0799433835278482	0.309	0.375	Biological Process	GO:0002756	MyD88-independent toll-like receptor signaling pathway	0.0118727341392051	0.0799433835278482	3	0	3	8
GO:0003149 membranous septum morphogenesis	3	0.0799433835278482	0.309	0.375	Biological Process	GO:0003149	membranous septum morphogenesis	0.0118727341392051	0.0799433835278482	0	3	3	8
GO:0019471 4-hydroxyproline metabolic process	3	0.0799433835278482	0.309	0.375	Biological Process	GO:0019471	4-hydroxyproline metabolic process	0.0118727341392051	0.0799433835278482	0	3	3	8
GO:0030656 regulation of vitamin metabolic process	3	0.0799433835278482	0.309	0.375	Biological Process	GO:0030656	regulation of vitamin metabolic process	0.0118727341392051	0.0799433835278482	3	0	3	8
GO:0032688 negative regulation of interferon-beta production	3	0.0799433835278482	0.309	0.375	Biological Process	GO:0032688	negative regulation of interferon-beta production	0.0118727341392051	0.0799433835278482	3	0	3	8
GO:0034154 toll-like receptor 7 signaling pathway	3	0.0799433835278482	0.309	0.375	Biological Process	GO:0034154	toll-like receptor 7 signaling pathway	0.0118727341392051	0.0799433835278482	3	0	3	8
GO:0043201 response to leucine	3	0.0799433835278482	0.309	0.375	Biological Process	GO:0043201	response to leucine	0.0118727341392051	0.0799433835278482	1	2	3	8
GO:0045064 T-helper 2 cell differentiation	3	0.0799433835278482	0.309	0.375	Biological Process	GO:0045064	T-helper 2 cell differentiation	0.0118727341392051	0.0799433835278482	3	0	3	8
GO:0045922 negative regulation of fatty acid metabolic process	3	0.0799433835278482	0.309	0.375	Biological Process	GO:0045922	negative regulation of fatty acid metabolic process	0.0118727341392051	0.0799433835278482	2	1	3	8
GO:0050711 negative regulation of interleukin-1 secretion	3	0.0799433835278482	0.309	0.375	Biological Process	GO:0050711	negative regulation of interleukin-1 secretion	0.0118727341392051	0.0799433835278482	3	0	3	8
GO:0070207 protein homotrimerization	3	0.0799433835278482	0.309	0.375	Biological Process	GO:0070207	protein homotrimerization	0.0118727341392051	0.0799433835278482	3	0	3	8
GO:0071233 cellular response to leucine	3	0.0799433835278482	0.309	0.375	Biological Process	GO:0071233	cellular response to leucine	0.0118727341392051	0.0799433835278482	1	2	3	8
GO:0072216 positive regulation of metanephros development	3	0.0799433835278482	0.309	0.375	Biological Process	GO:0072216	positive regulation of metanephros development	0.0118727341392051	0.0799433835278482	2	1	3	8
GO:0090085 regulation of protein deubiquitination	3	0.0799433835278482	0.309	0.375	Biological Process	GO:0090085	regulation of protein deubiquitination	0.0118727341392051	0.0799433835278482	3	0	3	8
GO:1900119 positive regulation of execution phase of apoptosis	3	0.0799433835278482	0.309	0.375	Biological Process	GO:1900119	positive regulation of execution phase of apoptosis	0.0118727341392051	0.0799433835278482	3	0	3	8
GO:1902187 negative regulation of viral release from host cell	3	0.0799433835278482	0.309	0.375	Biological Process	GO:1902187	negative regulation of viral release from host cell	0.0118727341392051	0.0799433835278482	3	0	3	8
GO:0033500 carbohydrate homeostasis	17	0.0799433835278482	1.753	0.118	Biological Process	GO:0033500	carbohydrate homeostasis	0.0118868966170784	0.0799433835278482	9	8	17	144
GO:0042593 glucose homeostasis	17	0.0799433835278482	1.753	0.118	Biological Process	GO:0042593	glucose homeostasis	0.0118868966170784	0.0799433835278482	9	8	17	144
GO:0000958 mitochondrial mRNA catabolic process	2	0.0799433835278482	0.206	0.667	Biological Process	GO:0000958	mitochondrial mRNA catabolic process	0.0120425651886026	0.0799433835278482	2	0	2	3
GO:0002645 positive regulation of tolerance induction	2	0.0799433835278482	0.206	0.667	Biological Process	GO:0002645	positive regulation of tolerance induction	0.0120425651886026	0.0799433835278482	1	1	2	3
GO:0003365 establishment of cell polarity involved in ameboidal cell migration	2	0.0799433835278482	0.206	0.667	Biological Process	GO:0003365	establishment of cell polarity involved in ameboidal cell migration	0.0120425651886026	0.0799433835278482	1	1	2	3
GO:0007253 cytoplasmic sequestering of NF-kappaB	2	0.0799433835278482	0.206	0.667	Biological Process	GO:0007253	cytoplasmic sequestering of NF-kappaB	0.0120425651886026	0.0799433835278482	1	1	2	3
GO:0010956 negative regulation of calcidiol 1-monooxygenase activity	2	0.0799433835278482	0.206	0.667	Biological Process	GO:0010956	negative regulation of calcidiol 1-monooxygenase activity	0.0120425651886026	0.0799433835278482	2	0	2	3
GO:0015820 leucine transport	2	0.0799433835278482	0.206	0.667	Biological Process	GO:0015820	leucine transport	0.0120425651886026	0.0799433835278482	2	0	2	3
GO:0030167 proteoglycan catabolic process	2	0.0799433835278482	0.206	0.667	Biological Process	GO:0030167	proteoglycan catabolic process	0.0120425651886026	0.0799433835278482	0	2	2	3
GO:0030200 heparan sulfate proteoglycan catabolic process	2	0.0799433835278482	0.206	0.667	Biological Process	GO:0030200	heparan sulfate proteoglycan catabolic process	0.0120425651886026	0.0799433835278482	0	2	2	3
GO:0031077 post-embryonic camera-type eye development	2	0.0799433835278482	0.206	0.667	Biological Process	GO:0031077	post-embryonic camera-type eye development	0.0120425651886026	0.0799433835278482	2	0	2	3
GO:0031392 regulation of prostaglandin biosynthetic process	2	0.0799433835278482	0.206	0.667	Biological Process	GO:0031392	regulation of prostaglandin biosynthetic process	0.0120425651886026	0.0799433835278482	2	0	2	3
GO:0032106 positive regulation of response to extracellular stimulus	2	0.0799433835278482	0.206	0.667	Biological Process	GO:0032106	positive regulation of response to extracellular stimulus	0.0120425651886026	0.0799433835278482	2	0	2	3
GO:0032109 positive regulation of response to nutrient levels	2	0.0799433835278482	0.206	0.667	Biological Process	GO:0032109	positive regulation of response to nutrient levels	0.0120425651886026	0.0799433835278482	2	0	2	3
GO:0032714 negative regulation of interleukin-5 production	2	0.0799433835278482	0.206	0.667	Biological Process	GO:0032714	negative regulation of interleukin-5 production	0.0120425651886026	0.0799433835278482	2	0	2	3
GO:0033029 regulation of neutrophil apoptotic process	2	0.0799433835278482	0.206	0.667	Biological Process	GO:0033029	regulation of neutrophil apoptotic process	0.0120425651886026	0.0799433835278482	1	1	2	3
GO:0033078 extrathymic T cell differentiation	2	0.0799433835278482	0.206	0.667	Biological Process	GO:0033078	extrathymic T cell differentiation	0.0120425651886026	0.0799433835278482	2	0	2	3
GO:0034155 regulation of toll-like receptor 7 signaling pathway	2	0.0799433835278482	0.206	0.667	Biological Process	GO:0034155	regulation of toll-like receptor 7 signaling pathway	0.0120425651886026	0.0799433835278482	2	0	2	3
GO:0034157 positive regulation of toll-like receptor 7 signaling pathway	2	0.0799433835278482	0.206	0.667	Biological Process	GO:0034157	positive regulation of toll-like receptor 7 signaling pathway	0.0120425651886026	0.0799433835278482	2	0	2	3
GO:0034242 negative regulation of syncytium formation by plasma membrane fusion	2	0.0799433835278482	0.206	0.667	Biological Process	GO:0034242	negative regulation of syncytium formation by plasma membrane fusion	0.0120425651886026	0.0799433835278482	2	0	2	3
GO:0035793 positive regulation of metanephric mesenchymal cell migration by platelet-derived growth factor receptor-beta signaling pathway	2	0.0799433835278482	0.206	0.667	Biological Process	GO:0035793	positive regulation of metanephric mesenchymal cell migration by platelet-derived growth factor receptor-beta signaling pathway	0.0120425651886026	0.0799433835278482	1	1	2	3
GO:0042339 keratan sulfate metabolic process	2	0.0799433835278482	0.206	0.667	Biological Process	GO:0042339	keratan sulfate metabolic process	0.0120425651886026	0.0799433835278482	1	1	2	3
GO:0042536 negative regulation of tumor necrosis factor biosynthetic process	2	0.0799433835278482	0.206	0.667	Biological Process	GO:0042536	negative regulation of tumor necrosis factor biosynthetic process	0.0120425651886026	0.0799433835278482	2	0	2	3
GO:0044805 late nucleophagy	2	0.0799433835278482	0.206	0.667	Biological Process	GO:0044805	late nucleophagy	0.0120425651886026	0.0799433835278482	0	2	2	3
GO:0045415 negative regulation of interleukin-8 biosynthetic process	2	0.0799433835278482	0.206	0.667	Biological Process	GO:0045415	negative regulation of interleukin-8 biosynthetic process	0.0120425651886026	0.0799433835278482	2	0	2	3
GO:0048861 leukemia inhibitory factor signaling pathway	2	0.0799433835278482	0.206	0.667	Biological Process	GO:0048861	leukemia inhibitory factor signaling pathway	0.0120425651886026	0.0799433835278482	2	0	2	3
GO:0050717 positive regulation of interleukin-1 alpha secretion	2	0.0799433835278482	0.206	0.667	Biological Process	GO:0050717	positive regulation of interleukin-1 alpha secretion	0.0120425651886026	0.0799433835278482	2	0	2	3
GO:0060086 circadian temperature homeostasis	2	0.0799433835278482	0.206	0.667	Biological Process	GO:0060086	circadian temperature homeostasis	0.0120425651886026	0.0799433835278482	1	1	2	3
GO:0060374 mast cell differentiation	2	0.0799433835278482	0.206	0.667	Biological Process	GO:0060374	mast cell differentiation	0.0120425651886026	0.0799433835278482	2	0	2	3
GO:0060700 regulation of ribonuclease activity	2	0.0799433835278482	0.206	0.667	Biological Process	GO:0060700	regulation of ribonuclease activity	0.0120425651886026	0.0799433835278482	2	0	2	3
GO:0061218 negative regulation of mesonephros development	2	0.0799433835278482	0.206	0.667	Biological Process	GO:0061218	negative regulation of mesonephros development	0.0120425651886026	0.0799433835278482	2	0	2	3
GO:0061314 Notch signaling involved in heart development	2	0.0799433835278482	0.206	0.667	Biological Process	GO:0061314	Notch signaling involved in heart development	0.0120425651886026	0.0799433835278482	2	0	2	3
GO:0071603 endothelial cell-cell adhesion	2	0.0799433835278482	0.206	0.667	Biological Process	GO:0071603	endothelial cell-cell adhesion	0.0120425651886026	0.0799433835278482	2	0	2	3
GO:0097187 dentinogenesis	2	0.0799433835278482	0.206	0.667	Biological Process	GO:0097187	dentinogenesis	0.0120425651886026	0.0799433835278482	2	0	2	3
GO:1900127 positive regulation of hyaluronan biosynthetic process	2	0.0799433835278482	0.206	0.667	Biological Process	GO:1900127	positive regulation of hyaluronan biosynthetic process	0.0120425651886026	0.0799433835278482	1	1	2	3
GO:1900238 regulation of metanephric mesenchymal cell migration by platelet-derived growth factor receptor-beta signaling pathway	2	0.0799433835278482	0.206	0.667	Biological Process	GO:1900238	regulation of metanephric mesenchymal cell migration by platelet-derived growth factor receptor-beta signaling pathway	0.0120425651886026	0.0799433835278482	1	1	2	3
GO:1900245 positive regulation of MDA-5 signaling pathway	2	0.0799433835278482	0.206	0.667	Biological Process	GO:1900245	positive regulation of MDA-5 signaling pathway	0.0120425651886026	0.0799433835278482	2	0	2	3
GO:1902202 regulation of hepatocyte growth factor receptor signaling pathway	2	0.0799433835278482	0.206	0.667	Biological Process	GO:1902202	regulation of hepatocyte growth factor receptor signaling pathway	0.0120425651886026	0.0799433835278482	2	0	2	3
GO:1902232 regulation of positive thymic T cell selection	2	0.0799433835278482	0.206	0.667	Biological Process	GO:1902232	regulation of positive thymic T cell selection	0.0120425651886026	0.0799433835278482	1	1	2	3
GO:1902308 regulation of peptidyl-serine dephosphorylation	2	0.0799433835278482	0.206	0.667	Biological Process	GO:1902308	regulation of peptidyl-serine dephosphorylation	0.0120425651886026	0.0799433835278482	2	0	2	3
GO:1903589 positive regulation of blood vessel endothelial cell proliferation involved in sprouting angiogenesis	2	0.0799433835278482	0.206	0.667	Biological Process	GO:1903589	positive regulation of blood vessel endothelial cell proliferation involved in sprouting angiogenesis	0.0120425651886026	0.0799433835278482	2	0	2	3
GO:1990523 bone regeneration	2	0.0799433835278482	0.206	0.667	Biological Process	GO:1990523	bone regeneration	0.0120425651886026	0.0799433835278482	1	1	2	3
GO:2000591 positive regulation of metanephric mesenchymal cell migration	2	0.0799433835278482	0.206	0.667	Biological Process	GO:2000591	positive regulation of metanephric mesenchymal cell migration	0.0120425651886026	0.0799433835278482	1	1	2	3
GO:2000627 positive regulation of miRNA catabolic process	2	0.0799433835278482	0.206	0.667	Biological Process	GO:2000627	positive regulation of miRNA catabolic process	0.0120425651886026	0.0799433835278482	2	0	2	3
GO:0040007 growth	52	0.0802896926121264	5.361	0.089	Biological Process	GO:0040007	growth	0.0121065209679421	0.0802896926121264	36	16	52	584
GO:0046394 carboxylic acid biosynthetic process	25	0.0811338917538125	2.577	0.105	Biological Process	GO:0046394	carboxylic acid biosynthetic process	0.0122457261375597	0.0811338917538125	13	12	25	239
GO:1903825 organic acid transmembrane transport	13	0.0815097538525856	1.340	0.130	Biological Process	GO:1903825	organic acid transmembrane transport	0.0123263906134434	0.0815097538525856	8	5	13	100
GO:1905039 carboxylic acid transmembrane transport	13	0.0815097538525856	1.340	0.130	Biological Process	GO:1905039	carboxylic acid transmembrane transport	0.0123263906134434	0.0815097538525856	8	5	13	100
GO:0044265 cellular macromolecule catabolic process	70	0.0827330081025128	7.216	0.085	Biological Process	GO:0044265	cellular macromolecule catabolic process	0.0125235253786068	0.0827330081025128	50	20	70	827
GO:0009749 response to glucose	11	0.0831304600869717	1.134	0.139	Biological Process	GO:0009749	response to glucose	0.0126080994376511	0.0831304600869717	8	3	11	79
GO:0046546 development of primary male sexual characteristics	11	0.0831304600869717	1.134	0.139	Biological Process	GO:0046546	development of primary male sexual characteristics	0.0126080994376511	0.0831304600869717	9	2	11	79
GO:2000106 regulation of leukocyte apoptotic process	8	0.0837802479044941	0.825	0.163	Biological Process	GO:2000106	regulation of leukocyte apoptotic process	0.0127189511574287	0.0837802479044941	7	1	8	49
GO:0016053 organic acid biosynthetic process	25	0.0846207723916223	2.577	0.104	Biological Process	GO:0016053	organic acid biosynthetic process	0.0128589780392496	0.0846207723916223	13	12	25	240
GO:0005342 organic acid transmembrane transporter activity	20	0.084728703784725	2.008	0.130	Molecular Function	GO:0005342	organic acid transmembrane transporter activity	0.00314761674408758	0.084728703784725	8	12	20	154
GO:0046943 carboxylic acid transmembrane transporter activity	20	0.084728703784725	2.008	0.130	Molecular Function	GO:0046943	carboxylic acid transmembrane transporter activity	0.00314761674408758	0.084728703784725	8	12	20	154
GO:0060271 cilium assembly	24	0.0851493694083433	2.474	0.105	Biological Process	GO:0060271	cilium assembly	0.0129518054187408	0.0851493694083433	3	21	24	228
GO:0010243 response to organonitrogen compound	43	0.0853115709461268	4.433	0.092	Biological Process	GO:0010243	response to organonitrogen compound	0.0129920454234022	0.0853115709461268	29	14	43	468
GO:0071902 positive regulation of protein serine/threonine kinase activity	23	0.0853115709461268	2.371	0.106	Biological Process	GO:0071902	positive regulation of protein serine/threonine kinase activity	0.0130015285041961	0.0853115709461268	17	6	23	216
GO:0033559 unsaturated fatty acid metabolic process	9	0.0857795268296063	0.928	0.153	Biological Process	GO:0033559	unsaturated fatty acid metabolic process	0.0130854394914052	0.0857795268296063	6	3	9	59
GO:0001227 DNA-binding transcription repressor activity, RNA polymerase II-specific	23	0.0862951162552367	2.309	0.123	Molecular Function	GO:0001227	DNA-binding transcription repressor activity, RNA polymerase II-specific	0.00327123261013028	0.0862951162552367	19	4	23	187
GO:0001913 T cell mediated cytotoxicity	6	0.0868724555462369	0.619	0.194	Biological Process	GO:0001913	T cell mediated cytotoxicity	0.0132776723276512	0.0868724555462369	5	1	6	31
GO:0042771 intrinsic apoptotic signaling pathway in response to DNA damage by p53 class mediator	6	0.0868724555462369	0.619	0.194	Biological Process	GO:0042771	intrinsic apoptotic signaling pathway in response to DNA damage by p53 class mediator	0.0132776723276512	0.0868724555462369	5	1	6	31
GO:0001960 negative regulation of cytokine-mediated signaling pathway	7	0.0869764566009583	0.722	0.175	Biological Process	GO:0001960	negative regulation of cytokine-mediated signaling pathway	0.0133561985243642	0.0869764566009583	6	1	7	40
GO:0010812 negative regulation of cell-substrate adhesion	7	0.0869764566009583	0.722	0.175	Biological Process	GO:0010812	negative regulation of cell-substrate adhesion	0.0133561985243642	0.0869764566009583	5	2	7	40
GO:0006817 phosphate ion transport	4	0.0869764566009583	0.412	0.267	Biological Process	GO:0006817	phosphate ion transport	0.01344680792847	0.0869764566009583	2	2	4	15
GO:0030194 positive regulation of blood coagulation	4	0.0869764566009583	0.412	0.267	Biological Process	GO:0030194	positive regulation of blood coagulation	0.01344680792847	0.0869764566009583	4	0	4	15
GO:0031294 lymphocyte costimulation	4	0.0869764566009583	0.412	0.267	Biological Process	GO:0031294	lymphocyte costimulation	0.01344680792847	0.0869764566009583	4	0	4	15
GO:0034390 smooth muscle cell apoptotic process	4	0.0869764566009583	0.412	0.267	Biological Process	GO:0034390	smooth muscle cell apoptotic process	0.01344680792847	0.0869764566009583	3	1	4	15
GO:0034391 regulation of smooth muscle cell apoptotic process	4	0.0869764566009583	0.412	0.267	Biological Process	GO:0034391	regulation of smooth muscle cell apoptotic process	0.01344680792847	0.0869764566009583	3	1	4	15
GO:0039528 cytoplasmic pattern recognition receptor signaling pathway in response to virus	4	0.0869764566009583	0.412	0.267	Biological Process	GO:0039528	cytoplasmic pattern recognition receptor signaling pathway in response to virus	0.01344680792847	0.0869764566009583	4	0	4	15
GO:0048535 lymph node development	4	0.0869764566009583	0.412	0.267	Biological Process	GO:0048535	lymph node development	0.01344680792847	0.0869764566009583	3	1	4	15
GO:0070828 heterochromatin organization	4	0.0869764566009583	0.412	0.267	Biological Process	GO:0070828	heterochromatin organization	0.01344680792847	0.0869764566009583	3	1	4	15
GO:1900048 positive regulation of hemostasis	4	0.0869764566009583	0.412	0.267	Biological Process	GO:1900048	positive regulation of hemostasis	0.01344680792847	0.0869764566009583	4	0	4	15
GO:1900117 regulation of execution phase of apoptosis	4	0.0869764566009583	0.412	0.267	Biological Process	GO:1900117	regulation of execution phase of apoptosis	0.01344680792847	0.0869764566009583	4	0	4	15
GO:1901575 organic substance catabolic process	114	0.0879788245875829	11.753	0.079	Biological Process	GO:1901575	organic substance catabolic process	0.0136146940413027	0.0879788245875829	75	39	114	1442
GO:0015238 drug transmembrane transporter activity	12	0.0882470711495599	1.205	0.162	Molecular Function	GO:0015238	drug transmembrane transporter activity	0.00341213087841361	0.0882470711495599	7	5	12	74
GO:0045786 negative regulation of cell cycle	31	0.0895189975332665	3.196	0.098	Biological Process	GO:0045786	negative regulation of cell cycle	0.0138661785930988	0.0895189975332665	23	8	31	316
GO:0048020 CCR chemokine receptor binding	7	0.0915604058064324	0.703	0.226	Molecular Function	GO:0048020	CCR chemokine receptor binding	0.0036682508707389	0.0915604058064324	7	0	7	31
GO:0044389 ubiquitin-like protein ligase binding	24	0.0915604058064324	2.410	0.120	Molecular Function	GO:0044389	ubiquitin-like protein ligase binding	0.00371953568109564	0.0915604058064324	22	2	24	200
GO:0019838 growth factor binding	14	0.0915604058064324	1.406	0.147	Molecular Function	GO:0019838	growth factor binding	0.00404829133463689	0.0915604058064324	10	4	14	95
GO:0097199 cysteine-type endopeptidase activity involved in apoptotic signaling pathway	4	0.0915604058064324	0.402	0.364	Molecular Function	GO:0097199	cysteine-type endopeptidase activity involved in apoptotic signaling pathway	0.00443954250736107	0.0915604058064324	4	0	4	11
GO:0004904 interferon receptor activity	2	0.0915604058064324	0.201	1.000	Molecular Function	GO:0004904	interferon receptor activity	0.0044426580527761	0.0915604058064324	2	0	2	2
GO:0008330 protein tyrosine/threonine phosphatase activity	2	0.0915604058064324	0.201	1.000	Molecular Function	GO:0008330	protein tyrosine/threonine phosphatase activity	0.0044426580527761	0.0915604058064324	2	0	2	2
GO:0015321 sodium-dependent phosphate transmembrane transporter activity	2	0.0915604058064324	0.201	1.000	Molecular Function	GO:0015321	sodium-dependent phosphate transmembrane transporter activity	0.0044426580527761	0.0915604058064324	1	1	2	2
GO:0030156 benzodiazepine receptor binding	2	0.0915604058064324	0.201	1.000	Molecular Function	GO:0030156	benzodiazepine receptor binding	0.0044426580527761	0.0915604058064324	0	2	2	2
GO:0046977 TAP binding	2	0.0915604058064324	0.201	1.000	Molecular Function	GO:0046977	TAP binding	0.0044426580527761	0.0915604058064324	2	0	2	2
GO:0047238 glucuronosyl-N-acetylgalactosaminyl-proteoglycan 4-beta-N-acetylgalactosaminyltransferase activity	2	0.0915604058064324	0.201	1.000	Molecular Function	GO:0047238	glucuronosyl-N-acetylgalactosaminyl-proteoglycan 4-beta-N-acetylgalactosaminyltransferase activity	0.0044426580527761	0.0915604058064324	1	1	2	2
GO:0048248 CXCR3 chemokine receptor binding	2	0.0915604058064324	0.201	1.000	Molecular Function	GO:0048248	CXCR3 chemokine receptor binding	0.0044426580527761	0.0915604058064324	2	0	2	2
GO:0050510 N-acetylgalactosaminyl-proteoglycan 3-beta-glucuronosyltransferase activity	2	0.0915604058064324	0.201	1.000	Molecular Function	GO:0050510	N-acetylgalactosaminyl-proteoglycan 3-beta-glucuronosyltransferase activity	0.0044426580527761	0.0915604058064324	1	1	2	2
GO:0140037 sumo-dependent protein binding	2	0.0915604058064324	0.201	1.000	Molecular Function	GO:0140037	sumo-dependent protein binding	0.0044426580527761	0.0915604058064324	2	0	2	2
GO:0030856 regulation of epithelial cell differentiation	12	0.0917509179775519	1.237	0.132	Biological Process	GO:0030856	regulation of epithelial cell differentiation	0.0142343061673189	0.0917509179775519	8	4	12	91
GO:0043436 oxoacid metabolic process	59	0.0917509179775519	6.082	0.086	Biological Process	GO:0043436	oxoacid metabolic process	0.0142388372195379	0.0917509179775519	30	29	59	683
GO:0002724 regulation of T cell cytokine production	5	0.0919250959064783	0.515	0.217	Biological Process	GO:0002724	regulation of T cell cytokine production	0.0142940240280181	0.0919250959064783	5	0	5	23
GO:0009991 response to extracellular stimulus	24	0.0919250959064783	2.474	0.104	Biological Process	GO:0009991	response to extracellular stimulus	0.0142982829207473	0.0919250959064783	12	12	24	230
GO:0003333 amino acid transmembrane transport	10	0.0919250959064783	1.031	0.143	Biological Process	GO:0003333	amino acid transmembrane transport	0.0143063576069398	0.0919250959064783	7	3	10	70
GO:0060070 canonical Wnt signaling pathway	22	0.0926877460825674	2.268	0.107	Biological Process	GO:0060070	canonical Wnt signaling pathway	0.0144386578466604	0.0926877460825674	11	11	22	206
GO:0034101 erythrocyte homeostasis	11	0.0965443832910519	1.134	0.136	Biological Process	GO:0034101	erythrocyte homeostasis	0.0150536096102037	0.0965443832910519	7	4	11	81
GO:0008514 organic anion transmembrane transporter activity	24	0.0970868707660736	2.410	0.118	Molecular Function	GO:0008514	organic anion transmembrane transporter activity	0.00478441743729703	0.0970868707660736	10	14	24	204
GO:0045165 cell fate commitment	22	0.0974142372279422	2.268	0.106	Biological Process	GO:0045165	cell fate commitment	0.0152035434111441	0.0974142372279422	14	8	22	207
GO:2001244 positive regulation of intrinsic apoptotic signaling pathway	7	0.0974973292661289	0.722	0.171	Biological Process	GO:2001244	positive regulation of intrinsic apoptotic signaling pathway	0.0152308263601764	0.0974973292661289	6	1	7	41
GO:0006575 cellular modified amino acid metabolic process	17	0.0979448098944272	1.753	0.115	Biological Process	GO:0006575	cellular modified amino acid metabolic process	0.0153151112226641	0.0979448098944272	4	13	17	148
GO:0050728 negative regulation of inflammatory response	12	0.0984692895971147	1.237	0.130	Biological Process	GO:0050728	negative regulation of inflammatory response	0.0154370923797786	0.0984692895971147	9	3	12	92
GO:0072331 signal transduction by p53 class mediator	12	0.0984692895971147	1.237	0.130	Biological Process	GO:0072331	signal transduction by p53 class mediator	0.0154370923797786	0.0984692895971147	11	1	12	92
GO:0002369 T cell cytokine production	6	0.0984692895971147	0.619	0.188	Biological Process	GO:0002369	T cell cytokine production	0.0154694082908402	0.0984692895971147	6	0	6	32
GO:0006809 nitric oxide biosynthetic process	6	0.0984692895971147	0.619	0.188	Biological Process	GO:0006809	nitric oxide biosynthetic process	0.0154694082908402	0.0984692895971147	6	0	6	32
GO:0034198 cellular response to amino acid starvation	6	0.0984692895971147	0.619	0.188	Biological Process	GO:0034198	cellular response to amino acid starvation	0.0154694082908402	0.0984692895971147	4	2	6	32
GO:0090288 negative regulation of cellular response to growth factor stimulus	13	0.0987674476968079	1.340	0.126	Biological Process	GO:0090288	negative regulation of cellular response to growth factor stimulus	0.0155452509074993	0.0987674476968079	9	4	13	103
GO:2001236 regulation of extrinsic apoptotic signaling pathway	13	0.0987674476968079	1.340	0.126	Biological Process	GO:2001236	regulation of extrinsic apoptotic signaling pathway	0.0155452509074993	0.0987674476968079	11	2	13	103
GO:0001678 cellular glucose homeostasis	10	0.0996687909941001	1.031	0.141	Biological Process	GO:0001678	cellular glucose homeostasis	0.0157163825470068	0.0996687909941001	7	3	10	71
GO:0042770 signal transduction in response to DNA damage	10	0.0996687909941001	1.031	0.141	Biological Process	GO:0042770	signal transduction in response to DNA damage	0.0157163825470068	0.0996687909941001	10	0	10	71
GO:0030072 peptide hormone secretion	16	0.100155579477289	1.649	0.117	Biological Process	GO:0030072	peptide hormone secretion	0.0158225522709679	0.100155579477289	10	6	16	137
GO:0046883 regulation of hormone secretion	16	0.100155579477289	1.649	0.117	Biological Process	GO:0046883	regulation of hormone secretion	0.0158225522709679	0.100155579477289	12	4	16	137
GO:0001517 N-acetylglucosamine 6-O-sulfotransferase activity	3	0.10142987447728	0.301	0.500	Molecular Function	GO:0001517	N-acetylglucosamine 6-O-sulfotransferase activity	0.00507533867740748	0.10142987447728	2	1	3	6
GO:0006082 organic acid metabolic process	60	0.101843623848773	6.186	0.086	Biological Process	GO:0006082	organic acid metabolic process	0.016104181894748	0.101843623848773	31	29	60	701
GO:0002685 regulation of leukocyte migration	15	0.102600298916151	1.546	0.119	Biological Process	GO:0002685	regulation of leukocyte migration	0.0162539601424941	0.102600298916151	14	1	15	126
GO:0007219 Notch signaling pathway	15	0.102600298916151	1.546	0.119	Biological Process	GO:0007219	Notch signaling pathway	0.0162539601424941	0.102600298916151	11	4	15	126
GO:0018105 peptidyl-serine phosphorylation	24	0.104212965695696	2.474	0.103	Biological Process	GO:0018105	peptidyl-serine phosphorylation	0.016524739825481	0.104212965695696	18	6	24	233
GO:0051017 actin filament bundle assembly	14	0.104445700670118	1.443	0.122	Biological Process	GO:0051017	actin filament bundle assembly	0.0165769787732194	0.104445700670118	9	5	14	115
GO:0032196 transposition	12	0.104667716735585	1.237	0.129	Biological Process	GO:0032196	transposition	0.0167152485515748	0.104667716735585	5	7	12	93
GO:0009111 vitamin catabolic process	3	0.104667716735585	0.309	0.333	Biological Process	GO:0009111	vitamin catabolic process	0.0169608282912203	0.104667716735585	1	2	3	9
GO:0015824 proline transport	3	0.104667716735585	0.309	0.333	Biological Process	GO:0015824	proline transport	0.0169608282912203	0.104667716735585	2	1	3	9
GO:0032604 granulocyte macrophage colony-stimulating factor production	3	0.104667716735585	0.309	0.333	Biological Process	GO:0032604	granulocyte macrophage colony-stimulating factor production	0.0169608282912203	0.104667716735585	2	1	3	9
GO:0032645 regulation of granulocyte macrophage colony-stimulating factor production	3	0.104667716735585	0.309	0.333	Biological Process	GO:0032645	regulation of granulocyte macrophage colony-stimulating factor production	0.0169608282912203	0.104667716735585	2	1	3	9
GO:0032693 negative regulation of interleukin-10 production	3	0.104667716735585	0.309	0.333	Biological Process	GO:0032693	negative regulation of interleukin-10 production	0.0169608282912203	0.104667716735585	3	0	3	9
GO:0033089 positive regulation of T cell differentiation in thymus	3	0.104667716735585	0.309	0.333	Biological Process	GO:0033089	positive regulation of T cell differentiation in thymus	0.0169608282912203	0.104667716735585	2	1	3	9
GO:0036490 regulation of translation in response to endoplasmic reticulum stress	3	0.104667716735585	0.309	0.333	Biological Process	GO:0036490	regulation of translation in response to endoplasmic reticulum stress	0.0169608282912203	0.104667716735585	3	0	3	9
GO:0042368 vitamin D biosynthetic process	3	0.104667716735585	0.309	0.333	Biological Process	GO:0042368	vitamin D biosynthetic process	0.0169608282912203	0.104667716735585	3	0	3	9
GO:0042532 negative regulation of tyrosine phosphorylation of STAT protein	3	0.104667716735585	0.309	0.333	Biological Process	GO:0042532	negative regulation of tyrosine phosphorylation of STAT protein	0.0169608282912203	0.104667716735585	3	0	3	9
GO:0043373 CD4-positive, alpha-beta T cell lineage commitment	3	0.104667716735585	0.309	0.333	Biological Process	GO:0043373	CD4-positive, alpha-beta T cell lineage commitment	0.0169608282912203	0.104667716735585	3	0	3	9
GO:0045072 regulation of interferon-gamma biosynthetic process	3	0.104667716735585	0.309	0.333	Biological Process	GO:0045072	regulation of interferon-gamma biosynthetic process	0.0169608282912203	0.104667716735585	3	0	3	9
GO:0045078 positive regulation of interferon-gamma biosynthetic process	3	0.104667716735585	0.309	0.333	Biological Process	GO:0045078	positive regulation of interferon-gamma biosynthetic process	0.0169608282912203	0.104667716735585	3	0	3	9
GO:0070431 nucleotide-binding oligomerization domain containing 2 signaling pathway	3	0.104667716735585	0.309	0.333	Biological Process	GO:0070431	nucleotide-binding oligomerization domain containing 2 signaling pathway	0.0169608282912203	0.104667716735585	3	0	3	9
GO:0090051 negative regulation of cell migration involved in sprouting angiogenesis	3	0.104667716735585	0.309	0.333	Biological Process	GO:0090051	negative regulation of cell migration involved in sprouting angiogenesis	0.0169608282912203	0.104667716735585	3	0	3	9
GO:0090179 planar cell polarity pathway involved in neural tube closure	3	0.104667716735585	0.309	0.333	Biological Process	GO:0090179	planar cell polarity pathway involved in neural tube closure	0.0169608282912203	0.104667716735585	0	3	3	9
GO:1904469 positive regulation of tumor necrosis factor secretion	3	0.104667716735585	0.309	0.333	Biological Process	GO:1904469	positive regulation of tumor necrosis factor secretion	0.0169608282912203	0.104667716735585	3	0	3	9
GO:0002483 antigen processing and presentation of endogenous peptide antigen	4	0.104667716735585	0.412	0.250	Biological Process	GO:0002483	antigen processing and presentation of endogenous peptide antigen	0.0170271370052897	0.104667716735585	4	0	4	16
GO:0010818 T cell chemotaxis	4	0.104667716735585	0.412	0.250	Biological Process	GO:0010818	T cell chemotaxis	0.0170271370052897	0.104667716735585	3	1	4	16
GO:0010894 negative regulation of steroid biosynthetic process	4	0.104667716735585	0.412	0.250	Biological Process	GO:0010894	negative regulation of steroid biosynthetic process	0.0170271370052897	0.104667716735585	3	1	4	16
GO:0042730 fibrinolysis	4	0.104667716735585	0.412	0.250	Biological Process	GO:0042730	fibrinolysis	0.0170271370052897	0.104667716735585	3	1	4	16
GO:0045939 negative regulation of steroid metabolic process	4	0.104667716735585	0.412	0.250	Biological Process	GO:0045939	negative regulation of steroid metabolic process	0.0170271370052897	0.104667716735585	3	1	4	16
GO:0046885 regulation of hormone biosynthetic process	4	0.104667716735585	0.412	0.250	Biological Process	GO:0046885	regulation of hormone biosynthetic process	0.0170271370052897	0.104667716735585	4	0	4	16
GO:0050820 positive regulation of coagulation	4	0.104667716735585	0.412	0.250	Biological Process	GO:0050820	positive regulation of coagulation	0.0170271370052897	0.104667716735585	4	0	4	16
GO:0090103 cochlea morphogenesis	4	0.104667716735585	0.412	0.250	Biological Process	GO:0090103	cochlea morphogenesis	0.0170271370052897	0.104667716735585	2	2	4	16
GO:1905209 positive regulation of cardiocyte differentiation	4	0.104667716735585	0.412	0.250	Biological Process	GO:1905209	positive regulation of cardiocyte differentiation	0.0170271370052897	0.104667716735585	3	1	4	16
GO:2000738 positive regulation of stem cell differentiation	4	0.104667716735585	0.412	0.250	Biological Process	GO:2000738	positive regulation of stem cell differentiation	0.0170271370052897	0.104667716735585	3	1	4	16
GO:0006882 cellular zinc ion homeostasis	5	0.104738545065707	0.515	0.208	Biological Process	GO:0006882	cellular zinc ion homeostasis	0.0171155484742522	0.104738545065707	4	1	5	24
GO:0032350 regulation of hormone metabolic process	5	0.104738545065707	0.515	0.208	Biological Process	GO:0032350	regulation of hormone metabolic process	0.0171155484742522	0.104738545065707	5	0	5	24
GO:0046456 icosanoid biosynthetic process	5	0.104738545065707	0.515	0.208	Biological Process	GO:0046456	icosanoid biosynthetic process	0.0171155484742522	0.104738545065707	4	1	5	24
GO:0050869 negative regulation of B cell activation	5	0.104738545065707	0.515	0.208	Biological Process	GO:0050869	negative regulation of B cell activation	0.0171155484742522	0.104738545065707	3	2	5	24
GO:0071353 cellular response to interleukin-4	5	0.104738545065707	0.515	0.208	Biological Process	GO:0071353	cellular response to interleukin-4	0.0171155484742522	0.104738545065707	5	0	5	24
GO:0045685 regulation of glial cell differentiation	7	0.105586725826603	0.722	0.167	Biological Process	GO:0045685	regulation of glial cell differentiation	0.0172851562614392	0.105586725826603	4	3	7	42
GO:0061912 selective autophagy	7	0.105586725826603	0.722	0.167	Biological Process	GO:0061912	selective autophagy	0.0172851562614392	0.105586725826603	6	1	7	42
GO:0031669 cellular response to nutrient levels	15	0.105990255213635	1.546	0.118	Biological Process	GO:0031669	cellular response to nutrient levels	0.0173667779795062	0.105990255213635	8	7	15	127
GO:0005886 plasma membrane	273	0.108079086440404	27.492	0.072	Cellular Component	GO:0005886	plasma membrane	0.0036395592798379	0.108079086440404	167	106	273	3798
GO:0051099 positive regulation of binding	14	0.108345949846914	1.443	0.121	Biological Process	GO:0051099	positive regulation of binding	0.017768672144913	0.108345949846914	12	2	14	116
GO:0035023 regulation of Rho protein signal transduction	9	0.108385821067983	0.928	0.145	Biological Process	GO:0035023	regulation of Rho protein signal transduction	0.0177911243509037	0.108385821067983	5	4	9	62
GO:0001961 positive regulation of cytokine-mediated signaling pathway	6	0.108418321757656	0.619	0.182	Biological Process	GO:0001961	positive regulation of cytokine-mediated signaling pathway	0.017899377250933	0.108418321757656	6	0	6	33
GO:0046209 nitric oxide metabolic process	6	0.108418321757656	0.619	0.182	Biological Process	GO:0046209	nitric oxide metabolic process	0.017899377250933	0.108418321757656	6	0	6	33
GO:0046626 regulation of insulin receptor signaling pathway	6	0.108418321757656	0.619	0.182	Biological Process	GO:0046626	regulation of insulin receptor signaling pathway	0.017899377250933	0.108418321757656	3	3	6	33
GO:0061614 pri-miRNA transcription by RNA polymerase II	6	0.108418321757656	0.619	0.182	Biological Process	GO:0061614	pri-miRNA transcription by RNA polymerase II	0.017899377250933	0.108418321757656	4	2	6	33
GO:0070527 platelet aggregation	6	0.108418321757656	0.619	0.182	Biological Process	GO:0070527	platelet aggregation	0.017899377250933	0.108418321757656	4	2	6	33
GO:1990928 response to amino acid starvation	6	0.108418321757656	0.619	0.182	Biological Process	GO:1990928	response to amino acid starvation	0.017899377250933	0.108418321757656	4	2	6	33
GO:0072332 intrinsic apoptotic signaling pathway by p53 class mediator	8	0.108418321757656	0.825	0.154	Biological Process	GO:0072332	intrinsic apoptotic signaling pathway by p53 class mediator	0.0179078860633332	0.108418321757656	7	1	8	52
GO:0007266 Rho protein signal transduction	13	0.109016239245382	1.340	0.124	Biological Process	GO:0007266	Rho protein signal transduction	0.0180226523844223	0.109016239245382	8	5	13	105
GO:0046700 heterocycle catabolic process	35	0.110207113638919	3.608	0.094	Biological Process	GO:0046700	heterocycle catabolic process	0.0182357094510442	0.110207113638919	23	12	35	374
GO:0031313 extrinsic component of endosome membrane	3	0.111718189385062	0.302	0.500	Cellular Component	GO:0031313	extrinsic component of endosome membrane	0.00420754463281435	0.111718189385062	1	2	3	6
GO:0097342 ripoptosome	3	0.111718189385062	0.302	0.500	Cellular Component	GO:0097342	ripoptosome	0.00420754463281435	0.111718189385062	3	0	3	6
GO:0030054 cell junction	48	0.111718189385062	4.834	0.092	Cellular Component	GO:0030054	cell junction	0.00425281540850896	0.111718189385062	25	23	48	520
GO:1901617 organic hydroxy compound biosynthetic process	18	0.112401733280172	1.856	0.110	Biological Process	GO:1901617	organic hydroxy compound biosynthetic process	0.0186153509235111	0.112401733280172	9	9	18	163
GO:0040008 regulation of growth	34	0.113570396220021	3.505	0.094	Biological Process	GO:0040008	regulation of growth	0.0188301387914923	0.113570396220021	22	12	34	362
GO:0002688 regulation of leukocyte chemotaxis	10	0.113570396220021	1.031	0.137	Biological Process	GO:0002688	regulation of leukocyte chemotaxis	0.0188422475008991	0.113570396220021	9	1	10	73
GO:1903561 extracellular vesicle	9	0.113957272865223	0.906	0.173	Cellular Component	GO:1903561	extracellular vesicle	0.00450489951297369	0.113957272865223	8	1	9	52
GO:0061572 actin filament bundle organization	14	0.114566863099047	1.443	0.120	Biological Process	GO:0061572	actin filament bundle organization	0.0190243902752933	0.114566863099047	9	5	14	117
GO:0051726 regulation of cell cycle	61	0.114784238346858	6.289	0.085	Biological Process	GO:0051726	regulation of cell cycle	0.0190773392759718	0.114784238346858	39	22	61	721
GO:2001235 positive regulation of apoptotic signaling pathway	13	0.116227133221225	1.340	0.123	Biological Process	GO:2001235	positive regulation of apoptotic signaling pathway	0.0193678081483431	0.116227133221225	11	2	13	106
GO:0035967 cellular response to topologically incorrect protein	11	0.116227133221225	1.134	0.131	Biological Process	GO:0035967	cellular response to topologically incorrect protein	0.0193683447667141	0.116227133221225	11	0	11	84
GO:0050921 positive regulation of chemotaxis	11	0.116227133221225	1.134	0.131	Biological Process	GO:0050921	positive regulation of chemotaxis	0.0193683447667141	0.116227133221225	9	2	11	84
GO:0046661 male sex differentiation	12	0.116783712575361	1.237	0.126	Biological Process	GO:0046661	male sex differentiation	0.0195085946225543	0.116783712575361	9	3	12	95
GO:0010883 regulation of lipid storage	7	0.116783712575361	0.722	0.163	Biological Process	GO:0010883	regulation of lipid storage	0.019527252677203	0.116783712575361	4	3	7	43
GO:0070301 cellular response to hydrogen peroxide	7	0.116783712575361	0.722	0.163	Biological Process	GO:0070301	cellular response to hydrogen peroxide	0.019527252677203	0.116783712575361	7	0	7	43
GO:0030030 cell projection organization	82	0.116783712575361	8.454	0.081	Biological Process	GO:0030030	cell projection organization	0.0195296797274022	0.116783712575361	26	56	82	1011
GO:0030203 glycosaminoglycan metabolic process	9	0.117018997658536	0.928	0.143	Biological Process	GO:0030203	glycosaminoglycan metabolic process	0.0196033880969592	0.117018997658536	5	4	9	63
GO:0032092 positive regulation of protein binding	9	0.117018997658536	0.928	0.143	Biological Process	GO:0032092	positive regulation of protein binding	0.0196033880969592	0.117018997658536	8	1	9	63
GO:0051098 regulation of binding	24	0.118745349104701	2.474	0.101	Biological Process	GO:0051098	regulation of binding	0.0199100262336762	0.118745349104701	18	6	24	237
GO:0007010 cytoskeleton organization	85	0.119439260479564	8.763	0.081	Biological Process	GO:0007010	cytoskeleton organization	0.0200439105459024	0.119439260479564	38	47	85	1054
GO:0008270 zinc ion binding	59	0.119948269556461	5.924	0.093	Molecular Function	GO:0008270	zinc ion binding	0.00609289921173833	0.119948269556461	38	21	59	636
GO:0006631 fatty acid metabolic process	23	0.120336098366434	2.371	0.102	Biological Process	GO:0006631	fatty acid metabolic process	0.0202233626081945	0.120336098366434	12	11	23	225
GO:0001914 regulation of T cell mediated cytotoxicity	5	0.120336098366434	0.515	0.200	Biological Process	GO:0001914	regulation of T cell mediated cytotoxicity	0.0202827545036949	0.120336098366434	5	0	5	25
GO:0002823 negative regulation of adaptive immune response based on somatic recombination of immune receptors built from immunoglobulin superfamily domains	5	0.120336098366434	0.515	0.200	Biological Process	GO:0002823	negative regulation of adaptive immune response based on somatic recombination of immune receptors built from immunoglobulin superfamily domains	0.0202827545036949	0.120336098366434	4	1	5	25
GO:0019369 arachidonic acid metabolic process	5	0.120336098366434	0.515	0.200	Biological Process	GO:0019369	arachidonic acid metabolic process	0.0202827545036949	0.120336098366434	3	2	5	25
GO:0055069 zinc ion homeostasis	5	0.120336098366434	0.515	0.200	Biological Process	GO:0055069	zinc ion homeostasis	0.0202827545036949	0.120336098366434	4	1	5	25
GO:0044782 cilium organization	25	0.121197148859071	2.577	0.100	Biological Process	GO:0044782	cilium organization	0.0204456796416198	0.121197148859071	3	22	25	250
GO:0008286 insulin receptor signaling pathway	10	0.121666381670339	1.031	0.135	Biological Process	GO:0008286	insulin receptor signaling pathway	0.0205658603908072	0.121666381670339	5	5	10	74
GO:0030218 erythrocyte differentiation	10	0.121666381670339	1.031	0.135	Biological Process	GO:0030218	erythrocyte differentiation	0.0205658603908072	0.121666381670339	7	3	10	74
GO:0010596 negative regulation of endothelial cell migration	6	0.121666381670339	0.619	0.176	Biological Process	GO:0010596	negative regulation of endothelial cell migration	0.0205784277909603	0.121666381670339	5	1	6	34
GO:0015666 restriction endodeoxyribonuclease activity	7	0.122284937308544	0.703	0.206	Molecular Function	GO:0015666	restriction endodeoxyribonuclease activity	0.00630430306063762	0.122284937308544	3	4	7	34
GO:0006694 steroid biosynthetic process	13	0.122793038451748	1.340	0.121	Biological Process	GO:0006694	steroid biosynthetic process	0.0207870170804384	0.122793038451748	5	8	13	107
GO:1901564 organonitrogen compound metabolic process	367	0.123011011310776	37.835	0.071	Biological Process	GO:1901564	organonitrogen compound metabolic process	0.0208419772504236	0.123011011310776	253	114	367	5203
GO:0002360 T cell lineage commitment	4	0.123750846586425	0.412	0.235	Biological Process	GO:0002360	T cell lineage commitment	0.0211490214985463	0.123750846586425	3	1	4	17
GO:0009110 vitamin biosynthetic process	4	0.123750846586425	0.412	0.235	Biological Process	GO:0009110	vitamin biosynthetic process	0.0211490214985463	0.123750846586425	4	0	4	17
GO:0009648 photoperiodism	4	0.123750846586425	0.412	0.235	Biological Process	GO:0009648	photoperiodism	0.0211490214985463	0.123750846586425	1	3	4	17
GO:0032733 positive regulation of interleukin-10 production	4	0.123750846586425	0.412	0.235	Biological Process	GO:0032733	positive regulation of interleukin-10 production	0.0211490214985463	0.123750846586425	4	0	4	17
GO:0043153 entrainment of circadian clock by photoperiod	4	0.123750846586425	0.412	0.235	Biological Process	GO:0043153	entrainment of circadian clock by photoperiod	0.0211490214985463	0.123750846586425	1	3	4	17
GO:0060706 cell differentiation involved in embryonic placenta development	4	0.123750846586425	0.412	0.235	Biological Process	GO:0060706	cell differentiation involved in embryonic placenta development	0.0211490214985463	0.123750846586425	4	0	4	17
GO:0061217 regulation of mesonephros development	4	0.123750846586425	0.412	0.235	Biological Process	GO:0061217	regulation of mesonephros development	0.0211490214985463	0.123750846586425	3	1	4	17
GO:0071577 zinc ion transmembrane transport	4	0.123750846586425	0.412	0.235	Biological Process	GO:0071577	zinc ion transmembrane transport	0.0211490214985463	0.123750846586425	3	1	4	17
GO:0090025 regulation of monocyte chemotaxis	4	0.123750846586425	0.412	0.235	Biological Process	GO:0090025	regulation of monocyte chemotaxis	0.0211490214985463	0.123750846586425	4	0	4	17
GO:1900027 regulation of ruffle assembly	4	0.123750846586425	0.412	0.235	Biological Process	GO:1900027	regulation of ruffle assembly	0.0211490214985463	0.123750846586425	2	2	4	17
GO:0009636 response to toxic substance	23	0.123872853074624	2.371	0.102	Biological Process	GO:0009636	response to toxic substance	0.0211880595847801	0.123872853074624	22	1	23	226
GO:0002020 protease binding	12	0.124251508479353	1.205	0.150	Molecular Function	GO:0002020	protease binding	0.00649988937458331	0.124251508479353	9	3	12	80
GO:1901565 organonitrogen compound catabolic process	74	0.124582989011703	7.629	0.082	Biological Process	GO:1901565	organonitrogen compound catabolic process	0.0213278175286515	0.124582989011703	51	23	74	904
GO:0043170 macromolecule metabolic process	514	0.125360389402085	52.990	0.069	Biological Process	GO:0043170	macromolecule metabolic process	0.0214793091223365	0.125360389402085	350	164	514	7454
GO:0031668 cellular response to extracellular stimulus	16	0.125531107685037	1.649	0.113	Biological Process	GO:0031668	cellular response to extracellular stimulus	0.0215431977152966	0.125531107685037	8	8	16	142
GO:2000379 positive regulation of reactive oxygen species metabolic process	9	0.125531107685037	0.928	0.141	Biological Process	GO:2000379	positive regulation of reactive oxygen species metabolic process	0.0215454213601245	0.125531107685037	5	4	9	64
GO:2000027 regulation of animal organ morphogenesis	14	0.126363791443754	1.443	0.118	Biological Process	GO:2000027	regulation of animal organ morphogenesis	0.0217359179628839	0.126363791443754	8	6	14	119
GO:0009064 glutamine family amino acid metabolic process	8	0.126363791443754	0.825	0.148	Biological Process	GO:0009064	glutamine family amino acid metabolic process	0.0221157072575052	0.126363791443754	6	2	8	54
GO:1903035 negative regulation of response to wounding	8	0.126363791443754	0.825	0.148	Biological Process	GO:1903035	negative regulation of response to wounding	0.0221157072575052	0.126363791443754	6	2	8	54
GO:0048568 embryonic organ development	31	0.126363791443754	3.196	0.095	Biological Process	GO:0048568	embryonic organ development	0.0222916574992315	0.126363791443754	16	15	31	328
GO:0002687 positive regulation of leukocyte migration	10	0.126363791443754	1.031	0.133	Biological Process	GO:0002687	positive regulation of leukocyte migration	0.0224016569936366	0.126363791443754	9	1	10	75
GO:0002396 MHC protein complex assembly	2	0.126363791443754	0.206	0.500	Biological Process	GO:0002396	MHC protein complex assembly	0.0230524482518986	0.126363791443754	2	0	2	4
GO:0002501 peptide antigen assembly with MHC protein complex	2	0.126363791443754	0.206	0.500	Biological Process	GO:0002501	peptide antigen assembly with MHC protein complex	0.0230524482518986	0.126363791443754	2	0	2	4
GO:0003150 muscular septum morphogenesis	2	0.126363791443754	0.206	0.500	Biological Process	GO:0003150	muscular septum morphogenesis	0.0230524482518986	0.126363791443754	0	2	2	4
GO:0003166 bundle of His development	2	0.126363791443754	0.206	0.500	Biological Process	GO:0003166	bundle of His development	0.0230524482518986	0.126363791443754	0	2	2	4
GO:0006562 proline catabolic process	2	0.126363791443754	0.206	0.500	Biological Process	GO:0006562	proline catabolic process	0.0230524482518986	0.126363791443754	1	1	2	4
GO:0006696 ergosterol biosynthetic process	2	0.126363791443754	0.206	0.500	Biological Process	GO:0006696	ergosterol biosynthetic process	0.0230524482518986	0.126363791443754	0	2	2	4
GO:0008204 ergosterol metabolic process	2	0.126363791443754	0.206	0.500	Biological Process	GO:0008204	ergosterol metabolic process	0.0230524482518986	0.126363791443754	0	2	2	4
GO:0009635 response to herbicide	2	0.126363791443754	0.206	0.500	Biological Process	GO:0009635	response to herbicide	0.0230524482518986	0.126363791443754	2	0	2	4
GO:0010533 regulation of activation of Janus kinase activity	2	0.126363791443754	0.206	0.500	Biological Process	GO:0010533	regulation of activation of Janus kinase activity	0.0230524482518986	0.126363791443754	2	0	2	4
GO:0010871 negative regulation of receptor biosynthetic process	2	0.126363791443754	0.206	0.500	Biological Process	GO:0010871	negative regulation of receptor biosynthetic process	0.0230524482518986	0.126363791443754	0	2	2	4
GO:0017085 response to insecticide	2	0.126363791443754	0.206	0.500	Biological Process	GO:0017085	response to insecticide	0.0230524482518986	0.126363791443754	2	0	2	4
GO:0032264 IMP salvage	2	0.126363791443754	0.206	0.500	Biological Process	GO:0032264	IMP salvage	0.0230524482518986	0.126363791443754	1	1	2	4
GO:0032730 positive regulation of interleukin-1 alpha production	2	0.126363791443754	0.206	0.500	Biological Process	GO:0032730	positive regulation of interleukin-1 alpha production	0.0230524482518986	0.126363791443754	2	0	2	4
GO:0032819 positive regulation of natural killer cell proliferation	2	0.126363791443754	0.206	0.500	Biological Process	GO:0032819	positive regulation of natural killer cell proliferation	0.0230524482518986	0.126363791443754	2	0	2	4
GO:0034112 positive regulation of homotypic cell-cell adhesion	2	0.126363791443754	0.206	0.500	Biological Process	GO:0034112	positive regulation of homotypic cell-cell adhesion	0.0230524482518986	0.126363791443754	2	0	2	4
GO:0035723 interleukin-15-mediated signaling pathway	2	0.126363791443754	0.206	0.500	Biological Process	GO:0035723	interleukin-15-mediated signaling pathway	0.0230524482518986	0.126363791443754	2	0	2	4
GO:0035788 cell migration involved in metanephros development	2	0.126363791443754	0.206	0.500	Biological Process	GO:0035788	cell migration involved in metanephros development	0.0230524482518986	0.126363791443754	1	1	2	4
GO:0035789 metanephric mesenchymal cell migration	2	0.126363791443754	0.206	0.500	Biological Process	GO:0035789	metanephric mesenchymal cell migration	0.0230524482518986	0.126363791443754	1	1	2	4
GO:0038165 oncostatin-M-mediated signaling pathway	2	0.126363791443754	0.206	0.500	Biological Process	GO:0038165	oncostatin-M-mediated signaling pathway	0.0230524482518986	0.126363791443754	2	0	2	4
GO:0045348 positive regulation of MHC class II biosynthetic process	2	0.126363791443754	0.206	0.500	Biological Process	GO:0045348	positive regulation of MHC class II biosynthetic process	0.0230524482518986	0.126363791443754	2	0	2	4
GO:0045349 interferon-alpha biosynthetic process	2	0.126363791443754	0.206	0.500	Biological Process	GO:0045349	interferon-alpha biosynthetic process	0.0230524482518986	0.126363791443754	2	0	2	4
GO:0045354 regulation of interferon-alpha biosynthetic process	2	0.126363791443754	0.206	0.500	Biological Process	GO:0045354	regulation of interferon-alpha biosynthetic process	0.0230524482518986	0.126363791443754	2	0	2	4
GO:0045625 regulation of T-helper 1 cell differentiation	2	0.126363791443754	0.206	0.500	Biological Process	GO:0045625	regulation of T-helper 1 cell differentiation	0.0230524482518986	0.126363791443754	2	0	2	4
GO:0050703 interleukin-1 alpha secretion	2	0.126363791443754	0.206	0.500	Biological Process	GO:0050703	interleukin-1 alpha secretion	0.0230524482518986	0.126363791443754	2	0	2	4
GO:0050705 regulation of interleukin-1 alpha secretion	2	0.126363791443754	0.206	0.500	Biological Process	GO:0050705	regulation of interleukin-1 alpha secretion	0.0230524482518986	0.126363791443754	2	0	2	4
GO:0051135 positive regulation of NK T cell activation	2	0.126363791443754	0.206	0.500	Biological Process	GO:0051135	positive regulation of NK T cell activation	0.0230524482518986	0.126363791443754	2	0	2	4
GO:0060018 astrocyte fate commitment	2	0.126363791443754	0.206	0.500	Biological Process	GO:0060018	astrocyte fate commitment	0.0230524482518986	0.126363791443754	2	0	2	4
GO:0061484 hematopoietic stem cell homeostasis	2	0.126363791443754	0.206	0.500	Biological Process	GO:0061484	hematopoietic stem cell homeostasis	0.0230524482518986	0.126363791443754	2	0	2	4
GO:0071072 negative regulation of phospholipid biosynthetic process	2	0.126363791443754	0.206	0.500	Biological Process	GO:0071072	negative regulation of phospholipid biosynthetic process	0.0230524482518986	0.126363791443754	1	1	2	4
GO:0071350 cellular response to interleukin-15	2	0.126363791443754	0.206	0.500	Biological Process	GO:0071350	cellular response to interleukin-15	0.0230524482518986	0.126363791443754	2	0	2	4
GO:0075733 intracellular transport of virus	2	0.126363791443754	0.206	0.500	Biological Process	GO:0075733	intracellular transport of virus	0.0230524482518986	0.126363791443754	1	1	2	4
GO:0106072 negative regulation of adenylate cyclase-activating G protein-coupled receptor signaling pathway	2	0.126363791443754	0.206	0.500	Biological Process	GO:0106072	negative regulation of adenylate cyclase-activating G protein-coupled receptor signaling pathway	0.0230524482518986	0.126363791443754	2	0	2	4
GO:0140052 cellular response to oxidised low-density lipoprotein particle stimulus	2	0.126363791443754	0.206	0.500	Biological Process	GO:0140052	cellular response to oxidised low-density lipoprotein particle stimulus	0.0230524482518986	0.126363791443754	2	0	2	4
GO:1900028 negative regulation of ruffle assembly	2	0.126363791443754	0.206	0.500	Biological Process	GO:1900028	negative regulation of ruffle assembly	0.0230524482518986	0.126363791443754	1	1	2	4
GO:1901537 positive regulation of DNA demethylation	2	0.126363791443754	0.206	0.500	Biological Process	GO:1901537	positive regulation of DNA demethylation	0.0230524482518986	0.126363791443754	2	0	2	4
GO:1901722 regulation of cell proliferation involved in kidney development	2	0.126363791443754	0.206	0.500	Biological Process	GO:1901722	regulation of cell proliferation involved in kidney development	0.0230524482518986	0.126363791443754	1	1	2	4
GO:1902219 negative regulation of intrinsic apoptotic signaling pathway in response to osmotic stress	2	0.126363791443754	0.206	0.500	Biological Process	GO:1902219	negative regulation of intrinsic apoptotic signaling pathway in response to osmotic stress	0.0230524482518986	0.126363791443754	2	0	2	4
GO:1903935 response to sodium arsenite	2	0.126363791443754	0.206	0.500	Biological Process	GO:1903935	response to sodium arsenite	0.0230524482518986	0.126363791443754	2	0	2	4
GO:1903936 cellular response to sodium arsenite	2	0.126363791443754	0.206	0.500	Biological Process	GO:1903936	cellular response to sodium arsenite	0.0230524482518986	0.126363791443754	2	0	2	4
GO:1905563 negative regulation of vascular endothelial cell proliferation	2	0.126363791443754	0.206	0.500	Biological Process	GO:1905563	negative regulation of vascular endothelial cell proliferation	0.0230524482518986	0.126363791443754	1	1	2	4
GO:2000253 positive regulation of feeding behavior	2	0.126363791443754	0.206	0.500	Biological Process	GO:2000253	positive regulation of feeding behavior	0.0230524482518986	0.126363791443754	2	0	2	4
GO:2000553 positive regulation of T-helper 2 cell cytokine production	2	0.126363791443754	0.206	0.500	Biological Process	GO:2000553	positive regulation of T-helper 2 cell cytokine production	0.0230524482518986	0.126363791443754	2	0	2	4
GO:2000589 regulation of metanephric mesenchymal cell migration	2	0.126363791443754	0.206	0.500	Biological Process	GO:2000589	regulation of metanephric mesenchymal cell migration	0.0230524482518986	0.126363791443754	1	1	2	4
GO:2000625 regulation of miRNA catabolic process	2	0.126363791443754	0.206	0.500	Biological Process	GO:2000625	regulation of miRNA catabolic process	0.0230524482518986	0.126363791443754	2	0	2	4
GO:2000646 positive regulation of receptor catabolic process	2	0.126363791443754	0.206	0.500	Biological Process	GO:2000646	positive regulation of receptor catabolic process	0.0230524482518986	0.126363791443754	2	0	2	4
GO:2000659 regulation of interleukin-1-mediated signaling pathway	2	0.126363791443754	0.206	0.500	Biological Process	GO:2000659	regulation of interleukin-1-mediated signaling pathway	0.0230524482518986	0.126363791443754	2	0	2	4
GO:2001279 regulation of unsaturated fatty acid biosynthetic process	2	0.126363791443754	0.206	0.500	Biological Process	GO:2001279	regulation of unsaturated fatty acid biosynthetic process	0.0230524482518986	0.126363791443754	2	0	2	4
GO:0002363 alpha-beta T cell lineage commitment	3	0.126363791443754	0.309	0.300	Biological Process	GO:0002363	alpha-beta T cell lineage commitment	0.0230798056902115	0.126363791443754	3	0	3	10
GO:0010664 negative regulation of striated muscle cell apoptotic process	3	0.126363791443754	0.309	0.300	Biological Process	GO:0010664	negative regulation of striated muscle cell apoptotic process	0.0230798056902115	0.126363791443754	2	1	3	10
GO:0010715 regulation of extracellular matrix disassembly	3	0.126363791443754	0.309	0.300	Biological Process	GO:0010715	regulation of extracellular matrix disassembly	0.0230798056902115	0.126363791443754	3	0	3	10
GO:0010820 positive regulation of T cell chemotaxis	3	0.126363791443754	0.309	0.300	Biological Process	GO:0010820	positive regulation of T cell chemotaxis	0.0230798056902115	0.126363791443754	2	1	3	10
GO:0010934 macrophage cytokine production	3	0.126363791443754	0.309	0.300	Biological Process	GO:0010934	macrophage cytokine production	0.0230798056902115	0.126363791443754	3	0	3	10
GO:0031649 heat generation	3	0.126363791443754	0.309	0.300	Biological Process	GO:0031649	heat generation	0.0230798056902115	0.126363791443754	3	0	3	10
GO:0032328 alanine transport	3	0.126363791443754	0.309	0.300	Biological Process	GO:0032328	alanine transport	0.0230798056902115	0.126363791443754	2	1	3	10
GO:0032656 regulation of interleukin-13 production	3	0.126363791443754	0.309	0.300	Biological Process	GO:0032656	regulation of interleukin-13 production	0.0230798056902115	0.126363791443754	3	0	3	10
GO:0033631 cell-cell adhesion mediated by integrin	3	0.126363791443754	0.309	0.300	Biological Process	GO:0033631	cell-cell adhesion mediated by integrin	0.0230798056902115	0.126363791443754	2	1	3	10
GO:0035791 platelet-derived growth factor receptor-beta signaling pathway	3	0.126363791443754	0.309	0.300	Biological Process	GO:0035791	platelet-derived growth factor receptor-beta signaling pathway	0.0230798056902115	0.126363791443754	2	1	3	10
GO:0042095 interferon-gamma biosynthetic process	3	0.126363791443754	0.309	0.300	Biological Process	GO:0042095	interferon-gamma biosynthetic process	0.0230798056902115	0.126363791443754	3	0	3	10
GO:0045651 positive regulation of macrophage differentiation	3	0.126363791443754	0.309	0.300	Biological Process	GO:0045651	positive regulation of macrophage differentiation	0.0230798056902115	0.126363791443754	2	1	3	10
GO:0046320 regulation of fatty acid oxidation	3	0.126363791443754	0.309	0.300	Biological Process	GO:0046320	regulation of fatty acid oxidation	0.0230798056902115	0.126363791443754	1	2	3	10
GO:0048305 immunoglobulin secretion	3	0.126363791443754	0.309	0.300	Biological Process	GO:0048305	immunoglobulin secretion	0.0230798056902115	0.126363791443754	3	0	3	10
GO:0060416 response to growth hormone	3	0.126363791443754	0.309	0.300	Biological Process	GO:0060416	response to growth hormone	0.0230798056902115	0.126363791443754	2	1	3	10
GO:0060707 trophoblast giant cell differentiation	3	0.126363791443754	0.309	0.300	Biological Process	GO:0060707	trophoblast giant cell differentiation	0.0230798056902115	0.126363791443754	3	0	3	10
GO:0070206 protein trimerization	3	0.126363791443754	0.309	0.300	Biological Process	GO:0070206	protein trimerization	0.0230798056902115	0.126363791443754	3	0	3	10
GO:0070423 nucleotide-binding oligomerization domain containing signaling pathway	3	0.126363791443754	0.309	0.300	Biological Process	GO:0070423	nucleotide-binding oligomerization domain containing signaling pathway	0.0230798056902115	0.126363791443754	3	0	3	10
GO:0072673 lamellipodium morphogenesis	3	0.126363791443754	0.309	0.300	Biological Process	GO:0072673	lamellipodium morphogenesis	0.0230798056902115	0.126363791443754	0	3	3	10
GO:0090178 regulation of establishment of planar polarity involved in neural tube closure	3	0.126363791443754	0.309	0.300	Biological Process	GO:0090178	regulation of establishment of planar polarity involved in neural tube closure	0.0230798056902115	0.126363791443754	0	3	3	10
GO:0090280 positive regulation of calcium ion import	3	0.126363791443754	0.309	0.300	Biological Process	GO:0090280	positive regulation of calcium ion import	0.0230798056902115	0.126363791443754	2	1	3	10
GO:1904182 regulation of pyruvate dehydrogenase activity	3	0.126363791443754	0.309	0.300	Biological Process	GO:1904182	regulation of pyruvate dehydrogenase activity	0.0230798056902115	0.126363791443754	1	2	3	10
GO:2000628 regulation of miRNA metabolic process	3	0.126363791443754	0.309	0.300	Biological Process	GO:2000628	regulation of miRNA metabolic process	0.0230798056902115	0.126363791443754	3	0	3	10
GO:0015893 drug transport	17	0.126431702721479	1.753	0.110	Biological Process	GO:0015893	drug transport	0.0231107722637266	0.126431702721479	10	7	17	155
GO:0006508 proteolysis	106	0.126666066715445	10.928	0.078	Biological Process	GO:0006508	proteolysis	0.023172209532733	0.126666066715445	78	28	106	1357
GO:0002009 morphogenesis of an epithelium	32	0.127035214231155	3.299	0.094	Biological Process	GO:0002009	morphogenesis of an epithelium	0.0232583926216782	0.127035214231155	22	10	32	342
GO:0031529 ruffle organization	6	0.128240094481294	0.619	0.171	Biological Process	GO:0031529	ruffle organization	0.0235166463084916	0.128240094481294	4	2	6	35
GO:2001057 reactive nitrogen species metabolic process	6	0.128240094481294	0.619	0.171	Biological Process	GO:2001057	reactive nitrogen species metabolic process	0.0235166463084916	0.128240094481294	6	0	6	35
GO:0014066 regulation of phosphatidylinositol 3-kinase signaling	9	0.128504789808957	0.928	0.138	Biological Process	GO:0014066	regulation of phosphatidylinositol 3-kinase signaling	0.0236217878198229	0.128504789808957	7	2	9	65
GO:0034446 substrate adhesion-dependent cell spreading	9	0.128504789808957	0.928	0.138	Biological Process	GO:0034446	substrate adhesion-dependent cell spreading	0.0236217878198229	0.128504789808957	6	3	9	65
GO:2001237 negative regulation of extrinsic apoptotic signaling pathway	9	0.128504789808957	0.928	0.138	Biological Process	GO:2001237	negative regulation of extrinsic apoptotic signaling pathway	0.0236217878198229	0.128504789808957	8	1	9	65
GO:0002820 negative regulation of adaptive immune response	5	0.128909604967206	0.515	0.192	Biological Process	GO:0002820	negative regulation of adaptive immune response	0.0238097611288717	0.128909604967206	4	1	5	26
GO:0008631 intrinsic apoptotic signaling pathway in response to oxidative stress	5	0.128909604967206	0.515	0.192	Biological Process	GO:0008631	intrinsic apoptotic signaling pathway in response to oxidative stress	0.0238097611288717	0.128909604967206	5	0	5	26
GO:0033139 regulation of peptidyl-serine phosphorylation of STAT protein	5	0.128909604967206	0.515	0.192	Biological Process	GO:0033139	regulation of peptidyl-serine phosphorylation of STAT protein	0.0238097611288717	0.128909604967206	4	1	5	26
GO:0035019 somatic stem cell population maintenance	5	0.128909604967206	0.515	0.192	Biological Process	GO:0035019	somatic stem cell population maintenance	0.0238097611288717	0.128909604967206	2	3	5	26
GO:0070670 response to interleukin-4	5	0.128909604967206	0.515	0.192	Biological Process	GO:0070670	response to interleukin-4	0.0238097611288717	0.128909604967206	5	0	5	26
GO:0071158 positive regulation of cell cycle arrest	5	0.128909604967206	0.515	0.192	Biological Process	GO:0071158	positive regulation of cell cycle arrest	0.0238097611288717	0.128909604967206	3	2	5	26
GO:0042180 cellular ketone metabolic process	13	0.129061194398396	1.340	0.119	Biological Process	GO:0042180	cellular ketone metabolic process	0.023856708816265	0.129061194398396	8	5	13	109
GO:0050878 regulation of body fluid levels	20	0.130938653334125	2.062	0.104	Biological Process	GO:0050878	regulation of body fluid levels	0.0242229780063129	0.130938653334125	15	5	20	192
GO:0048562 embryonic organ morphogenesis	23	0.131238275587567	2.371	0.100	Biological Process	GO:0048562	embryonic organ morphogenesis	0.0242976751601706	0.131238275587567	9	14	23	229
GO:0008637 apoptotic mitochondrial changes	8	0.131915516426075	0.825	0.145	Biological Process	GO:0008637	apoptotic mitochondrial changes	0.0244617966886114	0.131915516426075	4	4	8	55
GO:0030968 endoplasmic reticulum unfolded protein response	8	0.131915516426075	0.825	0.145	Biological Process	GO:0030968	endoplasmic reticulum unfolded protein response	0.0244617966886114	0.131915516426075	8	0	8	55
GO:0090398 cellular senescence	7	0.132583611521394	0.722	0.156	Biological Process	GO:0090398	cellular senescence	0.0246051512205318	0.132583611521394	5	2	7	45
GO:0001558 regulation of cell growth	22	0.133194099379041	2.268	0.101	Biological Process	GO:0001558	regulation of cell growth	0.0247380026008644	0.133194099379041	14	8	22	217
GO:0071417 cellular response to organonitrogen compound	28	0.136445483643467	2.887	0.096	Biological Process	GO:0071417	cellular response to organonitrogen compound	0.0253619119501731	0.136445483643467	15	13	28	293
GO:0009057 macromolecule catabolic process	78	0.137555578072892	8.041	0.081	Biological Process	GO:0009057	macromolecule catabolic process	0.0256495948746233	0.137555578072892	56	22	78	968
GO:0071559 response to transforming growth factor beta	16	0.137555578072892	1.649	0.110	Biological Process	GO:0071559	response to transforming growth factor beta	0.0256576685919507	0.137555578072892	10	6	16	145
GO:0097237 cellular response to toxic substance	16	0.137555578072892	1.649	0.110	Biological Process	GO:0097237	cellular response to toxic substance	0.0256576685919507	0.137555578072892	15	1	16	145
GO:0001822 kidney development	19	0.137555578072892	1.959	0.105	Biological Process	GO:0001822	kidney development	0.0256784083715101	0.137555578072892	12	7	19	181
GO:0035690 cellular response to drug	19	0.137555578072892	1.959	0.105	Biological Process	GO:0035690	cellular response to drug	0.0256784083715101	0.137555578072892	17	2	19	181
GO:0046777 protein autophosphorylation	17	0.137555578072892	1.753	0.108	Biological Process	GO:0046777	protein autophosphorylation	0.0258121577340612	0.137555578072892	14	3	17	157
GO:0051054 positive regulation of DNA metabolic process	17	0.137555578072892	1.753	0.108	Biological Process	GO:0051054	positive regulation of DNA metabolic process	0.0258121577340612	0.137555578072892	16	1	17	157
GO:0015802 basic amino acid transport	4	0.137555578072892	0.412	0.222	Biological Process	GO:0015802	basic amino acid transport	0.025830800815626	0.137555578072892	3	1	4	18
GO:0035024 negative regulation of Rho protein signal transduction	4	0.137555578072892	0.412	0.222	Biological Process	GO:0035024	negative regulation of Rho protein signal transduction	0.025830800815626	0.137555578072892	3	1	4	18
GO:0045980 negative regulation of nucleotide metabolic process	4	0.137555578072892	0.412	0.222	Biological Process	GO:0045980	negative regulation of nucleotide metabolic process	0.025830800815626	0.137555578072892	3	1	4	18
GO:0046640 regulation of alpha-beta T cell proliferation	4	0.137555578072892	0.412	0.222	Biological Process	GO:0046640	regulation of alpha-beta T cell proliferation	0.025830800815626	0.137555578072892	4	0	4	18
GO:1901071 glucosamine-containing compound metabolic process	4	0.137555578072892	0.412	0.222	Biological Process	GO:1901071	glucosamine-containing compound metabolic process	0.025830800815626	0.137555578072892	2	2	4	18
GO:1901739 regulation of myoblast fusion	4	0.137555578072892	0.412	0.222	Biological Process	GO:1901739	regulation of myoblast fusion	0.025830800815626	0.137555578072892	4	0	4	18
GO:0071705 nitrogen compound transport	111	0.139411487367066	11.443	0.077	Biological Process	GO:0071705	nitrogen compound transport	0.0261997803303252	0.139411487367066	72	39	111	1435
GO:0006022 aminoglycan metabolic process	10	0.140387661965386	1.031	0.130	Biological Process	GO:0006022	aminoglycan metabolic process	0.0264244578827815	0.140387661965386	6	4	10	77
GO:1901568 fatty acid derivative metabolic process	10	0.140387661965386	1.031	0.130	Biological Process	GO:1901568	fatty acid derivative metabolic process	0.0264244578827815	0.140387661965386	6	4	10	77
GO:0072593 reactive oxygen species metabolic process	20	0.141643852173674	2.062	0.103	Biological Process	GO:0072593	reactive oxygen species metabolic process	0.0267102384910107	0.141643852173674	13	7	20	194
GO:0032355 response to estradiol	6	0.141643852173674	0.619	0.167	Biological Process	GO:0032355	response to estradiol	0.0267232932085114	0.141643852173674	1	5	6	36
GO:0033628 regulation of cell adhesion mediated by integrin	6	0.141643852173674	0.619	0.167	Biological Process	GO:0033628	regulation of cell adhesion mediated by integrin	0.0267232932085114	0.141643852173674	6	0	6	36
GO:0001889 liver development	8	0.142764407923819	0.825	0.143	Biological Process	GO:0001889	liver development	0.0269766250180524	0.142764407923819	6	2	8	56
GO:0043506 regulation of JUN kinase activity	8	0.142764407923819	0.825	0.143	Biological Process	GO:0043506	regulation of JUN kinase activity	0.0269766250180524	0.142764407923819	6	2	8	56
GO:0042742 defense response to bacterium	16	0.143581082885269	1.649	0.110	Biological Process	GO:0042742	defense response to bacterium	0.0271520238960837	0.143581082885269	16	0	16	146
GO:0048754 branching morphogenesis of an epithelial tube	13	0.143985535634916	1.340	0.117	Biological Process	GO:0048754	branching morphogenesis of an epithelial tube	0.0272496484265756	0.143985535634916	12	1	13	111
GO:0030808 regulation of nucleotide biosynthetic process	7	0.144846416079095	0.722	0.152	Biological Process	GO:0030808	regulation of nucleotide biosynthetic process	0.0274551054409208	0.144846416079095	6	1	7	46
GO:1900371 regulation of purine nucleotide biosynthetic process	7	0.144846416079095	0.722	0.152	Biological Process	GO:1900371	regulation of purine nucleotide biosynthetic process	0.0274551054409208	0.144846416079095	6	1	7	46
GO:0019439 aromatic compound catabolic process	35	0.14562117395573	3.608	0.091	Biological Process	GO:0019439	aromatic compound catabolic process	0.0276945372166473	0.14562117395573	23	12	35	386
GO:0006040 amino sugar metabolic process	5	0.14562117395573	0.515	0.185	Biological Process	GO:0006040	amino sugar metabolic process	0.0277088594107512	0.14562117395573	2	3	5	27
GO:0032731 positive regulation of interleukin-1 beta production	5	0.14562117395573	0.515	0.185	Biological Process	GO:0032731	positive regulation of interleukin-1 beta production	0.0277088594107512	0.14562117395573	5	0	5	27
GO:0045646 regulation of erythrocyte differentiation	5	0.14562117395573	0.515	0.185	Biological Process	GO:0045646	regulation of erythrocyte differentiation	0.0277088594107512	0.14562117395573	2	3	5	27
GO:2000772 regulation of cellular senescence	5	0.14562117395573	0.515	0.185	Biological Process	GO:2000772	regulation of cellular senescence	0.0277088594107512	0.14562117395573	4	1	5	27
GO:0009267 cellular response to starvation	12	0.14703288885378	1.237	0.120	Biological Process	GO:0009267	cellular response to starvation	0.0279990686893778	0.14703288885378	7	5	12	100
GO:0001101 response to acid chemical	15	0.1494558145564	1.546	0.111	Biological Process	GO:0001101	response to acid chemical	0.0284824030677151	0.1494558145564	9	6	15	135
GO:0008277 regulation of G protein-coupled receptor signaling pathway	10	0.15005448130575	1.031	0.128	Biological Process	GO:0008277	regulation of G protein-coupled receptor signaling pathway	0.028618524624309	0.15005448130575	7	3	10	78
GO:0001763 morphogenesis of a branching structure	16	0.150419888249083	1.649	0.109	Biological Process	GO:0001763	morphogenesis of a branching structure	0.0287103002090454	0.150419888249083	15	1	16	147
GO:0006109 regulation of carbohydrate metabolic process	13	0.152146818586549	1.340	0.116	Biological Process	GO:0006109	regulation of carbohydrate metabolic process	0.0290727747145679	0.152146818586549	7	6	13	112
GO:0120036 plasma membrane bounded cell projection organization	79	0.152146818586549	8.144	0.080	Biological Process	GO:0120036	plasma membrane bounded cell projection organization	0.0290845922477884	0.152146818586549	25	54	79	988
GO:0003002 regionalization	27	0.153508197752058	2.784	0.095	Biological Process	GO:0003002	regionalization	0.0293673736119412	0.153508197752058	11	16	27	284
GO:0005839 proteasome core complex	5	0.154726615560895	0.504	0.250	Cellular Component	GO:0005839	proteasome core complex	0.00662360154079593	0.154726615560895	5	0	5	20
GO:0030430 host cell cytoplasm	3	0.154726615560895	0.302	0.429	Cellular Component	GO:0030430	host cell cytoplasm	0.00702273072091912	0.154726615560895	3	0	3	7
GO:0033655 host cell cytoplasm part	3	0.154726615560895	0.302	0.429	Cellular Component	GO:0033655	host cell cytoplasm part	0.00702273072091912	0.154726615560895	3	0	3	7
GO:0061700 GATOR2 complex	3	0.154726615560895	0.302	0.429	Cellular Component	GO:0061700	GATOR2 complex	0.00702273072091912	0.154726615560895	1	2	3	7
GO:0051928 positive regulation of calcium ion transport	8	0.154946668347456	0.825	0.140	Biological Process	GO:0051928	positive regulation of calcium ion transport	0.0296653142747149	0.154946668347456	6	2	8	57
GO:0120031 plasma membrane bounded cell projection assembly	32	0.155063536095058	3.299	0.092	Biological Process	GO:0120031	plasma membrane bounded cell projection assembly	0.0298426096377315	0.155063536095058	7	25	32	349
GO:0002705 positive regulation of leukocyte mediated immunity	12	0.155063536095058	1.237	0.119	Biological Process	GO:0002705	positive regulation of leukocyte mediated immunity	0.0299760885932211	0.155063536095058	11	1	12	101
GO:0010830 regulation of myotube differentiation	6	0.155063536095058	0.619	0.162	Biological Process	GO:0010830	regulation of myotube differentiation	0.0302067481668298	0.155063536095058	5	1	6	37
GO:0042130 negative regulation of T cell proliferation	6	0.155063536095058	0.619	0.162	Biological Process	GO:0042130	negative regulation of T cell proliferation	0.0302067481668298	0.155063536095058	5	1	6	37
GO:0050873 brown fat cell differentiation	6	0.155063536095058	0.619	0.162	Biological Process	GO:0050873	brown fat cell differentiation	0.0302067481668298	0.155063536095058	4	2	6	37
GO:0002281 macrophage activation involved in immune response	3	0.155063536095058	0.309	0.273	Biological Process	GO:0002281	macrophage activation involved in immune response	0.0302340883767784	0.155063536095058	3	0	3	11
GO:0015867 ATP transport	3	0.155063536095058	0.309	0.273	Biological Process	GO:0015867	ATP transport	0.0302340883767784	0.155063536095058	1	2	3	11
GO:0030950 establishment or maintenance of actin cytoskeleton polarity	3	0.155063536095058	0.309	0.273	Biological Process	GO:0030950	establishment or maintenance of actin cytoskeleton polarity	0.0302340883767784	0.155063536095058	2	1	3	11
GO:0032753 positive regulation of interleukin-4 production	3	0.155063536095058	0.309	0.273	Biological Process	GO:0032753	positive regulation of interleukin-4 production	0.0302340883767784	0.155063536095058	3	0	3	11
GO:0035357 peroxisome proliferator activated receptor signaling pathway	3	0.155063536095058	0.309	0.273	Biological Process	GO:0035357	peroxisome proliferator activated receptor signaling pathway	0.0302340883767784	0.155063536095058	1	2	3	11
GO:0035745 T-helper 2 cell cytokine production	3	0.155063536095058	0.309	0.273	Biological Process	GO:0035745	T-helper 2 cell cytokine production	0.0302340883767784	0.155063536095058	3	0	3	11
GO:0035872 nucleotide-binding domain, leucine rich repeat containing receptor signaling pathway	3	0.155063536095058	0.309	0.273	Biological Process	GO:0035872	nucleotide-binding domain, leucine rich repeat containing receptor signaling pathway	0.0302340883767784	0.155063536095058	3	0	3	11
GO:0035970 peptidyl-threonine dephosphorylation	3	0.155063536095058	0.309	0.273	Biological Process	GO:0035970	peptidyl-threonine dephosphorylation	0.0302340883767784	0.155063536095058	3	0	3	11
GO:0042362 fat-soluble vitamin biosynthetic process	3	0.155063536095058	0.309	0.273	Biological Process	GO:0042362	fat-soluble vitamin biosynthetic process	0.0302340883767784	0.155063536095058	3	0	3	11
GO:0043374 CD8-positive, alpha-beta T cell differentiation	3	0.155063536095058	0.309	0.273	Biological Process	GO:0043374	CD8-positive, alpha-beta T cell differentiation	0.0302340883767784	0.155063536095058	3	0	3	11
GO:0045063 T-helper 1 cell differentiation	3	0.155063536095058	0.309	0.273	Biological Process	GO:0045063	T-helper 1 cell differentiation	0.0302340883767784	0.155063536095058	3	0	3	11
GO:0051905 establishment of pigment granule localization	3	0.155063536095058	0.309	0.273	Biological Process	GO:0051905	establishment of pigment granule localization	0.0302340883767784	0.155063536095058	0	3	3	11
GO:0071280 cellular response to copper ion	3	0.155063536095058	0.309	0.273	Biological Process	GO:0071280	cellular response to copper ion	0.0302340883767784	0.155063536095058	3	0	3	11
GO:0071294 cellular response to zinc ion	3	0.155063536095058	0.309	0.273	Biological Process	GO:0071294	cellular response to zinc ion	0.0302340883767784	0.155063536095058	3	0	3	11
GO:0090177 establishment of planar polarity involved in neural tube closure	3	0.155063536095058	0.309	0.273	Biological Process	GO:0090177	establishment of planar polarity involved in neural tube closure	0.0302340883767784	0.155063536095058	0	3	3	11
GO:0090336 positive regulation of brown fat cell differentiation	3	0.155063536095058	0.309	0.273	Biological Process	GO:0090336	positive regulation of brown fat cell differentiation	0.0302340883767784	0.155063536095058	1	2	3	11
GO:1903055 positive regulation of extracellular matrix organization	3	0.155063536095058	0.309	0.273	Biological Process	GO:1903055	positive regulation of extracellular matrix organization	0.0302340883767784	0.155063536095058	3	0	3	11
GO:1904752 regulation of vascular associated smooth muscle cell migration	3	0.155063536095058	0.309	0.273	Biological Process	GO:1904752	regulation of vascular associated smooth muscle cell migration	0.0302340883767784	0.155063536095058	1	2	3	11
GO:2000773 negative regulation of cellular senescence	3	0.155063536095058	0.309	0.273	Biological Process	GO:2000773	negative regulation of cellular senescence	0.0302340883767784	0.155063536095058	3	0	3	11
GO:0043550 regulation of lipid kinase activity	7	0.156299928952187	0.722	0.149	Biological Process	GO:0043550	regulation of lipid kinase activity	0.0305210549855248	0.156299928952187	2	5	7	47
GO:0072678 T cell migration	7	0.156299928952187	0.722	0.149	Biological Process	GO:0072678	T cell migration	0.0305210549855248	0.156299928952187	6	1	7	47
GO:0098552 side of membrane	35	0.156657752983843	3.525	0.096	Cellular Component	GO:0098552	side of membrane	0.00733974830963833	0.156657752983843	26	9	35	364
GO:0050680 negative regulation of epithelial cell proliferation	11	0.156785052579081	1.134	0.122	Biological Process	GO:0050680	negative regulation of epithelial cell proliferation	0.0306388056060426	0.156785052579081	9	2	11	90
GO:0033138 positive regulation of peptidyl-serine phosphorylation	10	0.157886915049279	1.031	0.127	Biological Process	GO:0033138	positive regulation of peptidyl-serine phosphorylation	0.0309388761006363	0.157886915049279	8	2	10	79
GO:0044267 cellular protein metabolic process	277	0.157886915049279	28.557	0.071	Biological Process	GO:0044267	cellular protein metabolic process	0.0309562663028635	0.157886915049279	194	83	277	3884
GO:0032633 interleukin-4 production	4	0.157886915049279	0.412	0.211	Biological Process	GO:0032633	interleukin-4 production	0.0310859423111267	0.157886915049279	4	0	4	19
GO:0032660 regulation of interleukin-17 production	4	0.157886915049279	0.412	0.211	Biological Process	GO:0032660	regulation of interleukin-17 production	0.0310859423111267	0.157886915049279	4	0	4	19
GO:0046686 response to cadmium ion	4	0.157886915049279	0.412	0.211	Biological Process	GO:0046686	response to cadmium ion	0.0310859423111267	0.157886915049279	3	1	4	19
GO:0048710 regulation of astrocyte differentiation	4	0.157886915049279	0.412	0.211	Biological Process	GO:0048710	regulation of astrocyte differentiation	0.0310859423111267	0.157886915049279	1	3	4	19
GO:0051154 negative regulation of striated muscle cell differentiation	4	0.157886915049279	0.412	0.211	Biological Process	GO:0051154	negative regulation of striated muscle cell differentiation	0.0310859423111267	0.157886915049279	3	1	4	19
GO:0060065 uterus development	4	0.157886915049279	0.412	0.211	Biological Process	GO:0060065	uterus development	0.0310859423111267	0.157886915049279	1	3	4	19
GO:0071470 cellular response to osmotic stress	4	0.157886915049279	0.412	0.211	Biological Process	GO:0071470	cellular response to osmotic stress	0.0310859423111267	0.157886915049279	3	1	4	19
GO:0080111 DNA demethylation	4	0.157886915049279	0.412	0.211	Biological Process	GO:0080111	DNA demethylation	0.0310859423111267	0.157886915049279	4	0	4	19
GO:0070482 response to oxygen levels	14	0.16043906569691	1.443	0.112	Biological Process	GO:0070482	response to oxygen levels	0.0316119844612029	0.16043906569691	14	0	14	125
GO:0048762 mesenchymal cell differentiation	15	0.161517397186571	1.546	0.109	Biological Process	GO:0048762	mesenchymal cell differentiation	0.0319387865094095	0.161517397186571	10	5	15	137
GO:0061138 morphogenesis of a branching epithelium	15	0.161517397186571	1.546	0.109	Biological Process	GO:0061138	morphogenesis of a branching epithelium	0.0319387865094095	0.161517397186571	14	1	15	137
GO:0006706 steroid catabolic process	5	0.161517397186571	0.515	0.179	Biological Process	GO:0006706	steroid catabolic process	0.031990452034163	0.161517397186571	1	4	5	28
GO:0021772 olfactory bulb development	5	0.161517397186571	0.515	0.179	Biological Process	GO:0021772	olfactory bulb development	0.031990452034163	0.161517397186571	1	4	5	28
GO:0030890 positive regulation of B cell proliferation	5	0.161517397186571	0.515	0.179	Biological Process	GO:0030890	positive regulation of B cell proliferation	0.031990452034163	0.161517397186571	5	0	5	28
GO:0042501 serine phosphorylation of STAT protein	5	0.161517397186571	0.515	0.179	Biological Process	GO:0042501	serine phosphorylation of STAT protein	0.031990452034163	0.161517397186571	4	1	5	28
GO:0061028 establishment of endothelial barrier	5	0.161517397186571	0.515	0.179	Biological Process	GO:0061028	establishment of endothelial barrier	0.031990452034163	0.161517397186571	3	2	5	28
GO:0017017 MAP kinase tyrosine/serine/threonine phosphatase activity	4	0.161861323209543	0.402	0.308	Molecular Function	GO:0017017	MAP kinase tyrosine/serine/threonine phosphatase activity	0.00864099237932347	0.161861323209543	3	1	4	13
GO:0004177 aminopeptidase activity	7	0.161861323209543	0.703	0.194	Molecular Function	GO:0004177	aminopeptidase activity	0.00871277782250002	0.161861323209543	6	1	7	36
GO:0023061 signal release	26	0.165071726025652	2.680	0.095	Biological Process	GO:0023061	signal release	0.0327186654139817	0.165071726025652	16	10	26	274
GO:0019752 carboxylic acid metabolic process	54	0.165435599728748	5.567	0.083	Biological Process	GO:0019752	carboxylic acid metabolic process	0.0328150778495872	0.165435599728748	28	26	54	647
GO:0001704 formation of primary germ layer	11	0.165712961363435	1.134	0.121	Biological Process	GO:0001704	formation of primary germ layer	0.0328944242788671	0.165712961363435	7	4	11	91
GO:0006140 regulation of nucleotide metabolic process	9	0.167915267935894	0.928	0.130	Biological Process	GO:0006140	regulation of nucleotide metabolic process	0.033356241009729	0.167915267935894	7	2	9	69
GO:0006633 fatty acid biosynthetic process	10	0.167954655755343	1.031	0.125	Biological Process	GO:0006633	fatty acid biosynthetic process	0.0333887246942791	0.167954655755343	6	4	10	80
GO:0071944 cell periphery	276	0.168898749239417	27.795	0.071	Cellular Component	GO:0071944	cell periphery	0.0081605545020509	0.168898749239417	168	108	276	3902
GO:0001938 positive regulation of endothelial cell proliferation	7	0.169692083235201	0.722	0.146	Biological Process	GO:0001938	positive regulation of endothelial cell proliferation	0.0338088616870017	0.169692083235201	4	3	7	48
GO:0030330 DNA damage response, signal transduction by p53 class mediator	7	0.169692083235201	0.722	0.146	Biological Process	GO:0030330	DNA damage response, signal transduction by p53 class mediator	0.0338088616870017	0.169692083235201	7	0	7	48
GO:0050672 negative regulation of lymphocyte proliferation	7	0.169692083235201	0.722	0.146	Biological Process	GO:0050672	negative regulation of lymphocyte proliferation	0.0338088616870017	0.169692083235201	6	1	7	48
GO:1900076 regulation of cellular response to insulin stimulus	6	0.170397700486975	0.619	0.158	Biological Process	GO:1900076	regulation of cellular response to insulin stimulus	0.0339744644341965	0.170397700486975	3	3	6	38
GO:0030031 cell projection assembly	33	0.170707868890623	3.402	0.090	Biological Process	GO:0030031	cell projection assembly	0.0340613704041047	0.170707868890623	7	26	33	366
GO:0090276 regulation of peptide hormone secretion	12	0.171419219608557	1.237	0.117	Biological Process	GO:0090276	regulation of peptide hormone secretion	0.0342284743308821	0.171419219608557	8	4	12	103
GO:0030036 actin cytoskeleton organization	45	0.174157797275487	4.639	0.085	Biological Process	GO:0030036	actin cytoskeleton organization	0.0349503520582302	0.174157797275487	24	21	45	527
GO:0035966 response to topologically incorrect protein	11	0.174157797275487	1.134	0.120	Biological Process	GO:0035966	response to topologically incorrect protein	0.0352651730552866	0.174157797275487	11	0	11	92
GO:0045637 regulation of myeloid cell differentiation	14	0.174157797275487	1.443	0.110	Biological Process	GO:0045637	regulation of myeloid cell differentiation	0.0355344758488425	0.174157797275487	10	4	14	127
GO:2000377 regulation of reactive oxygen species metabolic process	14	0.174157797275487	1.443	0.110	Biological Process	GO:2000377	regulation of reactive oxygen species metabolic process	0.0355344758488425	0.174157797275487	9	5	14	127
GO:0008593 regulation of Notch signaling pathway	8	0.174157797275487	0.825	0.136	Biological Process	GO:0008593	regulation of Notch signaling pathway	0.035583232771495	0.174157797275487	8	0	8	59
GO:0061008 hepaticobiliary system development	8	0.174157797275487	0.825	0.136	Biological Process	GO:0061008	hepaticobiliary system development	0.035583232771495	0.174157797275487	6	2	8	59
GO:0009790 embryo development	62	0.174157797275487	6.392	0.081	Biological Process	GO:0009790	embryo development	0.035912881323893	0.174157797275487	33	29	62	761
GO:0050796 regulation of insulin secretion	10	0.174157797275487	1.031	0.123	Biological Process	GO:0050796	regulation of insulin secretion	0.035971135269501	0.174157797275487	7	3	10	81
GO:0072001 renal system development	19	0.174157797275487	1.959	0.101	Biological Process	GO:0072001	renal system development	0.0360367776018896	0.174157797275487	12	7	19	188
GO:0044237 cellular metabolic process	571	0.174157797275487	58.866	0.068	Biological Process	GO:0044237	cellular metabolic process	0.0361472566629943	0.174157797275487	373	198	571	8390
GO:0002534 cytokine production involved in inflammatory response	5	0.174157797275487	0.515	0.172	Biological Process	GO:0002534	cytokine production involved in inflammatory response	0.0366630171183119	0.174157797275487	5	0	5	29
GO:0007520 myoblast fusion	5	0.174157797275487	0.515	0.172	Biological Process	GO:0007520	myoblast fusion	0.0366630171183119	0.174157797275487	4	1	5	29
GO:0030225 macrophage differentiation	5	0.174157797275487	0.515	0.172	Biological Process	GO:0030225	macrophage differentiation	0.0366630171183119	0.174157797275487	4	1	5	29
GO:0097178 ruffle assembly	5	0.174157797275487	0.515	0.172	Biological Process	GO:0097178	ruffle assembly	0.0366630171183119	0.174157797275487	3	2	5	29
GO:0002372 myeloid dendritic cell cytokine production	2	0.174157797275487	0.206	0.400	Biological Process	GO:0002372	myeloid dendritic cell cytokine production	0.0367827374366143	0.174157797275487	2	0	2	5
GO:0002733 regulation of myeloid dendritic cell cytokine production	2	0.174157797275487	0.206	0.400	Biological Process	GO:0002733	regulation of myeloid dendritic cell cytokine production	0.0367827374366143	0.174157797275487	2	0	2	5
GO:0002735 positive regulation of myeloid dendritic cell cytokine production	2	0.174157797275487	0.206	0.400	Biological Process	GO:0002735	positive regulation of myeloid dendritic cell cytokine production	0.0367827374366143	0.174157797275487	2	0	2	5
GO:0002857 positive regulation of natural killer cell mediated immune response to tumor cell	2	0.174157797275487	0.206	0.400	Biological Process	GO:0002857	positive regulation of natural killer cell mediated immune response to tumor cell	0.0367827374366143	0.174157797275487	2	0	2	5
GO:0002860 positive regulation of natural killer cell mediated cytotoxicity directed against tumor cell target	2	0.174157797275487	0.206	0.400	Biological Process	GO:0002860	positive regulation of natural killer cell mediated cytotoxicity directed against tumor cell target	0.0367827374366143	0.174157797275487	2	0	2	5
GO:0003164 His-Purkinje system development	2	0.174157797275487	0.206	0.400	Biological Process	GO:0003164	His-Purkinje system development	0.0367827374366143	0.174157797275487	0	2	2	5
GO:0006216 cytidine catabolic process	2	0.174157797275487	0.206	0.400	Biological Process	GO:0006216	cytidine catabolic process	0.0367827374366143	0.174157797275487	1	1	2	5
GO:0006750 glutathione biosynthetic process	2	0.174157797275487	0.206	0.400	Biological Process	GO:0006750	glutathione biosynthetic process	0.0367827374366143	0.174157797275487	1	1	2	5
GO:0009972 cytidine deamination	2	0.174157797275487	0.206	0.400	Biological Process	GO:0009972	cytidine deamination	0.0367827374366143	0.174157797275487	1	1	2	5
GO:0010745 negative regulation of macrophage derived foam cell differentiation	2	0.174157797275487	0.206	0.400	Biological Process	GO:0010745	negative regulation of macrophage derived foam cell differentiation	0.0367827374366143	0.174157797275487	1	1	2	5
GO:0015803 branched-chain amino acid transport	2	0.174157797275487	0.206	0.400	Biological Process	GO:0015803	branched-chain amino acid transport	0.0367827374366143	0.174157797275487	2	0	2	5
GO:0016128 phytosteroid metabolic process	2	0.174157797275487	0.206	0.400	Biological Process	GO:0016128	phytosteroid metabolic process	0.0367827374366143	0.174157797275487	0	2	2	5
GO:0016129 phytosteroid biosynthetic process	2	0.174157797275487	0.206	0.400	Biological Process	GO:0016129	phytosteroid biosynthetic process	0.0367827374366143	0.174157797275487	0	2	2	5
GO:0030854 positive regulation of granulocyte differentiation	2	0.174157797275487	0.206	0.400	Biological Process	GO:0030854	positive regulation of granulocyte differentiation	0.0367827374366143	0.174157797275487	2	0	2	5
GO:0031650 regulation of heat generation	2	0.174157797275487	0.206	0.400	Biological Process	GO:0031650	regulation of heat generation	0.0367827374366143	0.174157797275487	2	0	2	5
GO:0032261 purine nucleotide salvage	2	0.174157797275487	0.206	0.400	Biological Process	GO:0032261	purine nucleotide salvage	0.0367827374366143	0.174157797275487	1	1	2	5
GO:0032610 interleukin-1 alpha production	2	0.174157797275487	0.206	0.400	Biological Process	GO:0032610	interleukin-1 alpha production	0.0367827374366143	0.174157797275487	2	0	2	5
GO:0032650 regulation of interleukin-1 alpha production	2	0.174157797275487	0.206	0.400	Biological Process	GO:0032650	regulation of interleukin-1 alpha production	0.0367827374366143	0.174157797275487	2	0	2	5
GO:0032817 regulation of natural killer cell proliferation	2	0.174157797275487	0.206	0.400	Biological Process	GO:0032817	regulation of natural killer cell proliferation	0.0367827374366143	0.174157797275487	2	0	2	5
GO:0033034 positive regulation of myeloid cell apoptotic process	2	0.174157797275487	0.206	0.400	Biological Process	GO:0033034	positive regulation of myeloid cell apoptotic process	0.0367827374366143	0.174157797275487	1	1	2	5
GO:0033634 positive regulation of cell-cell adhesion mediated by integrin	2	0.174157797275487	0.206	0.400	Biological Process	GO:0033634	positive regulation of cell-cell adhesion mediated by integrin	0.0367827374366143	0.174157797275487	2	0	2	5
GO:0035546 interferon-beta secretion	2	0.174157797275487	0.206	0.400	Biological Process	GO:0035546	interferon-beta secretion	0.0367827374366143	0.174157797275487	2	0	2	5
GO:0035547 regulation of interferon-beta secretion	2	0.174157797275487	0.206	0.400	Biological Process	GO:0035547	regulation of interferon-beta secretion	0.0367827374366143	0.174157797275487	2	0	2	5
GO:0035549 positive regulation of interferon-beta secretion	2	0.174157797275487	0.206	0.400	Biological Process	GO:0035549	positive regulation of interferon-beta secretion	0.0367827374366143	0.174157797275487	2	0	2	5
GO:0035787 cell migration involved in kidney development	2	0.174157797275487	0.206	0.400	Biological Process	GO:0035787	cell migration involved in kidney development	0.0367827374366143	0.174157797275487	1	1	2	5
GO:0038095 Fc-epsilon receptor signaling pathway	2	0.174157797275487	0.206	0.400	Biological Process	GO:0038095	Fc-epsilon receptor signaling pathway	0.0367827374366143	0.174157797275487	2	0	2	5
GO:0039533 regulation of MDA-5 signaling pathway	2	0.174157797275487	0.206	0.400	Biological Process	GO:0039533	regulation of MDA-5 signaling pathway	0.0367827374366143	0.174157797275487	2	0	2	5
GO:0043569 negative regulation of insulin-like growth factor receptor signaling pathway	2	0.174157797275487	0.206	0.400	Biological Process	GO:0043569	negative regulation of insulin-like growth factor receptor signaling pathway	0.0367827374366143	0.174157797275487	1	1	2	5
GO:0043696 dedifferentiation	2	0.174157797275487	0.206	0.400	Biological Process	GO:0043696	dedifferentiation	0.0367827374366143	0.174157797275487	0	2	2	5
GO:0043697 cell dedifferentiation	2	0.174157797275487	0.206	0.400	Biological Process	GO:0043697	cell dedifferentiation	0.0367827374366143	0.174157797275487	0	2	2	5
GO:0044691 tooth eruption	2	0.174157797275487	0.206	0.400	Biological Process	GO:0044691	tooth eruption	0.0367827374366143	0.174157797275487	2	0	2	5
GO:0044828 negative regulation by host of viral genome replication	2	0.174157797275487	0.206	0.400	Biological Process	GO:0044828	negative regulation by host of viral genome replication	0.0367827374366143	0.174157797275487	2	0	2	5
GO:0046087 cytidine metabolic process	2	0.174157797275487	0.206	0.400	Biological Process	GO:0046087	cytidine metabolic process	0.0367827374366143	0.174157797275487	1	1	2	5
GO:0046133 pyrimidine ribonucleoside catabolic process	2	0.174157797275487	0.206	0.400	Biological Process	GO:0046133	pyrimidine ribonucleoside catabolic process	0.0367827374366143	0.174157797275487	1	1	2	5
GO:0046532 regulation of photoreceptor cell differentiation	2	0.174157797275487	0.206	0.400	Biological Process	GO:0046532	regulation of photoreceptor cell differentiation	0.0367827374366143	0.174157797275487	2	0	2	5
GO:0046533 negative regulation of photoreceptor cell differentiation	2	0.174157797275487	0.206	0.400	Biological Process	GO:0046533	negative regulation of photoreceptor cell differentiation	0.0367827374366143	0.174157797275487	2	0	2	5
GO:0051133 regulation of NK T cell activation	2	0.174157797275487	0.206	0.400	Biological Process	GO:0051133	regulation of NK T cell activation	0.0367827374366143	0.174157797275487	2	0	2	5
GO:0051891 positive regulation of cardioblast differentiation	2	0.174157797275487	0.206	0.400	Biological Process	GO:0051891	positive regulation of cardioblast differentiation	0.0367827374366143	0.174157797275487	1	1	2	5
GO:0051918 negative regulation of fibrinolysis	2	0.174157797275487	0.206	0.400	Biological Process	GO:0051918	negative regulation of fibrinolysis	0.0367827374366143	0.174157797275487	2	0	2	5
GO:0060331 negative regulation of response to interferon-gamma	2	0.174157797275487	0.206	0.400	Biological Process	GO:0060331	negative regulation of response to interferon-gamma	0.0367827374366143	0.174157797275487	1	1	2	5
GO:0060336 negative regulation of interferon-gamma-mediated signaling pathway	2	0.174157797275487	0.206	0.400	Biological Process	GO:0060336	negative regulation of interferon-gamma-mediated signaling pathway	0.0367827374366143	0.174157797275487	1	1	2	5
GO:0060558 regulation of calcidiol 1-monooxygenase activity	2	0.174157797275487	0.206	0.400	Biological Process	GO:0060558	regulation of calcidiol 1-monooxygenase activity	0.0367827374366143	0.174157797275487	2	0	2	5
GO:0070086 ubiquitin-dependent endocytosis	2	0.174157797275487	0.206	0.400	Biological Process	GO:0070086	ubiquitin-dependent endocytosis	0.0367827374366143	0.174157797275487	2	0	2	5
GO:0070100 negative regulation of chemokine-mediated signaling pathway	2	0.174157797275487	0.206	0.400	Biological Process	GO:0070100	negative regulation of chemokine-mediated signaling pathway	0.0367827374366143	0.174157797275487	2	0	2	5
GO:0070671 response to interleukin-12	2	0.174157797275487	0.206	0.400	Biological Process	GO:0070671	response to interleukin-12	0.0367827374366143	0.174157797275487	2	0	2	5
GO:0070672 response to interleukin-15	2	0.174157797275487	0.206	0.400	Biological Process	GO:0070672	response to interleukin-15	0.0367827374366143	0.174157797275487	2	0	2	5
GO:0071888 macrophage apoptotic process	2	0.174157797275487	0.206	0.400	Biological Process	GO:0071888	macrophage apoptotic process	0.0367827374366143	0.174157797275487	2	0	2	5
GO:0072282 metanephric nephron tubule morphogenesis	2	0.174157797275487	0.206	0.400	Biological Process	GO:0072282	metanephric nephron tubule morphogenesis	0.0367827374366143	0.174157797275487	1	1	2	5
GO:0072602 interleukin-4 secretion	2	0.174157797275487	0.206	0.400	Biological Process	GO:0072602	interleukin-4 secretion	0.0367827374366143	0.174157797275487	2	0	2	5
GO:0097113 AMPA glutamate receptor clustering	2	0.174157797275487	0.206	0.400	Biological Process	GO:0097113	AMPA glutamate receptor clustering	0.0367827374366143	0.174157797275487	1	1	2	5
GO:0097688 glutamate receptor clustering	2	0.174157797275487	0.206	0.400	Biological Process	GO:0097688	glutamate receptor clustering	0.0367827374366143	0.174157797275487	1	1	2	5
GO:1900103 positive regulation of endoplasmic reticulum unfolded protein response	2	0.174157797275487	0.206	0.400	Biological Process	GO:1900103	positive regulation of endoplasmic reticulum unfolded protein response	0.0367827374366143	0.174157797275487	2	0	2	5
GO:1900125 regulation of hyaluronan biosynthetic process	2	0.174157797275487	0.206	0.400	Biological Process	GO:1900125	regulation of hyaluronan biosynthetic process	0.0367827374366143	0.174157797275487	1	1	2	5
GO:1900246 positive regulation of RIG-I signaling pathway	2	0.174157797275487	0.206	0.400	Biological Process	GO:1900246	positive regulation of RIG-I signaling pathway	0.0367827374366143	0.174157797275487	2	0	2	5
GO:1902074 response to salt	2	0.174157797275487	0.206	0.400	Biological Process	GO:1902074	response to salt	0.0367827374366143	0.174157797275487	2	0	2	5
GO:1902075 cellular response to salt	2	0.174157797275487	0.206	0.400	Biological Process	GO:1902075	cellular response to salt	0.0367827374366143	0.174157797275487	2	0	2	5
GO:1902218 regulation of intrinsic apoptotic signaling pathway in response to osmotic stress	2	0.174157797275487	0.206	0.400	Biological Process	GO:1902218	regulation of intrinsic apoptotic signaling pathway in response to osmotic stress	0.0367827374366143	0.174157797275487	2	0	2	5
GO:1904184 positive regulation of pyruvate dehydrogenase activity	2	0.174157797275487	0.206	0.400	Biological Process	GO:1904184	positive regulation of pyruvate dehydrogenase activity	0.0367827374366143	0.174157797275487	1	1	2	5
GO:1990264 peptidyl-tyrosine dephosphorylation involved in inactivation of protein kinase activity	2	0.174157797275487	0.206	0.400	Biological Process	GO:1990264	peptidyl-tyrosine dephosphorylation involved in inactivation of protein kinase activity	0.0367827374366143	0.174157797275487	2	0	2	5
GO:2000109 regulation of macrophage apoptotic process	2	0.174157797275487	0.206	0.400	Biological Process	GO:2000109	regulation of macrophage apoptotic process	0.0367827374366143	0.174157797275487	2	0	2	5
GO:2000341 regulation of chemokine (C-X-C motif) ligand 2 production	2	0.174157797275487	0.206	0.400	Biological Process	GO:2000341	regulation of chemokine (C-X-C motif) ligand 2 production	0.0367827374366143	0.174157797275487	2	0	2	5
GO:0070647 protein modification by small protein conjugation or removal	57	0.174157797275487	5.876	0.082	Biological Process	GO:0070647	protein modification by small protein conjugation or removal	0.036834034699356	0.174157797275487	43	14	57	693
GO:0002707 negative regulation of lymphocyte mediated immunity	4	0.174157797275487	0.412	0.200	Biological Process	GO:0002707	negative regulation of lymphocyte mediated immunity	0.0369231917876676	0.174157797275487	3	1	4	20
GO:0003338 metanephros morphogenesis	4	0.174157797275487	0.412	0.200	Biological Process	GO:0003338	metanephros morphogenesis	0.0369231917876676	0.174157797275487	2	2	4	20
GO:0006829 zinc ion transport	4	0.174157797275487	0.412	0.200	Biological Process	GO:0006829	zinc ion transport	0.0369231917876676	0.174157797275487	3	1	4	20
GO:0019883 antigen processing and presentation of endogenous antigen	4	0.174157797275487	0.412	0.200	Biological Process	GO:0019883	antigen processing and presentation of endogenous antigen	0.0369231917876676	0.174157797275487	4	0	4	20
GO:0033598 mammary gland epithelial cell proliferation	4	0.174157797275487	0.412	0.200	Biological Process	GO:0033598	mammary gland epithelial cell proliferation	0.0369231917876676	0.174157797275487	3	1	4	20
GO:0042119 neutrophil activation	4	0.174157797275487	0.412	0.200	Biological Process	GO:0042119	neutrophil activation	0.0369231917876676	0.174157797275487	4	0	4	20
GO:0045686 negative regulation of glial cell differentiation	4	0.174157797275487	0.412	0.200	Biological Process	GO:0045686	negative regulation of glial cell differentiation	0.0369231917876676	0.174157797275487	1	3	4	20
GO:0090279 regulation of calcium ion import	4	0.174157797275487	0.412	0.200	Biological Process	GO:0090279	regulation of calcium ion import	0.0369231917876676	0.174157797275487	3	1	4	20
GO:0001666 response to hypoxia	13	0.175077631120056	1.340	0.112	Biological Process	GO:0001666	response to hypoxia	0.0372578898988713	0.175077631120056	13	0	13	116
GO:0036293 response to decreased oxygen levels	13	0.175077631120056	1.340	0.112	Biological Process	GO:0036293	response to decreased oxygen levels	0.0372578898988713	0.175077631120056	13	0	13	116
GO:0016239 positive regulation of macroautophagy	7	0.175077631120056	0.722	0.143	Biological Process	GO:0016239	positive regulation of macroautophagy	0.0373238467752638	0.175077631120056	5	2	7	49
GO:0032945 negative regulation of mononuclear cell proliferation	7	0.175077631120056	0.722	0.143	Biological Process	GO:0032945	negative regulation of mononuclear cell proliferation	0.0373238467752638	0.175077631120056	6	1	7	49
GO:0034644 cellular response to UV	7	0.175077631120056	0.722	0.143	Biological Process	GO:0034644	cellular response to UV	0.0373238467752638	0.175077631120056	5	2	7	49
GO:0048145 regulation of fibroblast proliferation	7	0.175077631120056	0.722	0.143	Biological Process	GO:0048145	regulation of fibroblast proliferation	0.0373238467752638	0.175077631120056	6	1	7	49
GO:0071479 cellular response to ionizing radiation	7	0.175077631120056	0.722	0.143	Biological Process	GO:0071479	cellular response to ionizing radiation	0.0373238467752638	0.175077631120056	6	1	7	49
GO:1900182 positive regulation of protein localization to nucleus	7	0.175077631120056	0.722	0.143	Biological Process	GO:1900182	positive regulation of protein localization to nucleus	0.0373238467752638	0.175077631120056	7	0	7	49
GO:0060541 respiratory system development	15	0.176646942845252	1.546	0.107	Biological Process	GO:0060541	respiratory system development	0.0376843353331597	0.176646942845252	11	4	15	140
GO:0009411 response to UV	11	0.176657952679107	1.134	0.118	Biological Process	GO:0009411	response to UV	0.037753577561882	0.176657952679107	8	3	11	93
GO:0032623 interleukin-2 production	6	0.176657952679107	0.619	0.154	Biological Process	GO:0032623	interleukin-2 production	0.0380329320479264	0.176657952679107	6	0	6	39
GO:0043551 regulation of phosphatidylinositol 3-kinase activity	6	0.176657952679107	0.619	0.154	Biological Process	GO:0043551	regulation of phosphatidylinositol 3-kinase activity	0.0380329320479264	0.176657952679107	2	4	6	39
GO:0045661 regulation of myoblast differentiation	6	0.176657952679107	0.619	0.154	Biological Process	GO:0045661	regulation of myoblast differentiation	0.0380329320479264	0.176657952679107	5	1	6	39
GO:1903902 positive regulation of viral life cycle	6	0.176657952679107	0.619	0.154	Biological Process	GO:1903902	positive regulation of viral life cycle	0.0380329320479264	0.176657952679107	6	0	6	39
GO:0002320 lymphoid progenitor cell differentiation	3	0.176657952679107	0.309	0.250	Biological Process	GO:0002320	lymphoid progenitor cell differentiation	0.0384129243749461	0.176657952679107	3	0	3	12
GO:0002418 immune response to tumor cell	3	0.176657952679107	0.309	0.250	Biological Process	GO:0002418	immune response to tumor cell	0.0384129243749461	0.176657952679107	2	1	3	12
GO:0010544 negative regulation of platelet activation	3	0.176657952679107	0.309	0.250	Biological Process	GO:0010544	negative regulation of platelet activation	0.0384129243749461	0.176657952679107	2	1	3	12
GO:0010665 regulation of cardiac muscle cell apoptotic process	3	0.176657952679107	0.309	0.250	Biological Process	GO:0010665	regulation of cardiac muscle cell apoptotic process	0.0384129243749461	0.176657952679107	2	1	3	12
GO:0010869 regulation of receptor biosynthetic process	3	0.176657952679107	0.309	0.250	Biological Process	GO:0010869	regulation of receptor biosynthetic process	0.0384129243749461	0.176657952679107	1	2	3	12
GO:0019884 antigen processing and presentation of exogenous antigen	3	0.176657952679107	0.309	0.250	Biological Process	GO:0019884	antigen processing and presentation of exogenous antigen	0.0384129243749461	0.176657952679107	3	0	3	12
GO:0032616 interleukin-13 production	3	0.176657952679107	0.309	0.250	Biological Process	GO:0032616	interleukin-13 production	0.0384129243749461	0.176657952679107	3	0	3	12
GO:0032740 positive regulation of interleukin-17 production	3	0.176657952679107	0.309	0.250	Biological Process	GO:0032740	positive regulation of interleukin-17 production	0.0384129243749461	0.176657952679107	3	0	3	12
GO:0035162 embryonic hemopoiesis	3	0.176657952679107	0.309	0.250	Biological Process	GO:0035162	embryonic hemopoiesis	0.0384129243749461	0.176657952679107	3	0	3	12
GO:0039529 RIG-I signaling pathway	3	0.176657952679107	0.309	0.250	Biological Process	GO:0039529	RIG-I signaling pathway	0.0384129243749461	0.176657952679107	3	0	3	12
GO:0042219 cellular modified amino acid catabolic process	3	0.176657952679107	0.309	0.250	Biological Process	GO:0042219	cellular modified amino acid catabolic process	0.0384129243749461	0.176657952679107	1	2	3	12
GO:0042359 vitamin D metabolic process	3	0.176657952679107	0.309	0.250	Biological Process	GO:0042359	vitamin D metabolic process	0.0384129243749461	0.176657952679107	3	0	3	12
GO:0042454 ribonucleoside catabolic process	3	0.176657952679107	0.309	0.250	Biological Process	GO:0042454	ribonucleoside catabolic process	0.0384129243749461	0.176657952679107	2	1	3	12
GO:0043369 CD4-positive or CD8-positive, alpha-beta T cell lineage commitment	3	0.176657952679107	0.309	0.250	Biological Process	GO:0043369	CD4-positive or CD8-positive, alpha-beta T cell lineage commitment	0.0384129243749461	0.176657952679107	3	0	3	12
GO:0046597 negative regulation of viral entry into host cell	3	0.176657952679107	0.309	0.250	Biological Process	GO:0046597	negative regulation of viral entry into host cell	0.0384129243749461	0.176657952679107	3	0	3	12
GO:0060544 regulation of necroptotic process	3	0.176657952679107	0.309	0.250	Biological Process	GO:0060544	regulation of necroptotic process	0.0384129243749461	0.176657952679107	2	1	3	12
GO:0070914 UV-damage excision repair	3	0.176657952679107	0.309	0.250	Biological Process	GO:0070914	UV-damage excision repair	0.0384129243749461	0.176657952679107	2	1	3	12
GO:0072012 glomerulus vasculature development	3	0.176657952679107	0.309	0.250	Biological Process	GO:0072012	glomerulus vasculature development	0.0384129243749461	0.176657952679107	1	2	3	12
GO:0072215 regulation of metanephros development	3	0.176657952679107	0.309	0.250	Biological Process	GO:0072215	regulation of metanephros development	0.0384129243749461	0.176657952679107	2	1	3	12
GO:0090050 positive regulation of cell migration involved in sprouting angiogenesis	3	0.176657952679107	0.309	0.250	Biological Process	GO:0090050	positive regulation of cell migration involved in sprouting angiogenesis	0.0384129243749461	0.176657952679107	3	0	3	12
GO:1903400 L-arginine transmembrane transport	3	0.176657952679107	0.309	0.250	Biological Process	GO:1903400	L-arginine transmembrane transport	0.0384129243749461	0.176657952679107	3	0	3	12
GO:1904738 vascular associated smooth muscle cell migration	3	0.176657952679107	0.309	0.250	Biological Process	GO:1904738	vascular associated smooth muscle cell migration	0.0384129243749461	0.176657952679107	1	2	3	12
GO:2001034 positive regulation of double-strand break repair via nonhomologous end joining	3	0.176657952679107	0.309	0.250	Biological Process	GO:2001034	positive regulation of double-strand break repair via nonhomologous end joining	0.0384129243749461	0.176657952679107	3	0	3	12
GO:0032446 protein modification by small protein conjugation	49	0.17674491377945	5.052	0.084	Biological Process	GO:0032446	protein modification by small protein conjugation	0.0384577833242027	0.17674491377945	38	11	49	585
GO:0051147 regulation of muscle cell differentiation	10	0.177687714223244	1.031	0.122	Biological Process	GO:0051147	regulation of muscle cell differentiation	0.0386890148573	0.177687714223244	8	2	10	82
GO:0044464 cell part	839	0.177868377786737	84.491	0.065	Cellular Component	GO:0044464	cell part	0.00895607475719805	0.177868377786737	508	331	839	12989
GO:0070062 extracellular exosome	8	0.177868377786737	0.806	0.167	Cellular Component	GO:0070062	extracellular exosome	0.00911477777823691	0.177868377786737	7	1	8	48
GO:0046849 bone remodeling	8	0.177934458103619	0.825	0.133	Biological Process	GO:0046849	bone remodeling	0.0388211136018174	0.177934458103619	5	3	8	60
GO:0048864 stem cell development	8	0.177934458103619	0.825	0.133	Biological Process	GO:0048864	stem cell development	0.0388211136018174	0.177934458103619	5	3	8	60
GO:0051153 regulation of striated muscle cell differentiation	8	0.177934458103619	0.825	0.133	Biological Process	GO:0051153	regulation of striated muscle cell differentiation	0.0388211136018174	0.177934458103619	7	1	8	60
GO:0071478 cellular response to radiation	12	0.178146943392057	1.237	0.114	Biological Process	GO:0071478	cellular response to radiation	0.0388936286630434	0.178146943392057	9	3	12	105
GO:0007569 cell aging	9	0.179134335363468	0.928	0.127	Biological Process	GO:0007569	cell aging	0.0391355000764705	0.179134335363468	7	2	9	71
GO:0008146 sulfotransferase activity	9	0.182569851222627	0.904	0.164	Molecular Function	GO:0008146	sulfotransferase activity	0.00996590544960511	0.182569851222627	5	4	9	55
GO:0048878 chemical homeostasis	62	0.183540311074013	6.392	0.081	Biological Process	GO:0048878	chemical homeostasis	0.0401250217573345	0.183540311074013	40	22	62	766
GO:0018209 peptidyl-serine modification	24	0.185876772291781	2.474	0.094	Biological Process	GO:0018209	peptidyl-serine modification	0.0406631024394001	0.185876772291781	18	6	24	254
GO:0048144 fibroblast proliferation	7	0.187488598753476	0.722	0.140	Biological Process	GO:0048144	fibroblast proliferation	0.0410707663104076	0.187488598753476	6	1	7	50
GO:0070664 negative regulation of leukocyte proliferation	7	0.187488598753476	0.722	0.140	Biological Process	GO:0070664	negative regulation of leukocyte proliferation	0.0410707663104076	0.187488598753476	6	1	7	50
GO:0044270 cellular nitrogen compound catabolic process	33	0.188494503685391	3.402	0.089	Biological Process	GO:0044270	cellular nitrogen compound catabolic process	0.0413187922481703	0.188494503685391	22	11	33	372
GO:1905114 cell surface receptor signaling pathway involved in cell-cell signaling	32	0.189795037335918	3.299	0.089	Biological Process	GO:1905114	cell surface receptor signaling pathway involved in cell-cell signaling	0.0416317406812306	0.189795037335918	15	17	32	359
GO:0051148 negative regulation of muscle cell differentiation	5	0.189875821671602	0.515	0.167	Biological Process	GO:0051148	negative regulation of muscle cell differentiation	0.0417330942655099	0.189875821671602	3	2	5	30
GO:0120163 negative regulation of cold-induced thermogenesis	5	0.189875821671602	0.515	0.167	Biological Process	GO:0120163	negative regulation of cold-induced thermogenesis	0.0417330942655099	0.189875821671602	2	3	5	30
GO:1900744 regulation of p38MAPK cascade	5	0.189875821671602	0.515	0.167	Biological Process	GO:1900744	regulation of p38MAPK cascade	0.0417330942655099	0.189875821671602	5	0	5	30
GO:0071560 cellular response to transforming growth factor beta stimulus	15	0.190313407189312	1.546	0.106	Biological Process	GO:0071560	cellular response to transforming growth factor beta stimulus	0.0419061656343351	0.190313407189312	10	5	15	142
GO:0007389 pattern specification process	31	0.190313407189312	3.196	0.090	Biological Process	GO:0007389	pattern specification process	0.0419071420556899	0.190313407189312	14	17	31	346
GO:0090501 RNA phosphodiester bond hydrolysis	13	0.190313407189312	1.340	0.110	Biological Process	GO:0090501	RNA phosphodiester bond hydrolysis	0.0419130980449227	0.190313407189312	13	0	13	118
GO:0035924 cellular response to vascular endothelial growth factor stimulus	6	0.192084020160471	0.619	0.150	Biological Process	GO:0035924	cellular response to vascular endothelial growth factor stimulus	0.042387649728555	0.192084020160471	6	0	6	40
GO:0050918 positive chemotaxis	6	0.192084020160471	0.619	0.150	Biological Process	GO:0050918	positive chemotaxis	0.042387649728555	0.192084020160471	5	1	6	40
GO:0060419 heart growth	6	0.192084020160471	0.619	0.150	Biological Process	GO:0060419	heart growth	0.042387649728555	0.192084020160471	4	2	6	40
GO:0022617 extracellular matrix disassembly	4	0.195390406166383	0.412	0.190	Biological Process	GO:0022617	extracellular matrix disassembly	0.0433467778178541	0.195390406166383	3	1	4	21
GO:0032620 interleukin-17 production	4	0.195390406166383	0.412	0.190	Biological Process	GO:0032620	interleukin-17 production	0.0433467778178541	0.195390406166383	4	0	4	21
GO:0035510 DNA dealkylation	4	0.195390406166383	0.412	0.190	Biological Process	GO:0035510	DNA dealkylation	0.0433467778178541	0.195390406166383	4	0	4	21
GO:0043368 positive T cell selection	4	0.195390406166383	0.412	0.190	Biological Process	GO:0043368	positive T cell selection	0.0433467778178541	0.195390406166383	3	1	4	21
GO:0045736 negative regulation of cyclin-dependent protein serine/threonine kinase activity	4	0.195390406166383	0.412	0.190	Biological Process	GO:0045736	negative regulation of cyclin-dependent protein serine/threonine kinase activity	0.0433467778178541	0.195390406166383	1	3	4	21
GO:0060037 pharyngeal system development	4	0.195390406166383	0.412	0.190	Biological Process	GO:0060037	pharyngeal system development	0.0433467778178541	0.195390406166383	3	1	4	21
GO:1904030 negative regulation of cyclin-dependent protein kinase activity	4	0.195390406166383	0.412	0.190	Biological Process	GO:1904030	negative regulation of cyclin-dependent protein kinase activity	0.0433467778178541	0.195390406166383	1	3	4	21
GO:2000406 positive regulation of T cell migration	4	0.195390406166383	0.412	0.190	Biological Process	GO:2000406	positive regulation of T cell migration	0.0433467778178541	0.195390406166383	3	1	4	21
GO:0044283 small molecule biosynthetic process	40	0.199034833210159	4.124	0.085	Biological Process	GO:0044283	small molecule biosynthetic process	0.0441845056252767	0.199034833210159	22	18	40	468
GO:0002708 positive regulation of lymphocyte mediated immunity	10	0.200512428244624	1.031	0.119	Biological Process	GO:0002708	positive regulation of lymphocyte mediated immunity	0.0445419621104267	0.200512428244624	9	1	10	84
GO:0072507 divalent inorganic cation homeostasis	30	0.202281718481736	3.093	0.090	Biological Process	GO:0072507	divalent inorganic cation homeostasis	0.0450054620097813	0.202281718481736	22	8	30	335
GO:0014068 positive regulation of phosphatidylinositol 3-kinase signaling	7	0.202281718481736	0.722	0.137	Biological Process	GO:0014068	positive regulation of phosphatidylinositol 3-kinase signaling	0.0450537904766986	0.202281718481736	6	1	7	51
GO:0019218 regulation of steroid metabolic process	7	0.202281718481736	0.722	0.137	Biological Process	GO:0019218	regulation of steroid metabolic process	0.0450537904766986	0.202281718481736	5	2	7	51
GO:0031343 positive regulation of cell killing	7	0.202281718481736	0.722	0.137	Biological Process	GO:0031343	positive regulation of cell killing	0.0450537904766986	0.202281718481736	5	2	7	51
GO:0009266 response to temperature stimulus	11	0.206161301893827	1.134	0.115	Biological Process	GO:0009266	response to temperature stimulus	0.0459481509726662	0.206161301893827	6	5	11	96
GO:0042825 TAP complex	2	0.206722115743821	0.201	0.667	Cellular Component	GO:0042825	TAP complex	0.0111987090520079	0.206722115743821	2	0	2	3
GO:0072557 IPAF inflammasome complex	2	0.206722115743821	0.201	0.667	Cellular Component	GO:0072557	IPAF inflammasome complex	0.0111987090520079	0.206722115743821	2	0	2	3
GO:0043621 protein self-association	7	0.208155632803469	0.703	0.184	Molecular Function	GO:0043621	protein self-association	0.0117354089668907	0.208155632803469	4	3	7	38
GO:0008509 anion transmembrane transporter activity	30	0.208155632803469	3.012	0.102	Molecular Function	GO:0008509	anion transmembrane transporter activity	0.0127055735796748	0.208155632803469	13	17	30	293
GO:0003876 AMP deaminase activity	2	0.208155632803469	0.201	0.667	Molecular Function	GO:0003876	AMP deaminase activity	0.0127365717069476	0.208155632803469	1	1	2	3
GO:0004127 cytidylate kinase activity	2	0.208155632803469	0.201	0.667	Molecular Function	GO:0004127	cytidylate kinase activity	0.0127365717069476	0.208155632803469	1	1	2	3
GO:0004924 oncostatin-M receptor activity	2	0.208155632803469	0.201	0.667	Molecular Function	GO:0004924	oncostatin-M receptor activity	0.0127365717069476	0.208155632803469	2	0	2	3
GO:0031701 angiotensin receptor binding	2	0.208155632803469	0.201	0.667	Molecular Function	GO:0031701	angiotensin receptor binding	0.0127365717069476	0.208155632803469	2	0	2	3
GO:0047623 adenosine-phosphate deaminase activity	2	0.208155632803469	0.201	0.667	Molecular Function	GO:0047623	adenosine-phosphate deaminase activity	0.0127365717069476	0.208155632803469	1	1	2	3
GO:0005159 insulin-like growth factor receptor binding	3	0.208155632803469	0.301	0.375	Molecular Function	GO:0005159	insulin-like growth factor receptor binding	0.0128453140961299	0.208155632803469	3	0	3	8
GO:0042802 identical protein binding	93	0.208155632803469	9.337	0.084	Molecular Function	GO:0042802	identical protein binding	0.0130328097966071	0.208155632803469	63	30	93	1113
GO:0004298 threonine-type endopeptidase activity	5	0.208155632803469	0.502	0.227	Molecular Function	GO:0004298	threonine-type endopeptidase activity	0.0132563102012823	0.208155632803469	5	0	5	22
GO:0050699 WW domain binding	5	0.208155632803469	0.502	0.227	Molecular Function	GO:0050699	WW domain binding	0.0132563102012823	0.208155632803469	3	2	5	22
GO:0070003 threonine-type peptidase activity	5	0.208155632803469	0.502	0.227	Molecular Function	GO:0070003	threonine-type peptidase activity	0.0132563102012823	0.208155632803469	5	0	5	22
GO:0043409 negative regulation of MAPK cascade	12	0.208863325341289	1.237	0.111	Biological Process	GO:0043409	negative regulation of MAPK cascade	0.0467015164554475	0.208863325341289	11	1	12	108
GO:0071241 cellular response to inorganic substance	12	0.208863325341289	1.237	0.111	Biological Process	GO:0071241	cellular response to inorganic substance	0.0467015164554475	0.208863325341289	7	5	12	108
GO:0043902 positive regulation of multi-organism process	13	0.208863325341289	1.340	0.108	Biological Process	GO:0043902	positive regulation of multi-organism process	0.0469623821132712	0.208863325341289	11	2	13	120
GO:0045913 positive regulation of carbohydrate metabolic process	6	0.208863325341289	0.619	0.146	Biological Process	GO:0045913	positive regulation of carbohydrate metabolic process	0.0470431051631342	0.208863325341289	4	2	6	41
GO:0050922 negative regulation of chemotaxis	6	0.208863325341289	0.619	0.146	Biological Process	GO:0050922	negative regulation of chemotaxis	0.0470431051631342	0.208863325341289	4	2	6	41
GO:0009954 proximal/distal pattern formation	5	0.208863325341289	0.515	0.161	Biological Process	GO:0009954	proximal/distal pattern formation	0.0472052907920213	0.208863325341289	2	3	5	31
GO:0060420 regulation of heart growth	5	0.208863325341289	0.515	0.161	Biological Process	GO:0060420	regulation of heart growth	0.0472052907920213	0.208863325341289	3	2	5	31
GO:0060428 lung epithelium development	5	0.208863325341289	0.515	0.161	Biological Process	GO:0060428	lung epithelium development	0.0472052907920213	0.208863325341289	4	1	5	31
GO:0002689 negative regulation of leukocyte chemotaxis	3	0.208863325341289	0.309	0.231	Biological Process	GO:0002689	negative regulation of leukocyte chemotaxis	0.0475929938231803	0.208863325341289	3	0	3	13
GO:0002829 negative regulation of type 2 immune response	3	0.208863325341289	0.309	0.231	Biological Process	GO:0002829	negative regulation of type 2 immune response	0.0475929938231803	0.208863325341289	3	0	3	13
GO:0003222 ventricular trabecula myocardium morphogenesis	3	0.208863325341289	0.309	0.231	Biological Process	GO:0003222	ventricular trabecula myocardium morphogenesis	0.0475929938231803	0.208863325341289	1	2	3	13
GO:0010659 cardiac muscle cell apoptotic process	3	0.208863325341289	0.309	0.231	Biological Process	GO:0010659	cardiac muscle cell apoptotic process	0.0475929938231803	0.208863325341289	2	1	3	13
GO:0010661 positive regulation of muscle cell apoptotic process	3	0.208863325341289	0.309	0.231	Biological Process	GO:0010661	positive regulation of muscle cell apoptotic process	0.0475929938231803	0.208863325341289	2	1	3	13
GO:0014912 negative regulation of smooth muscle cell migration	3	0.208863325341289	0.309	0.231	Biological Process	GO:0014912	negative regulation of smooth muscle cell migration	0.0475929938231803	0.208863325341289	2	1	3	13
GO:0032400 melanosome localization	3	0.208863325341289	0.309	0.231	Biological Process	GO:0032400	melanosome localization	0.0475929938231803	0.208863325341289	0	3	3	13
GO:0032495 response to muramyl dipeptide	3	0.208863325341289	0.309	0.231	Biological Process	GO:0032495	response to muramyl dipeptide	0.0475929938231803	0.208863325341289	3	0	3	13
GO:0032717 negative regulation of interleukin-8 production	3	0.208863325341289	0.309	0.231	Biological Process	GO:0032717	negative regulation of interleukin-8 production	0.0475929938231803	0.208863325341289	3	0	3	13
GO:0034114 regulation of heterotypic cell-cell adhesion	3	0.208863325341289	0.309	0.231	Biological Process	GO:0034114	regulation of heterotypic cell-cell adhesion	0.0475929938231803	0.208863325341289	2	1	3	13
GO:0036159 inner dynein arm assembly	3	0.208863325341289	0.309	0.231	Biological Process	GO:0036159	inner dynein arm assembly	0.0475929938231803	0.208863325341289	0	3	3	13
GO:0042249 establishment of planar polarity of embryonic epithelium	3	0.208863325341289	0.309	0.231	Biological Process	GO:0042249	establishment of planar polarity of embryonic epithelium	0.0475929938231803	0.208863325341289	0	3	3	13
GO:0044321 response to leptin	3	0.208863325341289	0.309	0.231	Biological Process	GO:0044321	response to leptin	0.0475929938231803	0.208863325341289	2	1	3	13
GO:0055094 response to lipoprotein particle	3	0.208863325341289	0.309	0.231	Biological Process	GO:0055094	response to lipoprotein particle	0.0475929938231803	0.208863325341289	2	1	3	13
GO:0061437 renal system vasculature development	3	0.208863325341289	0.309	0.231	Biological Process	GO:0061437	renal system vasculature development	0.0475929938231803	0.208863325341289	1	2	3	13
GO:0061440 kidney vasculature development	3	0.208863325341289	0.309	0.231	Biological Process	GO:0061440	kidney vasculature development	0.0475929938231803	0.208863325341289	1	2	3	13
GO:0071243 cellular response to arsenic-containing substance	3	0.208863325341289	0.309	0.231	Biological Process	GO:0071243	cellular response to arsenic-containing substance	0.0475929938231803	0.208863325341289	3	0	3	13
GO:0071467 cellular response to pH	3	0.208863325341289	0.309	0.231	Biological Process	GO:0071467	cellular response to pH	0.0475929938231803	0.208863325341289	1	2	3	13
GO:0072234 metanephric nephron tubule development	3	0.208863325341289	0.309	0.231	Biological Process	GO:0072234	metanephric nephron tubule development	0.0475929938231803	0.208863325341289	2	1	3	13
GO:0101023 vascular endothelial cell proliferation	3	0.208863325341289	0.309	0.231	Biological Process	GO:0101023	vascular endothelial cell proliferation	0.0475929938231803	0.208863325341289	1	2	3	13
GO:0110111 negative regulation of animal organ morphogenesis	3	0.208863325341289	0.309	0.231	Biological Process	GO:0110111	negative regulation of animal organ morphogenesis	0.0475929938231803	0.208863325341289	2	1	3	13
GO:0140131 positive regulation of lymphocyte chemotaxis	3	0.208863325341289	0.309	0.231	Biological Process	GO:0140131	positive regulation of lymphocyte chemotaxis	0.0475929938231803	0.208863325341289	2	1	3	13
GO:1900101 regulation of endoplasmic reticulum unfolded protein response	3	0.208863325341289	0.309	0.231	Biological Process	GO:1900101	regulation of endoplasmic reticulum unfolded protein response	0.0475929938231803	0.208863325341289	3	0	3	13
GO:1902023 L-arginine transport	3	0.208863325341289	0.309	0.231	Biological Process	GO:1902023	L-arginine transport	0.0475929938231803	0.208863325341289	3	0	3	13
GO:1903826 arginine transmembrane transport	3	0.208863325341289	0.309	0.231	Biological Process	GO:1903826	arginine transmembrane transport	0.0475929938231803	0.208863325341289	3	0	3	13
GO:1905562 regulation of vascular endothelial cell proliferation	3	0.208863325341289	0.309	0.231	Biological Process	GO:1905562	regulation of vascular endothelial cell proliferation	0.0475929938231803	0.208863325341289	1	2	3	13
GO:0000902 cell morphogenesis	58	0.212506834095894	5.979	0.081	Biological Process	GO:0000902	cell morphogenesis	0.0484544286229515	0.212506834095894	29	29	58	719
GO:0071229 cellular response to acid chemical	11	0.214454217847532	1.134	0.113	Biological Process	GO:0071229	cellular response to acid chemical	0.0489299448737431	0.214454217847532	6	5	11	97
GO:0016567 protein ubiquitination	45	0.214922300882328	4.639	0.083	Biological Process	GO:0016567	protein ubiquitination	0.0490682980284863	0.214922300882328	34	11	45	540
GO:0032870 cellular response to hormone stimulus	34	0.21502721802992	3.505	0.087	Biological Process	GO:0032870	cellular response to hormone stimulus	0.049123821943115	0.21502721802992	19	15	34	391
GO:0051865 protein autoubiquitination	7	0.215280404773313	0.722	0.135	Biological Process	GO:0051865	protein autoubiquitination	0.0492764867187777	0.215280404773313	3	4	7	52
GO:1905897 regulation of response to endoplasmic reticulum stress	7	0.215280404773313	0.722	0.135	Biological Process	GO:1905897	regulation of response to endoplasmic reticulum stress	0.0492764867187777	0.215280404773313	6	1	7	52
GO:2000378 negative regulation of reactive oxygen species metabolic process	7	0.215280404773313	0.722	0.135	Biological Process	GO:2000378	negative regulation of reactive oxygen species metabolic process	0.0492764867187777	0.215280404773313	3	4	7	52
GO:0070997 neuron death	17	0.21589893862116	1.753	0.100	Biological Process	GO:0070997	neuron death	0.0494497642415226	0.21589893862116	15	2	17	170
GO:0014033 neural crest cell differentiation	8	0.216829820984065	0.825	0.127	Biological Process	GO:0014033	neural crest cell differentiation	0.0496948099480436	0.216829820984065	6	2	8	63
GO:0070838 divalent metal ion transport	29	0.217784634902264	2.990	0.089	Biological Process	GO:0070838	divalent metal ion transport	0.0499456173421431	0.217784634902264	19	10	29	325
GO:0001916 positive regulation of T cell mediated cytotoxicity	4	0.218319027350992	0.412	0.182	Biological Process	GO:0001916	positive regulation of T cell mediated cytotoxicity	0.050356657167583	0.218319027350992	4	0	4	22
GO:0006536 glutamate metabolic process	4	0.218319027350992	0.412	0.182	Biological Process	GO:0006536	glutamate metabolic process	0.050356657167583	0.218319027350992	3	1	4	22
GO:0008206 bile acid metabolic process	4	0.218319027350992	0.412	0.182	Biological Process	GO:0008206	bile acid metabolic process	0.050356657167583	0.218319027350992	2	2	4	22
GO:0009649 entrainment of circadian clock	4	0.218319027350992	0.412	0.182	Biological Process	GO:0009649	entrainment of circadian clock	0.050356657167583	0.218319027350992	1	3	4	22
GO:0010543 regulation of platelet activation	4	0.218319027350992	0.412	0.182	Biological Process	GO:0010543	regulation of platelet activation	0.050356657167583	0.218319027350992	3	1	4	22
GO:0010575 positive regulation of vascular endothelial growth factor production	4	0.218319027350992	0.412	0.182	Biological Process	GO:0010575	positive regulation of vascular endothelial growth factor production	0.050356657167583	0.218319027350992	4	0	4	22
GO:0048009 insulin-like growth factor receptor signaling pathway	4	0.218319027350992	0.412	0.182	Biological Process	GO:0048009	insulin-like growth factor receptor signaling pathway	0.050356657167583	0.218319027350992	3	1	4	22
GO:0071398 cellular response to fatty acid	4	0.218319027350992	0.412	0.182	Biological Process	GO:0071398	cellular response to fatty acid	0.050356657167583	0.218319027350992	1	3	4	22
GO:1903053 regulation of extracellular matrix organization	4	0.218319027350992	0.412	0.182	Biological Process	GO:1903053	regulation of extracellular matrix organization	0.050356657167583	0.218319027350992	4	0	4	22
GO:0055082 cellular chemical homeostasis	43	0.219294101853966	4.433	0.084	Biological Process	GO:0055082	cellular chemical homeostasis	0.0507673199776217	0.219294101853966	30	13	43	514
GO:0045861 negative regulation of proteolysis	24	0.219294101853966	2.474	0.092	Biological Process	GO:0045861	negative regulation of proteolysis	0.0508893050534706	0.219294101853966	18	6	24	260
GO:0022612 gland morphogenesis	10	0.219294101853966	1.031	0.116	Biological Process	GO:0022612	gland morphogenesis	0.0509673106215121	0.219294101853966	9	1	10	86
GO:0060485 mesenchyme development	17	0.219294101853966	1.753	0.099	Biological Process	GO:0060485	mesenchyme development	0.0517489553400879	0.219294101853966	11	6	17	171
GO:0042446 hormone biosynthetic process	6	0.219294101853966	0.619	0.143	Biological Process	GO:0042446	hormone biosynthetic process	0.0520027633134166	0.219294101853966	5	1	6	42
GO:0008406 gonad development	14	0.219294101853966	1.443	0.104	Biological Process	GO:0008406	gonad development	0.0520117180146861	0.219294101853966	12	2	14	134
GO:0071248 cellular response to metal ion	11	0.219294101853966	1.134	0.112	Biological Process	GO:0071248	cellular response to metal ion	0.0520400961407474	0.219294101853966	6	5	11	98
GO:0018193 peptidyl-amino acid modification	71	0.219294101853966	7.320	0.078	Biological Process	GO:0018193	peptidyl-amino acid modification	0.0521877451058796	0.219294101853966	54	17	71	905
GO:0031589 cell-substrate adhesion	21	0.219294101853966	2.165	0.095	Biological Process	GO:0031589	cell-substrate adhesion	0.0523378280693416	0.219294101853966	13	8	21	222
GO:0006816 calcium ion transport	26	0.219294101853966	2.680	0.091	Biological Process	GO:0006816	calcium ion transport	0.0525074838292793	0.219294101853966	17	9	26	287
GO:0002792 negative regulation of peptide secretion	9	0.219294101853966	0.928	0.120	Biological Process	GO:0002792	negative regulation of peptide secretion	0.0526494928935325	0.219294101853966	7	2	9	75
GO:0009416 response to light stimulus	18	0.219294101853966	1.856	0.098	Biological Process	GO:0009416	response to light stimulus	0.0527467608654476	0.219294101853966	12	6	18	184
GO:0000957 mitochondrial RNA catabolic process	2	0.219294101853966	0.206	0.333	Biological Process	GO:0000957	mitochondrial RNA catabolic process	0.0528353576776329	0.219294101853966	2	0	2	6
GO:0001660 fever generation	2	0.219294101853966	0.206	0.333	Biological Process	GO:0001660	fever generation	0.0528353576776329	0.219294101853966	2	0	2	6
GO:0001866 NK T cell proliferation	2	0.219294101853966	0.206	0.333	Biological Process	GO:0001866	NK T cell proliferation	0.0528353576776329	0.219294101853966	2	0	2	6
GO:0002420 natural killer cell mediated cytotoxicity directed against tumor cell target	2	0.219294101853966	0.206	0.333	Biological Process	GO:0002420	natural killer cell mediated cytotoxicity directed against tumor cell target	0.0528353576776329	0.219294101853966	2	0	2	6
GO:0002423 natural killer cell mediated immune response to tumor cell	2	0.219294101853966	0.206	0.333	Biological Process	GO:0002423	natural killer cell mediated immune response to tumor cell	0.0528353576776329	0.219294101853966	2	0	2	6
GO:0002457 T cell antigen processing and presentation	2	0.219294101853966	0.206	0.333	Biological Process	GO:0002457	T cell antigen processing and presentation	0.0528353576776329	0.219294101853966	2	0	2	6
GO:0002676 regulation of chronic inflammatory response	2	0.219294101853966	0.206	0.333	Biological Process	GO:0002676	regulation of chronic inflammatory response	0.0528353576776329	0.219294101853966	2	0	2	6
GO:0002732 positive regulation of dendritic cell cytokine production	2	0.219294101853966	0.206	0.333	Biological Process	GO:0002732	positive regulation of dendritic cell cytokine production	0.0528353576776329	0.219294101853966	2	0	2	6
GO:0002855 regulation of natural killer cell mediated immune response to tumor cell	2	0.219294101853966	0.206	0.333	Biological Process	GO:0002855	regulation of natural killer cell mediated immune response to tumor cell	0.0528353576776329	0.219294101853966	2	0	2	6
GO:0002858 regulation of natural killer cell mediated cytotoxicity directed against tumor cell target	2	0.219294101853966	0.206	0.333	Biological Process	GO:0002858	regulation of natural killer cell mediated cytotoxicity directed against tumor cell target	0.0528353576776329	0.219294101853966	2	0	2	6
GO:0006290 pyrimidine dimer repair	2	0.219294101853966	0.206	0.333	Biological Process	GO:0006290	pyrimidine dimer repair	0.0528353576776329	0.219294101853966	1	1	2	6
GO:0006751 glutathione catabolic process	2	0.219294101853966	0.206	0.333	Biological Process	GO:0006751	glutathione catabolic process	0.0528353576776329	0.219294101853966	1	1	2	6
GO:0008627 intrinsic apoptotic signaling pathway in response to osmotic stress	2	0.219294101853966	0.206	0.333	Biological Process	GO:0008627	intrinsic apoptotic signaling pathway in response to osmotic stress	0.0528353576776329	0.219294101853966	2	0	2	6
GO:0010511 regulation of phosphatidylinositol biosynthetic process	2	0.219294101853966	0.206	0.333	Biological Process	GO:0010511	regulation of phosphatidylinositol biosynthetic process	0.0528353576776329	0.219294101853966	1	1	2	6
GO:0010623 programmed cell death involved in cell development	2	0.219294101853966	0.206	0.333	Biological Process	GO:0010623	programmed cell death involved in cell development	0.0528353576776329	0.219294101853966	2	0	2	6
GO:0010918 positive regulation of mitochondrial membrane potential	2	0.219294101853966	0.206	0.333	Biological Process	GO:0010918	positive regulation of mitochondrial membrane potential	0.0528353576776329	0.219294101853966	2	0	2	6
GO:0014824 artery smooth muscle contraction	2	0.219294101853966	0.206	0.333	Biological Process	GO:0014824	artery smooth muscle contraction	0.0528353576776329	0.219294101853966	2	0	2	6
GO:0030643 cellular phosphate ion homeostasis	2	0.219294101853966	0.206	0.333	Biological Process	GO:0030643	cellular phosphate ion homeostasis	0.0528353576776329	0.219294101853966	1	1	2	6
GO:0030948 negative regulation of vascular endothelial growth factor receptor signaling pathway	2	0.219294101853966	0.206	0.333	Biological Process	GO:0030948	negative regulation of vascular endothelial growth factor receptor signaling pathway	0.0528353576776329	0.219294101853966	2	0	2	6
GO:0032352 positive regulation of hormone metabolic process	2	0.219294101853966	0.206	0.333	Biological Process	GO:0032352	positive regulation of hormone metabolic process	0.0528353576776329	0.219294101853966	2	0	2	6
GO:0032494 response to peptidoglycan	2	0.219294101853966	0.206	0.333	Biological Process	GO:0032494	response to peptidoglycan	0.0528353576776329	0.219294101853966	2	0	2	6
GO:0032769 negative regulation of monooxygenase activity	2	0.219294101853966	0.206	0.333	Biological Process	GO:0032769	negative regulation of monooxygenase activity	0.0528353576776329	0.219294101853966	2	0	2	6
GO:0033632 regulation of cell-cell adhesion mediated by integrin	2	0.219294101853966	0.206	0.333	Biological Process	GO:0033632	regulation of cell-cell adhesion mediated by integrin	0.0528353576776329	0.219294101853966	2	0	2	6
GO:0035358 regulation of peroxisome proliferator activated receptor signaling pathway	2	0.219294101853966	0.206	0.333	Biological Process	GO:0035358	regulation of peroxisome proliferator activated receptor signaling pathway	0.0528353576776329	0.219294101853966	1	1	2	6
GO:0035747 natural killer cell chemotaxis	2	0.219294101853966	0.206	0.333	Biological Process	GO:0035747	natural killer cell chemotaxis	0.0528353576776329	0.219294101853966	2	0	2	6
GO:0036462 TRAIL-activated apoptotic signaling pathway	2	0.219294101853966	0.206	0.333	Biological Process	GO:0036462	TRAIL-activated apoptotic signaling pathway	0.0528353576776329	0.219294101853966	2	0	2	6
GO:0043353 enucleate erythrocyte differentiation	2	0.219294101853966	0.206	0.333	Biological Process	GO:0043353	enucleate erythrocyte differentiation	0.0528353576776329	0.219294101853966	1	1	2	6
GO:0043508 negative regulation of JUN kinase activity	2	0.219294101853966	0.206	0.333	Biological Process	GO:0043508	negative regulation of JUN kinase activity	0.0528353576776329	0.219294101853966	2	0	2	6
GO:0045346 regulation of MHC class II biosynthetic process	2	0.219294101853966	0.206	0.333	Biological Process	GO:0045346	regulation of MHC class II biosynthetic process	0.0528353576776329	0.219294101853966	2	0	2	6
GO:0045359 positive regulation of interferon-beta biosynthetic process	2	0.219294101853966	0.206	0.333	Biological Process	GO:0045359	positive regulation of interferon-beta biosynthetic process	0.0528353576776329	0.219294101853966	2	0	2	6
GO:0045409 negative regulation of interleukin-6 biosynthetic process	2	0.219294101853966	0.206	0.333	Biological Process	GO:0045409	negative regulation of interleukin-6 biosynthetic process	0.0528353576776329	0.219294101853966	1	1	2	6
GO:0045647 negative regulation of erythrocyte differentiation	2	0.219294101853966	0.206	0.333	Biological Process	GO:0045647	negative regulation of erythrocyte differentiation	0.0528353576776329	0.219294101853966	1	1	2	6
GO:0045838 positive regulation of membrane potential	2	0.219294101853966	0.206	0.333	Biological Process	GO:0045838	positive regulation of membrane potential	0.0528353576776329	0.219294101853966	2	0	2	6
GO:0050957 equilibrioception	2	0.219294101853966	0.206	0.333	Biological Process	GO:0050957	equilibrioception	0.0528353576776329	0.219294101853966	1	1	2	6
GO:0051767 nitric-oxide synthase biosynthetic process	2	0.219294101853966	0.206	0.333	Biological Process	GO:0051767	nitric-oxide synthase biosynthetic process	0.0528353576776329	0.219294101853966	2	0	2	6
GO:0051769 regulation of nitric-oxide synthase biosynthetic process	2	0.219294101853966	0.206	0.333	Biological Process	GO:0051769	regulation of nitric-oxide synthase biosynthetic process	0.0528353576776329	0.219294101853966	2	0	2	6
GO:0051890 regulation of cardioblast differentiation	2	0.219294101853966	0.206	0.333	Biological Process	GO:0051890	regulation of cardioblast differentiation	0.0528353576776329	0.219294101853966	1	1	2	6
GO:0060049 regulation of protein glycosylation	2	0.219294101853966	0.206	0.333	Biological Process	GO:0060049	regulation of protein glycosylation	0.0528353576776329	0.219294101853966	2	0	2	6
GO:0061074 regulation of neural retina development	2	0.219294101853966	0.206	0.333	Biological Process	GO:0061074	regulation of neural retina development	0.0528353576776329	0.219294101853966	2	0	2	6
GO:0070099 regulation of chemokine-mediated signaling pathway	2	0.219294101853966	0.206	0.333	Biological Process	GO:0070099	regulation of chemokine-mediated signaling pathway	0.0528353576776329	0.219294101853966	2	0	2	6
GO:0070673 response to interleukin-18	2	0.219294101853966	0.206	0.333	Biological Process	GO:0070673	response to interleukin-18	0.0528353576776329	0.219294101853966	1	1	2	6
GO:0071440 regulation of histone H3-K14 acetylation	2	0.219294101853966	0.206	0.333	Biological Process	GO:0071440	regulation of histone H3-K14 acetylation	0.0528353576776329	0.219294101853966	2	0	2	6
GO:0071468 cellular response to acidic pH	2	0.219294101853966	0.206	0.333	Biological Process	GO:0071468	cellular response to acidic pH	0.0528353576776329	0.219294101853966	1	1	2	6
GO:0071635 negative regulation of transforming growth factor beta production	2	0.219294101853966	0.206	0.333	Biological Process	GO:0071635	negative regulation of transforming growth factor beta production	0.0528353576776329	0.219294101853966	1	1	2	6
GO:0072103 glomerulus vasculature morphogenesis	2	0.219294101853966	0.206	0.333	Biological Process	GO:0072103	glomerulus vasculature morphogenesis	0.0528353576776329	0.219294101853966	1	1	2	6
GO:0072104 glomerular capillary formation	2	0.219294101853966	0.206	0.333	Biological Process	GO:0072104	glomerular capillary formation	0.0528353576776329	0.219294101853966	1	1	2	6
GO:0072173 metanephric tubule morphogenesis	2	0.219294101853966	0.206	0.333	Biological Process	GO:0072173	metanephric tubule morphogenesis	0.0528353576776329	0.219294101853966	1	1	2	6
GO:0072501 cellular divalent inorganic anion homeostasis	2	0.219294101853966	0.206	0.333	Biological Process	GO:0072501	cellular divalent inorganic anion homeostasis	0.0528353576776329	0.219294101853966	1	1	2	6
GO:0072502 cellular trivalent inorganic anion homeostasis	2	0.219294101853966	0.206	0.333	Biological Process	GO:0072502	cellular trivalent inorganic anion homeostasis	0.0528353576776329	0.219294101853966	1	1	2	6
GO:0072540 T-helper 17 cell lineage commitment	2	0.219294101853966	0.206	0.333	Biological Process	GO:0072540	T-helper 17 cell lineage commitment	0.0528353576776329	0.219294101853966	2	0	2	6
GO:0090091 positive regulation of extracellular matrix disassembly	2	0.219294101853966	0.206	0.333	Biological Process	GO:0090091	positive regulation of extracellular matrix disassembly	0.0528353576776329	0.219294101853966	2	0	2	6
GO:1901142 insulin metabolic process	2	0.219294101853966	0.206	0.333	Biological Process	GO:1901142	insulin metabolic process	0.0528353576776329	0.219294101853966	1	1	2	6
GO:1902177 positive regulation of oxidative stress-induced intrinsic apoptotic signaling pathway	2	0.219294101853966	0.206	0.333	Biological Process	GO:1902177	positive regulation of oxidative stress-induced intrinsic apoptotic signaling pathway	0.0528353576776329	0.219294101853966	2	0	2	6
GO:1902237 positive regulation of endoplasmic reticulum stress-induced intrinsic apoptotic signaling pathway	2	0.219294101853966	0.206	0.333	Biological Process	GO:1902237	positive regulation of endoplasmic reticulum stress-induced intrinsic apoptotic signaling pathway	0.0528353576776329	0.219294101853966	1	1	2	6
GO:1902715 positive regulation of interferon-gamma secretion	2	0.219294101853966	0.206	0.333	Biological Process	GO:1902715	positive regulation of interferon-gamma secretion	0.0528353576776329	0.219294101853966	1	1	2	6
GO:1903251 multi-ciliated epithelial cell differentiation	2	0.219294101853966	0.206	0.333	Biological Process	GO:1903251	multi-ciliated epithelial cell differentiation	0.0528353576776329	0.219294101853966	1	1	2	6
GO:1903588 negative regulation of blood vessel endothelial cell proliferation involved in sprouting angiogenesis	2	0.219294101853966	0.206	0.333	Biological Process	GO:1903588	negative regulation of blood vessel endothelial cell proliferation involved in sprouting angiogenesis	0.0528353576776329	0.219294101853966	2	0	2	6
GO:2000501 regulation of natural killer cell chemotaxis	2	0.219294101853966	0.206	0.333	Biological Process	GO:2000501	regulation of natural killer cell chemotaxis	0.0528353576776329	0.219294101853966	2	0	2	6
GO:0000266 mitochondrial fission	5	0.219917023505408	0.515	0.156	Biological Process	GO:0000266	mitochondrial fission	0.0530823060700177	0.219917023505408	4	1	5	32
GO:0001937 negative regulation of endothelial cell proliferation	5	0.219917023505408	0.515	0.156	Biological Process	GO:0001937	negative regulation of endothelial cell proliferation	0.0530823060700177	0.219917023505408	4	1	5	32
GO:0010984 regulation of lipoprotein particle clearance	5	0.219917023505408	0.515	0.156	Biological Process	GO:0010984	regulation of lipoprotein particle clearance	0.0530823060700177	0.219917023505408	1	4	5	32
GO:0072511 divalent inorganic cation transport	29	0.220516624201228	2.990	0.089	Biological Process	GO:0072511	divalent inorganic cation transport	0.0532594107783028	0.220516624201228	19	10	29	327
GO:0046887 positive regulation of hormone secretion	8	0.222108886668625	0.825	0.125	Biological Process	GO:0046887	positive regulation of hormone secretion	0.0537161511748891	0.222108886668625	6	2	8	64
GO:1901222 regulation of NIK/NF-kappaB signaling	8	0.222108886668625	0.825	0.125	Biological Process	GO:1901222	regulation of NIK/NF-kappaB signaling	0.0537161511748891	0.222108886668625	8	0	8	64
GO:0032963 collagen metabolic process	7	0.222108886668625	0.722	0.132	Biological Process	GO:0032963	collagen metabolic process	0.053741806670077	0.222108886668625	6	1	7	53
GO:0008643 carbohydrate transport	10	0.222234040313055	1.031	0.115	Biological Process	GO:0008643	carbohydrate transport	0.0543999681921517	0.222234040313055	9	1	10	87
GO:0034655 nucleobase-containing compound catabolic process	30	0.222234040313055	3.093	0.088	Biological Process	GO:0034655	nucleobase-containing compound catabolic process	0.0544669442488893	0.222234040313055	21	9	30	341
GO:0051592 response to calcium ion	11	0.222234040313055	1.134	0.111	Biological Process	GO:0051592	response to calcium ion	0.0552803147433075	0.222234040313055	3	8	11	99
GO:0030324 lung development	13	0.222234040313055	1.340	0.106	Biological Process	GO:0030324	lung development	0.0553025018330725	0.222234040313055	10	3	13	123
GO:0050679 positive regulation of epithelial cell proliferation	12	0.222234040313055	1.237	0.108	Biological Process	GO:0050679	positive regulation of epithelial cell proliferation	0.0555252333816797	0.222234040313055	8	4	12	111
GO:0010951 negative regulation of endopeptidase activity	17	0.222234040313055	1.753	0.098	Biological Process	GO:0010951	negative regulation of endopeptidase activity	0.056570183524662	0.222234040313055	13	4	17	173
GO:0000768 syncytium formation by plasma membrane fusion	6	0.222234040313055	0.619	0.140	Biological Process	GO:0000768	syncytium formation by plasma membrane fusion	0.0572690623355054	0.222234040313055	5	1	6	43
GO:0006949 syncytium formation	6	0.222234040313055	0.619	0.140	Biological Process	GO:0006949	syncytium formation	0.0572690623355054	0.222234040313055	5	1	6	43
GO:0097194 execution phase of apoptosis	6	0.222234040313055	0.619	0.140	Biological Process	GO:0097194	execution phase of apoptosis	0.0572690623355054	0.222234040313055	5	1	6	43
GO:0140253 cell-cell fusion	6	0.222234040313055	0.619	0.140	Biological Process	GO:0140253	cell-cell fusion	0.0572690623355054	0.222234040313055	5	1	6	43
GO:0002251 organ or tissue specific immune response	3	0.222234040313055	0.309	0.214	Biological Process	GO:0002251	organ or tissue specific immune response	0.0577406991506106	0.222234040313055	2	1	3	14
GO:0032069 regulation of nuclease activity	3	0.222234040313055	0.309	0.214	Biological Process	GO:0032069	regulation of nuclease activity	0.0577406991506106	0.222234040313055	3	0	3	14
GO:0032673 regulation of interleukin-4 production	3	0.222234040313055	0.309	0.214	Biological Process	GO:0032673	regulation of interleukin-4 production	0.0577406991506106	0.222234040313055	3	0	3	14
GO:0032800 receptor biosynthetic process	3	0.222234040313055	0.309	0.214	Biological Process	GO:0032800	receptor biosynthetic process	0.0577406991506106	0.222234040313055	1	2	3	14
GO:0035988 chondrocyte proliferation	3	0.222234040313055	0.309	0.214	Biological Process	GO:0035988	chondrocyte proliferation	0.0577406991506106	0.222234040313055	3	0	3	14
GO:0043372 positive regulation of CD4-positive, alpha-beta T cell differentiation	3	0.222234040313055	0.309	0.214	Biological Process	GO:0043372	positive regulation of CD4-positive, alpha-beta T cell differentiation	0.0577406991506106	0.222234040313055	3	0	3	14
GO:0045061 thymic T cell selection	3	0.222234040313055	0.309	0.214	Biological Process	GO:0045061	thymic T cell selection	0.0577406991506106	0.222234040313055	2	1	3	14
GO:0045408 regulation of interleukin-6 biosynthetic process	3	0.222234040313055	0.309	0.214	Biological Process	GO:0045408	regulation of interleukin-6 biosynthetic process	0.0577406991506106	0.222234040313055	2	1	3	14
GO:0045649 regulation of macrophage differentiation	3	0.222234040313055	0.309	0.214	Biological Process	GO:0045649	regulation of macrophage differentiation	0.0577406991506106	0.222234040313055	2	1	3	14
GO:0048532 anatomical structure arrangement	3	0.222234040313055	0.309	0.214	Biological Process	GO:0048532	anatomical structure arrangement	0.0577406991506106	0.222234040313055	2	1	3	14
GO:0060575 intestinal epithelial cell differentiation	3	0.222234040313055	0.309	0.214	Biological Process	GO:0060575	intestinal epithelial cell differentiation	0.0577406991506106	0.222234040313055	3	0	3	14
GO:0061213 positive regulation of mesonephros development	3	0.222234040313055	0.309	0.214	Biological Process	GO:0061213	positive regulation of mesonephros development	0.0577406991506106	0.222234040313055	2	1	3	14
GO:0072170 metanephric tubule development	3	0.222234040313055	0.309	0.214	Biological Process	GO:0072170	metanephric tubule development	0.0577406991506106	0.222234040313055	2	1	3	14
GO:0090026 positive regulation of monocyte chemotaxis	3	0.222234040313055	0.309	0.214	Biological Process	GO:0090026	positive regulation of monocyte chemotaxis	0.0577406991506106	0.222234040313055	3	0	3	14
GO:0098884 postsynaptic neurotransmitter receptor internalization	3	0.222234040313055	0.309	0.214	Biological Process	GO:0098884	postsynaptic neurotransmitter receptor internalization	0.0577406991506106	0.222234040313055	3	0	3	14
GO:0140239 postsynaptic endocytosis	3	0.222234040313055	0.309	0.214	Biological Process	GO:0140239	postsynaptic endocytosis	0.0577406991506106	0.222234040313055	3	0	3	14
GO:1990822 basic amino acid transmembrane transport	3	0.222234040313055	0.309	0.214	Biological Process	GO:1990822	basic amino acid transmembrane transport	0.0577406991506106	0.222234040313055	3	0	3	14
GO:2000515 negative regulation of CD4-positive, alpha-beta T cell activation	3	0.222234040313055	0.309	0.214	Biological Process	GO:2000515	negative regulation of CD4-positive, alpha-beta T cell activation	0.0577406991506106	0.222234040313055	3	0	3	14
GO:0007173 epidermal growth factor receptor signaling pathway	8	0.222234040313055	0.825	0.123	Biological Process	GO:0007173	epidermal growth factor receptor signaling pathway	0.0579399214703371	0.222234040313055	7	1	8	65
GO:0014013 regulation of gliogenesis	8	0.222234040313055	0.825	0.123	Biological Process	GO:0014013	regulation of gliogenesis	0.0579399214703371	0.222234040313055	5	3	8	65
GO:0031341 regulation of cell killing	8	0.222234040313055	0.825	0.123	Biological Process	GO:0031341	regulation of cell killing	0.0579399214703371	0.222234040313055	6	2	8	65
GO:0044272 sulfur compound biosynthetic process	8	0.222234040313055	0.825	0.123	Biological Process	GO:0044272	sulfur compound biosynthetic process	0.0579399214703371	0.222234040313055	3	5	8	65
GO:0001569 branching involved in blood vessel morphogenesis	4	0.222234040313055	0.412	0.174	Biological Process	GO:0001569	branching involved in blood vessel morphogenesis	0.0579487904601229	0.222234040313055	4	0	4	23
GO:0002832 negative regulation of response to biotic stimulus	4	0.222234040313055	0.412	0.174	Biological Process	GO:0002832	negative regulation of response to biotic stimulus	0.0579487904601229	0.222234040313055	4	0	4	23
GO:0009409 response to cold	4	0.222234040313055	0.412	0.174	Biological Process	GO:0009409	response to cold	0.0579487904601229	0.222234040313055	1	3	4	23
GO:0033141 positive regulation of peptidyl-serine phosphorylation of STAT protein	4	0.222234040313055	0.412	0.174	Biological Process	GO:0033141	positive regulation of peptidyl-serine phosphorylation of STAT protein	0.0579487904601229	0.222234040313055	3	1	4	23
GO:0048841 regulation of axon extension involved in axon guidance	4	0.222234040313055	0.412	0.174	Biological Process	GO:0048841	regulation of axon extension involved in axon guidance	0.0579487904601229	0.222234040313055	2	2	4	23
GO:0060338 regulation of type I interferon-mediated signaling pathway	4	0.222234040313055	0.412	0.174	Biological Process	GO:0060338	regulation of type I interferon-mediated signaling pathway	0.0579487904601229	0.222234040313055	4	0	4	23
GO:0030879 mammary gland development	10	0.222234040313055	1.031	0.114	Biological Process	GO:0030879	mammary gland development	0.0579817197718996	0.222234040313055	7	3	10	88
GO:0001707 mesoderm formation	7	0.222234040313055	0.722	0.130	Biological Process	GO:0001707	mesoderm formation	0.0584520767953538	0.222234040313055	5	2	7	54
GO:0045739 positive regulation of DNA repair	7	0.222234040313055	0.722	0.130	Biological Process	GO:0045739	positive regulation of DNA repair	0.0584520767953538	0.222234040313055	7	0	7	54
GO:0008202 steroid metabolic process	17	0.222234040313055	1.753	0.098	Biological Process	GO:0008202	steroid metabolic process	0.0590939753600997	0.222234040313055	9	8	17	174
GO:0032663 regulation of interleukin-2 production	5	0.222234040313055	0.515	0.152	Biological Process	GO:0032663	regulation of interleukin-2 production	0.0593649719305685	0.222234040313055	5	0	5	33
GO:0033059 cellular pigmentation	5	0.222234040313055	0.515	0.152	Biological Process	GO:0033059	cellular pigmentation	0.0593649719305685	0.222234040313055	0	5	5	33
GO:0061178 regulation of insulin secretion involved in cellular response to glucose stimulus	5	0.222234040313055	0.515	0.152	Biological Process	GO:0061178	regulation of insulin secretion involved in cellular response to glucose stimulus	0.0593649719305685	0.222234040313055	3	2	5	33
GO:0090102 cochlea development	5	0.222234040313055	0.515	0.152	Biological Process	GO:0090102	cochlea development	0.0593649719305685	0.222234040313055	2	3	5	33
GO:0090342 regulation of cell aging	5	0.222234040313055	0.515	0.152	Biological Process	GO:0090342	regulation of cell aging	0.0593649719305685	0.222234040313055	4	1	5	33
GO:2000404 regulation of T cell migration	5	0.222234040313055	0.515	0.152	Biological Process	GO:2000404	regulation of T cell migration	0.0593649719305685	0.222234040313055	4	1	5	33
GO:0032989 cellular component morphogenesis	63	0.222234040313055	6.495	0.079	Biological Process	GO:0032989	cellular component morphogenesis	0.0595842580406507	0.222234040313055	32	31	63	799
GO:2001022 positive regulation of response to DNA damage stimulus	9	0.222234040313055	0.928	0.117	Biological Process	GO:2001022	positive regulation of response to DNA damage stimulus	0.0604245014986285	0.222234040313055	9	0	9	77
GO:0043547 positive regulation of GTPase activity	25	0.222234040313055	2.577	0.090	Biological Process	GO:0043547	positive regulation of GTPase activity	0.0604307248636217	0.222234040313055	19	6	25	278
GO:0045137 development of primary sexual characteristics	14	0.222234040313055	1.443	0.102	Biological Process	GO:0045137	development of primary sexual characteristics	0.0604678433681261	0.222234040313055	12	2	14	137
GO:0060562 epithelial tube morphogenesis	21	0.222234040313055	2.165	0.093	Biological Process	GO:0060562	epithelial tube morphogenesis	0.0610037112651888	0.222234040313055	16	5	21	226
GO:1901214 regulation of neuron death	15	0.222234040313055	1.546	0.100	Biological Process	GO:1901214	regulation of neuron death	0.0621537444776171	0.222234040313055	14	1	15	150
GO:1904659 glucose transmembrane transport	8	0.222234040313055	0.825	0.121	Biological Process	GO:1904659	glucose transmembrane transport	0.0623679243147989	0.222234040313055	8	0	8	66
GO:0019730 antimicrobial humoral response	6	0.222234040313055	0.619	0.136	Biological Process	GO:0019730	antimicrobial humoral response	0.0628434166566393	0.222234040313055	6	0	6	44
GO:0030888 regulation of B cell proliferation	6	0.222234040313055	0.619	0.136	Biological Process	GO:0030888	regulation of B cell proliferation	0.0628434166566393	0.222234040313055	6	0	6	44
GO:0002690 positive regulation of leukocyte chemotaxis	7	0.222234040313055	0.722	0.127	Biological Process	GO:0002690	positive regulation of leukocyte chemotaxis	0.0634089926442535	0.222234040313055	6	1	7	55
GO:0048332 mesoderm morphogenesis	7	0.222234040313055	0.722	0.127	Biological Process	GO:0048332	mesoderm morphogenesis	0.0634089926442535	0.222234040313055	5	2	7	55
GO:0061061 muscle structure development	33	0.222234040313055	3.402	0.085	Biological Process	GO:0061061	muscle structure development	0.0644636579251107	0.222234040313055	21	12	33	387
GO:0002215 defense response to nematode	1	0.222234040313055	0.103	1.000	Biological Process	GO:0002215	defense response to nematode	0.064800587881622	0.222234040313055	1	0	1	1
GO:0002362 CD4-positive, CD25-positive, alpha-beta regulatory T cell lineage commitment	1	0.222234040313055	0.103	1.000	Biological Process	GO:0002362	CD4-positive, CD25-positive, alpha-beta regulatory T cell lineage commitment	0.064800587881622	0.222234040313055	1	0	1	1
GO:0002364 NK T cell lineage commitment	1	0.222234040313055	0.103	1.000	Biological Process	GO:0002364	NK T cell lineage commitment	0.064800587881622	0.222234040313055	1	0	1	1
GO:0002379 immunoglobulin biosynthetic process involved in immune response	1	0.222234040313055	0.103	1.000	Biological Process	GO:0002379	immunoglobulin biosynthetic process involved in immune response	0.064800587881622	0.222234040313055	1	0	1	1
GO:0002383 immune response in brain or nervous system	1	0.222234040313055	0.103	1.000	Biological Process	GO:0002383	immune response in brain or nervous system	0.064800587881622	0.222234040313055	1	0	1	1
GO:0002384 hepatic immune response	1	0.222234040313055	0.103	1.000	Biological Process	GO:0002384	hepatic immune response	0.064800587881622	0.222234040313055	1	0	1	1
GO:0002477 antigen processing and presentation of exogenous peptide antigen via MHC class Ib	1	0.222234040313055	0.103	1.000	Biological Process	GO:0002477	antigen processing and presentation of exogenous peptide antigen via MHC class Ib	0.064800587881622	0.222234040313055	1	0	1	1
GO:0002479 antigen processing and presentation of exogenous peptide antigen via MHC class I, TAP-dependent	1	0.222234040313055	0.103	1.000	Biological Process	GO:0002479	antigen processing and presentation of exogenous peptide antigen via MHC class I, TAP-dependent	0.064800587881622	0.222234040313055	1	0	1	1
GO:0002481 antigen processing and presentation of exogenous protein antigen via MHC class Ib, TAP-dependent	1	0.222234040313055	0.103	1.000	Biological Process	GO:0002481	antigen processing and presentation of exogenous protein antigen via MHC class Ib, TAP-dependent	0.064800587881622	0.222234040313055	1	0	1	1
GO:0002484 antigen processing and presentation of endogenous peptide antigen via MHC class I via ER pathway	1	0.222234040313055	0.103	1.000	Biological Process	GO:0002484	antigen processing and presentation of endogenous peptide antigen via MHC class I via ER pathway	0.064800587881622	0.222234040313055	1	0	1	1
GO:0002485 antigen processing and presentation of endogenous peptide antigen via MHC class I via ER pathway, TAP-dependent	1	0.222234040313055	0.103	1.000	Biological Process	GO:0002485	antigen processing and presentation of endogenous peptide antigen via MHC class I via ER pathway, TAP-dependent	0.064800587881622	0.222234040313055	1	0	1	1
GO:0002488 antigen processing and presentation of endogenous peptide antigen via MHC class Ib via ER pathway	1	0.222234040313055	0.103	1.000	Biological Process	GO:0002488	antigen processing and presentation of endogenous peptide antigen via MHC class Ib via ER pathway	0.064800587881622	0.222234040313055	1	0	1	1
GO:0002489 antigen processing and presentation of endogenous peptide antigen via MHC class Ib via ER pathway, TAP-dependent	1	0.222234040313055	0.103	1.000	Biological Process	GO:0002489	antigen processing and presentation of endogenous peptide antigen via MHC class Ib via ER pathway, TAP-dependent	0.064800587881622	0.222234040313055	1	0	1	1
GO:0002510 central B cell tolerance induction	1	0.222234040313055	0.103	1.000	Biological Process	GO:0002510	central B cell tolerance induction	0.064800587881622	0.222234040313055	0	1	1	1
GO:0002537 nitric oxide production involved in inflammatory response	1	0.222234040313055	0.103	1.000	Biological Process	GO:0002537	nitric oxide production involved in inflammatory response	0.064800587881622	0.222234040313055	1	0	1	1
GO:0002541 activation of plasma proteins involved in acute inflammatory response	1	0.222234040313055	0.103	1.000	Biological Process	GO:0002541	activation of plasma proteins involved in acute inflammatory response	0.064800587881622	0.222234040313055	0	1	1	1
GO:0002646 regulation of central tolerance induction	1	0.222234040313055	0.103	1.000	Biological Process	GO:0002646	regulation of central tolerance induction	0.064800587881622	0.222234040313055	0	1	1	1
GO:0002648 positive regulation of central tolerance induction	1	0.222234040313055	0.103	1.000	Biological Process	GO:0002648	positive regulation of central tolerance induction	0.064800587881622	0.222234040313055	0	1	1	1
GO:0002895 regulation of central B cell tolerance induction	1	0.222234040313055	0.103	1.000	Biological Process	GO:0002895	regulation of central B cell tolerance induction	0.064800587881622	0.222234040313055	0	1	1	1
GO:0002897 positive regulation of central B cell tolerance induction	1	0.222234040313055	0.103	1.000	Biological Process	GO:0002897	positive regulation of central B cell tolerance induction	0.064800587881622	0.222234040313055	0	1	1	1
GO:0003032 detection of oxygen	1	0.222234040313055	0.103	1.000	Biological Process	GO:0003032	detection of oxygen	0.064800587881622	0.222234040313055	1	0	1	1
GO:0003168 Purkinje myocyte differentiation	1	0.222234040313055	0.103	1.000	Biological Process	GO:0003168	Purkinje myocyte differentiation	0.064800587881622	0.222234040313055	0	1	1	1
GO:0003342 proepicardium development	1	0.222234040313055	0.103	1.000	Biological Process	GO:0003342	proepicardium development	0.064800587881622	0.222234040313055	0	1	1	1
GO:0003343 septum transversum development	1	0.222234040313055	0.103	1.000	Biological Process	GO:0003343	septum transversum development	0.064800587881622	0.222234040313055	0	1	1	1
GO:0006343 establishment of chromatin silencing	1	0.222234040313055	0.103	1.000	Biological Process	GO:0006343	establishment of chromatin silencing	0.064800587881622	0.222234040313055	1	0	1	1
GO:0006640 monoacylglycerol biosynthetic process	1	0.222234040313055	0.103	1.000	Biological Process	GO:0006640	monoacylglycerol biosynthetic process	0.064800587881622	0.222234040313055	1	0	1	1
GO:0006701 progesterone biosynthetic process	1	0.222234040313055	0.103	1.000	Biological Process	GO:0006701	progesterone biosynthetic process	0.064800587881622	0.222234040313055	1	0	1	1
GO:0007066 female meiosis sister chromatid cohesion	1	0.222234040313055	0.103	1.000	Biological Process	GO:0007066	female meiosis sister chromatid cohesion	0.064800587881622	0.222234040313055	0	1	1	1
GO:0009444 pyruvate oxidation	1	0.222234040313055	0.103	1.000	Biological Process	GO:0009444	pyruvate oxidation	0.064800587881622	0.222234040313055	1	0	1	1
GO:0009682 induced systemic resistance	1	0.222234040313055	0.103	1.000	Biological Process	GO:0009682	induced systemic resistance	0.064800587881622	0.222234040313055	1	0	1	1
GO:0009730 detection of carbohydrate stimulus	1	0.222234040313055	0.103	1.000	Biological Process	GO:0009730	detection of carbohydrate stimulus	0.064800587881622	0.222234040313055	0	1	1	1
GO:0009732 detection of hexose stimulus	1	0.222234040313055	0.103	1.000	Biological Process	GO:0009732	detection of hexose stimulus	0.064800587881622	0.222234040313055	0	1	1	1
GO:0010045 response to nickel cation	1	0.222234040313055	0.103	1.000	Biological Process	GO:0010045	response to nickel cation	0.064800587881622	0.222234040313055	0	1	1	1
GO:0010272 response to silver ion	1	0.222234040313055	0.103	1.000	Biological Process	GO:0010272	response to silver ion	0.064800587881622	0.222234040313055	1	0	1	1
GO:0010288 response to lead ion	1	0.222234040313055	0.103	1.000	Biological Process	GO:0010288	response to lead ion	0.064800587881622	0.222234040313055	0	1	1	1
GO:0010335 response to non-ionic osmotic stress	1	0.222234040313055	0.103	1.000	Biological Process	GO:0010335	response to non-ionic osmotic stress	0.064800587881622	0.222234040313055	1	0	1	1
GO:0014038 regulation of Schwann cell differentiation	1	0.222234040313055	0.103	1.000	Biological Process	GO:0014038	regulation of Schwann cell differentiation	0.064800587881622	0.222234040313055	1	0	1	1
GO:0014040 positive regulation of Schwann cell differentiation	1	0.222234040313055	0.103	1.000	Biological Process	GO:0014040	positive regulation of Schwann cell differentiation	0.064800587881622	0.222234040313055	1	0	1	1
GO:0014732 skeletal muscle atrophy	1	0.222234040313055	0.103	1.000	Biological Process	GO:0014732	skeletal muscle atrophy	0.064800587881622	0.222234040313055	1	0	1	1
GO:0016256 N-glycan processing to lysosome	1	0.222234040313055	0.103	1.000	Biological Process	GO:0016256	N-glycan processing to lysosome	0.064800587881622	0.222234040313055	0	1	1	1
GO:0018969 thiocyanate metabolic process	1	0.222234040313055	0.103	1.000	Biological Process	GO:0018969	thiocyanate metabolic process	0.064800587881622	0.222234040313055	1	0	1	1
GO:0019276 UDP-N-acetylgalactosamine metabolic process	1	0.222234040313055	0.103	1.000	Biological Process	GO:0019276	UDP-N-acetylgalactosamine metabolic process	0.064800587881622	0.222234040313055	0	1	1	1
GO:0019470 4-hydroxyproline catabolic process	1	0.222234040313055	0.103	1.000	Biological Process	GO:0019470	4-hydroxyproline catabolic process	0.064800587881622	0.222234040313055	0	1	1	1
GO:0021594 rhombomere formation	1	0.222234040313055	0.103	1.000	Biological Process	GO:0021594	rhombomere formation	0.064800587881622	0.222234040313055	1	0	1	1
GO:0021595 rhombomere structural organization	1	0.222234040313055	0.103	1.000	Biological Process	GO:0021595	rhombomere structural organization	0.064800587881622	0.222234040313055	1	0	1	1
GO:0021659 rhombomere 3 structural organization	1	0.222234040313055	0.103	1.000	Biological Process	GO:0021659	rhombomere 3 structural organization	0.064800587881622	0.222234040313055	1	0	1	1
GO:0021660 rhombomere 3 formation	1	0.222234040313055	0.103	1.000	Biological Process	GO:0021660	rhombomere 3 formation	0.064800587881622	0.222234040313055	1	0	1	1
GO:0021664 rhombomere 5 morphogenesis	1	0.222234040313055	0.103	1.000	Biological Process	GO:0021664	rhombomere 5 morphogenesis	0.064800587881622	0.222234040313055	1	0	1	1
GO:0021665 rhombomere 5 structural organization	1	0.222234040313055	0.103	1.000	Biological Process	GO:0021665	rhombomere 5 structural organization	0.064800587881622	0.222234040313055	1	0	1	1
GO:0021666 rhombomere 5 formation	1	0.222234040313055	0.103	1.000	Biological Process	GO:0021666	rhombomere 5 formation	0.064800587881622	0.222234040313055	1	0	1	1
GO:0030185 nitric oxide transport	1	0.222234040313055	0.103	1.000	Biological Process	GO:0030185	nitric oxide transport	0.064800587881622	0.222234040313055	1	0	1	1
GO:0030389 fructosamine metabolic process	1	0.222234040313055	0.103	1.000	Biological Process	GO:0030389	fructosamine metabolic process	0.064800587881622	0.222234040313055	0	1	1	1
GO:0030846 termination of RNA polymerase II transcription, poly(A)-coupled	1	0.222234040313055	0.103	1.000	Biological Process	GO:0030846	termination of RNA polymerase II transcription, poly(A)-coupled	0.064800587881622	0.222234040313055	1	0	1	1
GO:0031335 regulation of sulfur amino acid metabolic process	1	0.222234040313055	0.103	1.000	Biological Process	GO:0031335	regulation of sulfur amino acid metabolic process	0.064800587881622	0.222234040313055	1	0	1	1
GO:0031393 negative regulation of prostaglandin biosynthetic process	1	0.222234040313055	0.103	1.000	Biological Process	GO:0031393	negative regulation of prostaglandin biosynthetic process	0.064800587881622	0.222234040313055	1	0	1	1
GO:0031583 phospholipase D-activating G protein-coupled receptor signaling pathway	1	0.222234040313055	0.103	1.000	Biological Process	GO:0031583	phospholipase D-activating G protein-coupled receptor signaling pathway	0.064800587881622	0.222234040313055	1	0	1	1
GO:0031651 negative regulation of heat generation	1	0.222234040313055	0.103	1.000	Biological Process	GO:0031651	negative regulation of heat generation	0.064800587881622	0.222234040313055	1	0	1	1
GO:0032361 pyridoxal phosphate catabolic process	1	0.222234040313055	0.103	1.000	Biological Process	GO:0032361	pyridoxal phosphate catabolic process	0.064800587881622	0.222234040313055	0	1	1	1
GO:0032764 negative regulation of mast cell cytokine production	1	0.222234040313055	0.103	1.000	Biological Process	GO:0032764	negative regulation of mast cell cytokine production	0.064800587881622	0.222234040313055	1	0	1	1
GO:0032765 positive regulation of mast cell cytokine production	1	0.222234040313055	0.103	1.000	Biological Process	GO:0032765	positive regulation of mast cell cytokine production	0.064800587881622	0.222234040313055	1	0	1	1
GO:0032966 negative regulation of collagen biosynthetic process	1	0.222234040313055	0.103	1.000	Biological Process	GO:0032966	negative regulation of collagen biosynthetic process	0.064800587881622	0.222234040313055	1	0	1	1
GO:0033082 regulation of extrathymic T cell differentiation	1	0.222234040313055	0.103	1.000	Biological Process	GO:0033082	regulation of extrathymic T cell differentiation	0.064800587881622	0.222234040313055	1	0	1	1
GO:0033609 oxalate metabolic process	1	0.222234040313055	0.103	1.000	Biological Process	GO:0033609	oxalate metabolic process	0.064800587881622	0.222234040313055	0	1	1	1
GO:0034147 regulation of toll-like receptor 5 signaling pathway	1	0.222234040313055	0.103	1.000	Biological Process	GO:0034147	regulation of toll-like receptor 5 signaling pathway	0.064800587881622	0.222234040313055	1	0	1	1
GO:0034148 negative regulation of toll-like receptor 5 signaling pathway	1	0.222234040313055	0.103	1.000	Biological Process	GO:0034148	negative regulation of toll-like receptor 5 signaling pathway	0.064800587881622	0.222234040313055	1	0	1	1
GO:0034159 regulation of toll-like receptor 8 signaling pathway	1	0.222234040313055	0.103	1.000	Biological Process	GO:0034159	regulation of toll-like receptor 8 signaling pathway	0.064800587881622	0.222234040313055	1	0	1	1
GO:0034161 positive regulation of toll-like receptor 8 signaling pathway	1	0.222234040313055	0.103	1.000	Biological Process	GO:0034161	positive regulation of toll-like receptor 8 signaling pathway	0.064800587881622	0.222234040313055	1	0	1	1
GO:0034275 kynurenic acid metabolic process	1	0.222234040313055	0.103	1.000	Biological Process	GO:0034275	kynurenic acid metabolic process	0.064800587881622	0.222234040313055	1	0	1	1
GO:0034276 kynurenic acid biosynthetic process	1	0.222234040313055	0.103	1.000	Biological Process	GO:0034276	kynurenic acid biosynthetic process	0.064800587881622	0.222234040313055	1	0	1	1
GO:0034287 detection of monosaccharide stimulus	1	0.222234040313055	0.103	1.000	Biological Process	GO:0034287	detection of monosaccharide stimulus	0.064800587881622	0.222234040313055	0	1	1	1
GO:0034342 response to type III interferon	1	0.222234040313055	0.103	1.000	Biological Process	GO:0034342	response to type III interferon	0.064800587881622	0.222234040313055	1	0	1	1
GO:0034343 type III interferon production	1	0.222234040313055	0.103	1.000	Biological Process	GO:0034343	type III interferon production	0.064800587881622	0.222234040313055	1	0	1	1
GO:0034344 regulation of type III interferon production	1	0.222234040313055	0.103	1.000	Biological Process	GO:0034344	regulation of type III interferon production	0.064800587881622	0.222234040313055	1	0	1	1
GO:0034346 positive regulation of type III interferon production	1	0.222234040313055	0.103	1.000	Biological Process	GO:0034346	positive regulation of type III interferon production	0.064800587881622	0.222234040313055	1	0	1	1
GO:0034478 phosphatidylglycerol catabolic process	1	0.222234040313055	0.103	1.000	Biological Process	GO:0034478	phosphatidylglycerol catabolic process	0.064800587881622	0.222234040313055	1	0	1	1
GO:0035227 regulation of glutamate-cysteine ligase activity	1	0.222234040313055	0.103	1.000	Biological Process	GO:0035227	regulation of glutamate-cysteine ligase activity	0.064800587881622	0.222234040313055	0	1	1	1
GO:0035229 positive regulation of glutamate-cysteine ligase activity	1	0.222234040313055	0.103	1.000	Biological Process	GO:0035229	positive regulation of glutamate-cysteine ligase activity	0.064800587881622	0.222234040313055	0	1	1	1
GO:0035406 histone-tyrosine phosphorylation	1	0.222234040313055	0.103	1.000	Biological Process	GO:0035406	histone-tyrosine phosphorylation	0.064800587881622	0.222234040313055	1	0	1	1
GO:0035409 histone H3-Y41 phosphorylation	1	0.222234040313055	0.103	1.000	Biological Process	GO:0035409	histone H3-Y41 phosphorylation	0.064800587881622	0.222234040313055	1	0	1	1
GO:0035490 regulation of leukotriene production involved in inflammatory response	1	0.222234040313055	0.103	1.000	Biological Process	GO:0035490	regulation of leukotriene production involved in inflammatory response	0.064800587881622	0.222234040313055	1	0	1	1
GO:0035491 positive regulation of leukotriene production involved in inflammatory response	1	0.222234040313055	0.103	1.000	Biological Process	GO:0035491	positive regulation of leukotriene production involved in inflammatory response	0.064800587881622	0.222234040313055	1	0	1	1
GO:0035702 monocyte homeostasis	1	0.222234040313055	0.103	1.000	Biological Process	GO:0035702	monocyte homeostasis	0.064800587881622	0.222234040313055	1	0	1	1
GO:0035709 memory T cell activation	1	0.222234040313055	0.103	1.000	Biological Process	GO:0035709	memory T cell activation	0.064800587881622	0.222234040313055	1	0	1	1
GO:0035781 CD86 biosynthetic process	1	0.222234040313055	0.103	1.000	Biological Process	GO:0035781	CD86 biosynthetic process	0.064800587881622	0.222234040313055	1	0	1	1
GO:0035815 positive regulation of renal sodium excretion	1	0.222234040313055	0.103	1.000	Biological Process	GO:0035815	positive regulation of renal sodium excretion	0.064800587881622	0.222234040313055	1	0	1	1
GO:0035935 androgen secretion	1	0.222234040313055	0.103	1.000	Biological Process	GO:0035935	androgen secretion	0.064800587881622	0.222234040313055	1	0	1	1
GO:0036088 D-serine catabolic process	1	0.222234040313055	0.103	1.000	Biological Process	GO:0036088	D-serine catabolic process	0.064800587881622	0.222234040313055	0	1	1	1
GO:0036153 triglyceride acyl-chain remodeling	1	0.222234040313055	0.103	1.000	Biological Process	GO:0036153	triglyceride acyl-chain remodeling	0.064800587881622	0.222234040313055	1	0	1	1
GO:0036155 acylglycerol acyl-chain remodeling	1	0.222234040313055	0.103	1.000	Biological Process	GO:0036155	acylglycerol acyl-chain remodeling	0.064800587881622	0.222234040313055	1	0	1	1
GO:0036269 swimming behavior	1	0.222234040313055	0.103	1.000	Biological Process	GO:0036269	swimming behavior	0.064800587881622	0.222234040313055	1	0	1	1
GO:0036290 protein trans-autophosphorylation	1	0.222234040313055	0.103	1.000	Biological Process	GO:0036290	protein trans-autophosphorylation	0.064800587881622	0.222234040313055	1	0	1	1
GO:0036316 SREBP-SCAP complex retention in endoplasmic reticulum	1	0.222234040313055	0.103	1.000	Biological Process	GO:0036316	SREBP-SCAP complex retention in endoplasmic reticulum	0.064800587881622	0.222234040313055	0	1	1	1
GO:0036335 intestinal stem cell homeostasis	1	0.222234040313055	0.103	1.000	Biological Process	GO:0036335	intestinal stem cell homeostasis	0.064800587881622	0.222234040313055	0	1	1	1
GO:0036496 regulation of translational initiation by eIF2 alpha dephosphorylation	1	0.222234040313055	0.103	1.000	Biological Process	GO:0036496	regulation of translational initiation by eIF2 alpha dephosphorylation	0.064800587881622	0.222234040313055	1	0	1	1
GO:0036497 eIF2alpha dephosphorylation in response to endoplasmic reticulum stress	1	0.222234040313055	0.103	1.000	Biological Process	GO:0036497	eIF2alpha dephosphorylation in response to endoplasmic reticulum stress	0.064800587881622	0.222234040313055	1	0	1	1
GO:0038097 positive regulation of mast cell activation by Fc-epsilon receptor signaling pathway	1	0.222234040313055	0.103	1.000	Biological Process	GO:0038097	positive regulation of mast cell activation by Fc-epsilon receptor signaling pathway	0.064800587881622	0.222234040313055	1	0	1	1
GO:0038167 epidermal growth factor receptor signaling pathway via positive regulation of NF-kappaB transcription factor activity	1	0.222234040313055	0.103	1.000	Biological Process	GO:0038167	epidermal growth factor receptor signaling pathway via positive regulation of NF-kappaB transcription factor activity	0.064800587881622	0.222234040313055	1	0	1	1
GO:0038168 epidermal growth factor receptor signaling pathway via I-kappaB kinase/NF-kappaB cascade	1	0.222234040313055	0.103	1.000	Biological Process	GO:0038168	epidermal growth factor receptor signaling pathway via I-kappaB kinase/NF-kappaB cascade	0.064800587881622	0.222234040313055	1	0	1	1
GO:0038195 urokinase plasminogen activator signaling pathway	1	0.222234040313055	0.103	1.000	Biological Process	GO:0038195	urokinase plasminogen activator signaling pathway	0.064800587881622	0.222234040313055	1	0	1	1
GO:0042313 protein kinase C deactivation	1	0.222234040313055	0.103	1.000	Biological Process	GO:0042313	protein kinase C deactivation	0.064800587881622	0.222234040313055	1	0	1	1
GO:0042365 water-soluble vitamin catabolic process	1	0.222234040313055	0.103	1.000	Biological Process	GO:0042365	water-soluble vitamin catabolic process	0.064800587881622	0.222234040313055	0	1	1	1
GO:0042820 vitamin B6 catabolic process	1	0.222234040313055	0.103	1.000	Biological Process	GO:0042820	vitamin B6 catabolic process	0.064800587881622	0.222234040313055	0	1	1	1
GO:0043179 rhythmic excitation	1	0.222234040313055	0.103	1.000	Biological Process	GO:0043179	rhythmic excitation	0.064800587881622	0.222234040313055	1	0	1	1
GO:0043375 CD8-positive, alpha-beta T cell lineage commitment	1	0.222234040313055	0.103	1.000	Biological Process	GO:0043375	CD8-positive, alpha-beta T cell lineage commitment	0.064800587881622	0.222234040313055	1	0	1	1
GO:0043382 positive regulation of memory T cell differentiation	1	0.222234040313055	0.103	1.000	Biological Process	GO:0043382	positive regulation of memory T cell differentiation	0.064800587881622	0.222234040313055	1	0	1	1
GO:0043496 regulation of protein homodimerization activity	1	0.222234040313055	0.103	1.000	Biological Process	GO:0043496	regulation of protein homodimerization activity	0.064800587881622	0.222234040313055	0	1	1	1
GO:0045083 negative regulation of interleukin-12 biosynthetic process	1	0.222234040313055	0.103	1.000	Biological Process	GO:0045083	negative regulation of interleukin-12 biosynthetic process	0.064800587881622	0.222234040313055	1	0	1	1
GO:0045167 asymmetric protein localization involved in cell fate determination	1	0.222234040313055	0.103	1.000	Biological Process	GO:0045167	asymmetric protein localization involved in cell fate determination	0.064800587881622	0.222234040313055	0	1	1	1
GO:0045210 FasL biosynthetic process	1	0.222234040313055	0.103	1.000	Biological Process	GO:0045210	FasL biosynthetic process	0.064800587881622	0.222234040313055	1	0	1	1
GO:0045355 negative regulation of interferon-alpha biosynthetic process	1	0.222234040313055	0.103	1.000	Biological Process	GO:0045355	negative regulation of interferon-alpha biosynthetic process	0.064800587881622	0.222234040313055	1	0	1	1
GO:0045358 negative regulation of interferon-beta biosynthetic process	1	0.222234040313055	0.103	1.000	Biological Process	GO:0045358	negative regulation of interferon-beta biosynthetic process	0.064800587881622	0.222234040313055	1	0	1	1
GO:0045643 regulation of eosinophil differentiation	1	0.222234040313055	0.103	1.000	Biological Process	GO:0045643	regulation of eosinophil differentiation	0.064800587881622	0.222234040313055	1	0	1	1
GO:0045645 positive regulation of eosinophil differentiation	1	0.222234040313055	0.103	1.000	Biological Process	GO:0045645	positive regulation of eosinophil differentiation	0.064800587881622	0.222234040313055	1	0	1	1
GO:0046144 D-alanine family amino acid metabolic process	1	0.222234040313055	0.103	1.000	Biological Process	GO:0046144	D-alanine family amino acid metabolic process	0.064800587881622	0.222234040313055	0	1	1	1
GO:0046436 D-alanine metabolic process	1	0.222234040313055	0.103	1.000	Biological Process	GO:0046436	D-alanine metabolic process	0.064800587881622	0.222234040313055	0	1	1	1
GO:0048250 iron import into the mitochondrion	1	0.222234040313055	0.103	1.000	Biological Process	GO:0048250	iron import into the mitochondrion	0.064800587881622	0.222234040313055	1	0	1	1
GO:0048627 myoblast development	1	0.222234040313055	0.103	1.000	Biological Process	GO:0048627	myoblast development	0.064800587881622	0.222234040313055	0	1	1	1
GO:0050902 leukocyte adhesive activation	1	0.222234040313055	0.103	1.000	Biological Process	GO:0050902	leukocyte adhesive activation	0.064800587881622	0.222234040313055	1	0	1	1
[truncated: 6,866 more rows]
