# Supplementary material for: A Comparative Transcriptomic Analysis Reveals That HSP90AB1 Is Involved in the Immune and Inflammatory Responses to Porcine Deltacoronavirus Infection
Source: Int J Mol Sci. 2022 Mar 18;23(6):3280. doi: 10.3390/ijms23063280 (PMC8953809; doi:10.3390/ijms23063280)
Supplement: Supplementary file 1 [file ijms-23-03280-s001.zip › Table S5 GO KO-mock-vs-KO-PDCoV.bar_Gradient.xls]

id	num	qvalue	per	ratio	class	ID	Descrption	Pvalue	Qvalue	Up	Down	fg_num	bg_num
GO:0044782 cilium organization	105	5.52E-14	3.766	0.42	Biological Process	GO:0044782	cilium organization	6.04E-18	5.52E-14	4	101	105	250
GO:0060271 cilium assembly	98	5.52E-14	3.515	0.43	Biological Process	GO:0060271	cilium assembly	1.18E-17	5.52E-14	4	94	98	228
GO:0009615 response to virus	83	2.13E-13	2.977	0.454	Biological Process	GO:0009615	response to virus	7.77E-17	2.13E-13	66	17	83	183
GO:0051607 defense response to virus	70	2.13E-13	2.511	0.493	Biological Process	GO:0051607	defense response to virus	9.11E-17	2.13E-13	57	13	70	142
GO:0009605 response to external stimulus	379	4.28E-12	13.594	0.267	Biological Process	GO:0009605	response to external stimulus	2.28E-15	4.28E-12	207	172	379	1420
GO:0005929 cilium	138	8.63E-12	4.859	0.335	Cellular Component	GO:0005929	cilium	7.84E-15	8.63E-12	10	128	138	412
GO:0044441 ciliary part	107	1.05E-10	3.768	0.353	Cellular Component	GO:0044441	ciliary part	1.91E-13	1.05E-10	9	98	107	303
GO:0034097 response to cytokine	188	1.57E-10	6.743	0.308	Biological Process	GO:0034097	response to cytokine	1.00E-13	1.57E-10	127	61	188	611
GO:0048583 regulation of response to stimulus	615	1.95E-10	22.059	0.239	Biological Process	GO:0048583	regulation of response to stimulus	1.46E-13	1.95E-10	267	348	615	2577
GO:0120031 plasma membrane bounded cell projection assembly	122	2.30E-10	4.376	0.35	Biological Process	GO:0120031	plasma membrane bounded cell projection assembly	1.96E-13	2.30E-10	10	112	122	349
GO:0051707 response to other organism	169	2.76E-10	6.062	0.314	Biological Process	GO:0051707	response to other organism	2.65E-13	2.76E-10	123	46	169	538
GO:0032502 developmental process	897	3.17E-10	32.174	0.225	Biological Process	GO:0032502	developmental process	3.39E-13	3.17E-10	302	595	897	3989
GO:0043207 response to external biotic stimulus	169	3.54E-10	6.062	0.312	Biological Process	GO:0043207	response to external biotic stimulus	4.51E-13	3.54E-10	123	46	169	541
GO:0048856 anatomical structure development	846	3.54E-10	30.344	0.226	Biological Process	GO:0048856	anatomical structure development	4.53E-13	3.54E-10	280	566	846	3736
GO:0009607 response to biotic stimulus	173	8.31E-10	6.205	0.307	Biological Process	GO:0009607	response to biotic stimulus	1.15E-12	8.31E-10	127	46	173	563
GO:0002376 immune system process	394	9.38E-10	14.132	0.254	Biological Process	GO:0002376	immune system process	1.40E-12	9.38E-10	254	140	394	1549
GO:0007155 cell adhesion	233	9.63E-10	8.357	0.284	Biological Process	GO:0007155	cell adhesion	1.54E-12	9.63E-10	102	131	233	821
GO:0005488 binding	2326	1.96E-09	80.82	0.205	Molecular Function	GO:0005488	binding	8.71E-13	1.96E-09	734	1592	2326	11328
GO:0030031 cell projection assembly	123	2.07E-09	4.412	0.336	Biological Process	GO:0030031	cell projection assembly	3.53E-12	2.07E-09	10	113	123	366
GO:0022610 biological adhesion	233	2.49E-09	8.357	0.281	Biological Process	GO:0022610	biological adhesion	4.53E-12	2.49E-09	102	131	233	829
GO:0009653 anatomical structure morphogenesis	452	5.47E-09	16.212	0.245	Biological Process	GO:0009653	anatomical structure morphogenesis	1.05E-11	5.47E-09	141	311	452	1844
GO:0097014 ciliary plasm	39	7.20E-09	1.373	0.52	Cellular Component	GO:0097014	ciliary plasm	1.96E-11	7.20E-09	2	37	39	75
GO:0006952 defense response	242	7.42E-09	8.68	0.276	Biological Process	GO:0006952	defense response	1.50E-11	7.42E-09	171	71	242	878
GO:0005930 axoneme	38	1.60E-08	1.338	0.514	Cellular Component	GO:0005930	axoneme	5.80E-11	1.60E-08	2	36	38	74
GO:0007166 cell surface receptor signaling pathway	451	3.38E-08	16.176	0.242	Biological Process	GO:0007166	cell surface receptor signaling pathway	7.21E-11	3.38E-08	197	254	451	1862
GO:0007275 multicellular organism development	748	3.76E-08	26.829	0.225	Biological Process	GO:0007275	multicellular organism development	8.43E-11	3.76E-08	252	496	748	3323
GO:0048731 system development	690	6.46E-08	24.749	0.227	Biological Process	GO:0048731	system development	1.52E-10	6.46E-08	233	457	690	3042
GO:0005737 cytoplasm	1497	6.67E-08	52.711	0.198	Cellular Component	GO:0005737	cytoplasm	3.03E-10	6.67E-08	443	1054	1497	7544
GO:0120036 plasma membrane bounded cell projection organization	262	6.75E-08	9.397	0.265	Biological Process	GO:0120036	plasma membrane bounded cell projection organization	1.66E-10	6.75E-08	44	218	262	988
GO:0120025 plasma membrane bounded cell projection	308	8.38E-08	10.845	0.245	Cellular Component	GO:0120025	plasma membrane bounded cell projection	4.57E-10	8.38E-08	58	250	308	1258
GO:0051239 regulation of multicellular organismal process	478	9.46E-08	17.145	0.238	Biological Process	GO:0051239	regulation of multicellular organismal process	2.42E-10	9.46E-08	196	282	478	2007
GO:0098542 defense response to other organism	98	1.21E-07	3.515	0.339	Biological Process	GO:0098542	defense response to other organism	3.22E-10	1.21E-07	79	19	98	289
GO:0042995 cell projection	311	2.15E-07	10.951	0.242	Cellular Component	GO:0042995	cell projection	1.42E-09	2.15E-07	59	252	311	1285
GO:0005622 intracellular	2023	2.15E-07	71.232	0.191	Cellular Component	GO:0005622	intracellular	1.56E-09	2.15E-07	615	1408	2023	10577
GO:0048518 positive regulation of biological process	914	2.17E-07	32.783	0.218	Biological Process	GO:0048518	positive regulation of biological process	6.01E-10	2.17E-07	388	526	914	4198
GO:0044424 intracellular part	2022	2.18E-07	71.197	0.191	Cellular Component	GO:0044424	intracellular part	1.78E-09	2.18E-07	615	1407	2022	10574
GO:0035295 tube development	195	2.19E-07	6.994	0.279	Biological Process	GO:0035295	tube development	6.30E-10	2.19E-07	76	119	195	700
GO:0030030 cell projection organization	264	2.49E-07	9.469	0.261	Biological Process	GO:0030030	cell projection organization	7.44E-10	2.49E-07	44	220	264	1011
GO:0002682 regulation of immune system process	236	3.02E-07	8.465	0.266	Biological Process	GO:0002682	regulation of immune system process	9.34E-10	3.02E-07	143	93	236	886
GO:0035239 tube morphogenesis	160	4.60E-07	5.739	0.289	Biological Process	GO:0035239	tube morphogenesis	1.47E-09	4.60E-07	67	93	160	554
GO:0050793 regulation of developmental process	413	6.43E-07	14.813	0.24	Biological Process	GO:0050793	regulation of developmental process	2.13E-09	6.43E-07	158	255	413	1722
GO:0009887 animal organ morphogenesis	199	6.68E-07	7.138	0.273	Biological Process	GO:0009887	animal organ morphogenesis	2.28E-09	6.68E-07	55	144	199	728
GO:0071345 cellular response to cytokine stimulus	154	7.18E-07	5.524	0.289	Biological Process	GO:0071345	cellular response to cytokine stimulus	2.53E-09	7.18E-07	110	44	154	532
GO:0001817 regulation of cytokine production	131	7.77E-07	4.699	0.301	Biological Process	GO:0001817	regulation of cytokine production	2.82E-09	7.77E-07	87	44	131	435
GO:0005856 cytoskeleton	341	7.85E-07	12.007	0.235	Cellular Component	GO:0005856	cytoskeleton	7.13E-09	7.85E-07	67	274	341	1451
GO:0048519 negative regulation of biological process	789	8.28E-07	28.3	0.22	Biological Process	GO:0048519	negative regulation of biological process	3.09E-09	8.28E-07	316	473	789	3590
GO:0051704 multi-organism process	315	9.16E-07	11.298	0.249	Biological Process	GO:0051704	multi-organism process	3.52E-09	9.16E-07	168	147	315	1263
GO:0048869 cellular developmental process	621	1.33E-06	22.274	0.225	Biological Process	GO:0048869	cellular developmental process	5.27E-09	1.33E-06	220	401	621	2754
GO:0005515 protein binding	1452	1.54E-06	50.452	0.214	Molecular Function	GO:0005515	protein binding	1.37E-09	1.54E-06	476	976	1452	6791
GO:0098609 cell-cell adhesion	148	1.64E-06	5.308	0.288	Biological Process	GO:0098609	cell-cell adhesion	6.65E-09	1.64E-06	76	72	148	513
GO:0002252 immune effector process	136	1.68E-06	4.878	0.294	Biological Process	GO:0002252	immune effector process	6.98E-09	1.68E-06	98	38	136	462
GO:0010033 response to organic substance	436	1.69E-06	15.638	0.236	Biological Process	GO:0010033	response to organic substance	7.21E-09	1.69E-06	219	217	436	1849
GO:0048523 negative regulation of cellular process	713	2.26E-06	25.574	0.221	Biological Process	GO:0048523	negative regulation of cellular process	9.88E-09	2.26E-06	287	426	713	3226
GO:0001816 cytokine production	141	2.26E-06	5.057	0.29	Biological Process	GO:0001816	cytokine production	1.03E-08	2.26E-06	94	47	141	486
GO:0006955 immune response	237	2.26E-06	8.501	0.26	Biological Process	GO:0006955	immune response	1.04E-08	2.26E-06	177	60	237	913
GO:0031347 regulation of defense response	118	2.75E-06	4.232	0.303	Biological Process	GO:0031347	regulation of defense response	1.29E-08	2.75E-06	81	37	118	390
GO:2000026 regulation of multicellular organismal development	323	2.80E-06	11.585	0.245	Biological Process	GO:2000026	regulation of multicellular organismal development	1.34E-08	2.80E-06	130	193	323	1316
GO:0006928 movement of cell or subcellular component	333	3.15E-06	11.944	0.244	Biological Process	GO:0006928	movement of cell or subcellular component	1.54E-08	3.15E-06	107	226	333	1365
GO:0030154 cell differentiation	587	3.23E-06	21.055	0.226	Biological Process	GO:0030154	cell differentiation	1.62E-08	3.23E-06	209	378	587	2603
GO:0009966 regulation of signal transduction	447	3.47E-06	16.033	0.233	Biological Process	GO:0009966	regulation of signal transduction	1.78E-08	3.47E-06	188	259	447	1915
GO:0048585 negative regulation of response to stimulus	261	4.12E-06	9.362	0.253	Biological Process	GO:0048585	negative regulation of response to stimulus	2.16E-08	4.12E-06	120	141	261	1031
GO:0035082 axoneme assembly	28	4.12E-06	1.004	0.528	Biological Process	GO:0035082	axoneme assembly	2.21E-08	4.12E-06	1	27	28	53
GO:0003341 cilium movement	29	4.12E-06	1.04	0.518	Biological Process	GO:0003341	cilium movement	2.24E-08	4.12E-06	0	29	29	56
GO:0006950 response to stress	536	4.23E-06	19.225	0.228	Biological Process	GO:0006950	response to stress	2.35E-08	4.23E-06	280	256	536	2356
GO:0035869 ciliary transition zone	26	4.44E-06	0.915	0.52	Cellular Component	GO:0035869	ciliary transition zone	4.43E-08	4.44E-06	1	25	26	50
GO:0042127 regulation of cell proliferation	251	4.76E-06	9.003	0.254	Biological Process	GO:0042127	regulation of cell proliferation	2.69E-08	4.76E-06	126	125	251	987
GO:0051241 negative regulation of multicellular organismal process	199	5.02E-06	7.138	0.265	Biological Process	GO:0051241	negative regulation of multicellular organismal process	2.89E-08	5.02E-06	88	111	199	750
GO:0080134 regulation of response to stress	227	5.30E-06	8.142	0.259	Biological Process	GO:0080134	regulation of response to stress	3.11E-08	5.30E-06	133	94	227	878
GO:0048522 positive regulation of cellular process	807	8.14E-06	28.945	0.216	Biological Process	GO:0048522	positive regulation of cellular process	4.86E-08	8.14E-06	337	470	807	3733
GO:0015630 microtubule cytoskeleton	210	9.22E-06	7.394	0.249	Cellular Component	GO:0015630	microtubule cytoskeleton	1.01E-07	9.22E-06	42	168	210	845
GO:0030155 regulation of cell adhesion	123	9.66E-06	4.412	0.292	Biological Process	GO:0030155	regulation of cell adhesion	5.88E-08	9.66E-06	69	54	123	421
GO:0072359 circulatory system development	187	1.02E-05	6.707	0.266	Biological Process	GO:0072359	circulatory system development	6.33E-08	1.02E-05	75	112	187	703
GO:0040011 locomotion	293	1.02E-05	10.509	0.246	Biological Process	GO:0040011	locomotion	6.46E-08	1.02E-05	110	183	293	1193
GO:0033993 response to lipid	124	1.02E-05	4.448	0.291	Biological Process	GO:0033993	response to lipid	6.53E-08	1.02E-05	59	65	124	426
GO:1901700 response to oxygen-containing compound	213	1.08E-05	7.64	0.259	Biological Process	GO:1901700	response to oxygen-containing compound	7.04E-08	1.08E-05	90	123	213	822
GO:0035556 intracellular signal transduction	442	1.32E-05	15.854	0.231	Biological Process	GO:0035556	intracellular signal transduction	8.75E-08	1.32E-05	196	246	442	1914
GO:0051179 localization	963	1.81E-05	34.541	0.211	Biological Process	GO:0051179	localization	1.22E-07	1.81E-05	312	651	963	4555
GO:0007162 negative regulation of cell adhesion	59	1.95E-05	2.116	0.358	Biological Process	GO:0007162	negative regulation of cell adhesion	1.33E-07	1.95E-05	39	20	59	165
GO:0050866 negative regulation of cell activation	49	1.97E-05	1.758	0.383	Biological Process	GO:0050866	negative regulation of cell activation	1.39E-07	1.97E-05	35	14	49	128
GO:0048870 cell motility	260	1.97E-05	9.326	0.248	Biological Process	GO:0048870	cell motility	1.41E-07	1.97E-05	100	160	260	1047
GO:0051674 localization of cell	260	1.97E-05	9.326	0.248	Biological Process	GO:0051674	localization of cell	1.41E-07	1.97E-05	100	160	260	1047
GO:0009790 embryo development	198	2.06E-05	7.102	0.26	Biological Process	GO:0009790	embryo development	1.51E-07	2.06E-05	61	137	198	761
GO:0001578 microtubule bundle formation	34	2.06E-05	1.22	0.447	Biological Process	GO:0001578	microtubule bundle formation	1.52E-07	2.06E-05	1	33	34	76
GO:0048513 animal organ development	488	2.07E-05	17.504	0.227	Biological Process	GO:0048513	animal organ development	1.54E-07	2.07E-05	172	316	488	2149
GO:0001818 negative regulation of cytokine production	54	2.15E-05	1.937	0.367	Biological Process	GO:0001818	negative regulation of cytokine production	1.63E-07	2.15E-05	38	16	54	147
GO:0008285 negative regulation of cell proliferation	115	2.17E-05	4.125	0.292	Biological Process	GO:0008285	negative regulation of cell proliferation	1.67E-07	2.17E-05	55	60	115	394
GO:0008283 cell proliferation	291	2.32E-05	10.438	0.243	Biological Process	GO:0008283	cell proliferation	1.81E-07	2.32E-05	149	142	291	1196
GO:0048562 embryonic organ morphogenesis	75	2.41E-05	2.69	0.328	Biological Process	GO:0048562	embryonic organ morphogenesis	1.90E-07	2.41E-05	15	60	75	229
GO:0048598 embryonic morphogenesis	124	2.90E-05	4.448	0.285	Biological Process	GO:0048598	embryonic morphogenesis	2.32E-07	2.90E-05	32	92	124	435
GO:0071310 cellular response to organic substance	359	3.14E-05	12.877	0.235	Biological Process	GO:0071310	cellular response to organic substance	2.54E-07	3.14E-05	185	174	359	1526
GO:0010646 regulation of cell communication	494	3.31E-05	17.719	0.226	Biological Process	GO:0010646	regulation of cell communication	2.72E-07	3.31E-05	200	294	494	2188
GO:0050865 regulation of cell activation	105	3.34E-05	3.766	0.296	Biological Process	GO:0050865	regulation of cell activation	2.82E-07	3.34E-05	66	39	105	355
GO:0002237 response to molecule of bacterial origin	60	3.34E-05	2.152	0.349	Biological Process	GO:0002237	response to molecule of bacterial origin	2.82E-07	3.34E-05	45	15	60	172
GO:0002695 negative regulation of leukocyte activation	45	3.34E-05	1.614	0.388	Biological Process	GO:0002695	negative regulation of leukocyte activation	2.85E-07	3.34E-05	31	14	45	116
GO:0006954 inflammatory response	119	3.34E-05	4.268	0.287	Biological Process	GO:0006954	inflammatory response	2.89E-07	3.34E-05	76	43	119	415
GO:0032838 plasma membrane bounded cell projection cytoplasm	44	3.56E-05	1.549	0.373	Cellular Component	GO:0032838	plasma membrane bounded cell projection cytoplasm	4.20E-07	3.56E-05	2	42	44	118
GO:0070925 organelle assembly	163	3.80E-05	5.846	0.267	Biological Process	GO:0070925	organelle assembly	3.33E-07	3.80E-05	23	140	163	610
GO:0023051 regulation of signaling	496	5.58E-05	17.791	0.225	Biological Process	GO:0023051	regulation of signaling	4.94E-07	5.58E-05	200	296	496	2208
GO:0061512 protein localization to cilium	22	5.59E-05	0.789	0.537	Biological Process	GO:0061512	protein localization to cilium	5.01E-07	5.59E-05	1	21	22	41
GO:0043226 organelle	1781	6.69E-05	62.711	0.191	Cellular Component	GO:0043226	organelle	8.50E-07	6.69E-05	533	1248	1781	9336
GO:0032879 regulation of localization	408	7.45E-05	14.634	0.229	Biological Process	GO:0032879	regulation of localization	6.75E-07	7.45E-05	158	250	408	1779
GO:0002694 regulation of leukocyte activation	99	8.11E-05	3.551	0.295	Biological Process	GO:0002694	regulation of leukocyte activation	7.44E-07	8.11E-05	61	38	99	336
GO:0009968 negative regulation of signal transduction	199	8.26E-05	7.138	0.254	Biological Process	GO:0009968	negative regulation of signal transduction	7.67E-07	8.26E-05	86	113	199	782
GO:0044430 cytoskeletal part	266	8.39E-05	9.366	0.232	Cellular Component	GO:0044430	cytoskeletal part	1.14E-06	8.39E-05	46	220	266	1146
GO:0044463 cell projection part	186	8.83E-05	6.549	0.245	Cellular Component	GO:0044463	cell projection part	1.36E-06	8.83E-05	34	152	186	758
GO:0120038 plasma membrane bounded cell projection part	186	8.83E-05	6.549	0.245	Cellular Component	GO:0120038	plasma membrane bounded cell projection part	1.36E-06	8.83E-05	34	152	186	758
GO:0070887 cellular response to chemical stimulus	443	9.15E-05	15.89	0.227	Biological Process	GO:0070887	cellular response to chemical stimulus	8.59E-07	9.15E-05	214	229	443	1955
GO:0070286 axonemal dynein complex assembly	17	0.000102984	0.61	0.607	Biological Process	GO:0070286	axonemal dynein complex assembly	9.78E-07	0.000102984	0	17	17	28
GO:0045595 regulation of cell differentiation	278	0.000113665	9.971	0.24	Biological Process	GO:0045595	regulation of cell differentiation	1.09E-06	0.000113665	103	175	278	1157
GO:0045580 regulation of T cell differentiation	37	0.000117189	1.327	0.402	Biological Process	GO:0045580	regulation of T cell differentiation	1.14E-06	0.000117189	25	12	37	92
GO:0051250 negative regulation of lymphocyte activation	38	0.000133287	1.363	0.396	Biological Process	GO:0051250	negative regulation of lymphocyte activation	1.31E-06	0.000133287	27	11	38	96
GO:0014070 response to organic cyclic compound	115	0.000134489	4.125	0.281	Biological Process	GO:0014070	response to organic cyclic compound	1.33E-06	0.000134489	50	65	115	409
GO:0051249 regulation of lymphocyte activation	85	0.000137536	3.049	0.302	Biological Process	GO:0051249	regulation of lymphocyte activation	1.38E-06	0.000137536	54	31	85	281
GO:0050688 regulation of defense response to virus	23	0.000140901	0.825	0.5	Biological Process	GO:0050688	regulation of defense response to virus	1.43E-06	0.000140901	16	7	23	46
GO:0048568 embryonic organ development	96	0.000147279	3.443	0.293	Biological Process	GO:0048568	embryonic organ development	1.51E-06	0.000147279	29	67	96	328
GO:0036064 ciliary basal body	38	0.000150062	1.338	0.373	Cellular Component	GO:0036064	ciliary basal body	2.59E-06	0.000150062	2	36	38	102
GO:0031514 motile cilium	44	0.000150062	1.549	0.352	Cellular Component	GO:0031514	motile cilium	2.59E-06	0.000150062	1	43	44	125
GO:0032101 regulation of response to external stimulus	134	0.000152311	4.806	0.271	Biological Process	GO:0032101	regulation of response to external stimulus	1.58E-06	0.000152311	83	51	134	494
GO:1903038 negative regulation of leukocyte cell-cell adhesion	32	0.000173852	1.148	0.421	Biological Process	GO:1903038	negative regulation of leukocyte cell-cell adhesion	1.82E-06	0.000173852	24	8	32	76
GO:0002683 negative regulation of immune system process	84	0.000185336	3.013	0.301	Biological Process	GO:0002683	negative regulation of immune system process	1.96E-06	0.000185336	56	28	84	279
GO:1903037 regulation of leukocyte cell-cell adhesion	60	0.000185625	2.152	0.331	Biological Process	GO:1903037	regulation of leukocyte cell-cell adhesion	1.98E-06	0.000185625	40	20	60	181
GO:0032391 photoreceptor connecting cilium	16	0.000193964	0.563	0.571	Cellular Component	GO:0032391	photoreceptor connecting cilium	3.52E-06	0.000193964	0	16	16	28
GO:0045177 apical part of cell	63	0.000196797	2.218	0.309	Cellular Component	GO:0045177	apical part of cell	3.75E-06	0.000196797	17	46	63	204
GO:0071219 cellular response to molecule of bacterial origin	43	0.00020189	1.542	0.371	Biological Process	GO:0071219	cellular response to molecule of bacterial origin	2.18E-06	0.00020189	36	7	43	116
GO:0050863 regulation of T cell activation	63	0.000223587	2.26	0.325	Biological Process	GO:0050863	regulation of T cell activation	2.43E-06	0.000223587	42	21	63	194
GO:0044282 small molecule catabolic process	74	0.000231112	2.654	0.31	Biological Process	GO:0044282	small molecule catabolic process	2.54E-06	0.000231112	13	61	74	239
GO:0043167 ion binding	961	0.000232447	33.391	0.218	Molecular Function	GO:0043167	ion binding	3.10E-07	0.000232447	271	690	961	4411
GO:0032496 response to lipopolysaccharide	54	0.000250766	1.937	0.34	Biological Process	GO:0032496	response to lipopolysaccharide	2.78E-06	0.000250766	39	15	54	159
GO:0007224 smoothened signaling pathway	41	0.000282522	1.471	0.373	Biological Process	GO:0007224	smoothened signaling pathway	3.17E-06	0.000282522	7	34	41	110
GO:0010942 positive regulation of cell death	107	0.000289731	3.838	0.281	Biological Process	GO:0010942	positive regulation of cell death	3.28E-06	0.000289731	64	43	107	381
GO:0007017 microtubule-based process	158	0.000293248	5.667	0.259	Biological Process	GO:0007017	microtubule-based process	3.35E-06	0.000293248	17	141	158	609
GO:0005815 microtubule organizing center	139	0.000301557	4.894	0.253	Cellular Component	GO:0005815	microtubule organizing center	6.03E-06	0.000301557	27	112	139	550
GO:0048729 tissue morphogenesis	120	0.000318218	4.304	0.273	Biological Process	GO:0048729	tissue morphogenesis	3.67E-06	0.000318218	42	78	120	439
GO:0044444 cytoplasmic part	1161	0.000321482	40.88	0.196	Cellular Component	GO:0044444	cytoplasmic part	6.72E-06	0.000321482	334	827	1161	5927
GO:1901701 cellular response to oxygen-containing compound	162	0.000342507	5.811	0.258	Biological Process	GO:1901701	cellular response to oxygen-containing compound	3.98E-06	0.000342507	68	94	162	629
GO:0043068 positive regulation of programmed cell death	103	0.000383577	3.694	0.281	Biological Process	GO:0043068	positive regulation of programmed cell death	4.50E-06	0.000383577	62	41	103	366
GO:0048646 anatomical structure formation involved in morphogenesis	192	0.000421676	6.887	0.249	Biological Process	GO:0048646	anatomical structure formation involved in morphogenesis	4.99E-06	0.000421676	81	111	192	770
GO:0045619 regulation of lymphocyte differentiation	41	0.000446055	1.471	0.366	Biological Process	GO:0045619	regulation of lymphocyte differentiation	5.35E-06	0.000446055	26	15	41	112
GO:0043065 positive regulation of apoptotic process	102	0.000446055	3.659	0.281	Biological Process	GO:0043065	positive regulation of apoptotic process	5.38E-06	0.000446055	62	40	102	363
GO:0002009 morphogenesis of an epithelium	97	0.000486754	3.479	0.284	Biological Process	GO:0002009	morphogenesis of an epithelium	5.92E-06	0.000486754	34	63	97	342
GO:0044459 plasma membrane part	375	0.000502705	13.204	0.217	Cellular Component	GO:0044459	plasma membrane part	1.10E-05	0.000502705	125	250	375	1732
GO:0016477 cell migration	227	0.00050297	8.142	0.242	Biological Process	GO:0016477	cell migration	6.17E-06	0.00050297	99	128	227	937
GO:0005813 centrosome	116	0.000534919	4.085	0.258	Cellular Component	GO:0005813	centrosome	1.21E-05	0.000534919	27	89	116	449
GO:0022407 regulation of cell-cell adhesion	75	0.000632987	2.69	0.3	Biological Process	GO:0022407	regulation of cell-cell adhesion	7.84E-06	0.000632987	50	25	75	250
GO:0050868 negative regulation of T cell activation	29	0.000643391	1.04	0.414	Biological Process	GO:0050868	negative regulation of T cell activation	8.03E-06	0.000643391	22	7	29	70
GO:0010648 negative regulation of cell communication	205	0.000787246	7.353	0.244	Biological Process	GO:0010648	negative regulation of cell communication	9.91E-06	0.000787246	88	117	205	839
GO:0032787 monocarboxylic acid metabolic process	99	0.000819562	3.551	0.279	Biological Process	GO:0032787	monocarboxylic acid metabolic process	1.04E-05	0.000819562	22	77	99	355
GO:0030990 intraciliary transport particle	14	0.000824665	0.493	0.56	Cellular Component	GO:0030990	intraciliary transport particle	2.00E-05	0.000824665	0	14	14	25
GO:0031982 vesicle	253	0.000824665	8.908	0.225	Cellular Component	GO:0031982	vesicle	2.02E-05	0.000824665	73	180	253	1122
GO:0007159 leukocyte cell-cell adhesion	63	0.000830724	2.26	0.312	Biological Process	GO:0007159	leukocyte cell-cell adhesion	1.06E-05	0.000830724	43	20	63	202
GO:0007010 cytoskeleton organization	250	0.000838337	8.967	0.237	Biological Process	GO:0007010	cytoskeleton organization	1.08E-05	0.000838337	51	199	250	1054
GO:0001944 vasculature development	125	0.000857624	4.484	0.265	Biological Process	GO:0001944	vasculature development	1.12E-05	0.000857624	63	62	125	471
GO:0048514 blood vessel morphogenesis	105	0.000860142	3.766	0.275	Biological Process	GO:0048514	blood vessel morphogenesis	1.13E-05	0.000860142	54	51	105	382
GO:0016054 organic acid catabolic process	53	0.000878937	1.901	0.327	Biological Process	GO:0016054	organic acid catabolic process	1.17E-05	0.000878937	9	44	53	162
GO:0046395 carboxylic acid catabolic process	53	0.000878937	1.901	0.327	Biological Process	GO:0046395	carboxylic acid catabolic process	1.17E-05	0.000878937	9	44	53	162
GO:0045071 negative regulation of viral genome replication	18	0.000894814	0.646	0.514	Biological Process	GO:0045071	negative regulation of viral genome replication	1.21E-05	0.000894814	16	2	18	35
GO:0007018 microtubule-based movement	65	0.000894814	2.331	0.308	Biological Process	GO:0007018	microtubule-based movement	1.21E-05	0.000894814	3	62	65	211
GO:0009792 embryo development ending in birth or egg hatching	131	0.000903536	4.699	0.263	Biological Process	GO:0009792	embryo development ending in birth or egg hatching	1.23E-05	0.000903536	40	91	131	499
GO:0072358 cardiovascular system development	127	0.000903536	4.555	0.264	Biological Process	GO:0072358	cardiovascular system development	1.24E-05	0.000903536	63	64	127	481
GO:0007399 nervous system development	343	0.000932338	12.303	0.227	Biological Process	GO:0007399	nervous system development	1.29E-05	0.000932338	86	257	343	1508
GO:0023057 negative regulation of signaling	205	0.000979365	7.353	0.243	Biological Process	GO:0023057	negative regulation of signaling	1.37E-05	0.000979365	88	117	205	843
GO:0001568 blood vessel development	119	0.0009821	4.268	0.267	Biological Process	GO:0001568	blood vessel development	1.38E-05	0.0009821	60	59	119	446
GO:0009725 response to hormone	125	0.001089056	4.484	0.264	Biological Process	GO:0009725	response to hormone	1.55E-05	0.001089056	39	86	125	474
GO:0022603 regulation of anatomical structure morphogenesis	166	0.001101163	5.954	0.251	Biological Process	GO:0022603	regulation of anatomical structure morphogenesis	1.57E-05	0.001101163	70	96	166	662
GO:0030858 positive regulation of epithelial cell differentiation	21	0.001118186	0.753	0.467	Biological Process	GO:0030858	positive regulation of epithelial cell differentiation	1.61E-05	0.001118186	6	15	21	45
GO:0001539 cilium or flagellum-dependent cell motility	14	0.001186901	0.502	0.583	Biological Process	GO:0001539	cilium or flagellum-dependent cell motility	1.74E-05	0.001186901	0	14	14	24
GO:0060285 cilium-dependent cell motility	14	0.001186901	0.502	0.583	Biological Process	GO:0060285	cilium-dependent cell motility	1.74E-05	0.001186901	0	14	14	24
GO:0071222 cellular response to lipopolysaccharide	40	0.001186901	1.435	0.354	Biological Process	GO:0071222	cellular response to lipopolysaccharide	1.75E-05	0.001186901	33	7	40	113
GO:0007389 pattern specification process	96	0.001187678	3.443	0.277	Biological Process	GO:0007389	pattern specification process	1.76E-05	0.001187678	21	75	96	346
GO:0019079 viral genome replication	28	0.00122026	1.004	0.406	Biological Process	GO:0019079	viral genome replication	1.82E-05	0.00122026	20	8	28	69
GO:0002831 regulation of response to biotic stimulus	33	0.001223874	1.184	0.379	Biological Process	GO:0002831	regulation of response to biotic stimulus	1.84E-05	0.001223874	23	10	33	87
GO:0051240 positive regulation of multicellular organismal process	260	0.001248461	9.326	0.234	Biological Process	GO:0051240	positive regulation of multicellular organismal process	1.89E-05	0.001248461	127	133	260	1110
GO:0045069 regulation of viral genome replication	25	0.001375062	0.897	0.424	Biological Process	GO:0045069	regulation of viral genome replication	2.10E-05	0.001375062	20	5	25	59
GO:0022408 negative regulation of cell-cell adhesion	39	0.001382104	1.399	0.355	Biological Process	GO:0022408	negative regulation of cell-cell adhesion	2.12E-05	0.001382104	30	9	39	110
GO:0002230 positive regulation of defense response to virus by host	12	0.001501655	0.43	0.632	Biological Process	GO:0002230	positive regulation of defense response to virus by host	2.32E-05	0.001501655	9	3	12	19
GO:0071396 cellular response to lipid	90	0.001508582	3.228	0.28	Biological Process	GO:0071396	cellular response to lipid	2.35E-05	0.001508582	49	41	90	322
GO:0009888 tissue development	287	0.001589002	10.294	0.231	Biological Process	GO:0009888	tissue development	2.50E-05	0.001589002	101	186	287	1245
GO:0071216 cellular response to biotic stimulus	45	0.001589002	1.614	0.336	Biological Process	GO:0071216	cellular response to biotic stimulus	2.51E-05	0.001589002	38	7	45	134
GO:1901342 regulation of vasculature development	62	0.001605695	2.224	0.305	Biological Process	GO:1901342	regulation of vasculature development	2.55E-05	0.001605695	36	26	62	203
GO:0099568 cytoplasmic region	81	0.001684967	2.852	0.271	Cellular Component	GO:0099568	cytoplasmic region	4.29E-05	0.001684967	10	71	81	299
GO:0019221 cytokine-mediated signaling pathway	87	0.001687642	3.121	0.281	Biological Process	GO:0019221	cytokine-mediated signaling pathway	2.71E-05	0.001687642	66	21	87	310
GO:0043009 chordate embryonic development	128	0.001687642	4.591	0.26	Biological Process	GO:0043009	chordate embryonic development	2.72E-05	0.001687642	39	89	128	493
GO:0006082 organic acid metabolic process	173	0.001692192	6.205	0.247	Biological Process	GO:0006082	organic acid metabolic process	2.74E-05	0.001692192	40	133	173	701
GO:1905330 regulation of morphogenesis of an epithelium	29	0.001747383	1.04	0.392	Biological Process	GO:1905330	regulation of morphogenesis of an epithelium	2.85E-05	0.001747383	11	18	29	74
GO:0043436 oxoacid metabolic process	169	0.001773926	6.062	0.247	Biological Process	GO:0043436	oxoacid metabolic process	2.92E-05	0.001773926	40	129	169	683
GO:0051094 positive regulation of developmental process	217	0.001788452	7.783	0.238	Biological Process	GO:0051094	positive regulation of developmental process	2.96E-05	0.001788452	90	127	217	910
GO:0009719 response to endogenous stimulus	219	0.001837068	7.855	0.238	Biological Process	GO:0009719	response to endogenous stimulus	3.06E-05	0.001837068	79	140	219	920
GO:0051093 negative regulation of developmental process	157	0.001885802	5.631	0.25	Biological Process	GO:0051093	negative regulation of developmental process	3.16E-05	0.001885802	57	100	157	628
GO:0016525 negative regulation of angiogenesis	30	0.001894684	1.076	0.385	Biological Process	GO:0016525	negative regulation of angiogenesis	3.19E-05	0.001894684	12	18	30	78
GO:0019752 carboxylic acid metabolic process	161	0.001927114	5.775	0.249	Biological Process	GO:0019752	carboxylic acid metabolic process	3.27E-05	0.001927114	38	123	161	647
GO:0030054 cell junction	128	0.001968914	4.507	0.246	Cellular Component	GO:0030054	cell junction	5.19E-05	0.001968914	36	92	128	520
GO:0035455 response to interferon-alpha	9	0.001988766	0.323	0.75	Biological Process	GO:0035455	response to interferon-alpha	3.40E-05	0.001988766	8	1	9	12
GO:0060429 epithelium development	180	0.002072906	6.456	0.244	Biological Process	GO:0060429	epithelium development	3.56E-05	0.002072906	62	118	180	737
GO:0002684 positive regulation of immune system process	157	0.002180691	5.631	0.249	Biological Process	GO:0002684	positive regulation of immune system process	3.77E-05	0.002180691	99	58	157	630
GO:0006575 cellular modified amino acid metabolic process	48	0.002187059	1.722	0.324	Biological Process	GO:0006575	cellular modified amino acid metabolic process	3.82E-05	0.002187059	8	40	48	148
GO:1901343 negative regulation of vasculature development	32	0.002187059	1.148	0.372	Biological Process	GO:1901343	negative regulation of vasculature development	3.83E-05	0.002187059	13	19	32	86
GO:0001775 cell activation	152	0.002187059	5.452	0.25	Biological Process	GO:0001775	cell activation	3.85E-05	0.002187059	100	52	152	607
GO:0045087 innate immune response	99	0.002256665	3.551	0.27	Biological Process	GO:0045087	innate immune response	4.00E-05	0.002256665	80	19	99	366
GO:0015884 folic acid transport	6	0.002332204	0.215	1	Biological Process	GO:0015884	folic acid transport	4.16E-05	0.002332204	1	5	6	6
GO:2000181 negative regulation of blood vessel morphogenesis	30	0.002365916	1.076	0.38	Biological Process	GO:2000181	negative regulation of blood vessel morphogenesis	4.24E-05	0.002365916	12	18	30	79
GO:0046872 metal ion binding	572	0.002453406	19.875	0.225	Molecular Function	GO:0046872	metal ion binding	5.43E-06	0.002453406	150	422	572	2546
GO:0043169 cation binding	590	0.002453406	20.5	0.224	Molecular Function	GO:0043169	cation binding	5.45E-06	0.002453406	152	438	590	2634
GO:0045765 regulation of angiogenesis	57	0.002649379	2.044	0.306	Biological Process	GO:0045765	regulation of angiogenesis	4.78E-05	0.002649379	34	23	57	186
GO:0042110 T cell activation	85	0.002747183	3.049	0.278	Biological Process	GO:0042110	T cell activation	4.98E-05	0.002747183	58	27	85	306
GO:0021532 neural tube patterning	18	0.00276322	0.646	0.474	Biological Process	GO:0021532	neural tube patterning	5.04E-05	0.00276322	2	16	18	38
GO:0043229 intracellular organelle	1712	0.00290949	60.282	0.189	Cellular Component	GO:0043229	intracellular organelle	7.93E-05	0.00290949	522	1190	1712	9080
GO:1903901 negative regulation of viral life cycle	21	0.002919149	0.753	0.438	Biological Process	GO:1903901	negative regulation of viral life cycle	5.36E-05	0.002919149	19	2	21	48
GO:0005911 cell-cell junction	71	0.00294491	2.5	0.274	Cellular Component	GO:0005911	cell-cell junction	8.29E-05	0.00294491	19	52	71	259
GO:0003352 regulation of cilium movement	10	0.003197985	0.359	0.667	Biological Process	GO:0003352	regulation of cilium movement	5.93E-05	0.003197985	0	10	10	15
GO:0042073 intraciliary transport	15	0.003197985	0.538	0.517	Biological Process	GO:0042073	intraciliary transport	5.94E-05	0.003197985	0	15	15	29
GO:0009617 response to bacterium	96	0.003524898	3.443	0.269	Biological Process	GO:0009617	response to bacterium	6.62E-05	0.003524898	67	29	96	357
GO:0006915 apoptotic process	247	0.003524898	8.859	0.232	Biological Process	GO:0006915	apoptotic process	6.65E-05	0.003524898	134	113	247	1066
GO:0060562 epithelial tube morphogenesis	66	0.003524898	2.367	0.292	Biological Process	GO:0060562	epithelial tube morphogenesis	6.69E-05	0.003524898	22	44	66	226
GO:0045321 leukocyte activation	136	0.003524898	4.878	0.252	Biological Process	GO:0045321	leukocyte activation	6.70E-05	0.003524898	89	47	136	539
GO:2000377 regulation of reactive oxygen species metabolic process	42	0.00360186	1.506	0.331	Biological Process	GO:2000377	regulation of reactive oxygen species metabolic process	6.88E-05	0.00360186	16	26	42	127
GO:0000226 microtubule cytoskeleton organization	118	0.003713146	4.232	0.258	Biological Process	GO:0000226	microtubule cytoskeleton organization	7.13E-05	0.003713146	15	103	118	457
GO:0042981 regulation of apoptotic process	211	0.003826603	7.568	0.236	Biological Process	GO:0042981	regulation of apoptotic process	7.39E-05	0.003826603	113	98	211	894
GO:0044464 cell part	2388	0.003879627	84.085	0.184	Cellular Component	GO:0044464	cell part	0.000112759	0.003879627	743	1645	2388	12989
GO:0035456 response to interferon-beta	11	0.004112973	0.395	0.611	Biological Process	GO:0035456	response to interferon-beta	7.99E-05	0.004112973	10	1	11	18
GO:0002520 immune system development	154	0.00418463	5.524	0.246	Biological Process	GO:0002520	immune system development	8.17E-05	0.00418463	86	68	154	625
GO:0021915 neural tube development	39	0.004189785	1.399	0.336	Biological Process	GO:0021915	neural tube development	8.23E-05	0.004189785	6	33	39	116
GO:0005773 vacuole	86	0.004211679	3.028	0.26	Cellular Component	GO:0005773	vacuole	0.000126236	0.004211679	25	61	86	331
GO:0032355 response to estradiol	17	0.00432904	0.61	0.472	Biological Process	GO:0032355	response to estradiol	8.55E-05	0.00432904	4	13	17	36
GO:0072593 reactive oxygen species metabolic process	58	0.004481081	2.08	0.299	Biological Process	GO:0072593	reactive oxygen species metabolic process	8.89E-05	0.004481081	21	37	58	194
GO:0010941 regulation of cell death	226	0.004499191	8.106	0.233	Biological Process	GO:0010941	regulation of cell death	8.98E-05	0.004499191	120	106	226	969
GO:0042832 defense response to protozoan	9	0.004586776	0.323	0.692	Biological Process	GO:0042832	defense response to protozoan	9.20E-05	0.004586776	8	1	9	13
GO:0001655 urogenital system development	63	0.004999544	2.26	0.292	Biological Process	GO:0001655	urogenital system development	0.000100834	0.004999544	21	42	63	216
GO:0001525 angiogenesis	85	0.005149304	3.049	0.272	Biological Process	GO:0001525	angiogenesis	0.000104404	0.005149304	49	36	85	312
GO:0045597 positive regulation of cell differentiation	155	0.005278598	5.56	0.245	Biological Process	GO:0045597	positive regulation of cell differentiation	0.000107589	0.005278598	62	93	155	633
GO:0032922 circadian regulation of gene expression	21	0.005380288	0.753	0.42	Biological Process	GO:0032922	circadian regulation of gene expression	0.000110235	0.005380288	7	14	21	50
GO:0030217 T cell differentiation	50	0.005391201	1.793	0.309	Biological Process	GO:0030217	T cell differentiation	0.000111034	0.005391201	33	17	50	162
GO:0051181 cofactor transport	18	0.00562274	0.646	0.45	Biological Process	GO:0051181	cofactor transport	0.000116403	0.00562274	4	14	18	40
GO:0016324 apical plasma membrane	46	0.005644201	1.62	0.299	Cellular Component	GO:0016324	apical plasma membrane	0.000174299	0.005644201	10	36	46	154
GO:0043900 regulation of multi-organism process	72	0.005745667	2.582	0.281	Biological Process	GO:0043900	regulation of multi-organism process	0.000119561	0.005745667	47	25	72	256
GO:0006629 lipid metabolic process	215	0.006027317	7.712	0.233	Biological Process	GO:0006629	lipid metabolic process	0.000126065	0.006027317	51	164	215	921
GO:1903900 regulation of viral life cycle	31	0.006140099	1.112	0.356	Biological Process	GO:1903900	regulation of viral life cycle	0.000129079	0.006140099	23	8	31	87
GO:0072001 renal system development	56	0.006141611	2.009	0.298	Biological Process	GO:0072001	renal system development	0.000129895	0.006141611	18	38	56	188
GO:0034340 response to type I interferon	17	0.006141611	0.61	0.459	Biological Process	GO:0034340	response to type I interferon	0.000130818	0.006141611	16	1	17	37
GO:0050708 regulation of protein secretion	70	0.006141611	2.511	0.282	Biological Process	GO:0050708	regulation of protein secretion	0.000131077	0.006141611	46	24	70	248
GO:0043067 regulation of programmed cell death	212	0.006484857	7.604	0.233	Biological Process	GO:0043067	regulation of programmed cell death	0.000139095	0.006484857	113	99	212	908
GO:0005623 cell	2399	0.00680068	84.472	0.184	Cellular Component	GO:0005623	cell	0.000216189	0.00680068	746	1653	2399	13072
GO:0001819 positive regulation of cytokine production	75	0.007076696	2.69	0.277	Biological Process	GO:0001819	positive regulation of cytokine production	0.000152544	0.007076696	55	20	75	271
GO:1901606 alpha-amino acid catabolic process	26	0.007208858	0.933	0.377	Biological Process	GO:1901606	alpha-amino acid catabolic process	0.000156162	0.007208858	6	20	26	69
GO:0045992 negative regulation of embryonic development	11	0.007247256	0.395	0.579	Biological Process	GO:0045992	negative regulation of embryonic development	0.000157768	0.007247256	4	7	11	19
GO:0008219 cell death	265	0.007344198	9.505	0.227	Biological Process	GO:0008219	cell death	0.000160662	0.007344198	143	122	265	1168
GO:1902105 regulation of leukocyte differentiation	54	0.007381728	1.937	0.298	Biological Process	GO:1902105	regulation of leukocyte differentiation	0.00016227	0.007381728	32	22	54	181
GO:0012501 programmed cell death	250	0.007394986	8.967	0.228	Biological Process	GO:0012501	programmed cell death	0.000164113	0.007394986	135	115	250	1095
GO:1903706 regulation of hemopoiesis	68	0.007394986	2.439	0.282	Biological Process	GO:1903706	regulation of hemopoiesis	0.00016414	0.007394986	36	32	68	241
GO:0045786 negative regulation of cell cycle	85	0.007484755	3.049	0.269	Biological Process	GO:0045786	negative regulation of cell cycle	0.000166931	0.007484755	39	46	85	316
GO:0042326 negative regulation of phosphorylation	78	0.007506949	2.798	0.274	Biological Process	GO:0042326	negative regulation of phosphorylation	0.000168227	0.007506949	32	46	78	285
GO:0032943 mononuclear cell proliferation	57	0.007563472	2.044	0.294	Biological Process	GO:0032943	mononuclear cell proliferation	0.000170301	0.007563472	43	14	57	194
GO:0019220 regulation of phosphate metabolic process	279	0.007647818	10.007	0.225	Biological Process	GO:0019220	regulation of phosphate metabolic process	0.000173016	0.007647818	123	156	279	1238
GO:0042325 regulation of phosphorylation	250	0.00766944	8.967	0.228	Biological Process	GO:0042325	regulation of phosphorylation	0.000174324	0.00766944	110	140	250	1096
GO:0048584 positive regulation of response to stimulus	320	0.007791132	11.478	0.222	Biological Process	GO:0048584	positive regulation of response to stimulus	0.000177921	0.007791132	172	148	320	1441
GO:0009063 cellular amino acid catabolic process	28	0.007880593	1.004	0.364	Biological Process	GO:0009063	cellular amino acid catabolic process	0.000180805	0.007880593	7	21	28	77
GO:0051174 regulation of phosphorus metabolic process	279	0.00794378	10.007	0.225	Biological Process	GO:0051174	regulation of phosphorus metabolic process	0.000183103	0.00794378	123	156	279	1239
GO:0009628 response to abiotic stimulus	147	0.007958481	5.273	0.244	Biological Process	GO:0009628	response to abiotic stimulus	0.000184291	0.007958481	67	80	147	602
GO:0032675 regulation of interleukin-6 production	29	0.008214338	1.04	0.358	Biological Process	GO:0032675	regulation of interleukin-6 production	0.000191092	0.008214338	18	11	29	81
GO:1901605 alpha-amino acid metabolic process	47	0.008498588	1.686	0.307	Biological Process	GO:1901605	alpha-amino acid metabolic process	0.000198612	0.008498588	9	38	47	153
GO:1902531 regulation of intracellular signal transduction	254	0.00859058	9.11	0.227	Biological Process	GO:1902531	regulation of intracellular signal transduction	0.000201678	0.00859058	125	129	254	1118
GO:2000145 regulation of cell motility	141	0.008606088	5.057	0.245	Biological Process	GO:2000145	regulation of cell motility	0.000202961	0.008606088	65	76	141	575
GO:0032635 interleukin-6 production	31	0.008720486	1.112	0.348	Biological Process	GO:0032635	interleukin-6 production	0.00020752	0.008720486	20	11	31	89
GO:0050777 negative regulation of immune response	31	0.008720486	1.112	0.348	Biological Process	GO:0050777	negative regulation of immune response	0.00020752	0.008720486	25	6	31	89
GO:0001562 response to protozoan	9	0.008991685	0.323	0.643	Biological Process	GO:0001562	response to protozoan	0.000214933	0.008991685	8	1	9	14
GO:0045620 negative regulation of lymphocyte differentiation	16	0.009185072	0.574	0.457	Biological Process	GO:0045620	negative regulation of lymphocyte differentiation	0.000221203	0.009185072	11	5	16	35
GO:0050663 cytokine secretion	41	0.009185072	1.471	0.318	Biological Process	GO:0050663	cytokine secretion	0.000221884	0.009185072	31	10	41	129
GO:0098838 folate transmembrane transport	5	0.009185072	0.179	1	Biological Process	GO:0098838	folate transmembrane transport	0.000223476	0.009185072	1	4	5	5
GO:1904447 folate import across plasma membrane	5	0.009185072	0.179	1	Biological Process	GO:1904447	folate import across plasma membrane	0.000223476	0.009185072	1	4	5	5
GO:0046649 lymphocyte activation	114	0.009594863	4.089	0.253	Biological Process	GO:0046649	lymphocyte activation	0.000234471	0.009594863	75	39	114	451
GO:0031589 cell-substrate adhesion	63	0.009594941	2.26	0.284	Biological Process	GO:0031589	cell-substrate adhesion	0.000235496	0.009594941	18	45	63	222
GO:0051270 regulation of cellular component movement	151	0.009607862	5.416	0.242	Biological Process	GO:0051270	regulation of cellular component movement	0.000236839	0.009607862	67	84	151	624
GO:0046651 lymphocyte proliferation	56	0.009620225	2.009	0.292	Biological Process	GO:0046651	lymphocyte proliferation	0.00023817	0.009620225	43	13	56	192
GO:0003002 regionalization	77	0.010204392	2.762	0.271	Biological Process	GO:0003002	regionalization	0.000253721	0.010204392	18	59	77	284
GO:0002697 regulation of immune effector process	67	0.01021948	2.403	0.279	Biological Process	GO:0002697	regulation of immune effector process	0.000255187	0.01021948	47	20	67	240
GO:0097733 photoreceptor cell cilium	24	0.01060617	0.845	0.358	Cellular Component	GO:0097733	photoreceptor cell cilium	0.000346796	0.01060617	2	22	24	67
GO:0030334 regulation of cell migration	133	0.010819486	4.77	0.246	Biological Process	GO:0030334	regulation of cell migration	0.000271324	0.010819486	64	69	133	541
GO:0007169 transmembrane receptor protein tyrosine kinase signaling pathway	108	0.01085397	3.874	0.254	Biological Process	GO:0007169	transmembrane receptor protein tyrosine kinase signaling pathway	0.000273347	0.01085397	43	65	108	425
GO:0035148 tube formation	34	0.01086132	1.22	0.333	Biological Process	GO:0035148	tube formation	0.000274691	0.01086132	7	27	34	102
GO:0097696 STAT cascade	37	0.010901461	1.327	0.325	Biological Process	GO:0097696	STAT cascade	0.00027687	0.010901461	30	7	37	114
GO:0050776 regulation of immune response	128	0.010988508	4.591	0.247	Biological Process	GO:0050776	regulation of immune response	0.000280253	0.010988508	90	38	128	518
GO:0048534 hematopoietic or lymphoid organ development	142	0.011236254	5.093	0.243	Biological Process	GO:0048534	hematopoietic or lymphoid organ development	0.000287771	0.011236254	77	65	142	584
GO:1902042 negative regulation of extrinsic apoptotic signaling pathway via death domain receptors	11	0.011340574	0.395	0.55	Biological Process	GO:1902042	negative regulation of extrinsic apoptotic signaling pathway via death domain receptors	0.000291653	0.011340574	9	2	11	20
GO:0050727 regulation of inflammatory response	61	0.011426638	2.188	0.284	Biological Process	GO:0050727	regulation of inflammatory response	0.000295086	0.011426638	41	20	61	215
GO:0060606 tube closure	24	0.011492712	0.861	0.375	Biological Process	GO:0060606	tube closure	0.000300312	0.011492712	4	20	24	64
GO:0046530 photoreceptor cell differentiation	19	0.011492712	0.681	0.413	Biological Process	GO:0046530	photoreceptor cell differentiation	0.000300471	0.011492712	5	14	19	46
GO:0061045 negative regulation of wound healing	19	0.011492712	0.681	0.413	Biological Process	GO:0061045	negative regulation of wound healing	0.000300471	0.011492712	11	8	19	46
GO:0032944 regulation of mononuclear cell proliferation	43	0.011688692	1.542	0.309	Biological Process	GO:0032944	regulation of mononuclear cell proliferation	0.000306842	0.011688692	32	11	43	139
GO:0031410 cytoplasmic vesicle	226	0.011817322	7.958	0.219	Cellular Component	GO:0031410	cytoplasmic vesicle	0.000397131	0.011817322	62	164	226	1034
GO:0040012 regulation of locomotion	151	0.012240443	5.416	0.24	Biological Process	GO:0040012	regulation of locomotion	0.000322633	0.012240443	70	81	151	628
GO:0030097 hemopoiesis	134	0.012407645	4.806	0.245	Biological Process	GO:0030097	hemopoiesis	0.000328364	0.012407645	73	61	134	548
GO:0006520 cellular amino acid metabolic process	64	0.012613833	2.296	0.279	Biological Process	GO:0006520	cellular amino acid metabolic process	0.000335166	0.012613833	13	51	64	229
GO:0007259 JAK-STAT cascade	36	0.012663402	1.291	0.324	Biological Process	GO:0007259	JAK-STAT cascade	0.000337835	0.012663402	29	7	36	111
GO:0044093 positive regulation of molecular function	267	0.012695196	9.577	0.224	Biological Process	GO:0044093	positive regulation of molecular function	0.000340038	0.012695196	105	162	267	1191
GO:0065009 regulation of molecular function	446	0.012709395	15.997	0.214	Biological Process	GO:0065009	regulation of molecular function	0.000341774	0.012709395	174	272	446	2087
GO:0001843 neural tube closure	23	0.013456124	0.825	0.377	Biological Process	GO:0001843	neural tube closure	0.000363291	0.013456124	4	19	23	61
GO:0097708 intracellular vesicle	226	0.013629328	7.958	0.218	Cellular Component	GO:0097708	intracellular vesicle	0.000470404	0.013629328	62	164	226	1037
GO:0060993 kidney morphogenesis	24	0.01449936	0.861	0.369	Biological Process	GO:0060993	kidney morphogenesis	0.000393004	0.01449936	6	18	24	65
GO:0071496 cellular response to external stimulus	50	0.014809893	1.793	0.294	Biological Process	GO:0071496	cellular response to external stimulus	0.000403001	0.014809893	19	31	50	170
GO:0043901 negative regulation of multi-organism process	34	0.015102367	1.22	0.327	Biological Process	GO:0043901	negative regulation of multi-organism process	0.000413226	0.015102367	26	8	34	104
GO:0006979 response to oxidative stress	72	0.015102367	2.582	0.271	Biological Process	GO:0006979	response to oxidative stress	0.000416658	0.015102367	27	45	72	266
GO:0045581 negative regulation of T cell differentiation	14	0.015102367	0.502	0.467	Biological Process	GO:0045581	negative regulation of T cell differentiation	0.000419018	0.015102367	10	4	14	30
GO:0045824 negative regulation of innate immune response	14	0.015102367	0.502	0.467	Biological Process	GO:0045824	negative regulation of innate immune response	0.000419018	0.015102367	11	3	14	30
GO:0071260 cellular response to mechanical stimulus	14	0.015102367	0.502	0.467	Biological Process	GO:0071260	cellular response to mechanical stimulus	0.000419018	0.015102367	9	5	14	30
GO:0000323 lytic vacuole	65	0.015583927	2.289	0.263	Cellular Component	GO:0000323	lytic vacuole	0.000552019	0.015583927	22	43	65	247
GO:0050670 regulation of lymphocyte proliferation	42	0.015850292	1.506	0.307	Biological Process	GO:0050670	regulation of lymphocyte proliferation	0.000442509	0.015850292	32	10	42	137
GO:0070661 leukocyte proliferation	58	0.015850292	2.08	0.283	Biological Process	GO:0070661	leukocyte proliferation	0.000443152	0.015850292	44	14	58	205
GO:0036158 outer dynein arm assembly	9	0.015978353	0.323	0.6	Biological Process	GO:0036158	outer dynein arm assembly	0.000448437	0.015978353	0	9	9	15
GO:0005764 lysosome	64	0.016116335	2.254	0.263	Cellular Component	GO:0005764	lysosome	0.000592026	0.016116335	21	43	64	243
GO:0005881 cytoplasmic microtubule	16	0.016116335	0.563	0.41	Cellular Component	GO:0005881	cytoplasmic microtubule	0.000600154	0.016116335	1	15	16	39
GO:0001933 negative regulation of protein phosphorylation	70	0.016411285	2.511	0.271	Biological Process	GO:0001933	negative regulation of protein phosphorylation	0.000462339	0.016411285	29	41	70	258
GO:0019838 growth factor binding	35	0.017109962	1.216	0.368	Molecular Function	GO:0019838	growth factor binding	4.56E-05	0.017109962	12	23	35	95
GO:0050691 regulation of defense response to virus by host	12	0.017442146	0.43	0.5	Biological Process	GO:0050691	regulation of defense response to virus by host	0.000493242	0.017442146	9	3	12	24
GO:0050707 regulation of cytokine secretion	36	0.017450856	1.291	0.319	Biological Process	GO:0050707	regulation of cytokine secretion	0.00049535	0.017450856	26	10	36	113
GO:0030258 lipid modification	52	0.017564323	1.865	0.289	Biological Process	GO:0030258	lipid modification	0.000500445	0.017564323	11	41	52	180
GO:0044281 small molecule metabolic process	295	0.017588282	10.581	0.221	Biological Process	GO:0044281	small molecule metabolic process	0.000503005	0.017588282	73	222	295	1337
GO:0002828 regulation of type 2 immune response	11	0.01775546	0.395	0.524	Biological Process	GO:0002828	regulation of type 2 immune response	0.000509681	0.01775546	8	3	11	21
GO:0016310 phosphorylation	376	0.018004996	13.486	0.216	Biological Process	GO:0016310	phosphorylation	0.000518765	0.018004996	141	235	376	1743
GO:0001841 neural tube formation	25	0.018530707	0.897	0.357	Biological Process	GO:0001841	neural tube formation	0.000537918	0.018530707	4	21	25	70
GO:0010563 negative regulation of phosphorus metabolic process	96	0.018530707	3.443	0.255	Biological Process	GO:0010563	negative regulation of phosphorus metabolic process	0.000539845	0.018530707	39	57	96	377
GO:0045936 negative regulation of phosphate metabolic process	96	0.018530707	3.443	0.255	Biological Process	GO:0045936	negative regulation of phosphate metabolic process	0.000539845	0.018530707	39	57	96	377
GO:0045088 regulation of innate immune response	53	0.018857032	1.901	0.286	Biological Process	GO:0045088	regulation of innate immune response	0.000553062	0.018857032	41	12	53	185
GO:0001171 reverse transcription	15	0.018857032	0.538	0.441	Biological Process	GO:0001171	reverse transcription	0.000555388	0.018857032	2	13	15	34
GO:0071357 cellular response to type I interferon	15	0.018857032	0.538	0.441	Biological Process	GO:0071357	cellular response to type I interferon	0.000555388	0.018857032	14	1	15	34
GO:0001822 kidney development	52	0.019528056	1.865	0.287	Biological Process	GO:0001822	kidney development	0.000577235	0.019528056	17	35	52	181
GO:0072329 monocarboxylic acid catabolic process	27	0.019552576	0.968	0.346	Biological Process	GO:0072329	monocarboxylic acid catabolic process	0.000580047	0.019552576	0	27	27	78
GO:0050680 negative regulation of epithelial cell proliferation	30	0.020487388	1.076	0.333	Biological Process	GO:0050680	negative regulation of epithelial cell proliferation	0.000612151	0.020487388	11	19	30	90
GO:0072175 epithelial tube formation	30	0.020487388	1.076	0.333	Biological Process	GO:0072175	epithelial tube formation	0.000612151	0.020487388	6	24	30	90
GO:0072073 kidney epithelium development	33	0.020498891	1.184	0.324	Biological Process	GO:0072073	kidney epithelium development	0.000614682	0.020498891	11	22	33	102
GO:0045582 positive regulation of T cell differentiation	20	0.021276023	0.717	0.385	Biological Process	GO:0045582	positive regulation of T cell differentiation	0.000640256	0.021276023	14	6	20	52
GO:0071407 cellular response to organic cyclic compound	76	0.021948203	2.726	0.264	Biological Process	GO:0071407	cellular response to organic cyclic compound	0.000662826	0.021948203	32	44	76	288
GO:0048468 cell development	327	0.022586342	11.729	0.218	Biological Process	GO:0048468	cell development	0.000684508	0.022586342	93	234	327	1503
GO:0002791 regulation of peptide secretion	71	0.02291394	2.547	0.267	Biological Process	GO:0002791	regulation of peptide secretion	0.000696881	0.02291394	46	25	71	266
GO:0019058 viral life cycle	43	0.022930612	1.542	0.299	Biological Process	GO:0019058	viral life cycle	0.000702282	0.022930612	28	15	43	144
GO:0070663 regulation of leukocyte proliferation	43	0.022930612	1.542	0.299	Biological Process	GO:0070663	regulation of leukocyte proliferation	0.000702282	0.022930612	32	11	43	144
GO:0007167 enzyme linked receptor protein signaling pathway	156	0.023680231	5.595	0.235	Biological Process	GO:0007167	enzyme linked receptor protein signaling pathway	0.000727767	0.023680231	58	98	156	663
GO:0016331 morphogenesis of embryonic epithelium	34	0.023902902	1.22	0.318	Biological Process	GO:0016331	morphogenesis of embryonic epithelium	0.000737161	0.023902902	8	26	34	107
GO:0005520 insulin-like growth factor binding	13	0.023966795	0.452	0.565	Molecular Function	GO:0005520	insulin-like growth factor binding	8.02E-05	0.023966795	5	8	13	23
GO:0005102 signaling receptor binding	256	0.023966795	8.895	0.237	Molecular Function	GO:0005102	signaling receptor binding	9.05E-05	0.023966795	131	125	256	1078
GO:0046914 transition metal ion binding	216	0.023966795	7.505	0.242	Molecular Function	GO:0046914	transition metal ion binding	0.00010543	0.023966795	59	157	216	893
GO:0003707 steroid hormone receptor activity	22	0.023966795	0.764	0.423	Molecular Function	GO:0003707	steroid hormone receptor activity	0.000113103	0.023966795	5	17	22	52
GO:0000978 RNA polymerase II proximal promoter sequence-specific DNA binding	122	0.023966795	4.239	0.262	Molecular Function	GO:0000978	RNA polymerase II proximal promoter sequence-specific DNA binding	0.000129513	0.023966795	56	66	122	466
GO:0000987 proximal promoter sequence-specific DNA binding	126	0.023966795	4.378	0.26	Molecular Function	GO:0000987	proximal promoter sequence-specific DNA binding	0.000131365	0.023966795	57	69	126	484
GO:0005126 cytokine receptor binding	57	0.023966795	1.981	0.305	Molecular Function	GO:0005126	cytokine receptor binding	0.000147405	0.023966795	47	10	57	187
GO:0000977 RNA polymerase II regulatory region sequence-specific DNA binding	162	0.023966795	5.629	0.25	Molecular Function	GO:0000977	RNA polymerase II regulatory region sequence-specific DNA binding	0.000157709	0.023966795	71	91	162	649
GO:0008514 organic anion transmembrane transporter activity	61	0.023966795	2.12	0.299	Molecular Function	GO:0008514	organic anion transmembrane transporter activity	0.000159779	0.023966795	17	44	61	204
GO:0031400 negative regulation of protein modification process	97	0.023990473	3.479	0.252	Biological Process	GO:0031400	negative regulation of protein modification process	0.000742422	0.023990473	44	53	97	385
GO:0001838 embryonic epithelial tube formation	29	0.024010064	1.04	0.333	Biological Process	GO:0001838	embryonic epithelial tube formation	0.000748588	0.024010064	6	23	29	87
GO:0032674 regulation of interleukin-5 production	8	0.024010064	0.287	0.615	Biological Process	GO:0032674	regulation of interleukin-5 production	0.000753277	0.024010064	5	3	8	13
GO:0035458 cellular response to interferon-beta	8	0.024010064	0.287	0.615	Biological Process	GO:0035458	cellular response to interferon-beta	0.000753277	0.024010064	7	1	8	13
GO:0036159 inner dynein arm assembly	8	0.024010064	0.287	0.615	Biological Process	GO:0036159	inner dynein arm assembly	0.000753277	0.024010064	0	8	8	13
GO:0034464 BBSome	5	0.024096889	0.176	0.833	Cellular Component	GO:0034464	BBSome	0.000924891	0.024096889	0	5	5	6
GO:0097546 ciliary base	11	0.024096889	0.387	0.478	Cellular Component	GO:0097546	ciliary base	0.000941114	0.024096889	0	11	11	23
GO:0020003 symbiont-containing vacuole	4	0.02429536	0.141	1	Cellular Component	GO:0020003	symbiont-containing vacuole	0.001015065	0.02429536	3	1	4	4
GO:0045180 basal cortex	4	0.02429536	0.141	1	Cellular Component	GO:0045180	basal cortex	0.001015065	0.02429536	0	4	4	4
GO:0065010 extracellular membrane-bounded organelle	4	0.02429536	0.141	1	Cellular Component	GO:0065010	extracellular membrane-bounded organelle	0.001015065	0.02429536	3	1	4	4
GO:0001012 RNA polymerase II regulatory region DNA binding	163	0.024853263	5.664	0.249	Molecular Function	GO:0001012	RNA polymerase II regulatory region DNA binding	0.000176734	0.024853263	71	92	163	655
GO:0043085 positive regulation of catalytic activity	218	0.024873342	7.819	0.226	Biological Process	GO:0043085	positive regulation of catalytic activity	0.000783015	0.024873342	82	136	218	965
GO:0042537 benzene-containing compound metabolic process	12	0.024887905	0.43	0.48	Biological Process	GO:0042537	benzene-containing compound metabolic process	0.000788684	0.024887905	2	10	12	25
GO:0007507 heart development	91	0.024887905	3.264	0.254	Biological Process	GO:0007507	heart development	0.000788785	0.024887905	25	66	91	358
GO:0050790 regulation of catalytic activity	354	0.025168856	12.697	0.216	Biological Process	GO:0050790	regulation of catalytic activity	0.000800376	0.025168856	136	218	354	1642
GO:2001057 reactive nitrogen species metabolic process	15	0.025261792	0.538	0.429	Biological Process	GO:2001057	reactive nitrogen species metabolic process	0.000806027	0.025261792	8	7	15	35
GO:0009056 catabolic process	366	0.025608308	13.128	0.215	Biological Process	GO:0009056	catabolic process	0.000819816	0.025608308	108	258	366	1703
GO:0045064 T-helper 2 cell differentiation	6	0.025621839	0.215	0.75	Biological Process	GO:0045064	T-helper 2 cell differentiation	0.000822983	0.025621839	3	3	6	8
GO:0015711 organic anion transport	95	0.025819166	3.407	0.252	Biological Process	GO:0015711	organic anion transport	0.000832076	0.025819166	31	64	95	377
GO:0030992 intraciliary transport particle B	9	0.02599363	0.317	0.529	Cellular Component	GO:0030992	intraciliary transport particle B	0.001109628	0.02599363	0	9	9	17
GO:0001893 maternal placenta development	11	0.026244645	0.395	0.5	Biological Process	GO:0001893	maternal placenta development	0.000848589	0.026244645	5	6	11	22
GO:0009306 protein secretion	84	0.026984792	3.013	0.257	Biological Process	GO:0009306	protein secretion	0.000876441	0.026984792	54	30	84	327
GO:0071470 cellular response to osmotic stress	10	0.026984792	0.359	0.526	Biological Process	GO:0071470	cellular response to osmotic stress	0.00087828	0.026984792	4	6	10	19
GO:0072009 nephron epithelium development	27	0.027730334	0.968	0.338	Biological Process	GO:0072009	nephron epithelium development	0.000905504	0.027730334	8	19	27	80
GO:1902532 negative regulation of intracellular signal transduction	88	0.028465971	3.156	0.254	Biological Process	GO:1902532	negative regulation of intracellular signal transduction	0.000935376	0.028465971	46	42	88	346
GO:0006809 nitric oxide biosynthetic process	14	0.028465971	0.502	0.438	Biological Process	GO:0006809	nitric oxide biosynthetic process	0.000935601	0.028465971	8	6	14	32
GO:0040013 negative regulation of locomotion	56	0.02850721	2.009	0.277	Biological Process	GO:0040013	negative regulation of locomotion	0.000939999	0.02850721	26	30	56	202
GO:0001932 regulation of protein phosphorylation	223	0.028756258	7.999	0.225	Biological Process	GO:0001932	regulation of protein phosphorylation	0.000951279	0.028756258	100	123	223	993
GO:1990837 sequence-specific double-stranded DNA binding	178	0.029381877	6.185	0.245	Molecular Function	GO:1990837	sequence-specific double-stranded DNA binding	0.000221996	0.029381877	79	99	178	727
GO:0045621 positive regulation of lymphocyte differentiation	22	0.029402558	0.789	0.361	Biological Process	GO:0045621	positive regulation of lymphocyte differentiation	0.000975797	0.029402558	15	7	22	61
GO:0002263 cell activation involved in immune response	49	0.030080292	1.758	0.285	Biological Process	GO:0002263	cell activation involved in immune response	0.001001499	0.030080292	35	14	49	172
GO:0043549 regulation of kinase activity	145	0.030257788	5.201	0.236	Biological Process	GO:0043549	regulation of kinase activity	0.001010638	0.030257788	57	88	145	615
GO:0051726 regulation of cell cycle	167	0.030428689	5.99	0.232	Biological Process	GO:0051726	regulation of cell cycle	0.001020943	0.030428689	67	100	167	721
GO:0014020 primary neural tube formation	23	0.030428689	0.825	0.354	Biological Process	GO:0014020	primary neural tube formation	0.00102284	0.030428689	4	19	23	65
GO:0044255 cellular lipid metabolic process	168	0.030600537	6.026	0.231	Biological Process	GO:0044255	cellular lipid metabolic process	0.001031882	0.030600537	40	128	168	726
GO:0044421 extracellular region part	248	0.03061598	8.732	0.212	Cellular Component	GO:0044421	extracellular region part	0.001334757	0.03061598	111	137	248	1170
GO:0000981 DNA-binding transcription factor activity, RNA polymerase II-specific	159	0.031134887	5.525	0.248	Molecular Function	GO:0000981	DNA-binding transcription factor activity, RNA polymerase II-specific	0.000249079	0.031134887	80	79	159	641
GO:0006820 anion transport	120	0.031991276	4.304	0.241	Biological Process	GO:0006820	anion transport	0.00108383	0.031991276	37	83	120	497
GO:0044248 cellular catabolic process	324	0.031991276	11.621	0.216	Biological Process	GO:0044248	cellular catabolic process	0.001085607	0.031991276	100	224	324	1498
GO:0072006 nephron development	32	0.032257825	1.148	0.317	Biological Process	GO:0072006	nephron development	0.001098095	0.032257825	11	21	32	101
GO:0072028 nephron morphogenesis	20	0.032514371	0.717	0.37	Biological Process	GO:0072028	nephron morphogenesis	0.001117237	0.032514371	6	14	20	54
GO:0072088 nephron epithelium morphogenesis	20	0.032514371	0.717	0.37	Biological Process	GO:0072088	nephron epithelium morphogenesis	0.001117237	0.032514371	6	14	20	54
GO:1903035 negative regulation of response to wounding	20	0.032514371	0.717	0.37	Biological Process	GO:1903035	negative regulation of response to wounding	0.001117237	0.032514371	12	8	20	54
GO:0035735 intraciliary transport involved in cilium assembly	5	0.032657807	0.179	0.833	Biological Process	GO:0035735	intraciliary transport involved in cilium assembly	0.001133048	0.032657807	0	5	5	6
GO:0045628 regulation of T-helper 2 cell differentiation	5	0.032657807	0.179	0.833	Biological Process	GO:0045628	regulation of T-helper 2 cell differentiation	0.001133048	0.032657807	2	3	5	6
GO:0060426 lung vasculature development	5	0.032657807	0.179	0.833	Biological Process	GO:0060426	lung vasculature development	0.001133048	0.032657807	4	1	5	6
GO:0002285 lymphocyte activation involved in immune response	38	0.032657807	1.363	0.302	Biological Process	GO:0002285	lymphocyte activation involved in immune response	0.001136106	0.032657807	29	9	38	126
GO:0032608 interferon-beta production	15	0.032846986	0.538	0.417	Biological Process	GO:0032608	interferon-beta production	0.001146192	0.032846986	12	3	15	36
GO:0031349 positive regulation of defense response	59	0.033372594	2.116	0.272	Biological Process	GO:0031349	positive regulation of defense response	0.001171098	0.033372594	41	18	59	217
GO:0002790 peptide secretion	89	0.033372594	3.192	0.252	Biological Process	GO:0002790	peptide secretion	0.001171655	0.033372594	56	33	89	353
GO:0051271 negative regulation of cellular component movement	54	0.033440476	1.937	0.277	Biological Process	GO:0051271	negative regulation of cellular component movement	0.00117857	0.033440476	23	31	54	195
GO:0048525 negative regulation of viral process	21	0.033440476	0.753	0.362	Biological Process	GO:0048525	negative regulation of viral process	0.001190441	0.033440476	19	2	21	58
GO:0043379 memory T cell differentiation	4	0.033440476	0.143	1	Biological Process	GO:0043379	memory T cell differentiation	0.001201265	0.033440476	4	0	4	4
GO:0043380 regulation of memory T cell differentiation	4	0.033440476	0.143	1	Biological Process	GO:0043380	regulation of memory T cell differentiation	0.001201265	0.033440476	4	0	4	4
GO:0060287 epithelial cilium movement involved in determination of left/right asymmetry	4	0.033440476	0.143	1	Biological Process	GO:0060287	epithelial cilium movement involved in determination of left/right asymmetry	0.001201265	0.033440476	0	4	4	4
GO:0090713 immunological memory process	4	0.033440476	0.143	1	Biological Process	GO:0090713	immunological memory process	0.001201265	0.033440476	4	0	4	4
GO:0090715 immunological memory formation process	4	0.033440476	0.143	1	Biological Process	GO:0090715	immunological memory formation process	0.001201265	0.033440476	4	0	4	4
GO:0002366 leukocyte activation involved in immune response	48	0.033440476	1.722	0.284	Biological Process	GO:0002366	leukocyte activation involved in immune response	0.001202587	0.033440476	35	13	48	169
GO:0009893 positive regulation of metabolic process	537	0.034214205	19.261	0.208	Biological Process	GO:0009893	positive regulation of metabolic process	0.001234063	0.034214205	234	303	537	2585
GO:0001780 neutrophil homeostasis	7	0.034583203	0.251	0.636	Biological Process	GO:0001780	neutrophil homeostasis	0.001258254	0.034583203	4	3	7	11
GO:0003356 regulation of cilium beat frequency	7	0.034583203	0.251	0.636	Biological Process	GO:0003356	regulation of cilium beat frequency	0.001258254	0.034583203	0	7	7	11
GO:0006793 phosphorus metabolic process	511	0.034583203	18.329	0.208	Biological Process	GO:0006793	phosphorus metabolic process	0.001258443	0.034583203	181	330	511	2452
GO:0006796 phosphate-containing compound metabolic process	507	0.035130283	18.185	0.208	Biological Process	GO:0006796	phosphate-containing compound metabolic process	0.001282194	0.035130283	180	327	507	2432
GO:0019222 regulation of metabolic process	977	0.035130283	35.043	0.2	Biological Process	GO:0019222	regulation of metabolic process	0.001285849	0.035130283	362	615	977	4880
GO:0006970 response to osmotic stress	14	0.036484135	0.502	0.424	Biological Process	GO:0006970	response to osmotic stress	0.001349164	0.036484135	5	9	14	33
GO:0046209 nitric oxide metabolic process	14	0.036484135	0.502	0.424	Biological Process	GO:0046209	nitric oxide metabolic process	0.001349164	0.036484135	8	6	14	33
GO:0021904 dorsal/ventral neural tube patterning	11	0.036484135	0.395	0.478	Biological Process	GO:0021904	dorsal/ventral neural tube patterning	0.001354484	0.036484135	2	9	11	23
GO:0031323 regulation of cellular metabolic process	917	0.036484135	32.891	0.201	Biological Process	GO:0031323	regulation of cellular metabolic process	0.001355595	0.036484135	342	575	917	4566
GO:0008286 insulin receptor signaling pathway	25	0.036484135	0.897	0.338	Biological Process	GO:0008286	insulin receptor signaling pathway	0.001357326	0.036484135	4	21	25	74
GO:0007260 tyrosine phosphorylation of STAT protein	19	0.036484135	0.681	0.373	Biological Process	GO:0007260	tyrosine phosphorylation of STAT protein	0.001358762	0.036484135	15	4	19	51
GO:0097731 9+0 non-motile cilium	26	0.037124618	0.915	0.317	Cellular Component	GO:0097731	9+0 non-motile cilium	0.001652231	0.037124618	2	24	26	82
GO:0009611 response to wounding	77	0.038491973	2.762	0.257	Biological Process	GO:0009611	response to wounding	0.001437647	0.038491973	34	43	77	300
GO:0043227 membrane-bounded organelle	1519	0.038604731	53.486	0.187	Cellular Component	GO:0043227	membrane-bounded organelle	0.001753167	0.038604731	497	1022	1519	8109
GO:0060632 regulation of microtubule-based movement	10	0.038941772	0.359	0.5	Biological Process	GO:0060632	regulation of microtubule-based movement	0.001464907	0.038941772	0	10	10	20
GO:1903671 negative regulation of sprouting angiogenesis	10	0.038941772	0.359	0.5	Biological Process	GO:1903671	negative regulation of sprouting angiogenesis	0.001464907	0.038941772	4	6	10	20
GO:0002755 MyD88-dependent toll-like receptor signaling pathway	8	0.038941772	0.287	0.571	Biological Process	GO:0002755	MyD88-dependent toll-like receptor signaling pathway	0.001471069	0.038941772	8	0	8	14
GO:0032634 interleukin-5 production	8	0.038941772	0.287	0.571	Biological Process	GO:0032634	interleukin-5 production	0.001471069	0.038941772	5	3	8	14
GO:0030336 negative regulation of cell migration	46	0.039876766	1.65	0.284	Biological Process	GO:0030336	negative regulation of cell migration	0.001510834	0.039876766	20	26	46	162
GO:0044458 motile cilium assembly	9	0.039876766	0.323	0.529	Biological Process	GO:0044458	motile cilium assembly	0.001519155	0.039876766	0	9	9	17
GO:0072202 cell differentiation involved in metanephros development	9	0.039876766	0.323	0.529	Biological Process	GO:0072202	cell differentiation involved in metanephros development	0.001519155	0.039876766	4	5	9	17
GO:0006357 regulation of transcription by RNA polymerase II	340	0.041139068	12.195	0.214	Biological Process	GO:0006357	regulation of transcription by RNA polymerase II	0.001571634	0.041139068	137	203	340	1587
GO:0033646 host intracellular part	7	0.041573527	0.246	0.583	Cellular Component	GO:0033646	host intracellular part	0.001963509	0.041573527	5	2	7	12
GO:0043656 intracellular region of host	7	0.041573527	0.246	0.583	Cellular Component	GO:0043656	intracellular region of host	0.001963509	0.041573527	5	2	7	12
GO:0097730 non-motile cilium	30	0.042082943	1.056	0.3	Cellular Component	GO:0097730	non-motile cilium	0.002025791	0.042082943	2	28	30	100
GO:0001656 metanephros development	23	0.042611985	0.825	0.343	Biological Process	GO:0001656	metanephros development	0.001632451	0.042611985	8	15	23	67
GO:0030856 regulation of epithelial cell differentiation	29	0.043171586	1.04	0.319	Biological Process	GO:0030856	regulation of epithelial cell differentiation	0.001660491	0.043171586	11	18	29	91
GO:0002286 T cell activation involved in immune response	24	0.043171586	0.861	0.338	Biological Process	GO:0002286	T cell activation involved in immune response	0.001663103	0.043171586	19	5	24	71
GO:0098590 plasma membrane region	130	0.04372646	4.577	0.225	Cellular Component	GO:0098590	plasma membrane region	0.002144622	0.04372646	31	99	130	577
GO:0065008 regulation of biological quality	552	0.044626913	19.799	0.207	Biological Process	GO:0065008	regulation of biological quality	0.001723929	0.044626913	185	367	552	2672
GO:0003007 heart morphogenesis	51	0.045536118	1.829	0.276	Biological Process	GO:0003007	heart morphogenesis	0.001763911	0.045536118	14	37	51	185
GO:0000976 transcription regulatory region sequence-specific DNA binding	169	0.046117243	5.872	0.244	Molecular Function	GO:0000976	transcription regulatory region sequence-specific DNA binding	0.000389434	0.046117243	72	97	169	693
GO:2000146 negative regulation of cell motility	48	0.046253265	1.722	0.279	Biological Process	GO:2000146	negative regulation of cell motility	0.001799271	0.046253265	22	26	48	172
GO:0045930 negative regulation of mitotic cell cycle	45	0.046253265	1.614	0.283	Biological Process	GO:0045930	negative regulation of mitotic cell cycle	0.001814124	0.046253265	21	24	45	159
GO:1905515 non-motile cilium assembly	16	0.046253265	0.574	0.39	Biological Process	GO:1905515	non-motile cilium assembly	0.001819718	0.046253265	1	15	16	41
GO:0002753 cytoplasmic pattern recognition receptor signaling pathway	12	0.046253265	0.43	0.444	Biological Process	GO:0002753	cytoplasmic pattern recognition receptor signaling pathway	0.001824526	0.046253265	10	2	12	27
GO:0032715 negative regulation of interleukin-6 production	12	0.046253265	0.43	0.444	Biological Process	GO:0032715	negative regulation of interleukin-6 production	0.001824526	0.046253265	7	5	12	27
GO:0042092 type 2 immune response	12	0.046253265	0.43	0.444	Biological Process	GO:0042092	type 2 immune response	0.001824526	0.046253265	9	3	12	27
GO:0031348 negative regulation of defense response	38	0.046253265	1.363	0.295	Biological Process	GO:0031348	negative regulation of defense response	0.001826241	0.046253265	23	15	38	129
GO:0051172 negative regulation of nitrogen compound metabolic process	360	0.046596735	12.912	0.213	Biological Process	GO:0051172	negative regulation of nitrogen compound metabolic process	0.001847176	0.046596735	162	198	360	1692
GO:0034599 cellular response to oxidative stress	50	0.046596735	1.793	0.276	Biological Process	GO:0034599	cellular response to oxidative stress	0.00185472	0.046596735	23	27	50	181
GO:0035690 cellular response to drug	50	0.046596735	1.793	0.276	Biological Process	GO:0035690	cellular response to drug	0.00185472	0.046596735	28	22	50	181
GO:1903039 positive regulation of leukocyte cell-cell adhesion	37	0.04747426	1.327	0.296	Biological Process	GO:1903039	positive regulation of leukocyte cell-cell adhesion	0.001894715	0.04747426	25	12	37	125
GO:0015849 organic acid transport	66	0.049050678	2.367	0.261	Biological Process	GO:0015849	organic acid transport	0.001968099	0.049050678	16	50	66	253
GO:0046942 carboxylic acid transport	66	0.049050678	2.367	0.261	Biological Process	GO:0046942	carboxylic acid transport	0.001968099	0.049050678	16	50	66	253
GO:0006468 protein phosphorylation	304	0.049055016	10.904	0.215	Biological Process	GO:0006468	protein phosphorylation	0.00197837	0.049055016	123	181	304	1411
GO:0030098 lymphocyte differentiation	64	0.049055016	2.296	0.262	Biological Process	GO:0030098	lymphocyte differentiation	0.001978742	0.049055016	40	24	64	244
GO:0001657 ureteric bud development	23	0.050149657	0.825	0.338	Biological Process	GO:0001657	ureteric bud development	0.002038952	0.050149657	8	15	23	68
GO:0072163 mesonephric epithelium development	23	0.050149657	0.825	0.338	Biological Process	GO:0072163	mesonephric epithelium development	0.002038952	0.050149657	8	15	23	68
GO:0072164 mesonephric tubule development	23	0.050149657	0.825	0.338	Biological Process	GO:0072164	mesonephric tubule development	0.002038952	0.050149657	8	15	23	68
GO:1901575 organic substance catabolic process	310	0.050287344	11.119	0.215	Biological Process	GO:1901575	organic substance catabolic process	0.002049916	0.050287344	96	214	310	1442
GO:0001823 mesonephros development	24	0.050434149	0.861	0.333	Biological Process	GO:0001823	mesonephros development	0.002061283	0.050434149	8	16	24	72
GO:0032754 positive regulation of interleukin-5 production	6	0.05044423	0.215	0.667	Biological Process	GO:0032754	positive regulation of interleukin-5 production	0.002078602	0.05044423	3	3	6	9
GO:0047484 regulation of response to osmotic stress	6	0.05044423	0.215	0.667	Biological Process	GO:0047484	regulation of response to osmotic stress	0.002078602	0.05044423	3	3	6	9
GO:1905331 negative regulation of morphogenesis of an epithelium	6	0.05044423	0.215	0.667	Biological Process	GO:1905331	negative regulation of morphogenesis of an epithelium	0.002078602	0.05044423	4	2	6	9
GO:0043370 regulation of CD4-positive, alpha-beta T cell differentiation	11	0.05044423	0.395	0.458	Biological Process	GO:0043370	regulation of CD4-positive, alpha-beta T cell differentiation	0.002083227	0.05044423	8	3	11	24
GO:0031325 positive regulation of cellular metabolic process	500	0.050483381	17.934	0.207	Biological Process	GO:0031325	positive regulation of cellular metabolic process	0.002090231	0.050483381	217	283	500	2410
GO:0032945 negative regulation of mononuclear cell proliferation	18	0.052108039	0.646	0.367	Biological Process	GO:0032945	negative regulation of mononuclear cell proliferation	0.002163059	0.052108039	13	5	18	49
GO:0044772 mitotic cell cycle phase transition	66	0.052502195	2.367	0.26	Biological Process	GO:0044772	mitotic cell cycle phase transition	0.002185024	0.052502195	28	38	66	254
GO:0007623 circadian rhythm	37	0.052927989	1.327	0.294	Biological Process	GO:0007623	circadian rhythm	0.002210092	0.052927989	13	24	37	126
GO:0060322 head development	106	0.052927989	3.802	0.241	Biological Process	GO:0060322	head development	0.00221404	0.052927989	23	83	106	440
GO:0042129 regulation of T cell proliferation	32	0.053146645	1.148	0.305	Biological Process	GO:0042129	regulation of T cell proliferation	0.002228858	0.053146645	24	8	32	105
GO:0008270 zinc ion binding	156	0.053347247	5.42	0.245	Molecular Function	GO:0008270	zinc ion binding	0.000489466	0.053347247	44	112	156	636
GO:0005342 organic acid transmembrane transporter activity	47	0.053347247	1.633	0.305	Molecular Function	GO:0005342	organic acid transmembrane transporter activity	0.000521618	0.053347247	10	37	47	154
GO:0046943 carboxylic acid transmembrane transporter activity	47	0.053347247	1.633	0.305	Molecular Function	GO:0046943	carboxylic acid transmembrane transporter activity	0.000521618	0.053347247	10	37	47	154
GO:0045444 fat cell differentiation	46	0.053765469	1.65	0.279	Biological Process	GO:0045444	fat cell differentiation	0.002260548	0.053765469	20	26	46	165
GO:0030430 host cell cytoplasm	5	0.054233614	0.176	0.714	Cellular Component	GO:0030430	host cell cytoplasm	0.002758476	0.054233614	3	2	5	7
GO:0033655 host cell cytoplasm part	5	0.054233614	0.176	0.714	Cellular Component	GO:0033655	host cell cytoplasm part	0.002758476	0.054233614	3	2	5	7
GO:0012505 endomembrane system	488	0.054904198	17.183	0.199	Cellular Component	GO:0012505	endomembrane system	0.002842452	0.054904198	145	343	488	2457
GO:0006308 DNA catabolic process	20	0.056553396	0.717	0.351	Biological Process	GO:0006308	DNA catabolic process	0.0023838	0.056553396	6	14	20	57
GO:0030101 natural killer cell activation	21	0.058073435	0.753	0.344	Biological Process	GO:0030101	natural killer cell activation	0.002454069	0.058073435	13	8	21	61
GO:0043547 positive regulation of GTPase activity	71	0.058115294	2.547	0.255	Biological Process	GO:0043547	positive regulation of GTPase activity	0.002462039	0.058115294	21	50	71	278
GO:0043087 regulation of GTPase activity	82	0.059192268	2.941	0.249	Biological Process	GO:0043087	regulation of GTPase activity	0.002516793	0.059192268	27	55	82	329
GO:0035461 vitamin transmembrane transport	7	0.059192268	0.251	0.583	Biological Process	GO:0035461	vitamin transmembrane transport	0.002534921	0.059192268	1	6	7	12
GO:0060294 cilium movement involved in cell motility	9	0.059192268	0.323	0.5	Biological Process	GO:0060294	cilium movement involved in cell motility	0.002539248	0.059192268	0	9	9	18
GO:0061082 myeloid leukocyte cytokine production	9	0.059192268	0.323	0.5	Biological Process	GO:0061082	myeloid leukocyte cytokine production	0.002539248	0.059192268	7	2	9	18
GO:0072337 modified amino acid transport	9	0.059192268	0.323	0.5	Biological Process	GO:0072337	modified amino acid transport	0.002539248	0.059192268	2	7	9	18
GO:0032648 regulation of interferon-beta production	14	0.060632496	0.502	0.4	Biological Process	GO:0032648	regulation of interferon-beta production	0.002637327	0.060632496	11	3	14	35
GO:0032940 secretion by cell	141	0.060632496	5.057	0.231	Biological Process	GO:0032940	secretion by cell	0.002637722	0.060632496	69	72	141	610
GO:0003351 epithelial cilium movement	8	0.060632496	0.287	0.533	Biological Process	GO:0003351	epithelial cilium movement	0.002639791	0.060632496	0	8	8	15
GO:0032689 negative regulation of interferon-gamma production	8	0.060632496	0.287	0.533	Biological Process	GO:0032689	negative regulation of interferon-gamma production	0.002639791	0.060632496	6	2	8	15
GO:0045066 regulatory T cell differentiation	8	0.060632496	0.287	0.533	Biological Process	GO:0045066	regulatory T cell differentiation	0.002639791	0.060632496	8	0	8	15
GO:0042509 regulation of tyrosine phosphorylation of STAT protein	17	0.060632496	0.61	0.37	Biological Process	GO:0042509	regulation of tyrosine phosphorylation of STAT protein	0.002639853	0.060632496	15	2	17	46
GO:0035272 exocrine system development	12	0.060889317	0.43	0.429	Biological Process	GO:0035272	exocrine system development	0.002657532	0.060889317	6	6	12	28
GO:0002521 leukocyte differentiation	88	0.062848012	3.156	0.246	Biological Process	GO:0002521	leukocyte differentiation	0.002752408	0.062848012	52	36	88	358
GO:0048699 generation of neurons	230	0.062848012	8.25	0.219	Biological Process	GO:0048699	generation of neurons	0.002756433	0.062848012	62	168	230	1048
GO:0070664 negative regulation of leukocyte proliferation	18	0.063694669	0.646	0.36	Biological Process	GO:0070664	negative regulation of leukocyte proliferation	0.002800363	0.063694669	13	5	18	50
GO:0098862 cluster of actin-based cell projections	26	0.065808694	0.915	0.302	Cellular Component	GO:0098862	cluster of actin-based cell projections	0.003466761	0.065808694	4	22	26	86
GO:0006631 fatty acid metabolic process	59	0.066059603	2.116	0.262	Biological Process	GO:0006631	fatty acid metabolic process	0.002911388	0.066059603	11	48	59	225
GO:0051188 cofactor biosynthetic process	48	0.067514315	1.722	0.273	Biological Process	GO:0051188	cofactor biosynthetic process	0.00298718	0.067514315	11	37	48	176
GO:1903707 negative regulation of hemopoiesis	27	0.067514315	0.968	0.314	Biological Process	GO:1903707	negative regulation of hemopoiesis	0.002989909	0.067514315	14	13	27	86
GO:0001776 leukocyte homeostasis	20	0.067847034	0.717	0.345	Biological Process	GO:0001776	leukocyte homeostasis	0.003011884	0.067847034	12	8	20	58
GO:0009991 response to extracellular stimulus	60	0.068513147	2.152	0.261	Biological Process	GO:0009991	response to extracellular stimulus	0.003062362	0.068513147	17	43	60	230
GO:0022607 cellular component assembly	404	0.068513147	14.491	0.209	Biological Process	GO:0022607	cellular component assembly	0.003068573	0.068513147	99	305	404	1929
GO:0008589 regulation of smoothened signaling pathway	21	0.068513147	0.753	0.339	Biological Process	GO:0008589	regulation of smoothened signaling pathway	0.003070699	0.068513147	4	17	21	62
GO:1902106 negative regulation of leukocyte differentiation	21	0.068513147	0.753	0.339	Biological Process	GO:1902106	negative regulation of leukocyte differentiation	0.003070699	0.068513147	12	9	21	62
GO:0045428 regulation of nitric oxide biosynthetic process	11	0.068612439	0.395	0.44	Biological Process	GO:0045428	regulation of nitric oxide biosynthetic process	0.003100367	0.068612439	5	6	11	25
GO:0060122 inner ear receptor cell stereocilium organization	11	0.068612439	0.395	0.44	Biological Process	GO:0060122	inner ear receptor cell stereocilium organization	0.003100367	0.068612439	1	10	11	25
GO:0006090 pyruvate metabolic process	24	0.068612439	0.861	0.324	Biological Process	GO:0006090	pyruvate metabolic process	0.003104436	0.068612439	7	17	24	74
GO:0042133 neurotransmitter metabolic process	24	0.068612439	0.861	0.324	Biological Process	GO:0042133	neurotransmitter metabolic process	0.003104436	0.068612439	10	14	24	74
GO:0022409 positive regulation of cell-cell adhesion	42	0.069080241	1.506	0.28	Biological Process	GO:0022409	positive regulation of cell-cell adhesion	0.003132974	0.069080241	29	13	42	150
GO:0050710 negative regulation of cytokine secretion	13	0.069386793	0.466	0.406	Biological Process	GO:0050710	negative regulation of cytokine secretion	0.003161686	0.069386793	10	3	13	32
GO:0060337 type I interferon signaling pathway	13	0.069386793	0.466	0.406	Biological Process	GO:0060337	type I interferon signaling pathway	0.003161686	0.069386793	12	1	13	32
GO:0007156 homophilic cell adhesion via plasma membrane adhesion molecules	31	0.06996157	1.112	0.301	Biological Process	GO:0007156	homophilic cell adhesion via plasma membrane adhesion molecules	0.003202808	0.06996157	5	26	31	103
GO:0034614 cellular response to reactive oxygen species	31	0.06996157	1.112	0.301	Biological Process	GO:0034614	cellular response to reactive oxygen species	0.003202808	0.06996157	14	17	31	103
GO:0070741 response to interleukin-6	16	0.070084458	0.574	0.372	Biological Process	GO:0070741	response to interleukin-6	0.003221644	0.070084458	5	11	16	43
GO:0006366 transcription by RNA polymerase II	346	0.070084458	12.41	0.212	Biological Process	GO:0006366	transcription by RNA polymerase II	0.003223391	0.070084458	139	207	346	1635
GO:0030855 epithelial cell differentiation	95	0.070892152	3.407	0.242	Biological Process	GO:0030855	epithelial cell differentiation	0.003268105	0.070892152	33	62	95	393
GO:0002221 pattern recognition receptor signaling pathway	30	0.071057461	1.076	0.303	Biological Process	GO:0002221	pattern recognition receptor signaling pathway	0.003304481	0.071057461	23	7	30	99
GO:0002830 positive regulation of type 2 immune response	5	0.071057461	0.179	0.714	Biological Process	GO:0002830	positive regulation of type 2 immune response	0.003354242	0.071057461	3	2	5	7
GO:0015793 glycerol transport	5	0.071057461	0.179	0.714	Biological Process	GO:0015793	glycerol transport	0.003354242	0.071057461	1	4	5	7
GO:0015886 heme transport	5	0.071057461	0.179	0.714	Biological Process	GO:0015886	heme transport	0.003354242	0.071057461	1	4	5	7
GO:0032736 positive regulation of interleukin-13 production	5	0.071057461	0.179	0.714	Biological Process	GO:0032736	positive regulation of interleukin-13 production	0.003354242	0.071057461	2	3	5	7
GO:0035457 cellular response to interferon-alpha	5	0.071057461	0.179	0.714	Biological Process	GO:0035457	cellular response to interferon-alpha	0.003354242	0.071057461	4	1	5	7
GO:0045591 positive regulation of regulatory T cell differentiation	5	0.071057461	0.179	0.714	Biological Process	GO:0045591	positive regulation of regulatory T cell differentiation	0.003354242	0.071057461	5	0	5	7
GO:0046459 short-chain fatty acid metabolic process	5	0.071057461	0.179	0.714	Biological Process	GO:0046459	short-chain fatty acid metabolic process	0.003354242	0.071057461	0	5	5	7
GO:1904491 protein localization to ciliary transition zone	5	0.071057461	0.179	0.714	Biological Process	GO:1904491	protein localization to ciliary transition zone	0.003354242	0.071057461	0	5	5	7
GO:2000551 regulation of T-helper 2 cell cytokine production	5	0.071057461	0.179	0.714	Biological Process	GO:2000551	regulation of T-helper 2 cell cytokine production	0.003354242	0.071057461	4	1	5	7
GO:0002218 activation of innate immune response	34	0.071057461	1.22	0.293	Biological Process	GO:0002218	activation of innate immune response	0.003366718	0.071057461	26	8	34	116
GO:0050870 positive regulation of T cell activation	34	0.071057461	1.22	0.293	Biological Process	GO:0050870	positive regulation of T cell activation	0.003366718	0.071057461	23	11	34	116
GO:0008509 anion transmembrane transporter activity	79	0.073217014	2.745	0.27	Molecular Function	GO:0008509	anion transmembrane transporter activity	0.000748441	0.073217014	19	60	79	293
GO:0015666 restriction endodeoxyribonuclease activity	15	0.073247629	0.521	0.441	Molecular Function	GO:0015666	restriction endodeoxyribonuclease activity	0.000807675	0.073247629	2	13	15	34
GO:0005125 cytokine activity	48	0.073247629	1.668	0.298	Molecular Function	GO:0005125	cytokine activity	0.000813863	0.073247629	41	7	48	161
GO:0045178 basal part of cell	13	0.075124213	0.458	0.382	Cellular Component	GO:0045178	basal part of cell	0.00402573	0.075124213	2	11	13	34
GO:0042461 photoreceptor cell development	14	0.075182499	0.502	0.389	Biological Process	GO:0042461	photoreceptor cell development	0.003586232	0.075182499	3	11	14	36
GO:0042531 positive regulation of tyrosine phosphorylation of STAT protein	14	0.075182499	0.502	0.389	Biological Process	GO:0042531	positive regulation of tyrosine phosphorylation of STAT protein	0.003586232	0.075182499	12	2	14	36
GO:2000351 regulation of endothelial cell apoptotic process	14	0.075182499	0.502	0.389	Biological Process	GO:2000351	regulation of endothelial cell apoptotic process	0.003586232	0.075182499	11	3	14	36
GO:0048732 gland development	66	0.075585154	2.367	0.255	Biological Process	GO:0048732	gland development	0.003613504	0.075585154	26	40	66	259
GO:0062012 regulation of small molecule metabolic process	55	0.07597516	1.973	0.263	Biological Process	GO:0062012	regulation of small molecule metabolic process	0.003640257	0.07597516	18	37	55	209
GO:0000086 G2/M transition of mitotic cell cycle	26	0.076158656	0.933	0.313	Biological Process	GO:0000086	G2/M transition of mitotic cell cycle	0.003657176	0.076158656	12	14	26	83
GO:0045892 negative regulation of transcription, DNA-templated	196	0.076162941	7.03	0.221	Biological Process	GO:0045892	negative regulation of transcription, DNA-templated	0.003665509	0.076162941	78	118	196	885
GO:0032813 tumor necrosis factor receptor superfamily binding	14	0.07828071	0.486	0.452	Molecular Function	GO:0032813	tumor necrosis factor receptor superfamily binding	0.000904577	0.07828071	11	3	14	31
GO:0071236 cellular response to antibiotic	23	0.078959352	0.825	0.324	Biological Process	GO:0071236	cellular response to antibiotic	0.003808519	0.078959352	14	9	23	71
GO:0070201 regulation of establishment of protein localization	95	0.079056091	3.407	0.241	Biological Process	GO:0070201	regulation of establishment of protein localization	0.003821621	0.079056091	52	43	95	395
GO:0031324 negative regulation of cellular metabolic process	383	0.079255059	13.737	0.21	Biological Process	GO:0031324	negative regulation of cellular metabolic process	0.003846144	0.079255059	163	220	383	1828
GO:0046903 secretion	157	0.079255059	5.631	0.226	Biological Process	GO:0046903	secretion	0.003848154	0.079255059	72	85	157	694
GO:1903507 negative regulation of nucleic acid-templated transcription	202	0.080342348	7.245	0.221	Biological Process	GO:1903507	negative regulation of nucleic acid-templated transcription	0.00391337	0.080342348	79	123	202	916
GO:0010812 negative regulation of cell-substrate adhesion	15	0.080342348	0.538	0.375	Biological Process	GO:0010812	negative regulation of cell-substrate adhesion	0.003931143	0.080342348	6	9	15	40
GO:0060688 regulation of morphogenesis of a branching structure	15	0.080342348	0.538	0.375	Biological Process	GO:0060688	regulation of morphogenesis of a branching structure	0.003931143	0.080342348	7	8	15	40
GO:0071495 cellular response to endogenous stimulus	185	0.080342348	6.636	0.222	Biological Process	GO:0071495	cellular response to endogenous stimulus	0.00393524	0.080342348	63	122	185	832
GO:0003700 DNA-binding transcription factor activity	224	0.081399187	7.783	0.232	Molecular Function	GO:0003700	DNA-binding transcription factor activity	0.000999396	0.081399187	88	136	224	966
GO:0034061 DNA polymerase activity	23	0.081399187	0.799	0.365	Molecular Function	GO:0034061	DNA polymerase activity	0.001012968	0.081399187	6	17	23	63
GO:0045596 negative regulation of cell differentiation	106	0.08200375	3.802	0.237	Biological Process	GO:0045596	negative regulation of cell differentiation	0.004029017	0.08200375	40	66	106	448
GO:0045622 regulation of T-helper cell differentiation	9	0.08200375	0.323	0.474	Biological Process	GO:0045622	regulation of T-helper cell differentiation	0.004034119	0.08200375	6	3	9	19
GO:0032880 regulation of protein localization	133	0.082005283	4.77	0.23	Biological Process	GO:0032880	regulation of protein localization	0.004051696	0.082005283	62	71	133	578
GO:0060548 negative regulation of cell death	133	0.082005283	4.77	0.23	Biological Process	GO:0060548	negative regulation of cell death	0.004051696	0.082005283	73	60	133	578
GO:0090596 sensory organ morphogenesis	53	0.082198344	1.901	0.264	Biological Process	GO:0090596	sensory organ morphogenesis	0.004070007	0.082198344	13	40	53	201
GO:1902679 negative regulation of RNA biosynthetic process	202	0.082929982	7.245	0.22	Biological Process	GO:1902679	negative regulation of RNA biosynthetic process	0.004115083	0.082929982	79	123	202	917
GO:0030182 neuron differentiation	205	0.083209849	7.353	0.22	Biological Process	GO:0030182	neuron differentiation	0.00413785	0.083209849	51	154	205	932
GO:0005819 spindle	54	0.083273789	1.901	0.251	Cellular Component	GO:0005819	spindle	0.004538081	0.083273789	13	41	54	215
GO:0000302 response to reactive oxygen species	36	0.083277854	1.291	0.286	Biological Process	GO:0000302	response to reactive oxygen species	0.004150118	0.083277854	15	21	36	126
GO:0050896 response to stimulus	1298	0.083634395	46.557	0.196	Biological Process	GO:0050896	response to stimulus	0.004176811	0.083634395	515	783	1298	6631
GO:1901699 cellular response to nitrogen compound	82	0.084363428	2.941	0.245	Biological Process	GO:1901699	cellular response to nitrogen compound	0.00422439	0.084363428	29	53	82	335
GO:0033673 negative regulation of kinase activity	46	0.084363428	1.65	0.271	Biological Process	GO:0033673	negative regulation of kinase activity	0.004231225	0.084363428	19	27	46	170
GO:0016043 cellular component organization	876	0.084708188	31.42	0.199	Biological Process	GO:0016043	cellular component organization	0.004264535	0.084708188	244	632	876	4393
GO:0045995 regulation of embryonic development	27	0.084708188	0.968	0.307	Biological Process	GO:0045995	regulation of embryonic development	0.004266595	0.084708188	9	18	27	88
GO:0048286 lung alveolus development	13	0.085657092	0.466	0.394	Biological Process	GO:0048286	lung alveolus development	0.004339826	0.085657092	8	5	13	33
GO:0051223 regulation of protein transport	90	0.085657092	3.228	0.241	Biological Process	GO:0051223	regulation of protein transport	0.004344379	0.085657092	51	39	90	373
GO:0051046 regulation of secretion	111	0.085657092	3.981	0.235	Biological Process	GO:0051046	regulation of secretion	0.004348497	0.085657092	55	56	111	473
GO:0055123 digestive system development	26	0.085657092	0.933	0.31	Biological Process	GO:0055123	digestive system development	0.00437635	0.085657092	9	17	26	84
GO:0032656 regulation of interleukin-13 production	6	0.085657092	0.215	0.6	Biological Process	GO:0032656	regulation of interleukin-13 production	0.004378374	0.085657092	3	3	6	10
GO:0032691 negative regulation of interleukin-1 beta production	6	0.085657092	0.215	0.6	Biological Process	GO:0032691	negative regulation of interleukin-1 beta production	0.004378374	0.085657092	5	1	6	10
GO:1904182 regulation of pyruvate dehydrogenase activity	6	0.085657092	0.215	0.6	Biological Process	GO:1904182	regulation of pyruvate dehydrogenase activity	0.004378374	0.085657092	2	4	6	10
GO:0050672 negative regulation of lymphocyte proliferation	17	0.085828349	0.61	0.354	Biological Process	GO:0050672	negative regulation of lymphocyte proliferation	0.004404013	0.085828349	13	4	17	48
GO:0046697 decidualization	8	0.085828349	0.287	0.5	Biological Process	GO:0046697	decidualization	0.004423764	0.085828349	4	4	8	16
GO:0060972 left/right pattern formation	8	0.085828349	0.287	0.5	Biological Process	GO:0060972	left/right pattern formation	0.004423764	0.085828349	1	7	8	16
GO:0072529 pyrimidine-containing compound catabolic process	8	0.085828349	0.287	0.5	Biological Process	GO:0072529	pyrimidine-containing compound catabolic process	0.004423764	0.085828349	0	8	8	16
GO:0050789 regulation of biological process	1771	0.086229731	63.522	0.193	Biological Process	GO:0050789	regulation of biological process	0.004453654	0.086229731	607	1164	1771	9181
GO:0051128 regulation of cellular component organization	351	0.08639408	12.59	0.21	Biological Process	GO:0051128	regulation of cellular component organization	0.004473987	0.08639408	110	241	351	1669
GO:0071158 positive regulation of cell cycle arrest	11	0.08639408	0.395	0.423	Biological Process	GO:0071158	positive regulation of cell cycle arrest	0.004480581	0.08639408	6	5	11	26
GO:0080090 regulation of primary metabolic process	879	0.086608845	31.528	0.199	Biological Process	GO:0080090	regulation of primary metabolic process	0.004510453	0.086608845	334	545	879	4411
GO:1901990 regulation of mitotic cell cycle phase transition	47	0.086608845	1.686	0.269	Biological Process	GO:1901990	regulation of mitotic cell cycle phase transition	0.004514279	0.086608845	24	23	47	175
GO:0008625 extrinsic apoptotic signaling pathway via death domain receptors	18	0.086608845	0.646	0.346	Biological Process	GO:0008625	extrinsic apoptotic signaling pathway via death domain receptors	0.004547172	0.086608845	14	4	18	52
GO:0072078 nephron tubule morphogenesis	18	0.086608845	0.646	0.346	Biological Process	GO:0072078	nephron tubule morphogenesis	0.004547172	0.086608845	5	13	18	52
GO:1904894 positive regulation of STAT cascade	18	0.086608845	0.646	0.346	Biological Process	GO:1904894	positive regulation of STAT cascade	0.004547172	0.086608845	16	2	18	52
GO:2000378 negative regulation of reactive oxygen species metabolic process	18	0.086608845	0.646	0.346	Biological Process	GO:2000378	negative regulation of reactive oxygen species metabolic process	0.004547172	0.086608845	6	12	18	52
GO:0002758 innate immune response-activating signal transduction	30	0.086813583	1.076	0.297	Biological Process	GO:0002758	innate immune response-activating signal transduction	0.004574785	0.086813583	23	7	30	101
GO:0003180 aortic valve morphogenesis	7	0.086813583	0.251	0.538	Biological Process	GO:0003180	aortic valve morphogenesis	0.004613506	0.086813583	4	3	7	13
GO:0032692 negative regulation of interleukin-1 production	7	0.086813583	0.251	0.538	Biological Process	GO:0032692	negative regulation of interleukin-1 production	0.004613506	0.086813583	5	2	7	13
GO:0045589 regulation of regulatory T cell differentiation	7	0.086813583	0.251	0.538	Biological Process	GO:0045589	regulation of regulatory T cell differentiation	0.004613506	0.086813583	7	0	7	13
GO:0060831 smoothened signaling pathway involved in dorsal/ventral neural tube patterning	7	0.086813583	0.251	0.538	Biological Process	GO:0060831	smoothened signaling pathway involved in dorsal/ventral neural tube patterning	0.004613506	0.086813583	0	7	7	13
GO:1902358 sulfate transmembrane transport	7	0.086813583	0.251	0.538	Biological Process	GO:1902358	sulfate transmembrane transport	0.004613506	0.086813583	2	5	7	13
GO:0048659 smooth muscle cell proliferation	19	0.086939695	0.681	0.339	Biological Process	GO:0048659	smooth muscle cell proliferation	0.004638763	0.086939695	12	7	19	56
GO:1903409 reactive oxygen species biosynthetic process	19	0.086939695	0.681	0.339	Biological Process	GO:1903409	reactive oxygen species biosynthetic process	0.004638763	0.086939695	9	10	19	56
GO:2000379 positive regulation of reactive oxygen species metabolic process	21	0.087733919	0.753	0.328	Biological Process	GO:2000379	positive regulation of reactive oxygen species metabolic process	0.004696485	0.087733919	7	14	21	64
GO:0051338 regulation of transferase activity	152	0.087733919	5.452	0.226	Biological Process	GO:0051338	regulation of transferase activity	0.004699864	0.087733919	63	89	152	673
GO:0060485 mesenchyme development	46	0.088612627	1.65	0.269	Biological Process	GO:0060485	mesenchyme development	0.004765798	0.088612627	18	28	46	171
GO:0008284 positive regulation of cell proliferation	124	0.088612627	4.448	0.231	Biological Process	GO:0008284	positive regulation of cell proliferation	0.004773355	0.088612627	65	59	124	537
GO:0031669 cellular response to nutrient levels	36	0.088612627	1.291	0.283	Biological Process	GO:0031669	cellular response to nutrient levels	0.004775304	0.088612627	10	26	36	127
GO:0005164 tumor necrosis factor receptor binding	11	0.088640816	0.382	0.5	Molecular Function	GO:0005164	tumor necrosis factor receptor binding	0.001142482	0.088640816	8	3	11	22
GO:0042130 negative regulation of T cell proliferation	14	0.088812823	0.502	0.378	Biological Process	GO:0042130	negative regulation of T cell proliferation	0.00479557	0.088812823	11	3	14	37
GO:0046394 carboxylic acid biosynthetic process	61	0.088977422	2.188	0.255	Biological Process	GO:0046394	carboxylic acid biosynthetic process	0.004816505	0.088977422	18	43	61	239
GO:0048666 neuron development	168	0.088977422	6.026	0.223	Biological Process	GO:0048666	neuron development	0.004823448	0.088977422	38	130	168	752
GO:2000113 negative regulation of cellular macromolecule biosynthetic process	220	0.089454539	7.891	0.218	Biological Process	GO:2000113	negative regulation of cellular macromolecule biosynthetic process	0.004858858	0.089454539	92	128	220	1010
GO:0050778 positive regulation of immune response	100	0.089578044	3.587	0.237	Biological Process	GO:0050778	positive regulation of immune response	0.004875126	0.089578044	69	31	100	422
GO:0045598 regulation of fat cell differentiation	28	0.089722812	1.004	0.301	Biological Process	GO:0045598	regulation of fat cell differentiation	0.004902153	0.089722812	12	16	28	93
GO:0071901 negative regulation of protein serine/threonine kinase activity	28	0.089722812	1.004	0.301	Biological Process	GO:0071901	negative regulation of protein serine/threonine kinase activity	0.004902153	0.089722812	14	14	28	93
GO:0005768 endosome	105	0.091170228	3.697	0.226	Cellular Component	GO:0005768	endosome	0.005051212	0.091170228	29	76	105	465
GO:0043903 regulation of symbiosis, encompassing mutualism through parasitism	35	0.09137239	1.255	0.285	Biological Process	GO:0043903	regulation of symbiosis, encompassing mutualism through parasitism	0.005002031	0.09137239	25	10	35	123
GO:0032102 negative regulation of response to external stimulus	55	0.091419233	1.973	0.259	Biological Process	GO:0032102	negative regulation of response to external stimulus	0.005014351	0.091419233	29	26	55	212
GO:0034341 response to interferon-gamma	27	0.091428448	0.968	0.303	Biological Process	GO:0034341	response to interferon-gamma	0.005059702	0.091428448	25	2	27	89
GO:0050673 epithelial cell proliferation	65	0.091428448	2.331	0.252	Biological Process	GO:0050673	epithelial cell proliferation	0.005098887	0.091428448	30	35	65	258
GO:0018057 peptidyl-lysine oxidation	4	0.091428448	0.143	0.8	Biological Process	GO:0018057	peptidyl-lysine oxidation	0.005112422	0.091428448	1	3	4	5
GO:0035546 interferon-beta secretion	4	0.091428448	0.143	0.8	Biological Process	GO:0035546	interferon-beta secretion	0.005112422	0.091428448	3	1	4	5
GO:0035547 regulation of interferon-beta secretion	4	0.091428448	0.143	0.8	Biological Process	GO:0035547	regulation of interferon-beta secretion	0.005112422	0.091428448	3	1	4	5
GO:0035549 positive regulation of interferon-beta secretion	4	0.091428448	0.143	0.8	Biological Process	GO:0035549	positive regulation of interferon-beta secretion	0.005112422	0.091428448	3	1	4	5
GO:0045345 positive regulation of MHC class I biosynthetic process	4	0.091428448	0.143	0.8	Biological Process	GO:0045345	positive regulation of MHC class I biosynthetic process	0.005112422	0.091428448	3	1	4	5
GO:0050713 negative regulation of interleukin-1 beta secretion	4	0.091428448	0.143	0.8	Biological Process	GO:0050713	negative regulation of interleukin-1 beta secretion	0.005112422	0.091428448	4	0	4	5
GO:1901621 negative regulation of smoothened signaling pathway involved in dorsal/ventral neural tube patterning	4	0.091428448	0.143	0.8	Biological Process	GO:1901621	negative regulation of smoothened signaling pathway involved in dorsal/ventral neural tube patterning	0.005112422	0.091428448	0	4	4	5
GO:1904970 brush border assembly	4	0.091428448	0.143	0.8	Biological Process	GO:1904970	brush border assembly	0.005112422	0.091428448	0	4	4	5
GO:0002292 T cell differentiation involved in immune response	15	0.091737321	0.538	0.366	Biological Process	GO:0002292	T cell differentiation involved in immune response	0.005149272	0.091737321	11	4	15	41
GO:1903670 regulation of sprouting angiogenesis	15	0.091737321	0.538	0.366	Biological Process	GO:1903670	regulation of sprouting angiogenesis	0.005149272	0.091737321	9	6	15	41
GO:0007368 determination of left/right symmetry	26	0.092647846	0.933	0.306	Biological Process	GO:0007368	determination of left/right symmetry	0.005210267	0.092647846	3	23	26	85
GO:0045744 negative regulation of G protein-coupled receptor signaling pathway	12	0.092648661	0.43	0.4	Biological Process	GO:0045744	negative regulation of G protein-coupled receptor signaling pathway	0.005239973	0.092648661	8	4	12	30
GO:0098586 cellular response to virus	12	0.092648661	0.43	0.4	Biological Process	GO:0098586	cellular response to virus	0.005239973	0.092648661	10	2	12	30
GO:2000514 regulation of CD4-positive, alpha-beta T cell activation	12	0.092648661	0.43	0.4	Biological Process	GO:2000514	regulation of CD4-positive, alpha-beta T cell activation	0.005239973	0.092648661	9	3	12	30
GO:0022008 neurogenesis	243	0.093367623	8.716	0.216	Biological Process	GO:0022008	neurogenesis	0.005294711	0.093367623	70	173	243	1127
GO:0043583 ear development	44	0.093367623	1.578	0.27	Biological Process	GO:0043583	ear development	0.005309836	0.093367623	13	31	44	163
GO:0016053 organic acid biosynthetic process	61	0.093367623	2.188	0.254	Biological Process	GO:0016053	organic acid biosynthetic process	0.005310526	0.093367623	18	43	61	240
GO:0010558 negative regulation of macromolecule biosynthetic process	229	0.093593947	8.214	0.217	Biological Process	GO:0010558	negative regulation of macromolecule biosynthetic process	0.005333387	0.093593947	95	134	229	1057
GO:0051251 positive regulation of lymphocyte activation	46	0.093830131	1.65	0.267	Biological Process	GO:0051251	positive regulation of lymphocyte activation	0.005356858	0.093830131	31	15	46	172
GO:0016788 hydrolase activity, acting on ester bonds	161	0.093830962	5.594	0.239	Molecular Function	GO:0016788	hydrolase activity, acting on ester bonds	0.001299682	0.093830962	50	111	161	673
GO:0003690 double-stranded DNA binding	185	0.093830962	6.428	0.235	Molecular Function	GO:0003690	double-stranded DNA binding	0.001324781	0.093830962	84	101	185	786
GO:0015232 heme transporter activity	5	0.093830962	0.174	0.833	Molecular Function	GO:0015232	heme transporter activity	0.001334485	0.093830962	1	4	5	6
GO:0032036 myosin heavy chain binding	4	0.093834645	0.139	1	Molecular Function	GO:0032036	myosin heavy chain binding	0.001376241	0.093834645	1	3	4	4
GO:0090130 tissue migration	48	0.094007023	1.722	0.265	Biological Process	GO:0090130	tissue migration	0.005376989	0.094007023	20	28	48	181
GO:0018212 peptidyl-tyrosine modification	64	0.094261942	2.296	0.252	Biological Process	GO:0018212	peptidyl-tyrosine modification	0.005402784	0.094261942	32	32	64	254
GO:0060675 ureteric bud morphogenesis	16	0.094261942	0.574	0.356	Biological Process	GO:0060675	ureteric bud morphogenesis	0.005411688	0.094261942	5	11	16	45
GO:0042100 B cell proliferation	24	0.095255599	0.861	0.312	Biological Process	GO:0042100	B cell proliferation	0.005479143	0.095255599	19	5	24	77
GO:1901652 response to peptide	57	0.095255599	2.044	0.257	Biological Process	GO:1901652	response to peptide	0.005489065	0.095255599	21	36	57	222
GO:0000122 negative regulation of transcription by RNA polymerase II	141	0.095675754	5.057	0.227	Biological Process	GO:0000122	negative regulation of transcription by RNA polymerase II	0.005523486	0.095675754	56	85	141	622
GO:0044447 axoneme part	10	0.096368014	0.352	0.417	Cellular Component	GO:0044447	axoneme part	0.005554121	0.096368014	0	10	10	24
GO:0005576 extracellular region	294	0.096368014	10.352	0.204	Cellular Component	GO:0005576	extracellular region	0.005616371	0.096368014	124	170	294	1444
GO:0020005 symbiont-containing vacuole membrane	3	0.096368014	0.106	1	Cellular Component	GO:0020005	symbiont-containing vacuole membrane	0.005689301	0.096368014	3	0	3	3
GO:0090651 apical cytoplasm	3	0.096368014	0.106	1	Cellular Component	GO:0090651	apical cytoplasm	0.005689301	0.096368014	1	2	3	3
GO:0098742 cell-cell adhesion via plasma-membrane adhesion molecules	45	0.097838045	1.614	0.268	Biological Process	GO:0098742	cell-cell adhesion via plasma-membrane adhesion molecules	0.005658758	0.097838045	9	36	45	168
GO:0002698 negative regulation of immune effector process	22	0.097853621	0.789	0.319	Biological Process	GO:0002698	negative regulation of immune effector process	0.005680543	0.097853621	17	5	22	69
GO:0061326 renal tubule development	22	0.097853621	0.789	0.319	Biological Process	GO:0061326	renal tubule development	0.005680543	0.097853621	6	16	22	69
GO:0001738 morphogenesis of a polarized epithelium	18	0.097986807	0.646	0.34	Biological Process	GO:0001738	morphogenesis of a polarized epithelium	0.005709188	0.097986807	2	16	18	53
GO:1902882 regulation of response to oxidative stress	18	0.097986807	0.646	0.34	Biological Process	GO:1902882	regulation of response to oxidative stress	0.005709188	0.097986807	7	11	18	53
GO:0034446 substrate adhesion-dependent cell spreading	21	0.098219296	0.753	0.323	Biological Process	GO:0034446	substrate adhesion-dependent cell spreading	0.005744173	0.098219296	3	18	21	65
GO:0010389 regulation of G2/M transition of mitotic cell cycle	19	0.098219296	0.681	0.333	Biological Process	GO:0010389	regulation of G2/M transition of mitotic cell cycle	0.005766244	0.098219296	11	8	19	57
GO:0035710 CD4-positive, alpha-beta T cell activation	19	0.098219296	0.681	0.333	Biological Process	GO:0035710	CD4-positive, alpha-beta T cell activation	0.005766244	0.098219296	15	4	19	57
GO:0007050 cell cycle arrest	28	0.098219296	1.004	0.298	Biological Process	GO:0007050	cell cycle arrest	0.005766983	0.098219296	14	14	28	94
GO:0009062 fatty acid catabolic process	20	0.098219296	0.717	0.328	Biological Process	GO:0009062	fatty acid catabolic process	0.005775139	0.098219296	0	20	20	61
GO:0009890 negative regulation of biosynthetic process	239	0.098473522	8.572	0.216	Biological Process	GO:0009890	negative regulation of biosynthetic process	0.005800596	0.098473522	99	140	239	1109
GO:0015144 carbohydrate transmembrane transporter activity	13	0.098875907	0.452	0.448	Molecular Function	GO:0015144	carbohydrate transmembrane transporter activity	0.001494125	0.098875907	5	8	13	29
GO:0009799 specification of symmetry	27	0.101104525	0.968	0.3	Biological Process	GO:0009799	specification of symmetry	0.005972227	0.101104525	4	23	27	90
GO:0048511 rhythmic process	44	0.101104525	1.578	0.268	Biological Process	GO:0048511	rhythmic process	0.005977154	0.101104525	15	29	44	164
GO:0044770 cell cycle phase transition	70	0.10132454	2.511	0.247	Biological Process	GO:0044770	cell cycle phase transition	0.006000973	0.10132454	29	41	70	283
GO:0033643 host cell part	7	0.101448902	0.246	0.5	Cellular Component	GO:0033643	host cell part	0.006100035	0.101448902	5	2	7	14
GO:0044450 microtubule organizing center part	44	0.101448902	1.549	0.257	Cellular Component	GO:0044450	microtubule organizing center part	0.006173548	0.101448902	8	36	44	171
GO:0097539 ciliary transition fiber	5	0.101581117	0.176	0.625	Cellular Component	GO:0097539	ciliary transition fiber	0.006273856	0.101581117	3	2	5	8
GO:0007417 central nervous system development	129	0.101783836	4.627	0.228	Biological Process	GO:0007417	central nervous system development	0.006039037	0.101783836	31	98	129	565
GO:0001227 DNA-binding transcription repressor activity, RNA polymerase II-specific	53	0.102741439	1.842	0.283	Molecular Function	GO:0001227	DNA-binding transcription repressor activity, RNA polymerase II-specific	0.001620293	0.102741439	29	24	53	187
GO:0098531 transcription factor activity, direct ligand regulated sequence-specific DNA binding	15	0.102741439	0.521	0.417	Molecular Function	GO:0098531	transcription factor activity, direct ligand regulated sequence-specific DNA binding	0.001643863	0.102741439	3	12	15	36
GO:0003338 metanephros morphogenesis	9	0.103096704	0.323	0.45	Biological Process	GO:0003338	metanephros morphogenesis	0.006136201	0.103096704	3	6	9	20
GO:0007346 regulation of mitotic cell cycle	88	0.103096704	3.156	0.239	Biological Process	GO:0007346	regulation of mitotic cell cycle	0.006138935	0.103096704	37	51	88	368
GO:0043005 neuron projection	157	0.103098724	5.528	0.214	Cellular Component	GO:0043005	neuron projection	0.006544776	0.103098724	38	119	157	733
GO:0099522 region of cytosol	6	0.103098724	0.211	0.545	Cellular Component	GO:0099522	region of cytosol	0.006554869	0.103098724	2	4	6	11
GO:0065007 biological regulation	1880	0.104141971	67.432	0.192	Biological Process	GO:0065007	biological regulation	0.006212289	0.104141971	632	1248	1880	9788
GO:1904018 positive regulation of vasculature development	30	0.104298263	1.076	0.291	Biological Process	GO:1904018	positive regulation of vasculature development	0.006232742	0.104298263	24	6	30	103
GO:0031012 extracellular matrix	64	0.104530671	2.254	0.24	Cellular Component	GO:0031012	extracellular matrix	0.006740852	0.104530671	14	50	64	267
GO:0010742 macrophage derived foam cell differentiation	11	0.104902162	0.395	0.407	Biological Process	GO:0010742	macrophage derived foam cell differentiation	0.006306618	0.104902162	2	9	11	27
GO:0031670 cellular response to nutrient	11	0.104902162	0.395	0.407	Biological Process	GO:0031670	cellular response to nutrient	0.006306618	0.104902162	2	9	11	27
GO:0090077 foam cell differentiation	11	0.104902162	0.395	0.407	Biological Process	GO:0090077	foam cell differentiation	0.006306618	0.104902162	2	9	11	27
GO:0031638 zymogen activation	14	0.104902162	0.502	0.368	Biological Process	GO:0031638	zymogen activation	0.006313608	0.104902162	8	6	14	38
GO:0008092 cytoskeletal protein binding	172	0.105032983	5.976	0.236	Molecular Function	GO:0008092	cytoskeletal protein binding	0.001727209	0.105032983	26	146	172	729
GO:0071417 cellular response to organonitrogen compound	72	0.105362709	2.582	0.246	Biological Process	GO:0071417	cellular response to organonitrogen compound	0.00635257	0.105362709	22	50	72	293
GO:0043230 extracellular organelle	18	0.105753842	0.634	0.321	Cellular Component	GO:0043230	extracellular organelle	0.006915783	0.105753842	12	6	18	56
GO:0007182 common-partner SMAD protein phosphorylation	3	0.105942291	0.108	1	Biological Process	GO:0007182	common-partner SMAD protein phosphorylation	0.006455346	0.105942291	3	0	3	3
GO:0014004 microglia differentiation	3	0.105942291	0.108	1	Biological Process	GO:0014004	microglia differentiation	0.006455346	0.105942291	2	1	3	3
GO:0034155 regulation of toll-like receptor 7 signaling pathway	3	0.105942291	0.108	1	Biological Process	GO:0034155	regulation of toll-like receptor 7 signaling pathway	0.006455346	0.105942291	3	0	3	3
GO:0034157 positive regulation of toll-like receptor 7 signaling pathway	3	0.105942291	0.108	1	Biological Process	GO:0034157	positive regulation of toll-like receptor 7 signaling pathway	0.006455346	0.105942291	3	0	3	3
GO:0061218 negative regulation of mesonephros development	3	0.105942291	0.108	1	Biological Process	GO:0061218	negative regulation of mesonephros development	0.006455346	0.105942291	3	0	3	3
GO:0071603 endothelial cell-cell adhesion	3	0.105942291	0.108	1	Biological Process	GO:0071603	endothelial cell-cell adhesion	0.006455346	0.105942291	3	0	3	3
GO:0048704 embryonic skeletal system morphogenesis	24	0.107239518	0.861	0.308	Biological Process	GO:0048704	embryonic skeletal system morphogenesis	0.006545833	0.107239518	3	21	24	78
GO:0050792 regulation of viral process	32	0.108152745	1.148	0.286	Biological Process	GO:0050792	regulation of viral process	0.006613117	0.108152745	24	8	32	112
GO:0031327 negative regulation of cellular biosynthetic process	236	0.108259823	8.465	0.215	Biological Process	GO:0031327	negative regulation of cellular biosynthetic process	0.006631217	0.108259823	97	139	236	1097
GO:0042471 ear morphogenesis	28	0.110009695	1.004	0.295	Biological Process	GO:0042471	ear morphogenesis	0.006755194	0.110009695	8	20	28	95
GO:1903530 regulation of secretion by cell	103	0.110009695	3.694	0.234	Biological Process	GO:1903530	regulation of secretion by cell	0.006761881	0.110009695	53	50	103	441
GO:0072171 mesonephric tubule morphogenesis	16	0.111732631	0.574	0.348	Biological Process	GO:0072171	mesonephric tubule morphogenesis	0.00689	0.111732631	5	11	16	46
GO:0018108 peptidyl-tyrosine phosphorylation	63	0.111732631	2.26	0.25	Biological Process	GO:0018108	peptidyl-tyrosine phosphorylation	0.00689163	0.111732631	31	32	63	252
GO:0030010 establishment of cell polarity	31	0.111987598	1.112	0.287	Biological Process	GO:0030010	establishment of cell polarity	0.006919306	0.111987598	7	24	31	108
GO:0031639 plasminogen activation	8	0.112606924	0.287	0.471	Biological Process	GO:0031639	plasminogen activation	0.007005638	0.112606924	7	1	8	17
GO:0045429 positive regulation of nitric oxide biosynthetic process	8	0.112606924	0.287	0.471	Biological Process	GO:0045429	positive regulation of nitric oxide biosynthetic process	0.007005638	0.112606924	3	5	8	17
GO:0061217 regulation of mesonephros development	8	0.112606924	0.287	0.471	Biological Process	GO:0061217	regulation of mesonephros development	0.007005638	0.112606924	4	4	8	17
GO:1904407 positive regulation of nitric oxide metabolic process	8	0.112606924	0.287	0.471	Biological Process	GO:1904407	positive regulation of nitric oxide metabolic process	0.007005638	0.112606924	3	5	8	17
GO:0042136 neurotransmitter biosynthetic process	17	0.112675192	0.61	0.34	Biological Process	GO:0042136	neurotransmitter biosynthetic process	0.007033933	0.112675192	9	8	17	50
GO:0046427 positive regulation of JAK-STAT cascade	17	0.112675192	0.61	0.34	Biological Process	GO:0046427	positive regulation of JAK-STAT cascade	0.007033933	0.112675192	15	2	17	50
GO:0048705 skeletal system morphogenesis	49	0.112754812	1.758	0.261	Biological Process	GO:0048705	skeletal system morphogenesis	0.007060895	0.112754812	11	38	49	188
GO:0032637 interleukin-8 production	20	0.112754812	0.717	0.323	Biological Process	GO:0032637	interleukin-8 production	0.007062968	0.112754812	12	8	20	62
GO:0048660 regulation of smooth muscle cell proliferation	18	0.11299669	0.646	0.333	Biological Process	GO:0048660	regulation of smooth muscle cell proliferation	0.007102236	0.11299669	11	7	18	54
GO:0061333 renal tubule morphogenesis	18	0.11299669	0.646	0.333	Biological Process	GO:0061333	renal tubule morphogenesis	0.007102236	0.11299669	5	13	18	54
GO:0031328 positive regulation of cellular biosynthetic process	306	0.115099735	10.976	0.211	Biological Process	GO:0031328	positive regulation of cellular biosynthetic process	0.007250262	0.115099735	128	178	306	1453
GO:0032869 cellular response to insulin stimulus	33	0.115099735	1.184	0.282	Biological Process	GO:0032869	cellular response to insulin stimulus	0.007258984	0.115099735	5	28	33	117
GO:0008643 carbohydrate transport	26	0.115193121	0.933	0.299	Biological Process	GO:0008643	carbohydrate transport	0.007277167	0.115193121	11	15	26	87
GO:0008484 sulfuric ester hydrolase activity	9	0.115658919	0.313	0.529	Molecular Function	GO:0008484	sulfuric ester hydrolase activity	0.001953351	0.115658919	3	6	9	17
GO:0031399 regulation of protein modification process	270	0.116888081	9.684	0.212	Biological Process	GO:0031399	regulation of protein modification process	0.007396717	0.116888081	125	145	270	1271
GO:0045935 positive regulation of nucleobase-containing compound metabolic process	297	0.117521917	10.653	0.211	Biological Process	GO:0045935	positive regulation of nucleobase-containing compound metabolic process	0.007449367	0.117521917	128	169	297	1408
GO:0042098 T cell proliferation	35	0.117884808	1.255	0.278	Biological Process	GO:0042098	T cell proliferation	0.007520854	0.117884808	25	10	35	126
GO:0010743 regulation of macrophage derived foam cell differentiation	10	0.117884808	0.359	0.417	Biological Process	GO:0010743	regulation of macrophage derived foam cell differentiation	0.007555208	0.117884808	2	8	10	24
GO:0032814 regulation of natural killer cell activation	10	0.117884808	0.359	0.417	Biological Process	GO:0032814	regulation of natural killer cell activation	0.007555208	0.117884808	6	4	10	24
GO:0032695 negative regulation of interleukin-12 production	5	0.117884808	0.179	0.625	Biological Process	GO:0032695	negative regulation of interleukin-12 production	0.007573008	0.117884808	4	1	5	8
GO:0050711 negative regulation of interleukin-1 secretion	5	0.117884808	0.179	0.625	Biological Process	GO:0050711	negative regulation of interleukin-1 secretion	0.007573008	0.117884808	4	1	5	8
GO:0106049 regulation of cellular response to osmotic stress	5	0.117884808	0.179	0.625	Biological Process	GO:0106049	regulation of cellular response to osmotic stress	0.007573008	0.117884808	2	3	5	8
GO:1901678 iron coordination entity transport	5	0.117884808	0.179	0.625	Biological Process	GO:1901678	iron coordination entity transport	0.007573008	0.117884808	1	4	5	8
GO:2001214 positive regulation of vasculogenesis	5	0.117884808	0.179	0.625	Biological Process	GO:2001214	positive regulation of vasculogenesis	0.007573008	0.117884808	3	2	5	8
GO:0051248 negative regulation of protein metabolic process	165	0.119455585	5.918	0.221	Biological Process	GO:0051248	negative regulation of protein metabolic process	0.007686663	0.119455585	83	82	165	746
GO:0051171 regulation of nitrogen compound metabolic process	857	0.119737959	30.739	0.199	Biological Process	GO:0051171	regulation of nitrogen compound metabolic process	0.007734844	0.119737959	331	526	857	4317
GO:0030195 negative regulation of blood coagulation	13	0.119737959	0.466	0.371	Biological Process	GO:0030195	negative regulation of blood coagulation	0.007743972	0.119737959	10	3	13	35
GO:0008272 sulfate transport	7	0.119737959	0.251	0.5	Biological Process	GO:0008272	sulfate transport	0.007755943	0.119737959	2	5	7	14
GO:0090200 positive regulation of release of cytochrome c from mitochondria	7	0.119737959	0.251	0.5	Biological Process	GO:0090200	positive regulation of release of cytochrome c from mitochondria	0.007755943	0.119737959	3	4	7	14
GO:0048565 digestive tract development	24	0.119877946	0.861	0.304	Biological Process	GO:0048565	digestive tract development	0.007777803	0.119877946	9	15	24	79
GO:0044839 cell cycle G2/M phase transition	28	0.121048782	1.004	0.292	Biological Process	GO:0044839	cell cycle G2/M phase transition	0.007879603	0.121048782	13	15	28	96
GO:1904892 regulation of STAT cascade	28	0.121048782	1.004	0.292	Biological Process	GO:1904892	regulation of STAT cascade	0.007879603	0.121048782	24	4	28	96
GO:0001067 regulatory region nucleic acid binding	183	0.121849925	6.359	0.233	Molecular Function	GO:0001067	regulatory region nucleic acid binding	0.002207645	0.121849925	79	104	183	785
GO:0044212 transcription regulatory region DNA binding	183	0.121849925	6.359	0.233	Molecular Function	GO:0044212	transcription regulatory region DNA binding	0.002207645	0.121849925	79	104	183	785
GO:0050660 flavin adenine dinucleotide binding	25	0.121849925	0.869	0.338	Molecular Function	GO:0050660	flavin adenine dinucleotide binding	0.002220376	0.121849925	4	21	25	74
GO:0009083 branched-chain amino acid catabolic process	6	0.124311208	0.215	0.545	Biological Process	GO:0009083	branched-chain amino acid catabolic process	0.008122519	0.124311208	0	6	6	11
GO:0090036 regulation of protein kinase C signaling	6	0.124311208	0.215	0.545	Biological Process	GO:0090036	regulation of protein kinase C signaling	0.008122519	0.124311208	1	5	6	11
GO:1902680 positive regulation of RNA biosynthetic process	261	0.124311208	9.362	0.213	Biological Process	GO:1902680	positive regulation of RNA biosynthetic process	0.008177132	0.124311208	108	153	261	1228
GO:1903508 positive regulation of nucleic acid-templated transcription	261	0.124311208	9.362	0.213	Biological Process	GO:1903508	positive regulation of nucleic acid-templated transcription	0.008177132	0.124311208	108	153	261	1228
GO:0001658 branching involved in ureteric bud morphogenesis	14	0.124311208	0.502	0.359	Biological Process	GO:0001658	branching involved in ureteric bud morphogenesis	0.008192335	0.124311208	4	10	14	39
GO:0072577 endothelial cell apoptotic process	14	0.124311208	0.502	0.359	Biological Process	GO:0072577	endothelial cell apoptotic process	0.008192335	0.124311208	11	3	14	39
GO:0032870 cellular response to hormone stimulus	92	0.124311208	3.3	0.235	Biological Process	GO:0032870	cellular response to hormone stimulus	0.008196069	0.124311208	25	67	92	391
GO:0044283 small molecule biosynthetic process	108	0.124311208	3.874	0.231	Biological Process	GO:0044283	small molecule biosynthetic process	0.008198093	0.124311208	32	76	108	468
GO:0009892 negative regulation of metabolic process	420	0.124588971	15.065	0.206	Biological Process	GO:0009892	negative regulation of metabolic process	0.008229706	0.124588971	176	244	420	2040
GO:0032269 negative regulation of cellular protein metabolic process	156	0.12545023	5.595	0.222	Biological Process	GO:0032269	negative regulation of cellular protein metabolic process	0.008302683	0.12545023	76	80	156	703
GO:0043434 response to peptide hormone	48	0.12545023	1.722	0.259	Biological Process	GO:0043434	response to peptide hormone	0.00831337	0.12545023	14	34	48	185
GO:0048706 embryonic skeletal system development	30	0.125998029	1.076	0.286	Biological Process	GO:0048706	embryonic skeletal system development	0.008363117	0.125998029	5	25	30	105
GO:0010631 epithelial cell migration	46	0.126018937	1.65	0.261	Biological Process	GO:0010631	epithelial cell migration	0.008381489	0.126018937	19	27	46	176
GO:0032649 regulation of interferon-gamma production	21	0.126018937	0.753	0.313	Biological Process	GO:0032649	regulation of interferon-gamma production	0.008416434	0.126018937	18	3	21	67
GO:0072080 nephron tubule development	21	0.126018937	0.753	0.313	Biological Process	GO:0072080	nephron tubule development	0.008416434	0.126018937	6	15	21	67
GO:0032886 regulation of microtubule-based process	42	0.126018937	1.506	0.266	Biological Process	GO:0032886	regulation of microtubule-based process	0.008418296	0.126018937	3	39	42	158
GO:0045859 regulation of protein kinase activity	121	0.129134945	4.34	0.227	Biological Process	GO:0045859	regulation of protein kinase activity	0.008663002	0.129134945	51	70	121	532
GO:0006706 steroid catabolic process	11	0.129134945	0.395	0.393	Biological Process	GO:0006706	steroid catabolic process	0.008667792	0.129134945	1	10	11	28
GO:0051180 vitamin transport	11	0.129134945	0.395	0.393	Biological Process	GO:0051180	vitamin transport	0.008667792	0.129134945	2	9	11	28
GO:0016032 viral process	49	0.129536048	1.758	0.258	Biological Process	GO:0016032	viral process	0.008708538	0.129536048	30	19	49	190
GO:0043331 response to dsRNA	17	0.130058702	0.61	0.333	Biological Process	GO:0043331	response to dsRNA	0.008757554	0.130058702	15	2	17	51
GO:1990823 response to leukemia inhibitory factor	25	0.131295822	0.897	0.298	Biological Process	GO:1990823	response to leukemia inhibitory factor	0.008868878	0.131295822	16	9	25	84
GO:1990830 cellular response to leukemia inhibitory factor	25	0.131295822	0.897	0.298	Biological Process	GO:1990830	cellular response to leukemia inhibitory factor	0.008868878	0.131295822	16	9	25	84
GO:0045089 positive regulation of innate immune response	41	0.131586616	1.471	0.266	Biological Process	GO:0045089	positive regulation of innate immune response	0.008902965	0.131586616	30	11	41	154
GO:0016042 lipid catabolic process	57	0.131586616	2.044	0.251	Biological Process	GO:0016042	lipid catabolic process	0.008916605	0.131586616	9	48	57	227
GO:0033081 regulation of T cell differentiation in thymus	9	0.132022133	0.323	0.429	Biological Process	GO:0033081	regulation of T cell differentiation in thymus	0.008988381	0.132022133	4	5	9	21
GO:0043537 negative regulation of blood vessel endothelial cell migration	9	0.132022133	0.323	0.429	Biological Process	GO:0043537	negative regulation of blood vessel endothelial cell migration	0.008988381	0.132022133	3	6	9	21
GO:0070528 protein kinase C signaling	9	0.132022133	0.323	0.429	Biological Process	GO:0070528	protein kinase C signaling	0.008988381	0.132022133	2	7	9	21
GO:0031253 cell projection membrane	36	0.132734114	1.268	0.263	Cellular Component	GO:0031253	cell projection membrane	0.008800718	0.132734114	8	28	36	137
GO:0097223 sperm part	34	0.134017282	1.197	0.266	Cellular Component	GO:0097223	sperm part	0.009007519	0.134017282	3	31	34	128
GO:0071229 cellular response to acid chemical	28	0.134239811	1.004	0.289	Biological Process	GO:0071229	cellular response to acid chemical	0.009153691	0.134239811	8	20	28	97
GO:0007420 brain development	95	0.134271751	3.407	0.233	Biological Process	GO:0007420	brain development	0.009170197	0.134271751	17	78	95	407
GO:0051348 negative regulation of transferase activity	48	0.134905443	1.722	0.258	Biological Process	GO:0051348	negative regulation of transferase activity	0.009227872	0.134905443	21	27	48	186
GO:0030099 myeloid cell differentiation	61	0.135408648	2.188	0.248	Biological Process	GO:0030099	myeloid cell differentiation	0.009276742	0.135408648	31	30	61	246
GO:0032103 positive regulation of response to external stimulus	46	0.135544474	1.65	0.26	Biological Process	GO:0032103	positive regulation of response to external stimulus	0.009328576	0.135544474	34	12	46	177
GO:0090132 epithelium migration	46	0.135544474	1.65	0.26	Biological Process	GO:0090132	epithelium migration	0.009328576	0.135544474	19	27	46	177
GO:0009891 positive regulation of biosynthetic process	308	0.135544474	11.047	0.21	Biological Process	GO:0009891	positive regulation of biosynthetic process	0.00932944	0.135544474	129	179	308	1470
GO:0050867 positive regulation of cell activation	51	0.137609963	1.829	0.255	Biological Process	GO:0050867	positive regulation of cell activation	0.009489389	0.137609963	33	18	51	200
GO:1902041 regulation of extrinsic apoptotic signaling pathway via death domain receptors	12	0.137609963	0.43	0.375	Biological Process	GO:1902041	regulation of extrinsic apoptotic signaling pathway via death domain receptors	0.009500976	0.137609963	10	2	12	32
GO:0002065 columnar/cuboidal epithelial cell differentiation	27	0.138086694	0.968	0.29	Biological Process	GO:0002065	columnar/cuboidal epithelial cell differentiation	0.009561769	0.138086694	9	18	27	93
GO:0010564 regulation of cell cycle process	93	0.138086694	3.336	0.234	Biological Process	GO:0010564	regulation of cell cycle process	0.009563362	0.138086694	41	52	93	398
GO:0003006 developmental process involved in reproduction	106	0.140407758	3.802	0.23	Biological Process	GO:0003006	developmental process involved in reproduction	0.009739093	0.140407758	41	65	106	461
GO:0048762 mesenchymal cell differentiation	37	0.142159408	1.327	0.27	Biological Process	GO:0048762	mesenchymal cell differentiation	0.009875763	0.142159408	17	20	37	137
GO:0050730 regulation of peptidyl-tyrosine phosphorylation	43	0.142941266	1.542	0.262	Biological Process	GO:0050730	regulation of peptidyl-tyrosine phosphorylation	0.009951194	0.142941266	26	17	43	164
GO:0009855 determination of bilateral symmetry	26	0.142941266	0.933	0.292	Biological Process	GO:0009855	determination of bilateral symmetry	0.009975839	0.142941266	3	23	26	89
GO:0061041 regulation of wound healing	26	0.142941266	0.933	0.292	Biological Process	GO:0061041	regulation of wound healing	0.009975839	0.142941266	15	11	26	89
GO:0005741 mitochondrial outer membrane	25	0.143022971	0.88	0.284	Cellular Component	GO:0005741	mitochondrial outer membrane	0.009742709	0.143022971	11	14	25	88
GO:0051186 cofactor metabolic process	82	0.143339409	2.941	0.237	Biological Process	GO:0051186	cofactor metabolic process	0.010018921	0.143339409	18	64	82	346
GO:0009069 serine family amino acid metabolic process	13	0.14397391	0.466	0.361	Biological Process	GO:0009069	serine family amino acid metabolic process	0.010093998	0.14397391	2	11	13	36
GO:1900047 negative regulation of hemostasis	13	0.14397391	0.466	0.361	Biological Process	GO:1900047	negative regulation of hemostasis	0.010093998	0.14397391	10	3	13	36
GO:0010008 endosome membrane	39	0.144521128	1.373	0.257	Cellular Component	GO:0010008	endosome membrane	0.009976027	0.144521128	7	32	39	152
GO:0007423 sensory organ development	94	0.147738254	3.372	0.233	Biological Process	GO:0007423	sensory organ development	0.010373682	0.147738254	25	69	94	404
GO:0030705 cytoskeleton-dependent intracellular transport	36	0.148328469	1.291	0.271	Biological Process	GO:0030705	cytoskeleton-dependent intracellular transport	0.010430953	0.148328469	3	33	36	133
GO:0010573 vascular endothelial growth factor production	10	0.149072892	0.359	0.4	Biological Process	GO:0010573	vascular endothelial growth factor production	0.010525102	0.149072892	7	3	10	25
GO:0019395 fatty acid oxidation	19	0.149072892	0.681	0.317	Biological Process	GO:0019395	fatty acid oxidation	0.010549047	0.149072892	1	18	19	60
GO:0032606 type I interferon production	19	0.149072892	0.681	0.317	Biological Process	GO:0032606	type I interferon production	0.010549047	0.149072892	15	4	19	60
GO:0002068 glandular epithelial cell development	8	0.149072892	0.287	0.444	Biological Process	GO:0002068	glandular epithelial cell development	0.010578751	0.149072892	1	7	8	18
GO:0046627 negative regulation of insulin receptor signaling pathway	8	0.149072892	0.287	0.444	Biological Process	GO:0046627	negative regulation of insulin receptor signaling pathway	0.010578751	0.149072892	2	6	8	18
GO:1900077 negative regulation of cellular response to insulin stimulus	8	0.149072892	0.287	0.444	Biological Process	GO:1900077	negative regulation of cellular response to insulin stimulus	0.010578751	0.149072892	2	6	8	18
GO:0050878 regulation of body fluid levels	49	0.150078883	1.758	0.255	Biological Process	GO:0050878	regulation of body fluid levels	0.010666155	0.150078883	22	27	49	192
GO:0032479 regulation of type I interferon production	18	0.150325565	0.646	0.321	Biological Process	GO:0032479	regulation of type I interferon production	0.010708846	0.150325565	14	4	18	56
GO:0010633 negative regulation of epithelial cell migration	15	0.150325565	0.538	0.341	Biological Process	GO:0010633	negative regulation of epithelial cell migration	0.01071577	0.150325565	6	9	15	44
GO:0045785 positive regulation of cell adhesion	60	0.150434597	2.152	0.247	Biological Process	GO:0045785	positive regulation of cell adhesion	0.010745603	0.150434597	35	25	60	243
GO:0021766 hippocampus development	16	0.150434597	0.574	0.333	Biological Process	GO:0021766	hippocampus development	0.010812219	0.150434597	4	12	16	48
GO:0032088 negative regulation of NF-kappaB transcription factor activity	16	0.150434597	0.574	0.333	Biological Process	GO:0032088	negative regulation of NF-kappaB transcription factor activity	0.010812219	0.150434597	10	6	16	48
GO:0043367 CD4-positive, alpha-beta T cell differentiation	16	0.150434597	0.574	0.333	Biological Process	GO:0043367	CD4-positive, alpha-beta T cell differentiation	0.010812219	0.150434597	12	4	16	48
GO:0060113 inner ear receptor cell differentiation	16	0.150434597	0.574	0.333	Biological Process	GO:0060113	inner ear receptor cell differentiation	0.010812219	0.150434597	4	12	16	48
GO:0006355 regulation of transcription, DNA-templated	513	0.150434597	18.4	0.203	Biological Process	GO:0006355	regulation of transcription, DNA-templated	0.010819861	0.150434597	181	332	513	2530
GO:0051253 negative regulation of RNA metabolic process	210	0.152158865	7.532	0.215	Biological Process	GO:0051253	negative regulation of RNA metabolic process	0.010960115	0.152158865	83	127	210	978
GO:1903034 regulation of response to wounding	30	0.152947642	1.076	0.28	Biological Process	GO:1903034	regulation of response to wounding	0.011059999	0.152947642	18	12	30	107
GO:0046425 regulation of JAK-STAT cascade	27	0.152947642	0.968	0.287	Biological Process	GO:0046425	regulation of JAK-STAT cascade	0.011091011	0.152947642	23	4	27	94
GO:0048545 response to steroid hormone	43	0.152947642	1.542	0.261	Biological Process	GO:0048545	response to steroid hormone	0.011092178	0.152947642	16	27	43	165
GO:0002696 positive regulation of leukocyte activation	50	0.152947642	1.793	0.254	Biological Process	GO:0002696	positive regulation of leukocyte activation	0.011102402	0.152947642	33	17	50	197
GO:0010605 negative regulation of macromolecule metabolic process	382	0.152947642	13.702	0.206	Biological Process	GO:0010605	negative regulation of macromolecule metabolic process	0.01112903	0.152947642	168	214	382	1854
GO:0032868 response to insulin	37	0.152947642	1.327	0.268	Biological Process	GO:0032868	response to insulin	0.01113118	0.152947642	6	31	37	138
GO:0048736 appendage development	37	0.152947642	1.327	0.268	Biological Process	GO:0048736	appendage development	0.01113118	0.152947642	7	30	37	138
GO:0006959 humoral immune response	39	0.153328286	1.399	0.265	Biological Process	GO:0006959	humoral immune response	0.011175245	0.153328286	22	17	39	147
GO:0042493 response to drug	108	0.154067762	3.874	0.228	Biological Process	GO:0042493	response to drug	0.011245582	0.154067762	48	60	108	473
GO:0003824 catalytic activity	1063	0.157379752	36.935	0.205	Molecular Function	GO:0003824	catalytic activity	0.002937755	0.157379752	311	752	1063	5185
GO:0031667 response to nutrient levels	51	0.157776345	1.829	0.252	Biological Process	GO:0031667	response to nutrient levels	0.011533112	0.157776345	16	35	51	202
GO:0043020 NADPH oxidase complex	6	0.158142695	0.211	0.5	Cellular Component	GO:0043020	NADPH oxidase complex	0.011146229	0.158142695	1	5	6	12
GO:0097342 ripoptosome	4	0.158142695	0.141	0.667	Cellular Component	GO:0097342	ripoptosome	0.01120357	0.158142695	4	0	4	6
GO:0002040 sprouting angiogenesis	22	0.158539431	0.789	0.301	Biological Process	GO:0002040	sprouting angiogenesis	0.011628207	0.158539431	14	8	22	73
GO:0005996 monosaccharide metabolic process	44	0.158539431	1.578	0.259	Biological Process	GO:0005996	monosaccharide metabolic process	0.011640922	0.158539431	10	34	44	170
GO:0070231 T cell apoptotic process	11	0.158539431	0.395	0.379	Biological Process	GO:0070231	T cell apoptotic process	0.011658061	0.158539431	9	2	11	29
GO:0072210 metanephric nephron development	11	0.158539431	0.395	0.379	Biological Process	GO:0072210	metanephric nephron development	0.011658061	0.158539431	5	6	11	29
GO:0002253 activation of immune response	70	0.158539431	2.511	0.241	Biological Process	GO:0002253	activation of immune response	0.011673483	0.158539431	48	22	70	291
GO:0030522 intracellular receptor signaling pathway	40	0.160258944	1.435	0.263	Biological Process	GO:0030522	intracellular receptor signaling pathway	0.011817195	0.160258944	20	20	40	152
GO:0006810 transport	673	0.160794077	24.139	0.2	Biological Process	GO:0006810	transport	0.011873813	0.160794077	218	455	673	3368
GO:0006140 regulation of nucleotide metabolic process	21	0.162252513	0.753	0.304	Biological Process	GO:0006140	regulation of nucleotide metabolic process	0.01201614	0.162252513	8	13	21	69
GO:1902749 regulation of cell cycle G2/M phase transition	21	0.162252513	0.753	0.304	Biological Process	GO:1902749	regulation of cell cycle G2/M phase transition	0.01201614	0.162252513	12	9	21	69
GO:0045893 positive regulation of transcription, DNA-templated	248	0.162302553	8.895	0.212	Biological Process	GO:0045893	positive regulation of transcription, DNA-templated	0.012037165	0.162302553	104	144	248	1172
GO:0050794 regulation of cellular process	1666	0.162442136	59.756	0.192	Biological Process	GO:0050794	regulation of cellular process	0.012113098	0.162442136	575	1091	1666	8658
GO:0009612 response to mechanical stimulus	25	0.162442136	0.897	0.291	Biological Process	GO:0009612	response to mechanical stimulus	0.012123167	0.162442136	15	10	25	86
GO:0050671 positive regulation of lymphocyte proliferation	25	0.162442136	0.897	0.291	Biological Process	GO:0050671	positive regulation of lymphocyte proliferation	0.012123167	0.162442136	19	6	25	86
GO:1902107 positive regulation of leukocyte differentiation	28	0.162442136	1.004	0.283	Biological Process	GO:1902107	positive regulation of leukocyte differentiation	0.012207881	0.162442136	17	11	28	99
GO:1901987 regulation of cell cycle phase transition	50	0.162442136	1.793	0.253	Biological Process	GO:1901987	regulation of cell cycle phase transition	0.01223254	0.162442136	24	26	50	198
GO:0002507 tolerance induction	7	0.162442136	0.251	0.467	Biological Process	GO:0002507	tolerance induction	0.012232576	0.162442136	5	2	7	15
GO:0003176 aortic valve development	7	0.162442136	0.251	0.467	Biological Process	GO:0003176	aortic valve development	0.012232576	0.162442136	4	3	7	15
GO:0039528 cytoplasmic pattern recognition receptor signaling pathway in response to virus	7	0.162442136	0.251	0.467	Biological Process	GO:0039528	cytoplasmic pattern recognition receptor signaling pathway in response to virus	0.012232576	0.162442136	5	2	7	15
GO:0070233 negative regulation of T cell apoptotic process	7	0.162442136	0.251	0.467	Biological Process	GO:0070233	negative regulation of T cell apoptotic process	0.012232576	0.162442136	5	2	7	15
GO:0072273 metanephric nephron morphogenesis	7	0.162442136	0.251	0.467	Biological Process	GO:0072273	metanephric nephron morphogenesis	0.012232576	0.162442136	3	4	7	15
GO:0090087 regulation of peptide transport	91	0.162442136	3.264	0.232	Biological Process	GO:0090087	regulation of peptide transport	0.012238197	0.162442136	51	40	91	392
GO:0048037 cofactor binding	109	0.164788529	3.787	0.245	Molecular Function	GO:0048037	cofactor binding	0.003149292	0.164788529	25	84	109	444
GO:0048002 antigen processing and presentation of peptide antigen	12	0.164817896	0.43	0.364	Biological Process	GO:0048002	antigen processing and presentation of peptide antigen	0.012450205	0.164817896	11	1	12	33
GO:0006469 negative regulation of protein kinase activity	41	0.164817896	1.471	0.261	Biological Process	GO:0006469	negative regulation of protein kinase activity	0.012452361	0.164817896	18	23	41	157
GO:0090482 vitamin transmembrane transporter activity	9	0.165851361	0.313	0.5	Molecular Function	GO:0090482	vitamin transmembrane transporter activity	0.003243316	0.165851361	1	8	9	18
GO:0045944 positive regulation of transcription by RNA polymerase II	201	0.166407124	7.209	0.215	Biological Process	GO:0045944	positive regulation of transcription by RNA polymerase II	0.012590188	0.166407124	90	111	201	936
GO:0016323 basolateral plasma membrane	30	0.16756041	1.056	0.268	Cellular Component	GO:0016323	basolateral plasma membrane	0.012022954	0.16756041	8	22	30	112
GO:1901031 regulation of response to reactive oxygen species	9	0.168139337	0.323	0.409	Biological Process	GO:1901031	regulation of response to reactive oxygen species	0.012739188	0.168139337	4	5	9	22
GO:0045766 positive regulation of angiogenesis	27	0.168486853	0.968	0.284	Biological Process	GO:0045766	positive regulation of angiogenesis	0.012812585	0.168486853	23	4	27	95
GO:0002274 myeloid leukocyte activation	32	0.168486853	1.148	0.274	Biological Process	GO:0002274	myeloid leukocyte activation	0.012959734	0.168486853	21	11	32	117
GO:0042093 T-helper cell differentiation	13	0.168486853	0.466	0.351	Biological Process	GO:0042093	T-helper cell differentiation	0.01296398	0.168486853	9	4	13	37
GO:0050819 negative regulation of coagulation	13	0.168486853	0.466	0.351	Biological Process	GO:0050819	negative regulation of coagulation	0.01296398	0.168486853	10	3	13	37
GO:0060119 inner ear receptor cell development	13	0.168486853	0.466	0.351	Biological Process	GO:0060119	inner ear receptor cell development	0.01296398	0.168486853	2	11	13	37
GO:0071887 leukocyte apoptotic process	18	0.168486853	0.646	0.316	Biological Process	GO:0071887	leukocyte apoptotic process	0.012990047	0.168486853	14	4	18	57
GO:0002478 antigen processing and presentation of exogenous peptide antigen	4	0.168486853	0.143	0.667	Biological Process	GO:0002478	antigen processing and presentation of exogenous peptide antigen	0.013071171	0.168486853	3	1	4	6
GO:0002676 regulation of chronic inflammatory response	4	0.168486853	0.143	0.667	Biological Process	GO:0002676	regulation of chronic inflammatory response	0.013071171	0.168486853	4	0	4	6
GO:0006573 valine metabolic process	4	0.168486853	0.143	0.667	Biological Process	GO:0006573	valine metabolic process	0.013071171	0.168486853	0	4	4	6
GO:0008063 Toll signaling pathway	4	0.168486853	0.143	0.667	Biological Process	GO:0008063	Toll signaling pathway	0.013071171	0.168486853	1	3	4	6
GO:0008627 intrinsic apoptotic signaling pathway in response to osmotic stress	4	0.168486853	0.143	0.667	Biological Process	GO:0008627	intrinsic apoptotic signaling pathway in response to osmotic stress	0.013071171	0.168486853	3	1	4	6
GO:0045341 MHC class I biosynthetic process	4	0.168486853	0.143	0.667	Biological Process	GO:0045341	MHC class I biosynthetic process	0.013071171	0.168486853	3	1	4	6
GO:0045343 regulation of MHC class I biosynthetic process	4	0.168486853	0.143	0.667	Biological Process	GO:0045343	regulation of MHC class I biosynthetic process	0.013071171	0.168486853	3	1	4	6
GO:0048569 post-embryonic animal organ development	4	0.168486853	0.143	0.667	Biological Process	GO:0048569	post-embryonic animal organ development	0.013071171	0.168486853	2	2	4	6
GO:0050957 equilibrioception	4	0.168486853	0.143	0.667	Biological Process	GO:0050957	equilibrioception	0.013071171	0.168486853	1	3	4	6
GO:1903147 negative regulation of autophagy of mitochondrion	4	0.168486853	0.143	0.667	Biological Process	GO:1903147	negative regulation of autophagy of mitochondrion	0.013071171	0.168486853	1	3	4	6
GO:2000483 negative regulation of interleukin-8 secretion	4	0.168486853	0.143	0.667	Biological Process	GO:2000483	negative regulation of interleukin-8 secretion	0.013071171	0.168486853	3	1	4	6
GO:0009986 cell surface	115	0.169195037	4.049	0.217	Cellular Component	GO:0009986	cell surface	0.012341448	0.169195037	67	48	115	530
GO:0005829 cytosol	457	0.169195037	16.092	0.195	Cellular Component	GO:0005829	cytosol	0.012852055	0.169195037	152	305	457	2341
GO:0019005 SCF ubiquitin ligase complex	17	0.169195037	0.599	0.309	Cellular Component	GO:0019005	SCF ubiquitin ligase complex	0.012937557	0.169195037	4	13	17	55
GO:0097458 neuron part	212	0.169195037	7.465	0.205	Cellular Component	GO:0097458	neuron part	0.013022088	0.169195037	51	161	212	1034
GO:0019867 outer membrane	27	0.169195037	0.951	0.273	Cellular Component	GO:0019867	outer membrane	0.013062287	0.169195037	12	15	27	99
GO:0031968 organelle outer membrane	27	0.169195037	0.951	0.273	Cellular Component	GO:0031968	organelle outer membrane	0.013062287	0.169195037	12	15	27	99
GO:0007219 Notch signaling pathway	34	0.169219851	1.22	0.27	Biological Process	GO:0007219	Notch signaling pathway	0.013150322	0.169219851	16	18	34	126
GO:0051254 positive regulation of RNA metabolic process	269	0.169219851	9.648	0.21	Biological Process	GO:0051254	positive regulation of RNA metabolic process	0.013201173	0.169219851	113	156	269	1281
GO:0006766 vitamin metabolic process	17	0.169219851	0.61	0.321	Biological Process	GO:0006766	vitamin metabolic process	0.013207818	0.169219851	7	10	17	53
GO:0048469 cell maturation	36	0.169219851	1.291	0.267	Biological Process	GO:0048469	cell maturation	0.013242746	0.169219851	12	24	36	135
GO:0033500 carbohydrate homeostasis	38	0.169219851	1.363	0.264	Biological Process	GO:0033500	carbohydrate homeostasis	0.013252968	0.169219851	11	27	38	144
GO:0042593 glucose homeostasis	38	0.169219851	1.363	0.264	Biological Process	GO:0042593	glucose homeostasis	0.013252968	0.169219851	11	27	38	144
GO:1903426 regulation of reactive oxygen species biosynthetic process	14	0.169219851	0.502	0.341	Biological Process	GO:1903426	regulation of reactive oxygen species biosynthetic process	0.013254441	0.169219851	6	8	14	41
GO:0033135 regulation of peptidyl-serine phosphorylation	29	0.16983785	1.04	0.279	Biological Process	GO:0033135	regulation of peptidyl-serine phosphorylation	0.013320971	0.16983785	16	13	29	104
GO:0043330 response to exogenous dsRNA	15	0.170203469	0.538	0.333	Biological Process	GO:0043330	response to exogenous dsRNA	0.013367811	0.170203469	13	2	15	45
GO:1901361 organic cyclic compound catabolic process	94	0.171924431	3.372	0.23	Biological Process	GO:1901361	organic cyclic compound catabolic process	0.013521322	0.171924431	30	64	94	408
GO:0002474 antigen processing and presentation of peptide antigen via MHC class I	6	0.172684812	0.215	0.5	Biological Process	GO:0002474	antigen processing and presentation of peptide antigen via MHC class I	0.013710116	0.172684812	6	0	6	12
GO:0009081 branched-chain amino acid metabolic process	6	0.172684812	0.215	0.5	Biological Process	GO:0009081	branched-chain amino acid metabolic process	0.013710116	0.172684812	0	6	6	12
GO:0032616 interleukin-13 production	6	0.172684812	0.215	0.5	Biological Process	GO:0032616	interleukin-13 production	0.013710116	0.172684812	3	3	6	12
GO:0039529 RIG-I signaling pathway	6	0.172684812	0.215	0.5	Biological Process	GO:0039529	RIG-I signaling pathway	0.013710116	0.172684812	4	2	6	12
GO:0071295 cellular response to vitamin	6	0.172684812	0.215	0.5	Biological Process	GO:0071295	cellular response to vitamin	0.013710116	0.172684812	2	4	6	12
GO:0072643 interferon-gamma secretion	6	0.172684812	0.215	0.5	Biological Process	GO:0072643	interferon-gamma secretion	0.013710116	0.172684812	5	1	6	12
GO:0097205 renal filtration	6	0.172684812	0.215	0.5	Biological Process	GO:0097205	renal filtration	0.013710116	0.172684812	4	2	6	12
GO:1901698 response to nitrogen compound	121	0.17344885	4.34	0.224	Biological Process	GO:1901698	response to nitrogen compound	0.013789285	0.17344885	54	67	121	540
GO:0051960 regulation of nervous system development	138	0.175358938	4.95	0.221	Biological Process	GO:0051960	regulation of nervous system development	0.013959851	0.175358938	42	96	138	624
GO:2001141 regulation of RNA biosynthetic process	521	0.175752814	18.687	0.202	Biological Process	GO:2001141	regulation of RNA biosynthetic process	0.014009962	0.175752814	183	338	521	2581
GO:0032946 positive regulation of mononuclear cell proliferation	25	0.176360201	0.897	0.287	Biological Process	GO:0032946	positive regulation of mononuclear cell proliferation	0.014077199	0.176360201	19	6	25	87
GO:0045746 negative regulation of Notch signaling pathway	10	0.178767169	0.359	0.385	Biological Process	GO:0045746	negative regulation of Notch signaling pathway	0.014302928	0.178767169	7	3	10	26
GO:0002544 chronic inflammatory response	5	0.178767169	0.179	0.556	Biological Process	GO:0002544	chronic inflammatory response	0.014441014	0.178767169	4	1	5	9
GO:0002643 regulation of tolerance induction	5	0.178767169	0.179	0.556	Biological Process	GO:0002643	regulation of tolerance induction	0.014441014	0.178767169	3	2	5	9
GO:0015791 polyol transport	5	0.178767169	0.179	0.556	Biological Process	GO:0015791	polyol transport	0.014441014	0.178767169	1	4	5	9
GO:0035721 intraciliary retrograde transport	5	0.178767169	0.179	0.556	Biological Process	GO:0035721	intraciliary retrograde transport	0.014441014	0.178767169	0	5	5	9
GO:0045624 positive regulation of T-helper cell differentiation	5	0.178767169	0.179	0.556	Biological Process	GO:0045624	positive regulation of T-helper cell differentiation	0.014441014	0.178767169	3	2	5	9
GO:0070365 hepatocyte differentiation	5	0.178767169	0.179	0.556	Biological Process	GO:0070365	hepatocyte differentiation	0.014441014	0.178767169	3	2	5	9
GO:0070831 basement membrane assembly	5	0.178767169	0.179	0.556	Biological Process	GO:0070831	basement membrane assembly	0.014441014	0.178767169	0	5	5	9
GO:0090051 negative regulation of cell migration involved in sprouting angiogenesis	5	0.178767169	0.179	0.556	Biological Process	GO:0090051	negative regulation of cell migration involved in sprouting angiogenesis	0.014441014	0.178767169	2	3	5	9
GO:0001649 osteoblast differentiation	32	0.181576387	1.148	0.271	Biological Process	GO:0001649	osteoblast differentiation	0.014687323	0.181576387	12	20	32	118
GO:0034440 lipid oxidation	20	0.181611913	0.717	0.303	Biological Process	GO:0034440	lipid oxidation	0.014728957	0.181611913	1	19	20	66
GO:0060840 artery development	20	0.181611913	0.717	0.303	Biological Process	GO:0060840	artery development	0.014728957	0.181611913	7	13	20	66
GO:0009108 coenzyme biosynthetic process	38	0.182457158	1.363	0.262	Biological Process	GO:0009108	coenzyme biosynthetic process	0.014816978	0.182457158	11	27	38	145
GO:0002250 adaptive immune response	53	0.182486267	1.901	0.248	Biological Process	GO:0002250	adaptive immune response	0.014848694	0.182486267	45	8	53	214
GO:1903506 regulation of nucleic acid-templated transcription	520	0.182486267	18.651	0.202	Biological Process	GO:1903506	regulation of nucleic acid-templated transcription	0.014858289	0.182486267	182	338	520	2578
GO:0099738 cell cortex region	10	0.183058581	0.352	0.37	Cellular Component	GO:0099738	cell cortex region	0.014298854	0.183058581	0	10	10	27
GO:0030286 dynein complex	13	0.184308208	0.458	0.333	Cellular Component	GO:0030286	dynein complex	0.014704257	0.184308208	0	13	13	39
GO:0060170 ciliary membrane	11	0.184308208	0.387	0.355	Cellular Component	GO:0060170	ciliary membrane	0.014731265	0.184308208	1	10	11	31
GO:0018105 peptidyl-serine phosphorylation	57	0.186925146	2.044	0.245	Biological Process	GO:0018105	peptidyl-serine phosphorylation	0.015239655	0.186925146	25	32	57	233
GO:0071604 transforming growth factor beta production	8	0.187659718	0.287	0.421	Biological Process	GO:0071604	transforming growth factor beta production	0.015338483	0.187659718	4	4	8	19
GO:0031076 embryonic camera-type eye development	11	0.187659718	0.395	0.367	Biological Process	GO:0031076	embryonic camera-type eye development	0.015373796	0.187659718	1	10	11	30
GO:0060135 maternal process involved in female pregnancy	11	0.187659718	0.395	0.367	Biological Process	GO:0060135	maternal process involved in female pregnancy	0.015373796	0.187659718	5	6	11	30
GO:0001837 epithelial to mesenchymal transition	23	0.187659718	0.825	0.291	Biological Process	GO:0001837	epithelial to mesenchymal transition	0.015399672	0.187659718	11	12	23	79
GO:0042472 inner ear morphogenesis	23	0.187659718	0.825	0.291	Biological Process	GO:0042472	inner ear morphogenesis	0.015399672	0.187659718	6	17	23	79
GO:0032677 regulation of interleukin-8 production	18	0.190303316	0.646	0.31	Biological Process	GO:0032677	regulation of interleukin-8 production	0.015636917	0.190303316	10	8	18	58
GO:0051234 establishment of localization	691	0.19095497	24.785	0.199	Biological Process	GO:0051234	establishment of localization	0.015714668	0.19095497	221	470	691	3474
GO:0010629 negative regulation of gene expression	260	0.19095497	9.326	0.21	Biological Process	GO:0010629	negative regulation of gene expression	0.015731217	0.19095497	106	154	260	1240
GO:0005975 carbohydrate metabolic process	97	0.191441693	3.479	0.228	Biological Process	GO:0005975	carbohydrate metabolic process	0.015791744	0.191441693	26	71	97	425
GO:0046965 retinoid X receptor binding	5	0.192022906	0.174	0.714	Molecular Function	GO:0046965	retinoid X receptor binding	0.003925802	0.192022906	1	4	5	7
GO:0070410 co-SMAD binding	5	0.192022906	0.174	0.714	Molecular Function	GO:0070410	co-SMAD binding	0.003925802	0.192022906	1	4	5	7
GO:0010562 positive regulation of phosphorus metabolic process	166	0.192601456	5.954	0.217	Biological Process	GO:0010562	positive regulation of phosphorus metabolic process	0.015995149	0.192601456	86	80	166	766
GO:0045937 positive regulation of phosphate metabolic process	166	0.192601456	5.954	0.217	Biological Process	GO:0045937	positive regulation of phosphate metabolic process	0.015995149	0.192601456	86	80	166	766
GO:0042490 mechanoreceptor differentiation	17	0.192601456	0.61	0.315	Biological Process	GO:0042490	mechanoreceptor differentiation	0.016013086	0.192601456	4	13	17	54
GO:0043407 negative regulation of MAP kinase activity	17	0.192601456	0.61	0.315	Biological Process	GO:0043407	negative regulation of MAP kinase activity	0.016013086	0.192601456	12	5	17	54
GO:0001503 ossification	59	0.192601456	2.116	0.243	Biological Process	GO:0001503	ossification	0.016028628	0.192601456	20	39	59	243
GO:0030326 embryonic limb morphogenesis	28	0.192601456	1.004	0.277	Biological Process	GO:0030326	embryonic limb morphogenesis	0.016036959	0.192601456	5	23	28	101
GO:0035113 embryonic appendage morphogenesis	28	0.192601456	1.004	0.277	Biological Process	GO:0035113	embryonic appendage morphogenesis	0.016036959	0.192601456	5	23	28	101
GO:0010596 negative regulation of endothelial cell migration	12	0.192601456	0.43	0.353	Biological Process	GO:0010596	negative regulation of endothelial cell migration	0.016051834	0.192601456	4	8	12	34
GO:0002224 toll-like receptor signaling pathway	22	0.192612386	0.789	0.293	Biological Process	GO:0002224	toll-like receptor signaling pathway	0.016073299	0.192612386	17	5	22	75
GO:0016049 cell growth	63	0.193653194	2.26	0.24	Biological Process	GO:0016049	cell growth	0.016180819	0.193653194	18	45	63	262
GO:0010717 regulation of epithelial to mesenchymal transition	16	0.194708153	0.574	0.32	Biological Process	GO:0010717	regulation of epithelial to mesenchymal transition	0.016310522	0.194708153	7	9	16	50
GO:0048747 muscle fiber development	16	0.194708153	0.574	0.32	Biological Process	GO:0048747	muscle fiber development	0.016310522	0.194708153	4	12	16	50
GO:0019318 hexose metabolic process	40	0.194849021	1.435	0.258	Biological Process	GO:0019318	hexose metabolic process	0.016343115	0.194849021	9	31	40	155
GO:0002294 CD4-positive, alpha-beta T cell differentiation involved in immune response	13	0.195542811	0.466	0.342	Biological Process	GO:0002294	CD4-positive, alpha-beta T cell differentiation involved in immune response	0.016422174	0.195542811	9	4	13	38
GO:1900407 regulation of cellular response to oxidative stress	15	0.19624676	0.538	0.326	Biological Process	GO:1900407	regulation of cellular response to oxidative stress	0.016502235	0.19624676	7	8	15	46
GO:0050803 regulation of synapse structure or activity	38	0.196295331	1.363	0.26	Biological Process	GO:0050803	regulation of synapse structure or activity	0.016527267	0.196295331	7	31	38	146
GO:0006996 organelle organization	557	0.196360925	19.978	0.201	Biological Process	GO:0006996	organelle organization	0.016587092	0.196360925	143	414	557	2775
GO:0035107 appendage morphogenesis	32	0.196360925	1.148	0.269	Biological Process	GO:0035107	appendage morphogenesis	0.016595652	0.196360925	7	25	32	119
GO:2000027 regulation of animal organ morphogenesis	32	0.196360925	1.148	0.269	Biological Process	GO:2000027	regulation of animal organ morphogenesis	0.016595652	0.196360925	14	18	32	119
GO:0060173 limb development	36	0.196659586	1.291	0.263	Biological Process	GO:0060173	limb development	0.016641879	0.196659586	7	29	36	137
GO:0007163 establishment or maintenance of cell polarity	43	0.197853117	1.542	0.254	Biological Process	GO:0007163	establishment or maintenance of cell polarity	0.016784943	0.197853117	11	32	43	169
GO:0001667 ameboidal-type cell migration	61	0.197853117	2.188	0.241	Biological Process	GO:0001667	ameboidal-type cell migration	0.016785106	0.197853117	25	36	61	253
GO:0043069 negative regulation of programmed cell death	119	0.200688126	4.268	0.223	Biological Process	GO:0043069	negative regulation of programmed cell death	0.017047033	0.200688126	66	53	119	534
GO:0051345 positive regulation of hydrolase activity	108	0.200747609	3.874	0.225	Biological Process	GO:0051345	positive regulation of hydrolase activity	0.017073508	0.200747609	39	69	108	480
GO:0019216 regulation of lipid metabolic process	49	0.201951797	1.758	0.249	Biological Process	GO:0019216	regulation of lipid metabolic process	0.017197475	0.201951797	18	31	49	197
GO:1901362 organic cyclic compound biosynthetic process	641	0.203474533	22.991	0.199	Biological Process	GO:1901362	organic cyclic compound biosynthetic process	0.017348858	0.203474533	221	420	641	3216
GO:1900542 regulation of purine nucleotide metabolic process	20	0.203996559	0.717	0.299	Biological Process	GO:1900542	regulation of purine nucleotide metabolic process	0.017415137	0.203996559	8	12	20	67
GO:0008202 steroid metabolic process	44	0.204193407	1.578	0.253	Biological Process	GO:0008202	steroid metabolic process	0.017453732	0.204193407	8	36	44	174
GO:0009409 response to cold	9	0.204619342	0.323	0.391	Biological Process	GO:0009409	response to cold	0.017537456	0.204619342	3	6	9	23
GO:1902751 positive regulation of cell cycle G2/M phase transition	9	0.204619342	0.323	0.391	Biological Process	GO:1902751	positive regulation of cell cycle G2/M phase transition	0.017537456	0.204619342	4	5	9	23
GO:0050731 positive regulation of peptidyl-tyrosine phosphorylation	31	0.204619342	1.112	0.27	Biological Process	GO:0050731	positive regulation of peptidyl-tyrosine phosphorylation	0.017555645	0.204619342	20	11	31	115
GO:1903708 positive regulation of hemopoiesis	33	0.205524429	1.184	0.266	Biological Process	GO:1903708	positive regulation of hemopoiesis	0.017655231	0.205524429	19	14	33	124
GO:0010035 response to inorganic substance	64	0.207635548	2.296	0.239	Biological Process	GO:0010035	response to inorganic substance	0.01785874	0.207635548	26	38	64	268
GO:0005794 Golgi apparatus	182	0.207890645	6.408	0.206	Cellular Component	GO:0005794	Golgi apparatus	0.016804966	0.207890645	46	136	182	883
GO:0019438 aromatic compound biosynthetic process	624	0.21100422	22.382	0.199	Biological Process	GO:0019438	aromatic compound biosynthetic process	0.018215581	0.21100422	219	405	624	3129
GO:0010970 transport along microtubule	28	0.21100422	1.004	0.275	Biological Process	GO:0010970	transport along microtubule	0.018281235	0.21100422	2	26	28	102
GO:0099111 microtubule-based transport	28	0.21100422	1.004	0.275	Biological Process	GO:0099111	microtubule-based transport	0.018281235	0.21100422	2	26	28	102
GO:0001779 natural killer cell differentiation	7	0.21100422	0.251	0.438	Biological Process	GO:0001779	natural killer cell differentiation	0.018306097	0.21100422	3	4	7	16
GO:0060333 interferon-gamma-mediated signaling pathway	7	0.21100422	0.251	0.438	Biological Process	GO:0060333	interferon-gamma-mediated signaling pathway	0.018306097	0.21100422	6	1	7	16
GO:0060390 regulation of SMAD protein signal transduction	7	0.21100422	0.251	0.438	Biological Process	GO:0060390	regulation of SMAD protein signal transduction	0.018306097	0.21100422	4	3	7	16
GO:0090189 regulation of branching involved in ureteric bud morphogenesis	7	0.21100422	0.251	0.438	Biological Process	GO:0090189	regulation of branching involved in ureteric bud morphogenesis	0.018306097	0.21100422	3	4	7	16
GO:0046700 heterocycle catabolic process	86	0.211478908	3.085	0.23	Biological Process	GO:0046700	heterocycle catabolic process	0.018369846	0.211478908	29	57	86	374
GO:0001763 morphogenesis of a branching structure	38	0.211486904	1.363	0.259	Biological Process	GO:0001763	morphogenesis of a branching structure	0.018393109	0.211486904	22	16	38	147
GO:0032609 interferon-gamma production	22	0.215303137	0.789	0.289	Biological Process	GO:0032609	interferon-gamma production	0.018747984	0.215303137	19	3	22	76
GO:0032613 interleukin-10 production	10	0.216944233	0.359	0.37	Biological Process	GO:0032613	interleukin-10 production	0.019006639	0.216944233	9	1	10	27
GO:0042398 cellular modified amino acid biosynthetic process	10	0.216944233	0.359	0.37	Biological Process	GO:0042398	cellular modified amino acid biosynthetic process	0.019006639	0.216944233	1	9	10	27
GO:0048662 negative regulation of smooth muscle cell proliferation	10	0.216944233	0.359	0.37	Biological Process	GO:0048662	negative regulation of smooth muscle cell proliferation	0.019006639	0.216944233	4	6	10	27
GO:0072604 interleukin-6 secretion	10	0.216944233	0.359	0.37	Biological Process	GO:0072604	interleukin-6 secretion	0.019006639	0.216944233	7	3	10	27
GO:1903429 regulation of cell maturation	10	0.216944233	0.359	0.37	Biological Process	GO:1903429	regulation of cell maturation	0.019006639	0.216944233	3	7	10	27
GO:0018130 heterocycle biosynthetic process	623	0.219023695	22.346	0.199	Biological Process	GO:0018130	heterocycle biosynthetic process	0.019212195	0.219023695	220	403	623	3126
GO:0008637 apoptotic mitochondrial changes	17	0.219289309	0.61	0.309	Biological Process	GO:0008637	apoptotic mitochondrial changes	0.019258895	0.219289309	7	10	17	55
GO:0020037 heme binding	37	0.221768476	1.286	0.291	Molecular Function	GO:0020037	heme binding	0.004647017	0.221768476	13	24	37	127
GO:0016772 transferase activity, transferring phosphorus-containing groups	210	0.221768476	7.297	0.226	Molecular Function	GO:0016772	transferase activity, transferring phosphorus-containing groups	0.004731061	0.221768476	53	157	210	928
GO:1990868 response to chemokine	21	0.222688958	0.753	0.292	Biological Process	GO:1990868	response to chemokine	0.019604993	0.222688958	17	4	21	72
GO:1990869 cellular response to chemokine	21	0.222688958	0.753	0.292	Biological Process	GO:1990869	cellular response to chemokine	0.019604993	0.222688958	17	4	21	72
GO:0042733 embryonic digit morphogenesis	16	0.223824062	0.574	0.314	Biological Process	GO:0042733	embryonic digit morphogenesis	0.019763307	0.223824062	5	11	16	51
GO:0048844 artery morphogenesis	16	0.223824062	0.574	0.314	Biological Process	GO:0048844	artery morphogenesis	0.019763307	0.223824062	6	10	16	51
GO:0002819 regulation of adaptive immune response	31	0.223824062	1.112	0.267	Biological Process	GO:0002819	regulation of adaptive immune response	0.019800443	0.223824062	26	5	31	116
GO:0070482 response to oxygen levels	33	0.223824062	1.184	0.264	Biological Process	GO:0070482	response to oxygen levels	0.019816003	0.223824062	20	13	33	125
GO:0097435 supramolecular fiber organization	116	0.223824062	4.161	0.222	Biological Process	GO:0097435	supramolecular fiber organization	0.019824349	0.223824062	28	88	116	522
GO:0030036 actin cytoskeleton organization	117	0.223996431	4.197	0.222	Biological Process	GO:0030036	actin cytoskeleton organization	0.019897332	0.223996431	33	84	117	527
GO:1901653 cellular response to peptide	45	0.223996431	1.614	0.25	Biological Process	GO:1901653	cellular response to peptide	0.019905532	0.223996431	13	32	45	180
GO:0009954 proximal/distal pattern formation	11	0.223996431	0.395	0.355	Biological Process	GO:0009954	proximal/distal pattern formation	0.019911325	0.223996431	2	9	11	31
GO:0000407 phagophore assembly site	10	0.226072126	0.352	0.357	Cellular Component	GO:0000407	phagophore assembly site	0.018761633	0.226072126	1	9	10	28
GO:0032420 stereocilium	11	0.226072126	0.387	0.344	Cellular Component	GO:0032420	stereocilium	0.018909183	0.226072126	3	8	11	32
GO:0005903 brush border	16	0.226072126	0.563	0.302	Cellular Component	GO:0005903	brush border	0.019617402	0.226072126	0	16	16	53
GO:0005967 mitochondrial pyruvate dehydrogenase complex	3	0.226072126	0.106	0.75	Cellular Component	GO:0005967	mitochondrial pyruvate dehydrogenase complex	0.019712011	0.226072126	1	2	3	4
GO:0070876 SOSS complex	3	0.226072126	0.106	0.75	Cellular Component	GO:0070876	SOSS complex	0.019712011	0.226072126	1	2	3	4
GO:0071438 invadopodium membrane	3	0.226072126	0.106	0.75	Cellular Component	GO:0071438	invadopodium membrane	0.019712011	0.226072126	3	0	3	4
GO:0097450 astrocyte end-foot	3	0.226072126	0.106	0.75	Cellular Component	GO:0097450	astrocyte end-foot	0.019712011	0.226072126	1	2	3	4
GO:0006801 superoxide metabolic process	15	0.226370954	0.538	0.319	Biological Process	GO:0006801	superoxide metabolic process	0.020170712	0.226370954	6	9	15	47
GO:0031146 SCF-dependent proteasomal ubiquitin-dependent protein catabolic process	15	0.226370954	0.538	0.319	Biological Process	GO:0031146	SCF-dependent proteasomal ubiquitin-dependent protein catabolic process	0.020170712	0.226370954	2	13	15	47
GO:0060759 regulation of response to cytokine stimulus	26	0.227536247	0.933	0.277	Biological Process	GO:0060759	regulation of response to cytokine stimulus	0.020362705	0.227536247	21	5	26	94
GO:0046637 regulation of alpha-beta T cell differentiation	12	0.227536247	0.43	0.343	Biological Process	GO:0046637	regulation of alpha-beta T cell differentiation	0.020386371	0.227536247	9	3	12	35
GO:0072348 sulfur compound transport	12	0.227536247	0.43	0.343	Biological Process	GO:0072348	sulfur compound transport	0.020386371	0.227536247	3	9	12	35
GO:0048872 homeostasis of number of cells	43	0.227536247	1.542	0.251	Biological Process	GO:0048872	homeostasis of number of cells	0.020410725	0.227536247	26	17	43	171
GO:0010883 regulation of lipid storage	14	0.227536247	0.502	0.326	Biological Process	GO:0010883	regulation of lipid storage	0.020444512	0.227536247	3	11	14	43
GO:0060761 negative regulation of response to cytokine stimulus	14	0.227536247	0.502	0.326	Biological Process	GO:0060761	negative regulation of response to cytokine stimulus	0.020444512	0.227536247	10	4	14	43
GO:0070301 cellular response to hydrogen peroxide	14	0.227536247	0.502	0.326	Biological Process	GO:0070301	cellular response to hydrogen peroxide	0.020444512	0.227536247	11	3	14	43
GO:0002287 alpha-beta T cell activation involved in immune response	13	0.228025004	0.466	0.333	Biological Process	GO:0002287	alpha-beta T cell activation involved in immune response	0.020537094	0.228025004	9	4	13	39
GO:0002293 alpha-beta T cell differentiation involved in immune response	13	0.228025004	0.466	0.333	Biological Process	GO:0002293	alpha-beta T cell differentiation involved in immune response	0.020537094	0.228025004	9	4	13	39
GO:0031461 cullin-RING ubiquitin ligase complex	34	0.228698129	1.197	0.252	Cellular Component	GO:0031461	cullin-RING ubiquitin ligase complex	0.0201487	0.228698129	7	27	34	135
GO:0007160 cell-matrix adhesion	36	0.229477531	1.291	0.259	Biological Process	GO:0007160	cell-matrix adhesion	0.020709155	0.229477531	14	22	36	139
GO:1905037 autophagosome organization	23	0.229477531	0.825	0.284	Biological Process	GO:1905037	autophagosome organization	0.020716892	0.229477531	4	19	23	81
GO:0042613 MHC class II protein complex	5	0.229859625	0.176	0.5	Cellular Component	GO:0042613	MHC class II protein complex	0.020594404	0.229859625	5	0	5	10
GO:0034451 centriolar satellite	18	0.229859625	0.634	0.29	Cellular Component	GO:0034451	centriolar satellite	0.020720883	0.229859625	4	14	18	62
GO:0031226 intrinsic component of plasma membrane	200	0.229859625	7.042	0.203	Cellular Component	GO:0031226	intrinsic component of plasma membrane	0.02087735	0.229859625	56	144	200	983
GO:0034654 nucleobase-containing compound biosynthetic process	613	0.230220204	21.987	0.199	Biological Process	GO:0034654	nucleobase-containing compound biosynthetic process	0.020808506	0.230220204	218	395	613	3077
GO:0031326 regulation of cellular biosynthetic process	604	0.230645044	21.664	0.199	Biological Process	GO:0031326	regulation of cellular biosynthetic process	0.020871518	0.230645044	220	384	604	3030
GO:0009967 positive regulation of signal transduction	213	0.231151581	7.64	0.211	Biological Process	GO:0009967	positive regulation of signal transduction	0.020942022	0.231151581	109	104	213	1009
GO:0048771 tissue remodeling	30	0.231165733	1.076	0.268	Biological Process	GO:0048771	tissue remodeling	0.020967973	0.231165733	13	17	30	112
GO:0097729 9+2 motile cilium	22	0.232947146	0.775	0.275	Cellular Component	GO:0097729	9+2 motile cilium	0.021369357	0.232947146	0	22	22	80
GO:0010971 positive regulation of G2/M transition of mitotic cell cycle	8	0.233933726	0.287	0.4	Biological Process	GO:0010971	positive regulation of G2/M transition of mitotic cell cycle	0.021473337	0.233933726	3	5	8	20
GO:0071711 basement membrane organization	8	0.233933726	0.287	0.4	Biological Process	GO:0071711	basement membrane organization	0.021473337	0.233933726	1	7	8	20
GO:2000108 positive regulation of leukocyte apoptotic process	8	0.233933726	0.287	0.4	Biological Process	GO:2000108	positive regulation of leukocyte apoptotic process	0.021473337	0.233933726	7	1	8	20
GO:0002829 negative regulation of type 2 immune response	6	0.233933726	0.215	0.462	Biological Process	GO:0002829	negative regulation of type 2 immune response	0.021507211	0.233933726	5	1	6	13
GO:0032717 negative regulation of interleukin-8 production	6	0.233933726	0.215	0.462	Biological Process	GO:0032717	negative regulation of interleukin-8 production	0.021507211	0.233933726	5	1	6	13
GO:0043555 regulation of translation in response to stress	6	0.233933726	0.215	0.462	Biological Process	GO:0043555	regulation of translation in response to stress	0.021507211	0.233933726	4	2	6	13
GO:0072176 nephric duct development	6	0.233933726	0.215	0.462	Biological Process	GO:0072176	nephric duct development	0.021507211	0.233933726	2	4	6	13
GO:0110111 negative regulation of animal organ morphogenesis	6	0.233933726	0.215	0.462	Biological Process	GO:0110111	negative regulation of animal organ morphogenesis	0.021507211	0.233933726	4	2	6	13
GO:1901223 negative regulation of NIK/NF-kappaB signaling	6	0.233933726	0.215	0.462	Biological Process	GO:1901223	negative regulation of NIK/NF-kappaB signaling	0.021507211	0.233933726	6	0	6	13
GO:0000045 autophagosome assembly	22	0.233933726	0.789	0.286	Biological Process	GO:0000045	autophagosome assembly	0.021757487	0.233933726	4	18	22	77
GO:0051592 response to calcium ion	27	0.233933726	0.968	0.273	Biological Process	GO:0051592	response to calcium ion	0.021955707	0.233933726	5	22	27	99
GO:0043066 negative regulation of apoptotic process	115	0.233933726	4.125	0.222	Biological Process	GO:0043066	negative regulation of apoptotic process	0.021988343	0.233933726	65	50	115	519
GO:0042327 positive regulation of phosphorylation	157	0.233933726	5.631	0.216	Biological Process	GO:0042327	positive regulation of phosphorylation	0.022014055	0.233933726	81	76	157	728
GO:0002822 regulation of adaptive immune response based on somatic recombination of immune receptors built from immunoglobulin superfamily domains	29	0.233933726	1.04	0.269	Biological Process	GO:0002822	regulation of adaptive immune response based on somatic recombination of immune receptors built from immunoglobulin superfamily domains	0.022203328	0.233933726	24	5	29	108
GO:0001781 neutrophil apoptotic process	3	0.233933726	0.108	0.75	Biological Process	GO:0001781	neutrophil apoptotic process	0.022217588	0.233933726	2	1	3	4
GO:0002396 MHC protein complex assembly	3	0.233933726	0.108	0.75	Biological Process	GO:0002396	MHC protein complex assembly	0.022217588	0.233933726	3	0	3	4
GO:0002501 peptide antigen assembly with MHC protein complex	3	0.233933726	0.108	0.75	Biological Process	GO:0002501	peptide antigen assembly with MHC protein complex	0.022217588	0.233933726	3	0	3	4
GO:0006054 N-acetylneuraminate metabolic process	3	0.233933726	0.108	0.75	Biological Process	GO:0006054	N-acetylneuraminate metabolic process	0.022217588	0.233933726	0	3	3	4
GO:0006562 proline catabolic process	3	0.233933726	0.108	0.75	Biological Process	GO:0006562	proline catabolic process	0.022217588	0.233933726	0	3	3	4
GO:0006574 valine catabolic process	3	0.233933726	0.108	0.75	Biological Process	GO:0006574	valine catabolic process	0.022217588	0.233933726	0	3	3	4
GO:0006578 amino-acid betaine biosynthetic process	3	0.233933726	0.108	0.75	Biological Process	GO:0006578	amino-acid betaine biosynthetic process	0.022217588	0.233933726	1	2	3	4
GO:0007227 signal transduction downstream of smoothened	3	0.233933726	0.108	0.75	Biological Process	GO:0007227	signal transduction downstream of smoothened	0.022217588	0.233933726	0	3	3	4
GO:0010510 regulation of acetyl-CoA biosynthetic process from pyruvate	3	0.233933726	0.108	0.75	Biological Process	GO:0010510	regulation of acetyl-CoA biosynthetic process from pyruvate	0.022217588	0.233933726	1	2	3	4
GO:0010871 negative regulation of receptor biosynthetic process	3	0.233933726	0.108	0.75	Biological Process	GO:0010871	negative regulation of receptor biosynthetic process	0.022217588	0.233933726	0	3	3	4
GO:0034112 positive regulation of homotypic cell-cell adhesion	3	0.233933726	0.108	0.75	Biological Process	GO:0034112	positive regulation of homotypic cell-cell adhesion	0.022217588	0.233933726	2	1	3	4
GO:0035844 cloaca development	3	0.233933726	0.108	0.75	Biological Process	GO:0035844	cloaca development	0.022217588	0.233933726	1	2	3	4
GO:0036289 peptidyl-serine autophosphorylation	3	0.233933726	0.108	0.75	Biological Process	GO:0036289	peptidyl-serine autophosphorylation	0.022217588	0.233933726	2	1	3	4
GO:0043932 ossification involved in bone remodeling	3	0.233933726	0.108	0.75	Biological Process	GO:0043932	ossification involved in bone remodeling	0.022217588	0.233933726	2	1	3	4
GO:0045625 regulation of T-helper 1 cell differentiation	3	0.233933726	0.108	0.75	Biological Process	GO:0045625	regulation of T-helper 1 cell differentiation	0.022217588	0.233933726	3	0	3	4
GO:0045629 negative regulation of T-helper 2 cell differentiation	3	0.233933726	0.108	0.75	Biological Process	GO:0045629	negative regulation of T-helper 2 cell differentiation	0.022217588	0.233933726	2	1	3	4
GO:0060534 trachea cartilage development	3	0.233933726	0.108	0.75	Biological Process	GO:0060534	trachea cartilage development	0.022217588	0.233933726	1	2	3	4
GO:0070427 nucleotide-binding oligomerization domain containing 1 signaling pathway	3	0.233933726	0.108	0.75	Biological Process	GO:0070427	nucleotide-binding oligomerization domain containing 1 signaling pathway	0.022217588	0.233933726	3	0	3	4
GO:0071472 cellular response to salt stress	3	0.233933726	0.108	0.75	Biological Process	GO:0071472	cellular response to salt stress	0.022217588	0.233933726	0	3	3	4
GO:0072603 interleukin-5 secretion	3	0.233933726	0.108	0.75	Biological Process	GO:0072603	interleukin-5 secretion	0.022217588	0.233933726	1	2	3	4
GO:0090660 cerebrospinal fluid circulation	3	0.233933726	0.108	0.75	Biological Process	GO:0090660	cerebrospinal fluid circulation	0.022217588	0.233933726	0	3	3	4
GO:1901525 negative regulation of mitophagy	3	0.233933726	0.108	0.75	Biological Process	GO:1901525	negative regulation of mitophagy	0.022217588	0.233933726	1	2	3	4
GO:2000553 positive regulation of T-helper 2 cell cytokine production	3	0.233933726	0.108	0.75	Biological Process	GO:2000553	positive regulation of T-helper 2 cell cytokine production	0.022217588	0.233933726	2	1	3	4
GO:2000662 regulation of interleukin-5 secretion	3	0.233933726	0.108	0.75	Biological Process	GO:2000662	regulation of interleukin-5 secretion	0.022217588	0.233933726	1	2	3	4
GO:2000664 positive regulation of interleukin-5 secretion	3	0.233933726	0.108	0.75	Biological Process	GO:2000664	positive regulation of interleukin-5 secretion	0.022217588	0.233933726	1	2	3	4
GO:2000667 positive regulation of interleukin-13 secretion	3	0.233933726	0.108	0.75	Biological Process	GO:2000667	positive regulation of interleukin-13 secretion	0.022217588	0.233933726	1	2	3	4
GO:0002460 adaptive immune response based on somatic recombination of immune receptors built from immunoglobulin superfamily domains	43	0.236062667	1.542	0.25	Biological Process	GO:0002460	adaptive immune response based on somatic recombination of immune receptors built from immunoglobulin superfamily domains	0.022444972	0.236062667	36	7	43	172
GO:0055114 oxidation-reduction process	175	0.237622672	6.277	0.214	Biological Process	GO:0055114	oxidation-reduction process	0.022618656	0.237622672	37	138	175	819
GO:0017146 NMDA selective glutamate receptor complex	4	0.237812763	0.141	0.571	Cellular Component	GO:0017146	NMDA selective glutamate receptor complex	0.022463694	0.237812763	2	2	4	7
GO:0030991 intraciliary transport particle A	4	0.237812763	0.141	0.571	Cellular Component	GO:0030991	intraciliary transport particle A	0.022463694	0.237812763	0	4	4	7
GO:0099523 presynaptic cytosol	4	0.237812763	0.141	0.571	Cellular Component	GO:0099523	presynaptic cytosol	0.022463694	0.237812763	1	3	4	7
GO:0036126 sperm flagellum	21	0.240598795	0.739	0.276	Cellular Component	GO:0036126	sperm flagellum	0.022945389	0.240598795	0	21	21	76
GO:0001889 liver development	17	0.241209738	0.61	0.304	Biological Process	GO:0001889	liver development	0.022985839	0.241209738	8	9	17	56
GO:0048839 inner ear development	36	0.241291088	1.291	0.257	Biological Process	GO:0048839	inner ear development	0.02301934	0.241291088	11	25	36	140
GO:0051049 regulation of transport	231	0.241835691	8.286	0.209	Biological Process	GO:0051049	regulation of transport	0.023097102	0.241835691	98	133	231	1103
GO:0032421 stereocilium bundle	12	0.242271044	0.423	0.324	Cellular Component	GO:0032421	stereocilium bundle	0.023324914	0.242271044	4	8	12	37
GO:0019898 extrinsic component of membrane	48	0.242618745	1.69	0.235	Cellular Component	GO:0019898	extrinsic component of membrane	0.023578752	0.242618745	16	32	48	204
GO:0042330 taxis	93	0.24388239	3.336	0.226	Biological Process	GO:0042330	taxis	0.023426347	0.24388239	46	47	93	412
GO:0010574 regulation of vascular endothelial growth factor production	9	0.24388239	0.323	0.375	Biological Process	GO:0010574	regulation of vascular endothelial growth factor production	0.023526804	0.24388239	7	2	9	24
GO:0035329 hippo signaling	9	0.24388239	0.323	0.375	Biological Process	GO:0035329	hippo signaling	0.023526804	0.24388239	1	8	9	24
GO:0050869 negative regulation of B cell activation	9	0.24388239	0.323	0.375	Biological Process	GO:0050869	negative regulation of B cell activation	0.023526804	0.24388239	6	3	9	24
GO:0070232 regulation of T cell apoptotic process	9	0.24388239	0.323	0.375	Biological Process	GO:0070232	regulation of T cell apoptotic process	0.023526804	0.24388239	7	2	9	24
GO:0071353 cellular response to interleukin-4	9	0.24388239	0.323	0.375	Biological Process	GO:0071353	cellular response to interleukin-4	0.023526804	0.24388239	6	3	9	24
GO:0090162 establishment of epithelial cell polarity	9	0.24388239	0.323	0.375	Biological Process	GO:0090162	establishment of epithelial cell polarity	0.023526804	0.24388239	2	7	9	24
GO:1903428 positive regulation of reactive oxygen species biosynthetic process	9	0.24388239	0.323	0.375	Biological Process	GO:1903428	positive regulation of reactive oxygen species biosynthetic process	0.023526804	0.24388239	3	6	9	24
GO:1905332 positive regulation of morphogenesis of an epithelium	9	0.24388239	0.323	0.375	Biological Process	GO:1905332	positive regulation of morphogenesis of an epithelium	0.023526804	0.24388239	4	5	9	24
GO:1903047 mitotic cell cycle process	106	0.245318868	3.802	0.223	Biological Process	GO:1903047	mitotic cell cycle process	0.023691556	0.245318868	41	65	106	476
GO:0032755 positive regulation of interleukin-6 production	16	0.245338822	0.574	0.308	Biological Process	GO:0032755	positive regulation of interleukin-6 production	0.023745845	0.245338822	10	6	16	52
GO:0046634 regulation of alpha-beta T cell activation	16	0.245338822	0.574	0.308	Biological Process	GO:0046634	regulation of alpha-beta T cell activation	0.023745845	0.245338822	13	3	16	52
GO:0010508 positive regulation of autophagy	23	0.246031899	0.825	0.28	Biological Process	GO:0010508	positive regulation of autophagy	0.023861385	0.246031899	8	15	23	82
GO:0009889 regulation of biosynthetic process	609	0.246031899	21.844	0.199	Biological Process	GO:0009889	regulation of biosynthetic process	0.023911232	0.246031899	222	387	609	3062
GO:0050709 negative regulation of protein secretion	20	0.246031899	0.717	0.29	Biological Process	GO:0050709	negative regulation of protein secretion	0.023917945	0.246031899	17	3	20	69
GO:0050729 positive regulation of inflammatory response	20	0.246031899	0.717	0.29	Biological Process	GO:0050729	positive regulation of inflammatory response	0.023917945	0.246031899	14	6	20	69
GO:0015116 sulfate transmembrane transporter activity	7	0.246919041	0.243	0.538	Molecular Function	GO:0015116	sulfate transmembrane transporter activity	0.005625841	0.246919041	2	5	7	13
GO:0016614 oxidoreductase activity, acting on CH-OH group of donors	35	0.246919041	1.216	0.292	Molecular Function	GO:0016614	oxidoreductase activity, acting on CH-OH group of donors	0.005681422	0.246919041	2	33	35	120
GO:0004720 protein-lysine 6-oxidase activity	4	0.246919041	0.139	0.8	Molecular Function	GO:0004720	protein-lysine 6-oxidase activity	0.005821653	0.246919041	1	3	4	5
GO:0050694 galactose 3-O-sulfotransferase activity	4	0.246919041	0.139	0.8	Molecular Function	GO:0050694	galactose 3-O-sulfotransferase activity	0.005821653	0.246919041	0	4	4	5
GO:0004879 nuclear receptor activity	13	0.246919041	0.452	0.394	Molecular Function	GO:0004879	nuclear receptor activity	0.00586999	0.246919041	3	10	13	33
GO:0031406 carboxylic acid binding	36	0.246919041	1.251	0.288	Molecular Function	GO:0031406	carboxylic acid binding	0.00634037	0.246919041	8	28	36	125
GO:0042578 phosphoric ester hydrolase activity	79	0.246919041	2.745	0.25	Molecular Function	GO:0042578	phosphoric ester hydrolase activity	0.006726276	0.246919041	24	55	79	316
GO:0046906 tetrapyrrole binding	38	0.246919041	1.32	0.284	Molecular Function	GO:0046906	tetrapyrrole binding	0.006780552	0.246919041	13	25	38	134
GO:0033764 steroid dehydrogenase activity, acting on the CH-OH group of donors, NAD or NADP as acceptor	12	0.246919041	0.417	0.4	Molecular Function	GO:0033764	steroid dehydrogenase activity, acting on the CH-OH group of donors, NAD or NADP as acceptor	0.006953501	0.246919041	1	11	12	30
GO:0032934 sterol binding	21	0.246919041	0.73	0.328	Molecular Function	GO:0032934	sterol binding	0.007035548	0.246919041	3	18	21	64
GO:0019210 kinase inhibitor activity	15	0.246919041	0.521	0.366	Molecular Function	GO:0019210	kinase inhibitor activity	0.007136736	0.246919041	3	12	15	41
GO:0008430 selenium binding	3	0.246919041	0.104	1	Molecular Function	GO:0008430	selenium binding	0.007148318	0.246919041	0	3	3	3
GO:0008517 folic acid transmembrane transporter activity	3	0.246919041	0.104	1	Molecular Function	GO:0008517	folic acid transmembrane transporter activity	0.007148318	0.246919041	0	3	3	3
GO:0035663 Toll-like receptor 2 binding	3	0.246919041	0.104	1	Molecular Function	GO:0035663	Toll-like receptor 2 binding	0.007148318	0.246919041	3	0	3	3
GO:0052833 inositol monophosphate 4-phosphatase activity	3	0.246919041	0.104	1	Molecular Function	GO:0052833	inositol monophosphate 4-phosphatase activity	0.007148318	0.246919041	2	1	3	3
GO:0052834 inositol monophosphate phosphatase activity	3	0.246919041	0.104	1	Molecular Function	GO:0052834	inositol monophosphate phosphatase activity	0.007148318	0.246919041	2	1	3	3
GO:0055131 C3HC4-type RING finger domain binding	3	0.246919041	0.104	1	Molecular Function	GO:0055131	C3HC4-type RING finger domain binding	0.007148318	0.246919041	1	2	3	3
GO:0019900 kinase binding	117	0.246919041	4.065	0.237	Molecular Function	GO:0019900	kinase binding	0.007242959	0.246919041	50	67	117	493
GO:0051173 positive regulation of nitrogen compound metabolic process	459	0.246942792	16.463	0.201	Biological Process	GO:0051173	positive regulation of nitrogen compound metabolic process	0.024032849	0.246942792	204	255	459	2279
GO:0003091 renal water homeostasis	5	0.248994126	0.179	0.5	Biological Process	GO:0003091	renal water homeostasis	0.024503655	0.248994126	0	5	5	10
GO:0006878 cellular copper ion homeostasis	5	0.248994126	0.179	0.5	Biological Process	GO:0006878	cellular copper ion homeostasis	0.024503655	0.248994126	0	5	5	10
GO:0010715 regulation of extracellular matrix disassembly	5	0.248994126	0.179	0.5	Biological Process	GO:0010715	regulation of extracellular matrix disassembly	0.024503655	0.248994126	2	3	5	10
GO:0010839 negative regulation of keratinocyte proliferation	5	0.248994126	0.179	0.5	Biological Process	GO:0010839	negative regulation of keratinocyte proliferation	0.024503655	0.248994126	0	5	5	10
GO:0010934 macrophage cytokine production	5	0.248994126	0.179	0.5	Biological Process	GO:0010934	macrophage cytokine production	0.024503655	0.248994126	3	2	5	10
GO:0032823 regulation of natural killer cell differentiation	5	0.248994126	0.179	0.5	Biological Process	GO:0032823	regulation of natural killer cell differentiation	0.024503655	0.248994126	3	2	5	10
GO:0060707 trophoblast giant cell differentiation	5	0.248994126	0.179	0.5	Biological Process	GO:0060707	trophoblast giant cell differentiation	0.024503655	0.248994126	4	1	5	10
GO:0072393 microtubule anchoring at microtubule organizing center	5	0.248994126	0.179	0.5	Biological Process	GO:0072393	microtubule anchoring at microtubule organizing center	0.024503655	0.248994126	1	4	5	10
GO:1900025 negative regulation of substrate adhesion-dependent cell spreading	5	0.248994126	0.179	0.5	Biological Process	GO:1900025	negative regulation of substrate adhesion-dependent cell spreading	0.024503655	0.248994126	1	4	5	10
GO:2000810 regulation of bicellular tight junction assembly	5	0.248994126	0.179	0.5	Biological Process	GO:2000810	regulation of bicellular tight junction assembly	0.024503655	0.248994126	2	3	5	10
GO:0070665 positive regulation of leukocyte proliferation	25	0.248994126	0.897	0.275	Biological Process	GO:0070665	positive regulation of leukocyte proliferation	0.024524766	0.248994126	19	6	25	91
GO:0001836 release of cytochrome c from mitochondria	10	0.250471276	0.359	0.357	Biological Process	GO:0001836	release of cytochrome c from mitochondria	0.024750443	0.250471276	5	5	10	28
GO:0002323 natural killer cell activation involved in immune response	10	0.250471276	0.359	0.357	Biological Process	GO:0002323	natural killer cell activation involved in immune response	0.024750443	0.250471276	8	2	10	28
GO:0060071 Wnt signaling pathway, planar cell polarity pathway	10	0.250471276	0.359	0.357	Biological Process	GO:0060071	Wnt signaling pathway, planar cell polarity pathway	0.024750443	0.250471276	1	9	10	28
GO:0000922 spindle pole	27	0.250819487	0.951	0.26	Cellular Component	GO:0000922	spindle pole	0.024603546	0.250819487	7	20	27	104
GO:0035108 limb morphogenesis	31	0.252388502	1.112	0.263	Biological Process	GO:0035108	limb morphogenesis	0.024966828	0.252388502	7	24	31	118
GO:0008277 regulation of G protein-coupled receptor signaling pathway	22	0.253030763	0.789	0.282	Biological Process	GO:0008277	regulation of G protein-coupled receptor signaling pathway	0.02512696	0.253030763	10	12	22	78
GO:0006816 calcium ion transport	67	0.253030763	2.403	0.233	Biological Process	GO:0006816	calcium ion transport	0.025199688	0.253030763	26	41	67	287
GO:0044403 symbiont process	54	0.253030763	1.937	0.24	Biological Process	GO:0044403	symbiont process	0.025314861	0.253030763	32	22	54	225
GO:0042551 neuron maturation	11	0.253030763	0.395	0.344	Biological Process	GO:0042551	neuron maturation	0.025364365	0.253030763	4	7	11	32
GO:0001960 negative regulation of cytokine-mediated signaling pathway	13	0.253030763	0.466	0.325	Biological Process	GO:0001960	negative regulation of cytokine-mediated signaling pathway	0.025376113	0.253030763	9	4	13	40
GO:0003170 heart valve development	13	0.253030763	0.466	0.325	Biological Process	GO:0003170	heart valve development	0.025376113	0.253030763	5	8	13	40
GO:0030260 entry into host cell	13	0.253030763	0.466	0.325	Biological Process	GO:0030260	entry into host cell	0.025376113	0.253030763	8	5	13	40
GO:0044409 entry into host	13	0.253030763	0.466	0.325	Biological Process	GO:0044409	entry into host	0.025376113	0.253030763	8	5	13	40
GO:0051806 entry into cell of other organism involved in symbiotic interaction	13	0.253030763	0.466	0.325	Biological Process	GO:0051806	entry into cell of other organism involved in symbiotic interaction	0.025376113	0.253030763	8	5	13	40
GO:0051828 entry into other organism involved in symbiotic interaction	13	0.253030763	0.466	0.325	Biological Process	GO:0051828	entry into other organism involved in symbiotic interaction	0.025376113	0.253030763	8	5	13	40
GO:1903201 regulation of oxidative stress-induced cell death	12	0.253030763	0.43	0.333	Biological Process	GO:1903201	regulation of oxidative stress-induced cell death	0.025532557	0.253030763	7	5	12	36
GO:0003097 renal water transport	4	0.253030763	0.143	0.571	Biological Process	GO:0003097	renal water transport	0.026027076	0.253030763	0	4	4	7
GO:0003337 mesenchymal to epithelial transition involved in metanephros morphogenesis	4	0.253030763	0.143	0.571	Biological Process	GO:0003337	mesenchymal to epithelial transition involved in metanephros morphogenesis	0.026027076	0.253030763	2	2	4	7
GO:0006972 hyperosmotic response	4	0.253030763	0.143	0.571	Biological Process	GO:0006972	hyperosmotic response	0.026027076	0.253030763	1	3	4	7
GO:0007144 female meiosis I	4	0.253030763	0.143	0.571	Biological Process	GO:0007144	female meiosis I	0.026027076	0.253030763	1	3	4	7
GO:0007168 receptor guanylyl cyclase signaling pathway	4	0.253030763	0.143	0.571	Biological Process	GO:0007168	receptor guanylyl cyclase signaling pathway	0.026027076	0.253030763	0	4	4	7
GO:0014067 negative regulation of phosphatidylinositol 3-kinase signaling	4	0.253030763	0.143	0.571	Biological Process	GO:0014067	negative regulation of phosphatidylinositol 3-kinase signaling	0.026027076	0.253030763	2	2	4	7
GO:0032020 ISG15-protein conjugation	4	0.253030763	0.143	0.571	Biological Process	GO:0032020	ISG15-protein conjugation	0.026027076	0.253030763	4	0	4	7
GO:0032725 positive regulation of granulocyte macrophage colony-stimulating factor production	4	0.253030763	0.143	0.571	Biological Process	GO:0032725	positive regulation of granulocyte macrophage colony-stimulating factor production	0.026027076	0.253030763	2	2	4	7
GO:0035999 tetrahydrofolate interconversion	4	0.253030763	0.143	0.571	Biological Process	GO:0035999	tetrahydrofolate interconversion	0.026027076	0.253030763	2	2	4	7
GO:0036363 transforming growth factor beta activation	4	0.253030763	0.143	0.571	Biological Process	GO:0036363	transforming growth factor beta activation	0.026027076	0.253030763	1	3	4	7
GO:0042994 cytoplasmic sequestering of transcription factor	4	0.253030763	0.143	0.571	Biological Process	GO:0042994	cytoplasmic sequestering of transcription factor	0.026027076	0.253030763	1	3	4	7
GO:0046007 negative regulation of activated T cell proliferation	4	0.253030763	0.143	0.571	Biological Process	GO:0046007	negative regulation of activated T cell proliferation	0.026027076	0.253030763	4	0	4	7
GO:0046135 pyrimidine nucleoside catabolic process	4	0.253030763	0.143	0.571	Biological Process	GO:0046135	pyrimidine nucleoside catabolic process	0.026027076	0.253030763	0	4	4	7
GO:0051045 negative regulation of membrane protein ectodomain proteolysis	4	0.253030763	0.143	0.571	Biological Process	GO:0051045	negative regulation of membrane protein ectodomain proteolysis	0.026027076	0.253030763	2	2	4	7
GO:0060295 regulation of cilium movement involved in cell motility	4	0.253030763	0.143	0.571	Biological Process	GO:0060295	regulation of cilium movement involved in cell motility	0.026027076	0.253030763	0	4	4	7
GO:0060296 regulation of cilium beat frequency involved in ciliary motility	4	0.253030763	0.143	0.571	Biological Process	GO:0060296	regulation of cilium beat frequency involved in ciliary motility	0.026027076	0.253030763	0	4	4	7
GO:0060556 regulation of vitamin D biosynthetic process	4	0.253030763	0.143	0.571	Biological Process	GO:0060556	regulation of vitamin D biosynthetic process	0.026027076	0.253030763	3	1	4	7
GO:0071636 positive regulation of transforming growth factor beta production	4	0.253030763	0.143	0.571	Biological Process	GO:0071636	positive regulation of transforming growth factor beta production	0.026027076	0.253030763	2	2	4	7
GO:0072197 ureter morphogenesis	4	0.253030763	0.143	0.571	Biological Process	GO:0072197	ureter morphogenesis	0.026027076	0.253030763	3	1	4	7
GO:0072201 negative regulation of mesenchymal cell proliferation	4	0.253030763	0.143	0.571	Biological Process	GO:0072201	negative regulation of mesenchymal cell proliferation	0.026027076	0.253030763	1	3	4	7
GO:1901620 regulation of smoothened signaling pathway involved in dorsal/ventral neural tube patterning	4	0.253030763	0.143	0.571	Biological Process	GO:1901620	regulation of smoothened signaling pathway involved in dorsal/ventral neural tube patterning	0.026027076	0.253030763	0	4	4	7
GO:1902019 regulation of cilium-dependent cell motility	4	0.253030763	0.143	0.571	Biological Process	GO:1902019	regulation of cilium-dependent cell motility	0.026027076	0.253030763	0	4	4	7
GO:1905666 regulation of protein localization to endosome	4	0.253030763	0.143	0.571	Biological Process	GO:1905666	regulation of protein localization to endosome	0.026027076	0.253030763	1	3	4	7
GO:1905668 positive regulation of protein localization to endosome	4	0.253030763	0.143	0.571	Biological Process	GO:1905668	positive regulation of protein localization to endosome	0.026027076	0.253030763	1	3	4	7
GO:0019882 antigen processing and presentation	18	0.253030763	0.646	0.295	Biological Process	GO:0019882	antigen processing and presentation	0.026134553	0.253030763	17	1	18	61
GO:0006525 arginine metabolic process	7	0.253030763	0.251	0.412	Biological Process	GO:0006525	arginine metabolic process	0.026216417	0.253030763	3	4	7	17
GO:0009648 photoperiodism	7	0.253030763	0.251	0.412	Biological Process	GO:0009648	photoperiodism	0.026216417	0.253030763	1	6	7	17
GO:0030859 polarized epithelial cell differentiation	7	0.253030763	0.251	0.412	Biological Process	GO:0030859	polarized epithelial cell differentiation	0.026216417	0.253030763	1	6	7	17
GO:0035089 establishment of apical/basal cell polarity	7	0.253030763	0.251	0.412	Biological Process	GO:0035089	establishment of apical/basal cell polarity	0.026216417	0.253030763	1	6	7	17
GO:0036475 neuron death in response to oxidative stress	7	0.253030763	0.251	0.412	Biological Process	GO:0036475	neuron death in response to oxidative stress	0.026216417	0.253030763	4	3	7	17
GO:0043153 entrainment of circadian clock by photoperiod	7	0.253030763	0.251	0.412	Biological Process	GO:0043153	entrainment of circadian clock by photoperiod	0.026216417	0.253030763	1	6	7	17
GO:1903203 regulation of oxidative stress-induced neuron death	7	0.253030763	0.251	0.412	Biological Process	GO:1903203	regulation of oxidative stress-induced neuron death	0.026216417	0.253030763	4	3	7	17
GO:0010243 response to organonitrogen compound	104	0.253030763	3.73	0.222	Biological Process	GO:0010243	response to organonitrogen compound	0.026218426	0.253030763	41	63	104	468
GO:0071695 anatomical structure maturation	32	0.253465347	1.148	0.26	Biological Process	GO:0071695	anatomical structure maturation	0.026290504	0.253465347	11	21	32	123
GO:0032640 tumor necrosis factor production	26	0.253794657	0.933	0.271	Biological Process	GO:0032640	tumor necrosis factor production	0.026351745	0.253794657	17	9	26	96
GO:0098805 whole membrane	139	0.254980636	4.894	0.208	Cellular Component	GO:0098805	whole membrane	0.025243315	0.254980636	36	103	139	668
GO:0048608 reproductive structure development	66	0.256616516	2.367	0.233	Biological Process	GO:0048608	reproductive structure development	0.026672125	0.256616516	27	39	66	283
GO:0050807 regulation of synapse organization	35	0.260395333	1.255	0.255	Biological Process	GO:0050807	regulation of synapse organization	0.027120462	0.260395333	5	30	35	137
GO:0061138 morphogenesis of a branching epithelium	35	0.260395333	1.255	0.255	Biological Process	GO:0061138	morphogenesis of a branching epithelium	0.027120462	0.260395333	21	14	35	137
GO:0045934 negative regulation of nucleobase-containing compound metabolic process	224	0.261873762	8.034	0.209	Biological Process	GO:0045934	negative regulation of nucleobase-containing compound metabolic process	0.027302387	0.261873762	90	134	224	1072
GO:0072511 divalent inorganic cation transport	75	0.264880157	2.69	0.229	Biological Process	GO:0072511	divalent inorganic cation transport	0.027644093	0.264880157	28	47	75	327
GO:0006935 chemotaxis	92	0.265504586	3.3	0.224	Biological Process	GO:0006935	chemotaxis	0.02774649	0.265504586	46	46	92	410
GO:0019359 nicotinamide nucleotide biosynthetic process	20	0.265504586	0.717	0.286	Biological Process	GO:0019359	nicotinamide nucleotide biosynthetic process	0.027794259	0.265504586	7	13	20	70
GO:0019363 pyridine nucleotide biosynthetic process	20	0.265504586	0.717	0.286	Biological Process	GO:0019363	pyridine nucleotide biosynthetic process	0.027794259	0.265504586	7	13	20	70
GO:0007416 synapse assembly	31	0.266309942	1.112	0.261	Biological Process	GO:0007416	synapse assembly	0.027915764	0.266309942	4	27	31	119
GO:0042060 wound healing	55	0.266309942	1.973	0.238	Biological Process	GO:0042060	wound healing	0.027935404	0.266309942	25	30	55	231
GO:0032989 cellular component morphogenesis	170	0.267418194	6.098	0.213	Biological Process	GO:0032989	cellular component morphogenesis	0.028080194	0.267418194	42	128	170	799
GO:0031668 cellular response to extracellular stimulus	36	0.268719875	1.291	0.254	Biological Process	GO:0031668	cellular response to extracellular stimulus	0.028245553	0.268719875	10	26	36	142
GO:0002718 regulation of cytokine production involved in immune response	16	0.268991698	0.574	0.302	Biological Process	GO:0002718	regulation of cytokine production involved in immune response	0.028302829	0.268991698	13	3	16	53
GO:0043235 receptor complex	66	0.270017635	2.324	0.224	Cellular Component	GO:0043235	receptor complex	0.026977239	0.270017635	25	41	66	295
GO:0080135 regulation of cellular response to stress	102	0.27432179	3.659	0.222	Biological Process	GO:0080135	regulation of cellular response to stress	0.029005305	0.27432179	55	47	102	460
GO:0010604 positive regulation of macromolecule metabolic process	476	0.27432179	17.073	0.2	Biological Process	GO:0010604	positive regulation of macromolecule metabolic process	0.029066691	0.27432179	212	264	476	2375
GO:0043062 extracellular structure organization	53	0.27432179	1.901	0.239	Biological Process	GO:0043062	extracellular structure organization	0.029067961	0.27432179	12	41	53	222
GO:0007431 salivary gland development	8	0.27432179	0.287	0.381	Biological Process	GO:0007431	salivary gland development	0.029156387	0.27432179	5	3	8	21
GO:0034453 microtubule anchoring	8	0.27432179	0.287	0.381	Biological Process	GO:0034453	microtubule anchoring	0.029156387	0.27432179	1	7	8	21
GO:0045736 negative regulation of cyclin-dependent protein serine/threonine kinase activity	8	0.27432179	0.287	0.381	Biological Process	GO:0045736	negative regulation of cyclin-dependent protein serine/threonine kinase activity	0.029156387	0.27432179	2	6	8	21
GO:1904030 negative regulation of cyclin-dependent protein kinase activity	8	0.27432179	0.287	0.381	Biological Process	GO:1904030	negative regulation of cyclin-dependent protein kinase activity	0.029156387	0.27432179	2	6	8	21
GO:1905314 semi-lunar valve development	8	0.27432179	0.287	0.381	Biological Process	GO:1905314	semi-lunar valve development	0.029156387	0.27432179	4	4	8	21
GO:2000352 negative regulation of endothelial cell apoptotic process	8	0.27432179	0.287	0.381	Biological Process	GO:2000352	negative regulation of endothelial cell apoptotic process	0.029156387	0.27432179	7	1	8	21
GO:2000406 positive regulation of T cell migration	8	0.27432179	0.287	0.381	Biological Process	GO:2000406	positive regulation of T cell migration	0.029156387	0.27432179	3	5	8	21
GO:0045185 maintenance of protein location	19	0.274326981	0.681	0.288	Biological Process	GO:0045185	maintenance of protein location	0.029186213	0.274326981	7	12	19	66
GO:0036473 cell death in response to oxidative stress	15	0.27525141	0.538	0.306	Biological Process	GO:0036473	cell death in response to oxidative stress	0.029313937	0.27525141	10	5	15	49
GO:0005496 steroid binding	26	0.275714861	0.903	0.306	Molecular Function	GO:0005496	steroid binding	0.008210176	0.275714861	5	21	26	85
GO:0044270 cellular nitrogen compound catabolic process	84	0.278890563	3.013	0.226	Biological Process	GO:0044270	cellular nitrogen compound catabolic process	0.029731264	0.278890563	29	55	84	372
GO:0018995 host	7	0.280526741	0.246	0.389	Cellular Component	GO:0018995	host	0.029301158	0.280526741	5	2	7	18
GO:0043657 host cell	7	0.280526741	0.246	0.389	Cellular Component	GO:0043657	host cell	0.029301158	0.280526741	5	2	7	18
GO:0044215 other organism	7	0.280526741	0.246	0.389	Cellular Component	GO:0044215	other organism	0.029301158	0.280526741	5	2	7	18
GO:0044216 other organism cell	7	0.280526741	0.246	0.389	Cellular Component	GO:0044216	other organism cell	0.029301158	0.280526741	5	2	7	18
GO:0044217 other organism part	7	0.280526741	0.246	0.389	Cellular Component	GO:0044217	other organism part	0.029301158	0.280526741	5	2	7	18
GO:0006814 sodium ion transport	35	0.281319656	1.255	0.254	Biological Process	GO:0006814	sodium ion transport	0.030020239	0.281319656	6	29	35	138
GO:0002066 columnar/cuboidal epithelial cell development	14	0.282728116	0.502	0.311	Biological Process	GO:0002066	columnar/cuboidal epithelial cell development	0.03023088	0.282728116	3	11	14	45
GO:0046854 phosphatidylinositol phosphorylation	14	0.282728116	0.502	0.311	Biological Process	GO:0046854	phosphatidylinositol phosphorylation	0.03023088	0.282728116	5	9	14	45
GO:0030029 actin filament-based process	124	0.283147983	4.448	0.218	Biological Process	GO:0030029	actin filament-based process	0.030305989	0.283147983	33	91	124	570
GO:0009755 hormone-mediated signaling pathway	38	0.283195023	1.363	0.25	Biological Process	GO:0009755	hormone-mediated signaling pathway	0.030388703	0.283195023	12	26	38	152
GO:0071375 cellular response to peptide hormone stimulus	38	0.283195023	1.363	0.25	Biological Process	GO:0071375	cellular response to peptide hormone stimulus	0.030388703	0.283195023	8	30	38	152
GO:0060284 regulation of cell development	136	0.283195023	4.878	0.216	Biological Process	GO:0060284	regulation of cell development	0.030401685	0.283195023	43	93	136	630
GO:0002792 negative regulation of peptide secretion	21	0.283553182	0.753	0.28	Biological Process	GO:0002792	negative regulation of peptide secretion	0.030470393	0.283553182	17	4	21	75
GO:0061458 reproductive system development	66	0.284797547	2.367	0.232	Biological Process	GO:0061458	reproductive system development	0.030634503	0.284797547	27	39	66	285
GO:0008152 metabolic process	1756	0.285295251	62.984	0.191	Biological Process	GO:0008152	metabolic process	0.030766293	0.285295251	572	1184	1756	9193
GO:0010799 regulation of peptidyl-threonine phosphorylation	9	0.285295251	0.323	0.36	Biological Process	GO:0010799	regulation of peptidyl-threonine phosphorylation	0.030840261	0.285295251	4	5	9	25
GO:0032728 positive regulation of interferon-beta production	9	0.285295251	0.323	0.36	Biological Process	GO:0032728	positive regulation of interferon-beta production	0.030840261	0.285295251	7	2	9	25
GO:0044764 multi-organism cellular process	9	0.285295251	0.323	0.36	Biological Process	GO:0044764	multi-organism cellular process	0.030840261	0.285295251	6	3	9	25
GO:0090184 positive regulation of kidney development	9	0.285295251	0.323	0.36	Biological Process	GO:0090184	positive regulation of kidney development	0.030840261	0.285295251	4	5	9	25
GO:0001736 establishment of planar polarity	13	0.285682184	0.466	0.317	Biological Process	GO:0001736	establishment of planar polarity	0.031004032	0.285682184	1	12	13	41
GO:0002532 production of molecular mediator involved in inflammatory response	13	0.285682184	0.466	0.317	Biological Process	GO:0002532	production of molecular mediator involved in inflammatory response	0.031004032	0.285682184	10	3	13	41
GO:0007164 establishment of tissue polarity	13	0.285682184	0.466	0.317	Biological Process	GO:0007164	establishment of tissue polarity	0.031004032	0.285682184	1	12	13	41
GO:0051193 regulation of cofactor metabolic process	13	0.285682184	0.466	0.317	Biological Process	GO:0051193	regulation of cofactor metabolic process	0.031004032	0.285682184	4	9	13	41
GO:0021537 telencephalon development	39	0.285904853	1.399	0.248	Biological Process	GO:0021537	telencephalon development	0.031407341	0.285904853	9	30	39	157
GO:0030308 negative regulation of cell growth	29	0.285904853	1.04	0.261	Biological Process	GO:0030308	negative regulation of cell growth	0.031487288	0.285904853	11	18	29	111
GO:0048754 branching morphogenesis of an epithelial tube	29	0.285904853	1.04	0.261	Biological Process	GO:0048754	branching morphogenesis of an epithelial tube	0.031487288	0.285904853	16	13	29	111
GO:0032680 regulation of tumor necrosis factor production	25	0.285904853	0.897	0.269	Biological Process	GO:0032680	regulation of tumor necrosis factor production	0.03160553	0.285904853	16	9	25	93
GO:0021988 olfactory lobe development	10	0.285904853	0.359	0.345	Biological Process	GO:0021988	olfactory lobe development	0.03164117	0.285904853	2	8	10	29
GO:0050704 regulation of interleukin-1 secretion	10	0.285904853	0.359	0.345	Biological Process	GO:0050704	regulation of interleukin-1 secretion	0.03164117	0.285904853	8	2	10	29
GO:0090175 regulation of establishment of planar polarity	10	0.285904853	0.359	0.345	Biological Process	GO:0090175	regulation of establishment of planar polarity	0.03164117	0.285904853	1	9	10	29
GO:0006555 methionine metabolic process	6	0.285904853	0.215	0.429	Biological Process	GO:0006555	methionine metabolic process	0.031820662	0.285904853	0	6	6	14
GO:0032800 receptor biosynthetic process	6	0.285904853	0.215	0.429	Biological Process	GO:0032800	receptor biosynthetic process	0.031820662	0.285904853	2	4	6	14
GO:0032816 positive regulation of natural killer cell activation	6	0.285904853	0.215	0.429	Biological Process	GO:0032816	positive regulation of natural killer cell activation	0.031820662	0.285904853	4	2	6	14
GO:0043372 positive regulation of CD4-positive, alpha-beta T cell differentiation	6	0.285904853	0.215	0.429	Biological Process	GO:0043372	positive regulation of CD4-positive, alpha-beta T cell differentiation	0.031820662	0.285904853	4	2	6	14
GO:0044342 type B pancreatic cell proliferation	6	0.285904853	0.215	0.429	Biological Process	GO:0044342	type B pancreatic cell proliferation	0.031820662	0.285904853	3	3	6	14
GO:0045198 establishment of epithelial cell apical/basal polarity	6	0.285904853	0.215	0.429	Biological Process	GO:0045198	establishment of epithelial cell apical/basal polarity	0.031820662	0.285904853	1	5	6	14
GO:0045408 regulation of interleukin-6 biosynthetic process	6	0.285904853	0.215	0.429	Biological Process	GO:0045408	regulation of interleukin-6 biosynthetic process	0.031820662	0.285904853	3	3	6	14
GO:0045603 positive regulation of endothelial cell differentiation	6	0.285904853	0.215	0.429	Biological Process	GO:0045603	positive regulation of endothelial cell differentiation	0.031820662	0.285904853	2	4	6	14
GO:0060575 intestinal epithelial cell differentiation	6	0.285904853	0.215	0.429	Biological Process	GO:0060575	intestinal epithelial cell differentiation	0.031820662	0.285904853	4	2	6	14
GO:0061213 positive regulation of mesonephros development	6	0.285904853	0.215	0.429	Biological Process	GO:0061213	positive regulation of mesonephros development	0.031820662	0.285904853	2	4	6	14
GO:1903204 negative regulation of oxidative stress-induced neuron death	6	0.285904853	0.215	0.429	Biological Process	GO:1903204	negative regulation of oxidative stress-induced neuron death	0.031820662	0.285904853	4	2	6	14
GO:1903205 regulation of hydrogen peroxide-induced cell death	6	0.285904853	0.215	0.429	Biological Process	GO:1903205	regulation of hydrogen peroxide-induced cell death	0.031820662	0.285904853	4	2	6	14
GO:2001038 regulation of cellular response to drug	6	0.285904853	0.215	0.429	Biological Process	GO:2001038	regulation of cellular response to drug	0.031820662	0.285904853	4	2	6	14
GO:0046626 regulation of insulin receptor signaling pathway	11	0.285904853	0.395	0.333	Biological Process	GO:0046626	regulation of insulin receptor signaling pathway	0.031821445	0.285904853	3	8	11	33
GO:0048546 digestive tract morphogenesis	11	0.285904853	0.395	0.333	Biological Process	GO:0048546	digestive tract morphogenesis	0.031821445	0.285904853	3	8	11	33
GO:0051196 regulation of coenzyme metabolic process	11	0.285904853	0.395	0.333	Biological Process	GO:0051196	regulation of coenzyme metabolic process	0.031821445	0.285904853	4	7	11	33
GO:0061614 pri-miRNA transcription by RNA polymerase II	11	0.285904853	0.395	0.333	Biological Process	GO:0061614	pri-miRNA transcription by RNA polymerase II	0.031821445	0.285904853	6	5	11	33
GO:0090183 regulation of kidney development	11	0.285904853	0.395	0.333	Biological Process	GO:0090183	regulation of kidney development	0.031821445	0.285904853	5	6	11	33
GO:2000134 negative regulation of G1/S transition of mitotic cell cycle	11	0.285904853	0.395	0.333	Biological Process	GO:2000134	negative regulation of G1/S transition of mitotic cell cycle	0.031821445	0.285904853	6	5	11	33
GO:0030593 neutrophil chemotaxis	17	0.286075576	0.61	0.293	Biological Process	GO:0030593	neutrophil chemotaxis	0.032042618	0.286075576	14	3	17	58
GO:0046834 lipid phosphorylation	17	0.286075576	0.61	0.293	Biological Process	GO:0046834	lipid phosphorylation	0.032042618	0.286075576	6	11	17	58
GO:1903725 regulation of phospholipid metabolic process	17	0.286075576	0.61	0.293	Biological Process	GO:1903725	regulation of phospholipid metabolic process	0.032042618	0.286075576	7	10	17	58
GO:0031329 regulation of cellular catabolic process	101	0.286075576	3.623	0.221	Biological Process	GO:0031329	regulation of cellular catabolic process	0.032176791	0.286075576	36	65	101	457
GO:0045926 negative regulation of growth	37	0.286075576	1.327	0.25	Biological Process	GO:0045926	negative regulation of growth	0.032305218	0.286075576	15	22	37	148
GO:2000116 regulation of cysteine-type endopeptidase activity	37	0.286075576	1.327	0.25	Biological Process	GO:2000116	regulation of cysteine-type endopeptidase activity	0.032305218	0.286075576	22	15	37	148
GO:0031331 positive regulation of cellular catabolic process	51	0.286075576	1.829	0.238	Biological Process	GO:0031331	positive regulation of cellular catabolic process	0.03271623	0.286075576	20	31	51	214
GO:0031109 microtubule polymerization or depolymerization	22	0.286075576	0.789	0.275	Biological Process	GO:0031109	microtubule polymerization or depolymerization	0.033045152	0.286075576	4	18	22	80
GO:0050715 positive regulation of cytokine secretion	22	0.286075576	0.789	0.275	Biological Process	GO:0050715	positive regulation of cytokine secretion	0.033045152	0.286075576	15	7	22	80
GO:0001666 response to hypoxia	30	0.286075576	1.076	0.259	Biological Process	GO:0001666	response to hypoxia	0.03308002	0.286075576	19	11	30	116
GO:0036293 response to decreased oxygen levels	30	0.286075576	1.076	0.259	Biological Process	GO:0036293	response to decreased oxygen levels	0.03308002	0.286075576	19	11	30	116
GO:0042594 response to starvation	30	0.286075576	1.076	0.259	Biological Process	GO:0042594	response to starvation	0.03308002	0.286075576	8	22	30	116
GO:0071702 organic substance transport	353	0.286075576	12.661	0.203	Biological Process	GO:0071702	organic substance transport	0.033107513	0.286075576	133	220	353	1741
GO:0070838 divalent metal ion transport	74	0.286075576	2.654	0.228	Biological Process	GO:0070838	divalent metal ion transport	0.03317628	0.286075576	28	46	74	325
GO:0016311 dephosphorylation	86	0.286075576	3.085	0.224	Biological Process	GO:0016311	dephosphorylation	0.033827737	0.286075576	28	58	86	384
GO:0033674 positive regulation of kinase activity	89	0.286075576	3.192	0.223	Biological Process	GO:0033674	positive regulation of kinase activity	0.034323084	0.286075576	38	51	89	399
GO:0043401 steroid hormone mediated signaling pathway	31	0.286075576	1.112	0.256	Biological Process	GO:0043401	steroid hormone mediated signaling pathway	0.034613028	0.286075576	10	21	31	121
GO:0001544 initiation of primordial ovarian follicle growth	2	0.286075576	0.072	1	Biological Process	GO:0001544	initiation of primordial ovarian follicle growth	0.034679528	0.286075576	0	2	2	2
GO:0001579 medium-chain fatty acid transport	2	0.286075576	0.072	1	Biological Process	GO:0001579	medium-chain fatty acid transport	0.034679528	0.286075576	0	2	2	2
GO:0002155 regulation of thyroid hormone mediated signaling pathway	2	0.286075576	0.072	1	Biological Process	GO:0002155	regulation of thyroid hormone mediated signaling pathway	0.034679528	0.286075576	1	1	2	2
GO:0002399 MHC class II protein complex assembly	2	0.286075576	0.072	1	Biological Process	GO:0002399	MHC class II protein complex assembly	0.034679528	0.286075576	2	0	2	2
GO:0002439 chronic inflammatory response to antigenic stimulus	2	0.286075576	0.072	1	Biological Process	GO:0002439	chronic inflammatory response to antigenic stimulus	0.034679528	0.286075576	2	0	2	2
GO:0002503 peptide antigen assembly with MHC class II protein complex	2	0.286075576	0.072	1	Biological Process	GO:0002503	peptide antigen assembly with MHC class II protein complex	0.034679528	0.286075576	2	0	2	2
GO:0002874 regulation of chronic inflammatory response to antigenic stimulus	2	0.286075576	0.072	1	Biological Process	GO:0002874	regulation of chronic inflammatory response to antigenic stimulus	0.034679528	0.286075576	2	0	2	2
GO:0003011 involuntary skeletal muscle contraction	2	0.286075576	0.072	1	Biological Process	GO:0003011	involuntary skeletal muscle contraction	0.034679528	0.286075576	1	1	2	2
GO:0006549 isoleucine metabolic process	2	0.286075576	0.072	1	Biological Process	GO:0006549	isoleucine metabolic process	0.034679528	0.286075576	0	2	2	2
GO:0006550 isoleucine catabolic process	2	0.286075576	0.072	1	Biological Process	GO:0006550	isoleucine catabolic process	0.034679528	0.286075576	0	2	2	2
GO:0009726 detection of endogenous stimulus	2	0.286075576	0.072	1	Biological Process	GO:0009726	detection of endogenous stimulus	0.034679528	0.286075576	1	1	2	2
GO:0009750 response to fructose	2	0.286075576	0.072	1	Biological Process	GO:0009750	response to fructose	0.034679528	0.286075576	1	1	2	2
GO:0014005 microglia development	2	0.286075576	0.072	1	Biological Process	GO:0014005	microglia development	0.034679528	0.286075576	1	1	2	2
GO:0030702 chromatin silencing at centromere	2	0.286075576	0.072	1	Biological Process	GO:0030702	chromatin silencing at centromere	0.034679528	0.286075576	2	0	2	2
GO:0031394 positive regulation of prostaglandin biosynthetic process	2	0.286075576	0.072	1	Biological Process	GO:0031394	positive regulation of prostaglandin biosynthetic process	0.034679528	0.286075576	2	0	2	2
GO:0032762 mast cell cytokine production	2	0.286075576	0.072	1	Biological Process	GO:0032762	mast cell cytokine production	0.034679528	0.286075576	2	0	2	2
GO:0032763 regulation of mast cell cytokine production	2	0.286075576	0.072	1	Biological Process	GO:0032763	regulation of mast cell cytokine production	0.034679528	0.286075576	2	0	2	2
GO:0033031 positive regulation of neutrophil apoptotic process	2	0.286075576	0.072	1	Biological Process	GO:0033031	positive regulation of neutrophil apoptotic process	0.034679528	0.286075576	1	1	2	2
GO:0034124 regulation of MyD88-dependent toll-like receptor signaling pathway	2	0.286075576	0.072	1	Biological Process	GO:0034124	regulation of MyD88-dependent toll-like receptor signaling pathway	0.034679528	0.286075576	2	0	2	2
GO:0034146 toll-like receptor 5 signaling pathway	2	0.286075576	0.072	1	Biological Process	GO:0034146	toll-like receptor 5 signaling pathway	0.034679528	0.286075576	2	0	2	2
GO:0035166 post-embryonic hemopoiesis	2	0.286075576	0.072	1	Biological Process	GO:0035166	post-embryonic hemopoiesis	0.034679528	0.286075576	1	1	2	2
GO:0035279 mRNA cleavage involved in gene silencing by miRNA	2	0.286075576	0.072	1	Biological Process	GO:0035279	mRNA cleavage involved in gene silencing by miRNA	0.034679528	0.286075576	2	0	2	2
GO:0035499 carnosine biosynthetic process	2	0.286075576	0.072	1	Biological Process	GO:0035499	carnosine biosynthetic process	0.034679528	0.286075576	0	2	2	2
GO:0035711 T-helper 1 cell activation	2	0.286075576	0.072	1	Biological Process	GO:0035711	T-helper 1 cell activation	0.034679528	0.286075576	2	0	2	2
GO:0036364 transforming growth factor beta1 activation	2	0.286075576	0.072	1	Biological Process	GO:0036364	transforming growth factor beta1 activation	0.034679528	0.286075576	1	1	2	2
GO:0038172 interleukin-33-mediated signaling pathway	2	0.286075576	0.072	1	Biological Process	GO:0038172	interleukin-33-mediated signaling pathway	0.034679528	0.286075576	2	0	2	2
GO:0039019 pronephric nephron development	2	0.286075576	0.072	1	Biological Process	GO:0039019	pronephric nephron development	0.034679528	0.286075576	1	1	2	2
GO:0042271 susceptibility to natural killer cell mediated cytotoxicity	2	0.286075576	0.072	1	Biological Process	GO:0042271	susceptibility to natural killer cell mediated cytotoxicity	0.034679528	0.286075576	1	1	2	2
GO:0043381 negative regulation of memory T cell differentiation	2	0.286075576	0.072	1	Biological Process	GO:0043381	negative regulation of memory T cell differentiation	0.034679528	0.286075576	2	0	2	2
GO:0045630 positive regulation of T-helper 2 cell differentiation	2	0.286075576	0.072	1	Biological Process	GO:0045630	positive regulation of T-helper 2 cell differentiation	0.034679528	0.286075576	0	2	2	2
GO:0046952 ketone body catabolic process	2	0.286075576	0.072	1	Biological Process	GO:0046952	ketone body catabolic process	0.034679528	0.286075576	0	2	2	2
GO:0051790 short-chain fatty acid biosynthetic process	2	0.286075576	0.072	1	Biological Process	GO:0051790	short-chain fatty acid biosynthetic process	0.034679528	0.286075576	0	2	2	2
GO:0051958 methotrexate transport	2	0.286075576	0.072	1	Biological Process	GO:0051958	methotrexate transport	0.034679528	0.286075576	0	2	2	2
GO:0060741 prostate gland stromal morphogenesis	2	0.286075576	0.072	1	Biological Process	GO:0060741	prostate gland stromal morphogenesis	0.034679528	0.286075576	1	1	2	2
GO:0060830 ciliary receptor clustering involved in smoothened signaling pathway	2	0.286075576	0.072	1	Biological Process	GO:0060830	ciliary receptor clustering involved in smoothened signaling pathway	0.034679528	0.286075576	0	2	2	2
GO:0060995 cell-cell signaling involved in kidney development	2	0.286075576	0.072	1	Biological Process	GO:0060995	cell-cell signaling involved in kidney development	0.034679528	0.286075576	1	1	2	2
GO:0061044 negative regulation of vascular wound healing	2	0.286075576	0.072	1	Biological Process	GO:0061044	negative regulation of vascular wound healing	0.034679528	0.286075576	1	1	2	2
GO:0061107 seminal vesicle development	2	0.286075576	0.072	1	Biological Process	GO:0061107	seminal vesicle development	0.034679528	0.286075576	1	1	2	2
GO:0061289 Wnt signaling pathway involved in kidney development	2	0.286075576	0.072	1	Biological Process	GO:0061289	Wnt signaling pathway involved in kidney development	0.034679528	0.286075576	1	1	2	2
GO:0061290 canonical Wnt signaling pathway involved in metanephric kidney development	2	0.286075576	0.072	1	Biological Process	GO:0061290	canonical Wnt signaling pathway involved in metanephric kidney development	0.034679528	0.286075576	1	1	2	2
GO:0061502 early endosome to recycling endosome transport	2	0.286075576	0.072	1	Biological Process	GO:0061502	early endosome to recycling endosome transport	0.034679528	0.286075576	2	0	2	2
GO:0061757 leukocyte adhesion to arterial endothelial cell	2	0.286075576	0.072	1	Biological Process	GO:0061757	leukocyte adhesion to arterial endothelial cell	0.034679528	0.286075576	1	1	2	2
GO:0061888 regulation of astrocyte activation	2	0.286075576	0.072	1	Biological Process	GO:0061888	regulation of astrocyte activation	0.034679528	0.286075576	1	1	2	2
GO:0061889 negative regulation of astrocyte activation	2	0.286075576	0.072	1	Biological Process	GO:0061889	negative regulation of astrocyte activation	0.034679528	0.286075576	1	1	2	2
GO:0070340 detection of bacterial lipopeptide	2	0.286075576	0.072	1	Biological Process	GO:0070340	detection of bacterial lipopeptide	0.034679528	0.286075576	2	0	2	2
GO:0070460 thyroid-stimulating hormone secretion	2	0.286075576	0.072	1	Biological Process	GO:0070460	thyroid-stimulating hormone secretion	0.034679528	0.286075576	0	2	2	2
GO:0071231 cellular response to folic acid	2	0.286075576	0.072	1	Biological Process	GO:0071231	cellular response to folic acid	0.034679528	0.286075576	1	1	2	2
GO:0072204 cell-cell signaling involved in metanephros development	2	0.286075576	0.072	1	Biological Process	GO:0072204	cell-cell signaling involved in metanephros development	0.034679528	0.286075576	1	1	2	2
GO:0072385 minus-end-directed organelle transport along microtubule	2	0.286075576	0.072	1	Biological Process	GO:0072385	minus-end-directed organelle transport along microtubule	0.034679528	0.286075576	0	2	2	2
GO:0086048 membrane depolarization during bundle of His cell action potential	2	0.286075576	0.072	1	Biological Process	GO:0086048	membrane depolarization during bundle of His cell action potential	0.034679528	0.286075576	0	2	2	2
GO:0090027 negative regulation of monocyte chemotaxis	2	0.286075576	0.072	1	Biological Process	GO:0090027	negative regulation of monocyte chemotaxis	0.034679528	0.286075576	2	0	2	2
GO:0090191 negative regulation of branching involved in ureteric bud morphogenesis	2	0.286075576	0.072	1	Biological Process	GO:0090191	negative regulation of branching involved in ureteric bud morphogenesis	0.034679528	0.286075576	2	0	2	2
GO:0090240 positive regulation of histone H4 acetylation	2	0.286075576	0.072	1	Biological Process	GO:0090240	positive regulation of histone H4 acetylation	0.034679528	0.286075576	2	0	2	2
GO:0090315 negative regulation of protein targeting to membrane	2	0.286075576	0.072	1	Biological Process	GO:0090315	negative regulation of protein targeting to membrane	0.034679528	0.286075576	0	2	2	2
GO:0097037 heme export	2	0.286075576	0.072	1	Biological Process	GO:0097037	heme export	0.034679528	0.286075576	1	1	2	2
GO:0097374 sensory neuron axon guidance	2	0.286075576	0.072	1	Biological Process	GO:0097374	sensory neuron axon guidance	0.034679528	0.286075576	0	2	2	2
GO:0098795 mRNA cleavage involved in gene silencing	2	0.286075576	0.072	1	Biological Process	GO:0098795	mRNA cleavage involved in gene silencing	0.034679528	0.286075576	2	0	2	2
GO:0098928 presynaptic signal transduction	2	0.286075576	0.072	1	Biological Process	GO:0098928	presynaptic signal transduction	0.034679528	0.286075576	0	2	2	2
GO:0099526 presynapse to nucleus signaling pathway	2	0.286075576	0.072	1	Biological Process	GO:0099526	presynapse to nucleus signaling pathway	0.034679528	0.286075576	0	2	2	2
GO:0099575 regulation of protein catabolic process at presynapse, modulating synaptic transmission	2	0.286075576	0.072	1	Biological Process	GO:0099575	regulation of protein catabolic process at presynapse, modulating synaptic transmission	0.034679528	0.286075576	0	2	2	2
GO:0110011 regulation of basement membrane organization	2	0.286075576	0.072	1	Biological Process	GO:0110011	regulation of basement membrane organization	0.034679528	0.286075576	0	2	2	2
GO:1901664 regulation of NAD+ ADP-ribosyltransferase activity	2	0.286075576	0.072	1	Biological Process	GO:1901664	regulation of NAD+ ADP-ribosyltransferase activity	0.034679528	0.286075576	2	0	2	2
GO:1901666 positive regulation of NAD+ ADP-ribosyltransferase activity	2	0.286075576	0.072	1	Biological Process	GO:1901666	positive regulation of NAD+ ADP-ribosyltransferase activity	0.034679528	0.286075576	2	0	2	2
GO:1901723 negative regulation of cell proliferation involved in kidney development	2	0.286075576	0.072	1	Biological Process	GO:1901723	negative regulation of cell proliferation involved in kidney development	0.034679528	0.286075576	2	0	2	2
GO:1901740 negative regulation of myoblast fusion	2	0.286075576	0.072	1	Biological Process	GO:1901740	negative regulation of myoblast fusion	0.034679528	0.286075576	2	0	2	2
GO:1902460 regulation of mesenchymal stem cell proliferation	2	0.286075576	0.072	1	Biological Process	GO:1902460	regulation of mesenchymal stem cell proliferation	0.034679528	0.286075576	1	1	2	2
GO:1902462 positive regulation of mesenchymal stem cell proliferation	2	0.286075576	0.072	1	Biological Process	GO:1902462	positive regulation of mesenchymal stem cell proliferation	0.034679528	0.286075576	1	1	2	2
GO:1903690 negative regulation of wound healing, spreading of epidermal cells	2	0.286075576	0.072	1	Biological Process	GO:1903690	negative regulation of wound healing, spreading of epidermal cells	0.034679528	0.286075576	0	2	2	2
GO:1904106 protein localization to microvillus	2	0.286075576	0.072	1	Biological Process	GO:1904106	protein localization to microvillus	0.034679528	0.286075576	0	2	2	2
GO:1904259 regulation of basement membrane assembly involved in embryonic body morphogenesis	2	0.286075576	0.072	1	Biological Process	GO:1904259	regulation of basement membrane assembly involved in embryonic body morphogenesis	0.034679528	0.286075576	0	2	2	2
GO:1904261 positive regulation of basement membrane assembly involved in embryonic body morphogenesis	2	0.286075576	0.072	1	Biological Process	GO:1904261	positive regulation of basement membrane assembly involved in embryonic body morphogenesis	0.034679528	0.286075576	0	2	2	2
GO:1904997 regulation of leukocyte adhesion to arterial endothelial cell	2	0.286075576	0.072	1	Biological Process	GO:1904997	regulation of leukocyte adhesion to arterial endothelial cell	0.034679528	0.286075576	1	1	2	2
GO:1905719 protein localization to perinuclear region of cytoplasm	2	0.286075576	0.072	1	Biological Process	GO:1905719	protein localization to perinuclear region of cytoplasm	0.034679528	0.286075576	0	2	2	2
GO:2000078 positive regulation of type B pancreatic cell development	2	0.286075576	0.072	1	Biological Process	GO:2000078	positive regulation of type B pancreatic cell development	0.034679528	0.286075576	0	2	2	2
GO:2000120 positive regulation of sodium-dependent phosphate transport	2	0.286075576	0.072	1	Biological Process	GO:2000120	positive regulation of sodium-dependent phosphate transport	0.034679528	0.286075576	2	0	2	2
GO:2001197 basement membrane assembly involved in embryonic body morphogenesis	2	0.286075576	0.072	1	Biological Process	GO:2001197	basement membrane assembly involved in embryonic body morphogenesis	0.034679528	0.286075576	0	2	2	2
GO:0030507 spectrin binding	8	0.286508404	0.278	0.471	Molecular Function	GO:0030507	spectrin binding	0.008658921	0.286508404	0	8	8	17
GO:0015280 ligand-gated sodium channel activity	5	0.287237335	0.174	0.625	Molecular Function	GO:0015280	ligand-gated sodium channel activity	0.008808612	0.287237335	2	3	5	8
GO:0032652 regulation of interleukin-1 production	15	0.287279861	0.538	0.3	Biological Process	GO:0032652	regulation of interleukin-1 production	0.03488683	0.287279861	11	4	15	50
GO:0051445 regulation of meiotic cell cycle	15	0.287279861	0.538	0.3	Biological Process	GO:0051445	regulation of meiotic cell cycle	0.03488683	0.287279861	6	9	15	50
GO:0006109 regulation of carbohydrate metabolic process	29	0.289043658	1.04	0.259	Biological Process	GO:0006109	regulation of carbohydrate metabolic process	0.035162712	0.289043658	7	22	29	112
GO:0007599 hemostasis	29	0.289043658	1.04	0.259	Biological Process	GO:0007599	hemostasis	0.035162712	0.289043658	15	14	29	112
GO:0010632 regulation of epithelial cell migration	34	0.289566376	1.22	0.252	Biological Process	GO:0010632	regulation of epithelial cell migration	0.035257201	0.289566376	14	20	34	135
GO:0005942 phosphatidylinositol 3-kinase complex	10	0.29006829	0.352	0.333	Cellular Component	GO:0005942	phosphatidylinositol 3-kinase complex	0.030605402	0.29006829	4	6	10	30
GO:0035363 histone locus body	2	0.29006829	0.07	1	Cellular Component	GO:0035363	histone locus body	0.031878531	0.29006829	1	1	2	2
GO:0038143 ERBB3:ERBB2 complex	2	0.29006829	0.07	1	Cellular Component	GO:0038143	ERBB3:ERBB2 complex	0.031878531	0.29006829	0	2	2	2
GO:0044753 amphisome	2	0.29006829	0.07	1	Cellular Component	GO:0044753	amphisome	0.031878531	0.29006829	0	2	2	2
GO:0097632 extrinsic component of phagophore assembly site membrane	2	0.29006829	0.07	1	Cellular Component	GO:0097632	extrinsic component of phagophore assembly site membrane	0.031878531	0.29006829	0	2	2	2
GO:0098560 cytoplasmic side of late endosome membrane	2	0.29006829	0.07	1	Cellular Component	GO:0098560	cytoplasmic side of late endosome membrane	0.031878531	0.29006829	1	1	2	2
GO:0051090 regulation of DNA-binding transcription factor activity	61	0.290861171	2.188	0.232	Biological Process	GO:0051090	regulation of DNA-binding transcription factor activity	0.035445892	0.290861171	34	27	61	263
GO:0042611 MHC protein complex	5	0.291440263	0.176	0.455	Cellular Component	GO:0042611	MHC protein complex	0.032294016	0.291440263	5	0	5	11
GO:0002262 myeloid cell homeostasis	25	0.292517996	0.897	0.266	Biological Process	GO:0002262	myeloid cell homeostasis	0.035679017	0.292517996	15	10	25	94
GO:0033036 macromolecule localization	401	0.294070564	14.383	0.201	Biological Process	GO:0033036	macromolecule localization	0.035899768	0.294070564	132	269	401	1993
GO:0006833 water transport	7	0.29426208	0.251	0.389	Biological Process	GO:0006833	water transport	0.03616766	0.29426208	1	6	7	18
GO:0009065 glutamine family amino acid catabolic process	7	0.29426208	0.251	0.389	Biological Process	GO:0009065	glutamine family amino acid catabolic process	0.03616766	0.29426208	2	5	7	18
GO:0018200 peptidyl-glutamic acid modification	7	0.29426208	0.251	0.389	Biological Process	GO:0018200	peptidyl-glutamic acid modification	0.03616766	0.29426208	0	7	7	18
GO:0021513 spinal cord dorsal/ventral patterning	7	0.29426208	0.251	0.389	Biological Process	GO:0021513	spinal cord dorsal/ventral patterning	0.03616766	0.29426208	1	6	7	18
GO:0061001 regulation of dendritic spine morphogenesis	7	0.29426208	0.251	0.389	Biological Process	GO:0061001	regulation of dendritic spine morphogenesis	0.03616766	0.29426208	0	7	7	18
GO:0071359 cellular response to dsRNA	7	0.29426208	0.251	0.389	Biological Process	GO:0071359	cellular response to dsRNA	0.03616766	0.29426208	6	1	7	18
GO:0072207 metanephric epithelium development	7	0.29426208	0.251	0.389	Biological Process	GO:0072207	metanephric epithelium development	0.03616766	0.29426208	2	5	7	18
GO:0030808 regulation of nucleotide biosynthetic process	14	0.29426208	0.502	0.304	Biological Process	GO:0030808	regulation of nucleotide biosynthetic process	0.036237161	0.29426208	6	8	14	46
GO:1900371 regulation of purine nucleotide biosynthetic process	14	0.29426208	0.502	0.304	Biological Process	GO:1900371	regulation of purine nucleotide biosynthetic process	0.036237161	0.29426208	6	8	14	46
GO:2000242 negative regulation of reproductive process	14	0.29426208	0.502	0.304	Biological Process	GO:2000242	negative regulation of reproductive process	0.036237161	0.29426208	10	4	14	46
GO:0031175 neuron projection development	138	0.294561268	4.95	0.214	Biological Process	GO:0031175	neuron projection development	0.036305439	0.294561268	29	109	138	644
GO:0050714 positive regulation of protein secretion	35	0.295886466	1.255	0.25	Biological Process	GO:0050714	positive regulation of protein secretion	0.036531922	0.295886466	24	11	35	140
GO:0060541 respiratory system development	35	0.295886466	1.255	0.25	Biological Process	GO:0060541	respiratory system development	0.036531922	0.295886466	14	21	35	140
GO:0019219 regulation of nucleobase-containing compound metabolic process	591	0.298681441	21.198	0.198	Biological Process	GO:0019219	regulation of nucleobase-containing compound metabolic process	0.036908879	0.298681441	217	374	591	2987
GO:0018209 peptidyl-serine modification	59	0.299483366	2.116	0.232	Biological Process	GO:0018209	peptidyl-serine modification	0.037064466	0.299483366	25	34	59	254
GO:0070848 response to growth factor	95	0.299483366	3.407	0.221	Biological Process	GO:0070848	response to growth factor	0.037071892	0.299483366	39	56	95	430
GO:0043409 negative regulation of MAPK cascade	28	0.300712167	1.004	0.259	Biological Process	GO:0043409	negative regulation of MAPK cascade	0.037384097	0.300712167	16	12	28	108
GO:0061008 hepaticobiliary system development	17	0.300712167	0.61	0.288	Biological Process	GO:0061008	hepaticobiliary system development	0.037448995	0.300712167	8	9	17	59
GO:0014812 muscle cell migration	13	0.300712167	0.466	0.31	Biological Process	GO:0014812	muscle cell migration	0.037481653	0.300712167	8	5	13	42
GO:0070227 lymphocyte apoptotic process	13	0.300712167	0.466	0.31	Biological Process	GO:0070227	lymphocyte apoptotic process	0.037481653	0.300712167	11	2	13	42
GO:0010948 negative regulation of cell cycle process	36	0.300712167	1.291	0.248	Biological Process	GO:0010948	negative regulation of cell cycle process	0.037757196	0.300712167	19	17	36	145
GO:0010594 regulation of endothelial cell migration	26	0.300712167	0.933	0.263	Biological Process	GO:0010594	regulation of endothelial cell migration	0.037762117	0.300712167	11	15	26	99
GO:0071706 tumor necrosis factor superfamily cytokine production	26	0.300712167	0.933	0.263	Biological Process	GO:0071706	tumor necrosis factor superfamily cytokine production	0.037762117	0.300712167	17	9	26	99
GO:1901991 negative regulation of mitotic cell cycle phase transition	24	0.300712167	0.861	0.267	Biological Process	GO:1901991	negative regulation of mitotic cell cycle phase transition	0.037877056	0.300712167	13	11	24	90
GO:0019439 aromatic compound catabolic process	86	0.300712167	3.085	0.223	Biological Process	GO:0019439	aromatic compound catabolic process	0.037895801	0.300712167	29	57	86	386
GO:0002467 germinal center formation	5	0.300712167	0.179	0.455	Biological Process	GO:0002467	germinal center formation	0.038154601	0.300712167	3	2	5	11
GO:0003094 glomerular filtration	5	0.300712167	0.179	0.455	Biological Process	GO:0003094	glomerular filtration	0.038154601	0.300712167	3	2	5	11
GO:0007288 sperm axoneme assembly	5	0.300712167	0.179	0.455	Biological Process	GO:0007288	sperm axoneme assembly	0.038154601	0.300712167	0	5	5	11
GO:0007635 chemosensory behavior	5	0.300712167	0.179	0.455	Biological Process	GO:0007635	chemosensory behavior	0.038154601	0.300712167	0	5	5	11
GO:0032753 positive regulation of interleukin-4 production	5	0.300712167	0.179	0.455	Biological Process	GO:0032753	positive regulation of interleukin-4 production	0.038154601	0.300712167	3	2	5	11
GO:0035745 T-helper 2 cell cytokine production	5	0.300712167	0.179	0.455	Biological Process	GO:0035745	T-helper 2 cell cytokine production	0.038154601	0.300712167	4	1	5	11
GO:0035970 peptidyl-threonine dephosphorylation	5	0.300712167	0.179	0.455	Biological Process	GO:0035970	peptidyl-threonine dephosphorylation	0.038154601	0.300712167	5	0	5	11
GO:0043558 regulation of translational initiation in response to stress	5	0.300712167	0.179	0.455	Biological Process	GO:0043558	regulation of translational initiation in response to stress	0.038154601	0.300712167	3	2	5	11
GO:0043584 nose development	5	0.300712167	0.179	0.455	Biological Process	GO:0043584	nose development	0.038154601	0.300712167	1	4	5	11
GO:0045063 T-helper 1 cell differentiation	5	0.300712167	0.179	0.455	Biological Process	GO:0045063	T-helper 1 cell differentiation	0.038154601	0.300712167	4	1	5	11
GO:0051220 cytoplasmic sequestering of protein	5	0.300712167	0.179	0.455	Biological Process	GO:0051220	cytoplasmic sequestering of protein	0.038154601	0.300712167	1	4	5	11
GO:0051895 negative regulation of focal adhesion assembly	5	0.300712167	0.179	0.455	Biological Process	GO:0051895	negative regulation of focal adhesion assembly	0.038154601	0.300712167	1	4	5	11
GO:0060231 mesenchymal to epithelial transition	5	0.300712167	0.179	0.455	Biological Process	GO:0060231	mesenchymal to epithelial transition	0.038154601	0.300712167	3	2	5	11
GO:0061081 positive regulation of myeloid leukocyte cytokine production involved in immune response	5	0.300712167	0.179	0.455	Biological Process	GO:0061081	positive regulation of myeloid leukocyte cytokine production involved in immune response	0.038154601	0.300712167	4	1	5	11
GO:0072077 renal vesicle morphogenesis	5	0.300712167	0.179	0.455	Biological Process	GO:0072077	renal vesicle morphogenesis	0.038154601	0.300712167	3	2	5	11
GO:0090177 establishment of planar polarity involved in neural tube closure	5	0.300712167	0.179	0.455	Biological Process	GO:0090177	establishment of planar polarity involved in neural tube closure	0.038154601	0.300712167	0	5	5	11
GO:0097202 activation of cysteine-type endopeptidase activity	5	0.300712167	0.179	0.455	Biological Process	GO:0097202	activation of cysteine-type endopeptidase activity	0.038154601	0.300712167	1	4	5	11
GO:1903055 positive regulation of extracellular matrix organization	5	0.300712167	0.179	0.455	Biological Process	GO:1903055	positive regulation of extracellular matrix organization	0.038154601	0.300712167	2	3	5	11
GO:1903430 negative regulation of cell maturation	5	0.300712167	0.179	0.455	Biological Process	GO:1903430	negative regulation of cell maturation	0.038154601	0.300712167	2	3	5	11
GO:2001212 regulation of vasculogenesis	5	0.300712167	0.179	0.455	Biological Process	GO:2001212	regulation of vasculogenesis	0.038154601	0.300712167	3	2	5	11
GO:0016787 hydrolase activity	477	0.301395617	16.574	0.211	Molecular Function	GO:0016787	hydrolase activity	0.009505451	0.301395617	155	322	477	2261
GO:0016763 transferase activity, transferring pentosyl groups	16	0.301395617	0.556	0.348	Molecular Function	GO:0016763	transferase activity, transferring pentosyl groups	0.009599744	0.301395617	12	4	16	46
GO:0016805 dipeptidase activity	6	0.301395617	0.208	0.545	Molecular Function	GO:0016805	dipeptidase activity	0.00964466	0.301395617	2	4	6	11
GO:0097190 apoptotic signaling pathway	90	0.301834586	3.228	0.222	Biological Process	GO:0097190	apoptotic signaling pathway	0.038494558	0.301834586	56	34	90	406
GO:0009649 entrainment of circadian clock	8	0.301834586	0.287	0.364	Biological Process	GO:0009649	entrainment of circadian clock	0.038537644	0.301834586	1	7	8	22
GO:0010575 positive regulation of vascular endothelial growth factor production	8	0.301834586	0.287	0.364	Biological Process	GO:0010575	positive regulation of vascular endothelial growth factor production	0.038537644	0.301834586	7	1	8	22
GO:0021591 ventricular system development	8	0.301834586	0.287	0.364	Biological Process	GO:0021591	ventricular system development	0.038537644	0.301834586	1	7	8	22
GO:0048009 insulin-like growth factor receptor signaling pathway	8	0.301834586	0.287	0.364	Biological Process	GO:0048009	insulin-like growth factor receptor signaling pathway	0.038537644	0.301834586	3	5	8	22
GO:1903053 regulation of extracellular matrix organization	8	0.301834586	0.287	0.364	Biological Process	GO:1903053	regulation of extracellular matrix organization	0.038537644	0.301834586	3	5	8	22
GO:0070059 intrinsic apoptotic signaling pathway in response to endoplasmic reticulum stress	12	0.301834586	0.43	0.316	Biological Process	GO:0070059	intrinsic apoptotic signaling pathway in response to endoplasmic reticulum stress	0.03855469	0.301834586	6	6	12	38
GO:0106027 neuron projection organization	12	0.301834586	0.43	0.316	Biological Process	GO:0106027	neuron projection organization	0.03855469	0.301834586	1	11	12	38
GO:0051235 maintenance of location	57	0.303142716	2.044	0.233	Biological Process	GO:0051235	maintenance of location	0.038754132	0.303142716	16	41	57	245
GO:0072527 pyrimidine-containing compound metabolic process	16	0.307139658	0.574	0.291	Biological Process	GO:0072527	pyrimidine-containing compound metabolic process	0.039310715	0.307139658	6	10	16	55
GO:0001556 oocyte maturation	11	0.307139658	0.395	0.324	Biological Process	GO:0001556	oocyte maturation	0.039363433	0.307139658	3	8	11	34
GO:0032615 interleukin-12 production	11	0.307139658	0.395	0.324	Biological Process	GO:0032615	interleukin-12 production	0.039363433	0.307139658	10	1	11	34
GO:0005802 trans-Golgi network	31	0.308592362	1.092	0.246	Cellular Component	GO:0005802	trans-Golgi network	0.034615436	0.308592362	7	24	31	126
GO:0005887 integral component of plasma membrane	189	0.308592362	6.655	0.201	Cellular Component	GO:0005887	integral component of plasma membrane	0.035091293	0.308592362	54	135	189	939
GO:0001669 acrosomal vesicle	17	0.308592362	0.599	0.279	Cellular Component	GO:0001669	acrosomal vesicle	0.035315747	0.308592362	3	14	17	61
GO:0005776 autophagosome	17	0.308592362	0.599	0.279	Cellular Component	GO:0005776	autophagosome	0.035315747	0.308592362	3	14	17	61
GO:0070670 response to interleukin-4	9	0.308691969	0.323	0.346	Biological Process	GO:0070670	response to interleukin-4	0.03959532	0.308691969	6	3	9	26
GO:0001754 eye photoreceptor cell differentiation	10	0.309576573	0.359	0.333	Biological Process	GO:0001754	eye photoreceptor cell differentiation	0.039774858	0.309576573	2	8	10	30
GO:0035850 epithelial cell differentiation involved in kidney development	10	0.309576573	0.359	0.333	Biological Process	GO:0035850	epithelial cell differentiation involved in kidney development	0.039774858	0.309576573	5	5	10	30
GO:0043542 endothelial cell migration	32	0.310302799	1.148	0.252	Biological Process	GO:0043542	endothelial cell migration	0.039901278	0.310302799	15	17	32	127
GO:0072686 mitotic spindle	22	0.310993785	0.775	0.262	Cellular Component	GO:0072686	mitotic spindle	0.036185364	0.310993785	3	19	22	84
GO:0070062 extracellular exosome	14	0.310993785	0.493	0.292	Cellular Component	GO:0070062	extracellular exosome	0.037125622	0.310993785	9	5	14	48
GO:0048471 perinuclear region of cytoplasm	67	0.310993785	2.359	0.22	Cellular Component	GO:0048471	perinuclear region of cytoplasm	0.037129244	0.310993785	17	50	67	305
GO:0005858 axonemal dynein complex	6	0.310993785	0.211	0.4	Cellular Component	GO:0005858	axonemal dynein complex	0.037285358	0.310993785	0	6	6	15
GO:0031672 A band	6	0.310993785	0.211	0.4	Cellular Component	GO:0031672	A band	0.037285358	0.310993785	1	5	6	15
GO:0044232 organelle membrane contact site	6	0.310993785	0.211	0.4	Cellular Component	GO:0044232	organelle membrane contact site	0.037285358	0.310993785	2	4	6	15
GO:0062023 collagen-containing extracellular matrix	36	0.31110812	1.268	0.238	Cellular Component	GO:0062023	collagen-containing extracellular matrix	0.037700615	0.31110812	7	29	36	151
GO:0005912 adherens junction	48	0.31110812	1.69	0.229	Cellular Component	GO:0005912	adherens junction	0.037864204	0.31110812	14	34	48	210
GO:1903555 regulation of tumor necrosis factor superfamily cytokine production	25	0.311778249	0.897	0.263	Biological Process	GO:1903555	regulation of tumor necrosis factor superfamily cytokine production	0.040133067	0.311778249	16	9	25	95
GO:0023056 positive regulation of signaling	231	0.311778249	8.286	0.206	Biological Process	GO:0023056	positive regulation of signaling	0.040157544	0.311778249	114	117	231	1119
GO:0001959 regulation of cytokine-mediated signaling pathway	23	0.311950306	0.825	0.267	Biological Process	GO:0001959	regulation of cytokine-mediated signaling pathway	0.040212994	0.311950306	18	5	23	86
GO:0010647 positive regulation of cell communication	230	0.312511103	8.25	0.206	Biological Process	GO:0010647	positive regulation of cell communication	0.040318635	0.312511103	113	117	230	1114
GO:0050678 regulation of epithelial cell proliferation	50	0.313492273	1.793	0.236	Biological Process	GO:0050678	regulation of epithelial cell proliferation	0.040478674	0.313492273	20	30	50	212
GO:0030198 extracellular matrix organization	46	0.315198723	1.65	0.238	Biological Process	GO:0030198	extracellular matrix organization	0.040732649	0.315198723	11	35	46	193
GO:0031464 Cul4A-RING E3 ubiquitin ligase complex	4	0.315241028	0.141	0.5	Cellular Component	GO:0031464	Cul4A-RING E3 ubiquitin ligase complex	0.038653532	0.315241028	1	3	4	8
GO:0046677 response to antibiotic	30	0.315814804	1.076	0.254	Biological Process	GO:0046677	response to antibiotic	0.040845965	0.315814804	17	13	30	118
GO:0001934 positive regulation of protein phosphorylation	144	0.316148438	5.165	0.213	Biological Process	GO:0001934	positive regulation of protein phosphorylation	0.040922853	0.316148438	76	68	144	677
GO:0071363 cellular response to growth factor stimulus	93	0.316408564	3.336	0.22	Biological Process	GO:0071363	cellular response to growth factor stimulus	0.040990289	0.316408564	39	54	93	422
GO:1901888 regulation of cell junction assembly	15	0.317675339	0.538	0.294	Biological Process	GO:1901888	regulation of cell junction assembly	0.041188298	0.317675339	3	12	15	51
GO:0044440 endosomal part	40	0.318007057	1.408	0.234	Cellular Component	GO:0044440	endosomal part	0.039281526	0.318007057	7	33	40	171
GO:0007033 vacuole organization	33	0.31866438	1.184	0.25	Biological Process	GO:0007033	vacuole organization	0.041350537	0.31866438	6	27	33	132
GO:0006811 ion transport	268	0.319081337	9.613	0.205	Biological Process	GO:0006811	ion transport	0.041438692	0.319081337	87	181	268	1310
GO:0009952 anterior/posterior pattern specification	43	0.319622939	1.542	0.24	Biological Process	GO:0009952	anterior/posterior pattern specification	0.041543137	0.319622939	11	32	43	179
GO:0030141 secretory granule	44	0.320213875	1.549	0.23	Cellular Component	GO:0030141	secretory granule	0.040264569	0.320213875	12	32	44	191
GO:0098588 bounding membrane of organelle	163	0.320213875	5.739	0.202	Cellular Component	GO:0098588	bounding membrane of organelle	0.04133265	0.320213875	42	121	163	806
GO:0031264 death-inducing signaling complex	3	0.320213875	0.106	0.6	Cellular Component	GO:0031264	death-inducing signaling complex	0.042753351	0.320213875	3	0	3	5
GO:0036449 microtubule minus-end	3	0.320213875	0.106	0.6	Cellular Component	GO:0036449	microtubule minus-end	0.042753351	0.320213875	1	2	3	5
GO:0042588 zymogen granule	3	0.320213875	0.106	0.6	Cellular Component	GO:0042588	zymogen granule	0.042753351	0.320213875	0	3	3	5
GO:0044214 spanning component of plasma membrane	3	0.320213875	0.106	0.6	Cellular Component	GO:0044214	spanning component of plasma membrane	0.042753351	0.320213875	0	3	3	5
GO:0044327 dendritic spine head	3	0.320213875	0.106	0.6	Cellular Component	GO:0044327	dendritic spine head	0.042753351	0.320213875	2	1	3	5
GO:0045254 pyruvate dehydrogenase complex	3	0.320213875	0.106	0.6	Cellular Component	GO:0045254	pyruvate dehydrogenase complex	0.042753351	0.320213875	1	2	3	5
GO:0089717 spanning component of membrane	3	0.320213875	0.106	0.6	Cellular Component	GO:0089717	spanning component of membrane	0.042753351	0.320213875	0	3	3	5
GO:0097224 sperm connecting piece	3	0.320213875	0.106	0.6	Cellular Component	GO:0097224	sperm connecting piece	0.042753351	0.320213875	0	3	3	5
GO:0098844 postsynaptic endocytic zone membrane	3	0.320213875	0.106	0.6	Cellular Component	GO:0098844	postsynaptic endocytic zone membrane	0.042753351	0.320213875	2	1	3	5
GO:0006351 transcription, DNA-templated	522	0.322331626	18.723	0.198	Biological Process	GO:0006351	transcription, DNA-templated	0.041929597	0.322331626	187	335	522	2631
GO:0005774 vacuolar membrane	33	0.322790918	1.162	0.239	Cellular Component	GO:0005774	vacuolar membrane	0.043390605	0.322790918	9	24	33	138
GO:0071621 granulocyte chemotaxis	20	0.324141393	0.717	0.274	Biological Process	GO:0071621	granulocyte chemotaxis	0.042268785	0.324141393	17	3	20	73
GO:0072525 pyridine-containing compound biosynthetic process	20	0.324141393	0.717	0.274	Biological Process	GO:0072525	pyridine-containing compound biosynthetic process	0.042268785	0.324141393	7	13	20	73
GO:1990266 neutrophil migration	20	0.324141393	0.717	0.274	Biological Process	GO:1990266	neutrophil migration	0.042268785	0.324141393	16	4	20	73
GO:0010821 regulation of mitochondrion organization	24	0.326076214	0.861	0.264	Biological Process	GO:0010821	regulation of mitochondrion organization	0.042659965	0.326076214	8	16	24	91
GO:0097530 granulocyte migration	24	0.326076214	0.861	0.264	Biological Process	GO:0097530	granulocyte migration	0.042659965	0.326076214	20	4	24	91
GO:2001056 positive regulation of cysteine-type endopeptidase activity	24	0.326076214	0.861	0.264	Biological Process	GO:2001056	positive regulation of cysteine-type endopeptidase activity	0.042659965	0.326076214	13	11	24	91
GO:0010906 regulation of glucose metabolic process	22	0.326076214	0.789	0.268	Biological Process	GO:0010906	regulation of glucose metabolic process	0.042695072	0.326076214	3	19	22	82
GO:0018210 peptidyl-threonine modification	22	0.326076214	0.789	0.268	Biological Process	GO:0018210	peptidyl-threonine modification	0.042695072	0.326076214	5	17	22	82
GO:0044262 cellular carbohydrate metabolic process	49	0.327477131	1.758	0.236	Biological Process	GO:0044262	cellular carbohydrate metabolic process	0.04294324	0.327477131	12	37	49	208
GO:1902533 positive regulation of intracellular signal transduction	139	0.327477131	4.986	0.213	Biological Process	GO:1902533	positive regulation of intracellular signal transduction	0.043033755	0.327477131	79	60	139	653
GO:0006919 activation of cysteine-type endopeptidase activity involved in apoptotic process	14	0.327477131	0.502	0.298	Biological Process	GO:0006919	activation of cysteine-type endopeptidase activity involved in apoptotic process	0.043053231	0.327477131	10	4	14	47
GO:0043550 regulation of lipid kinase activity	14	0.327477131	0.502	0.298	Biological Process	GO:0043550	regulation of lipid kinase activity	0.043053231	0.327477131	4	10	14	47
GO:0072678 T cell migration	14	0.327477131	0.502	0.298	Biological Process	GO:0072678	T cell migration	0.043053231	0.327477131	8	6	14	47
GO:0051252 regulation of RNA metabolic process	548	0.330557333	19.656	0.198	Biological Process	GO:0051252	regulation of RNA metabolic process	0.043533126	0.330557333	196	352	548	2769
GO:0010038 response to metal ion	42	0.330557333	1.506	0.24	Biological Process	GO:0010038	response to metal ion	0.04414199	0.330557333	11	31	42	175
GO:0032268 regulation of cellular protein metabolic process	365	0.330557333	13.092	0.201	Biological Process	GO:0032268	regulation of cellular protein metabolic process	0.044155386	0.330557333	162	203	365	1814
GO:0003149 membranous septum morphogenesis	4	0.330557333	0.143	0.5	Biological Process	GO:0003149	membranous septum morphogenesis	0.044481144	0.330557333	1	3	4	8
GO:0003159 morphogenesis of an endothelium	4	0.330557333	0.143	0.5	Biological Process	GO:0003159	morphogenesis of an endothelium	0.044481144	0.330557333	3	1	4	8
GO:0006563 L-serine metabolic process	4	0.330557333	0.143	0.5	Biological Process	GO:0006563	L-serine metabolic process	0.044481144	0.330557333	2	2	4	8
GO:0006658 phosphatidylserine metabolic process	4	0.330557333	0.143	0.5	Biological Process	GO:0006658	phosphatidylserine metabolic process	0.044481144	0.330557333	0	4	4	8
GO:0010935 regulation of macrophage cytokine production	4	0.330557333	0.143	0.5	Biological Process	GO:0010935	regulation of macrophage cytokine production	0.044481144	0.330557333	3	1	4	8
GO:0014866 skeletal myofibril assembly	4	0.330557333	0.143	0.5	Biological Process	GO:0014866	skeletal myofibril assembly	0.044481144	0.330557333	1	3	4	8
GO:0019885 antigen processing and presentation of endogenous peptide antigen via MHC class I	4	0.330557333	0.143	0.5	Biological Process	GO:0019885	antigen processing and presentation of endogenous peptide antigen via MHC class I	0.044481144	0.330557333	4	0	4	8
GO:0021910 smoothened signaling pathway involved in ventral spinal cord patterning	4	0.330557333	0.143	0.5	Biological Process	GO:0021910	smoothened signaling pathway involved in ventral spinal cord patterning	0.044481144	0.330557333	0	4	4	8
GO:0030656 regulation of vitamin metabolic process	4	0.330557333	0.143	0.5	Biological Process	GO:0030656	regulation of vitamin metabolic process	0.044481144	0.330557333	3	1	4	8
GO:0032570 response to progesterone	4	0.330557333	0.143	0.5	Biological Process	GO:0032570	response to progesterone	0.044481144	0.330557333	2	2	4	8
GO:0032688 negative regulation of interferon-beta production	4	0.330557333	0.143	0.5	Biological Process	GO:0032688	negative regulation of interferon-beta production	0.044481144	0.330557333	3	1	4	8
GO:0033079 immature T cell proliferation	4	0.330557333	0.143	0.5	Biological Process	GO:0033079	immature T cell proliferation	0.044481144	0.330557333	2	2	4	8
GO:0033083 regulation of immature T cell proliferation	4	0.330557333	0.143	0.5	Biological Process	GO:0033083	regulation of immature T cell proliferation	0.044481144	0.330557333	2	2	4	8
GO:0033085 negative regulation of T cell differentiation in thymus	4	0.330557333	0.143	0.5	Biological Process	GO:0033085	negative regulation of T cell differentiation in thymus	0.044481144	0.330557333	2	2	4	8
GO:0033539 fatty acid beta-oxidation using acyl-CoA dehydrogenase	4	0.330557333	0.143	0.5	Biological Process	GO:0033539	fatty acid beta-oxidation using acyl-CoA dehydrogenase	0.044481144	0.330557333	0	4	4	8
GO:0034154 toll-like receptor 7 signaling pathway	4	0.330557333	0.143	0.5	Biological Process	GO:0034154	toll-like receptor 7 signaling pathway	0.044481144	0.330557333	4	0	4	8
GO:0042048 olfactory behavior	4	0.330557333	0.143	0.5	Biological Process	GO:0042048	olfactory behavior	0.044481144	0.330557333	0	4	4	8
GO:0045161 neuronal ion channel clustering	4	0.330557333	0.143	0.5	Biological Process	GO:0045161	neuronal ion channel clustering	0.044481144	0.330557333	1	3	4	8
GO:0045475 locomotor rhythm	4	0.330557333	0.143	0.5	Biological Process	GO:0045475	locomotor rhythm	0.044481144	0.330557333	0	4	4	8
GO:0048143 astrocyte activation	4	0.330557333	0.143	0.5	Biological Process	GO:0048143	astrocyte activation	0.044481144	0.330557333	1	3	4	8
GO:0061154 endothelial tube morphogenesis	4	0.330557333	0.143	0.5	Biological Process	GO:0061154	endothelial tube morphogenesis	0.044481144	0.330557333	3	1	4	8
GO:0070986 left/right axis specification	4	0.330557333	0.143	0.5	Biological Process	GO:0070986	left/right axis specification	0.044481144	0.330557333	0	4	4	8
GO:0072672 neutrophil extravasation	4	0.330557333	0.143	0.5	Biological Process	GO:0072672	neutrophil extravasation	0.044481144	0.330557333	2	2	4	8
GO:0090331 negative regulation of platelet aggregation	4	0.330557333	0.143	0.5	Biological Process	GO:0090331	negative regulation of platelet aggregation	0.044481144	0.330557333	4	0	4	8
GO:1900119 positive regulation of execution phase of apoptosis	4	0.330557333	0.143	0.5	Biological Process	GO:1900119	positive regulation of execution phase of apoptosis	0.044481144	0.330557333	4	0	4	8
GO:1904796 regulation of core promoter binding	4	0.330557333	0.143	0.5	Biological Process	GO:1904796	regulation of core promoter binding	0.044481144	0.330557333	1	3	4	8
GO:0072376 protein activation cascade	19	0.330632646	0.681	0.275	Biological Process	GO:0072376	protein activation cascade	0.044776406	0.330632646	9	10	19	69
GO:0002260 lymphocyte homeostasis	13	0.330632646	0.466	0.302	Biological Process	GO:0002260	lymphocyte homeostasis	0.044864414	0.330632646	8	5	13	43
GO:0043627 response to estrogen	13	0.330632646	0.466	0.302	Biological Process	GO:0043627	response to estrogen	0.044864414	0.330632646	6	7	13	43
GO:0002719 negative regulation of cytokine production involved in immune response	6	0.330632646	0.215	0.4	Biological Process	GO:0002719	negative regulation of cytokine production involved in immune response	0.044879386	0.330632646	6	0	6	15
GO:0006085 acetyl-CoA biosynthetic process	6	0.330632646	0.215	0.4	Biological Process	GO:0006085	acetyl-CoA biosynthetic process	0.044879386	0.330632646	1	5	6	15
GO:0030903 notochord development	6	0.330632646	0.215	0.4	Biological Process	GO:0030903	notochord development	0.044879386	0.330632646	1	5	6	15
GO:0031954 positive regulation of protein autophosphorylation	6	0.330632646	0.215	0.4	Biological Process	GO:0031954	positive regulation of protein autophosphorylation	0.044879386	0.330632646	4	2	6	15
GO:0042226 interleukin-6 biosynthetic process	6	0.330632646	0.215	0.4	Biological Process	GO:0042226	interleukin-6 biosynthetic process	0.044879386	0.330632646	3	3	6	15
GO:0048753 pigment granule organization	6	0.330632646	0.215	0.4	Biological Process	GO:0048753	pigment granule organization	0.044879386	0.330632646	0	6	6	15
GO:0072189 ureter development	6	0.330632646	0.215	0.4	Biological Process	GO:0072189	ureter development	0.044879386	0.330632646	4	2	6	15
GO:2000353 positive regulation of endothelial cell apoptotic process	6	0.330632646	0.215	0.4	Biological Process	GO:2000353	positive regulation of endothelial cell apoptotic process	0.044879386	0.330632646	4	2	6	15
GO:0010557 positive regulation of macromolecule biosynthetic process	281	0.331712892	10.079	0.204	Biological Process	GO:0010557	positive regulation of macromolecule biosynthetic process	0.045296277	0.331712892	119	162	281	1380
GO:0051246 regulation of protein metabolic process	390	0.331712892	13.989	0.201	Biological Process	GO:0051246	regulation of protein metabolic process	0.045307152	0.331712892	176	214	390	1945
GO:0014065 phosphatidylinositol 3-kinase signaling	23	0.331712892	0.825	0.264	Biological Process	GO:0014065	phosphatidylinositol 3-kinase signaling	0.045353607	0.331712892	9	14	23	87
GO:0071900 regulation of protein serine/threonine kinase activity	77	0.331712892	2.762	0.223	Biological Process	GO:0071900	regulation of protein serine/threonine kinase activity	0.045643702	0.331712892	33	44	77	345
GO:0000422 autophagy of mitochondrion	16	0.331712892	0.574	0.286	Biological Process	GO:0000422	autophagy of mitochondrion	0.045840666	0.331712892	3	13	16	56
GO:0030193 regulation of blood coagulation	16	0.331712892	0.574	0.286	Biological Process	GO:0030193	regulation of blood coagulation	0.045840666	0.331712892	12	4	16	56
GO:0031016 pancreas development	16	0.331712892	0.574	0.286	Biological Process	GO:0031016	pancreas development	0.045840666	0.331712892	6	10	16	56
GO:0031110 regulation of microtubule polymerization or depolymerization	16	0.331712892	0.574	0.286	Biological Process	GO:0031110	regulation of microtubule polymerization or depolymerization	0.045840666	0.331712892	2	14	16	56
GO:0042542 response to hydrogen peroxide	16	0.331712892	0.574	0.286	Biological Process	GO:0042542	response to hydrogen peroxide	0.045840666	0.331712892	11	5	16	56
GO:0042866 pyruvate biosynthetic process	16	0.331712892	0.574	0.286	Biological Process	GO:0042866	pyruvate biosynthetic process	0.045840666	0.331712892	5	11	16	56
GO:0061726 mitochondrion disassembly	16	0.331712892	0.574	0.286	Biological Process	GO:0061726	mitochondrion disassembly	0.045840666	0.331712892	3	13	16	56
GO:0006732 coenzyme metabolic process	54	0.331712892	1.937	0.232	Biological Process	GO:0006732	coenzyme metabolic process	0.046070281	0.331712892	15	39	54	233
GO:0022402 cell cycle process	174	0.331712892	6.241	0.209	Biological Process	GO:0022402	cell cycle process	0.046114033	0.331712892	68	106	174	832
GO:0048878 chemical homeostasis	161	0.331712892	5.775	0.21	Biological Process	GO:0048878	chemical homeostasis	0.046167875	0.331712892	52	109	161	766
GO:0055085 transmembrane transport	257	0.331712892	9.218	0.204	Biological Process	GO:0055085	transmembrane transport	0.046228915	0.331712892	85	172	257	1257
GO:0032835 glomerulus development	12	0.331712892	0.43	0.308	Biological Process	GO:0032835	glomerulus development	0.046562511	0.331712892	5	7	12	39
GO:0050732 negative regulation of peptidyl-tyrosine phosphorylation	12	0.331712892	0.43	0.308	Biological Process	GO:0050732	negative regulation of peptidyl-tyrosine phosphorylation	0.046562511	0.331712892	6	6	12	39
GO:0061005 cell differentiation involved in kidney development	12	0.331712892	0.43	0.308	Biological Process	GO:0061005	cell differentiation involved in kidney development	0.046562511	0.331712892	6	6	12	39
GO:0001501 skeletal system development	84	0.331712892	3.013	0.221	Biological Process	GO:0001501	skeletal system development	0.046893611	0.331712892	27	57	84	380
GO:0044419 interspecies interaction between organisms	56	0.331712892	2.009	0.23	Biological Process	GO:0044419	interspecies interaction between organisms	0.047146621	0.331712892	34	22	56	243
GO:0000278 mitotic cell cycle	132	0.331712892	4.735	0.213	Biological Process	GO:0000278	mitotic cell cycle	0.047356142	0.331712892	52	80	132	620
GO:0042102 positive regulation of T cell proliferation	18	0.331712892	0.646	0.277	Biological Process	GO:0042102	positive regulation of T cell proliferation	0.047417602	0.331712892	13	5	18	65
GO:0044272 sulfur compound biosynthetic process	18	0.331712892	0.646	0.277	Biological Process	GO:0044272	sulfur compound biosynthetic process	0.047417602	0.331712892	4	14	18	65
GO:0048644 muscle organ morphogenesis	18	0.331712892	0.646	0.277	Biological Process	GO:0048644	muscle organ morphogenesis	0.047417602	0.331712892	4	14	18	65
GO:0097193 intrinsic apoptotic signaling pathway	46	0.331712892	1.65	0.236	Biological Process	GO:0097193	intrinsic apoptotic signaling pathway	0.047578509	0.331712892	29	17	46	195
GO:0046777 protein autophosphorylation	38	0.331712892	1.363	0.242	Biological Process	GO:0046777	protein autophosphorylation	0.047703027	0.331712892	15	23	38	157
GO:0002154 thyroid hormone mediated signaling pathway	3	0.331712892	0.108	0.6	Biological Process	GO:0002154	thyroid hormone mediated signaling pathway	0.047875337	0.331712892	1	2	3	5
GO:0002664 regulation of T cell tolerance induction	3	0.331712892	0.108	0.6	Biological Process	GO:0002664	regulation of T cell tolerance induction	0.047875337	0.331712892	2	1	3	5
GO:0006216 cytidine catabolic process	3	0.331712892	0.108	0.6	Biological Process	GO:0006216	cytidine catabolic process	0.047875337	0.331712892	0	3	3	5
GO:0007494 midgut development	3	0.331712892	0.108	0.6	Biological Process	GO:0007494	midgut development	0.047875337	0.331712892	2	1	3	5
GO:0009972 cytidine deamination	3	0.331712892	0.108	0.6	Biological Process	GO:0009972	cytidine deamination	0.047875337	0.331712892	0	3	3	5
GO:0010745 negative regulation of macrophage derived foam cell differentiation	3	0.331712892	0.108	0.6	Biological Process	GO:0010745	negative regulation of macrophage derived foam cell differentiation	0.047875337	0.331712892	1	2	3	5
GO:0010891 negative regulation of sequestering of triglyceride	3	0.331712892	0.108	0.6	Biological Process	GO:0010891	negative regulation of sequestering of triglyceride	0.047875337	0.331712892	0	3	3	5
GO:0010957 negative regulation of vitamin D biosynthetic process	3	0.331712892	0.108	0.6	Biological Process	GO:0010957	negative regulation of vitamin D biosynthetic process	0.047875337	0.331712892	3	0	3	5
GO:0032808 lacrimal gland development	3	0.331712892	0.108	0.6	Biological Process	GO:0032808	lacrimal gland development	0.047875337	0.331712892	1	2	3	5
GO:0032905 transforming growth factor beta1 production	3	0.331712892	0.108	0.6	Biological Process	GO:0032905	transforming growth factor beta1 production	0.047875337	0.331712892	2	1	3	5
GO:0036476 neuron death in response to hydrogen peroxide	3	0.331712892	0.108	0.6	Biological Process	GO:0036476	neuron death in response to hydrogen peroxide	0.047875337	0.331712892	2	1	3	5
GO:0043569 negative regulation of insulin-like growth factor receptor signaling pathway	3	0.331712892	0.108	0.6	Biological Process	GO:0043569	negative regulation of insulin-like growth factor receptor signaling pathway	0.047875337	0.331712892	1	2	3	5
GO:0044341 sodium-dependent phosphate transport	3	0.331712892	0.108	0.6	Biological Process	GO:0044341	sodium-dependent phosphate transport	0.047875337	0.331712892	2	1	3	5
GO:0046087 cytidine metabolic process	3	0.331712892	0.108	0.6	Biological Process	GO:0046087	cytidine metabolic process	0.047875337	0.331712892	0	3	3	5
GO:0046133 pyrimidine ribonucleoside catabolic process	3	0.331712892	0.108	0.6	Biological Process	GO:0046133	pyrimidine ribonucleoside catabolic process	0.047875337	0.331712892	0	3	3	5
GO:0046137 negative regulation of vitamin metabolic process	3	0.331712892	0.108	0.6	Biological Process	GO:0046137	negative regulation of vitamin metabolic process	0.047875337	0.331712892	3	0	3	5
GO:0046487 glyoxylate metabolic process	3	0.331712892	0.108	0.6	Biological Process	GO:0046487	glyoxylate metabolic process	0.047875337	0.331712892	0	3	3	5
GO:0046598 positive regulation of viral entry into host cell	3	0.331712892	0.108	0.6	Biological Process	GO:0046598	positive regulation of viral entry into host cell	0.047875337	0.331712892	2	1	3	5
GO:0046618 drug export	3	0.331712892	0.108	0.6	Biological Process	GO:0046618	drug export	0.047875337	0.331712892	0	3	3	5
GO:0048790 maintenance of presynaptic active zone structure	3	0.331712892	0.108	0.6	Biological Process	GO:0048790	maintenance of presynaptic active zone structure	0.047875337	0.331712892	0	3	3	5
GO:0050812 regulation of acyl-CoA biosynthetic process	3	0.331712892	0.108	0.6	Biological Process	GO:0050812	regulation of acyl-CoA biosynthetic process	0.047875337	0.331712892	1	2	3	5
GO:0060331 negative regulation of response to interferon-gamma	3	0.331712892	0.108	0.6	Biological Process	GO:0060331	negative regulation of response to interferon-gamma	0.047875337	0.331712892	2	1	3	5
GO:0060336 negative regulation of interferon-gamma-mediated signaling pathway	3	0.331712892	0.108	0.6	Biological Process	GO:0060336	negative regulation of interferon-gamma-mediated signaling pathway	0.047875337	0.331712892	2	1	3	5
GO:0060558 regulation of calcidiol 1-monooxygenase activity	3	0.331712892	0.108	0.6	Biological Process	GO:0060558	regulation of calcidiol 1-monooxygenase activity	0.047875337	0.331712892	2	1	3	5
GO:0060684 epithelial-mesenchymal cell signaling	3	0.331712892	0.108	0.6	Biological Process	GO:0060684	epithelial-mesenchymal cell signaling	0.047875337	0.331712892	2	1	3	5
GO:0061549 sympathetic ganglion development	3	0.331712892	0.108	0.6	Biological Process	GO:0061549	sympathetic ganglion development	0.047875337	0.331712892	0	3	3	5
GO:0070086 ubiquitin-dependent endocytosis	3	0.331712892	0.108	0.6	Biological Process	GO:0070086	ubiquitin-dependent endocytosis	0.047875337	0.331712892	1	2	3	5
GO:0070671 response to interleukin-12	3	0.331712892	0.108	0.6	Biological Process	GO:0070671	response to interleukin-12	0.047875337	0.331712892	3	0	3	5
GO:0071474 cellular hyperosmotic response	3	0.331712892	0.108	0.6	Biological Process	GO:0071474	cellular hyperosmotic response	0.047875337	0.331712892	1	2	3	5
GO:0071910 determination of liver left/right asymmetry	3	0.331712892	0.108	0.6	Biological Process	GO:0071910	determination of liver left/right asymmetry	0.047875337	0.331712892	0	3	3	5
GO:0072675 osteoclast fusion	3	0.331712892	0.108	0.6	Biological Process	GO:0072675	osteoclast fusion	0.047875337	0.331712892	1	2	3	5
GO:0090306 spindle assembly involved in meiosis	3	0.331712892	0.108	0.6	Biological Process	GO:0090306	spindle assembly involved in meiosis	0.047875337	0.331712892	2	1	3	5
GO:0097011 cellular response to granulocyte macrophage colony-stimulating factor stimulus	3	0.331712892	0.108	0.6	Biological Process	GO:0097011	cellular response to granulocyte macrophage colony-stimulating factor stimulus	0.047875337	0.331712892	0	3	3	5
GO:0097012 response to granulocyte macrophage colony-stimulating factor	3	0.331712892	0.108	0.6	Biological Process	GO:0097012	response to granulocyte macrophage colony-stimulating factor	0.047875337	0.331712892	0	3	3	5
GO:0097264 self proteolysis	3	0.331712892	0.108	0.6	Biological Process	GO:0097264	self proteolysis	0.047875337	0.331712892	1	2	3	5
GO:0097527 necroptotic signaling pathway	3	0.331712892	0.108	0.6	Biological Process	GO:0097527	necroptotic signaling pathway	0.047875337	0.331712892	3	0	3	5
GO:1900038 negative regulation of cellular response to hypoxia	3	0.331712892	0.108	0.6	Biological Process	GO:1900038	negative regulation of cellular response to hypoxia	0.047875337	0.331712892	1	2	3	5
GO:1900246 positive regulation of RIG-I signaling pathway	3	0.331712892	0.108	0.6	Biological Process	GO:1900246	positive regulation of RIG-I signaling pathway	0.047875337	0.331712892	3	0	3	5
GO:1901552 positive regulation of endothelial cell development	3	0.331712892	0.108	0.6	Biological Process	GO:1901552	positive regulation of endothelial cell development	0.047875337	0.331712892	0	3	3	5
GO:1902218 regulation of intrinsic apoptotic signaling pathway in response to osmotic stress	3	0.331712892	0.108	0.6	Biological Process	GO:1902218	regulation of intrinsic apoptotic signaling pathway in response to osmotic stress	0.047875337	0.331712892	2	1	3	5
GO:1903142 positive regulation of establishment of endothelial barrier	3	0.331712892	0.108	0.6	Biological Process	GO:1903142	positive regulation of establishment of endothelial barrier	0.047875337	0.331712892	0	3	3	5
GO:1903207 regulation of hydrogen peroxide-induced neuron death	3	0.331712892	0.108	0.6	Biological Process	GO:1903207	regulation of hydrogen peroxide-induced neuron death	0.047875337	0.331712892	2	1	3	5
GO:1903208 negative regulation of hydrogen peroxide-induced neuron death	3	0.331712892	0.108	0.6	Biological Process	GO:1903208	negative regulation of hydrogen peroxide-induced neuron death	0.047875337	0.331712892	2	1	3	5
GO:1903301 positive regulation of hexokinase activity	3	0.331712892	0.108	0.6	Biological Process	GO:1903301	positive regulation of hexokinase activity	0.047875337	0.331712892	1	2	3	5
GO:1904145 negative regulation of meiotic cell cycle process involved in oocyte maturation	3	0.331712892	0.108	0.6	Biological Process	GO:1904145	negative regulation of meiotic cell cycle process involved in oocyte maturation	0.047875337	0.331712892	1	2	3	5
GO:1904183 negative regulation of pyruvate dehydrogenase activity	3	0.331712892	0.108	0.6	Biological Process	GO:1904183	negative regulation of pyruvate dehydrogenase activity	0.047875337	0.331712892	1	2	3	5
GO:1904184 positive regulation of pyruvate dehydrogenase activity	3	0.331712892	0.108	0.6	Biological Process	GO:1904184	positive regulation of pyruvate dehydrogenase activity	0.047875337	0.331712892	1	2	3	5
GO:1905446 regulation of mitochondrial ATP synthesis coupled electron transport	3	0.331712892	0.108	0.6	Biological Process	GO:1905446	regulation of mitochondrial ATP synthesis coupled electron transport	0.047875337	0.331712892	0	3	3	5
GO:1905448 positive regulation of mitochondrial ATP synthesis coupled electron transport	3	0.331712892	0.108	0.6	Biological Process	GO:1905448	positive regulation of mitochondrial ATP synthesis coupled electron transport	0.047875337	0.331712892	0	3	3	5
GO:1905461 positive regulation of vascular associated smooth muscle cell apoptotic process	3	0.331712892	0.108	0.6	Biological Process	GO:1905461	positive regulation of vascular associated smooth muscle cell apoptotic process	0.047875337	0.331712892	1	2	3	5
GO:2000665 regulation of interleukin-13 secretion	3	0.331712892	0.108	0.6	Biological Process	GO:2000665	regulation of interleukin-13 secretion	0.047875337	0.331712892	1	2	3	5
GO:0070169 positive regulation of biomineral tissue development	11	0.331712892	0.395	0.314	Biological Process	GO:0070169	positive regulation of biomineral tissue development	0.048061253	0.331712892	7	4	11	35
GO:0097061 dendritic spine organization	11	0.331712892	0.395	0.314	Biological Process	GO:0097061	dendritic spine organization	0.048061253	0.331712892	1	10	11	35
GO:1902807 negative regulation of cell cycle G1/S phase transition	11	0.331712892	0.395	0.314	Biological Process	GO:1902807	negative regulation of cell cycle G1/S phase transition	0.048061253	0.331712892	6	5	11	35
GO:0051962 positive regulation of nervous system development	76	0.331712892	2.726	0.223	Biological Process	GO:0051962	positive regulation of nervous system development	0.048104447	0.331712892	26	50	76	341
GO:1904029 regulation of cyclin-dependent protein kinase activity	20	0.331712892	0.717	0.27	Biological Process	GO:1904029	regulation of cyclin-dependent protein kinase activity	0.048131591	0.331712892	5	15	20	74
GO:0006733 oxidoreduction coenzyme metabolic process	29	0.331712892	1.04	0.252	Biological Process	GO:0006733	oxidoreduction coenzyme metabolic process	0.048135746	0.331712892	9	20	29	115
GO:0048015 phosphatidylinositol-mediated signaling	29	0.331712892	1.04	0.252	Biological Process	GO:0048015	phosphatidylinositol-mediated signaling	0.048135746	0.331712892	11	18	29	115
GO:0006513 protein monoubiquitination	15	0.331712892	0.538	0.288	Biological Process	GO:0006513	protein monoubiquitination	0.048259562	0.331712892	6	9	15	52
GO:0010586 miRNA metabolic process	7	0.331712892	0.251	0.368	Biological Process	GO:0010586	miRNA metabolic process	0.048318013	0.331712892	4	3	7	19
GO:0032878 regulation of establishment or maintenance of cell polarity	7	0.331712892	0.251	0.368	Biological Process	GO:0032878	regulation of establishment or maintenance of cell polarity	0.048318013	0.331712892	2	5	7	19
GO:0033137 negative regulation of peptidyl-serine phosphorylation	7	0.331712892	0.251	0.368	Biological Process	GO:0033137	negative regulation of peptidyl-serine phosphorylation	0.048318013	0.331712892	2	5	7	19
GO:0033273 response to vitamin	7	0.331712892	0.251	0.368	Biological Process	GO:0033273	response to vitamin	0.048318013	0.331712892	3	4	7	19
GO:0051447 negative regulation of meiotic cell cycle	7	0.331712892	0.251	0.368	Biological Process	GO:0051447	negative regulation of meiotic cell cycle	0.048318013	0.331712892	4	3	7	19
GO:0061037 negative regulation of cartilage development	7	0.331712892	0.251	0.368	Biological Process	GO:0061037	negative regulation of cartilage development	0.048318013	0.331712892	4	3	7	19
GO:0061162 establishment of monopolar cell polarity	7	0.331712892	0.251	0.368	Biological Process	GO:0061162	establishment of monopolar cell polarity	0.048318013	0.331712892	1	6	7	19
GO:0080111 DNA demethylation	7	0.331712892	0.251	0.368	Biological Process	GO:0080111	DNA demethylation	0.048318013	0.331712892	3	4	7	19
GO:0006865 amino acid transport	32	0.332208228	1.148	0.248	Biological Process	GO:0006865	amino acid transport	0.048425615	0.332208228	10	22	32	129
GO:0060255 regulation of macromolecule metabolic process	877	0.333187602	31.456	0.194	Biological Process	GO:0060255	regulation of macromolecule metabolic process	0.048603933	0.333187602	335	542	877	4511
GO:0018345 protein palmitoylation	10	0.337257927	0.359	0.323	Biological Process	GO:0018345	protein palmitoylation	0.049233683	0.337257927	1	9	10	31
GO:0005777 peroxisome	22	0.337370454	0.775	0.256	Cellular Component	GO:0005777	peroxisome	0.045963277	0.337370454	2	20	22	86
GO:0042579 microbody	22	0.337370454	0.775	0.256	Cellular Component	GO:0042579	microbody	0.045963277	0.337370454	2	20	22	86
GO:0002699 positive regulation of immune effector process	36	0.338044839	1.291	0.243	Biological Process	GO:0002699	positive regulation of immune effector process	0.049520177	0.338044839	26	10	36	148
GO:0031114 regulation of microtubule depolymerization	8	0.338044839	0.287	0.348	Biological Process	GO:0031114	regulation of microtubule depolymerization	0.049737744	0.338044839	1	7	8	23
GO:0032607 interferon-alpha production	8	0.338044839	0.287	0.348	Biological Process	GO:0032607	interferon-alpha production	0.049737744	0.338044839	7	1	8	23
GO:0033141 positive regulation of peptidyl-serine phosphorylation of STAT protein	8	0.338044839	0.287	0.348	Biological Process	GO:0033141	positive regulation of peptidyl-serine phosphorylation of STAT protein	0.049737744	0.338044839	7	1	8	23
GO:0042554 superoxide anion generation	8	0.338044839	0.287	0.348	Biological Process	GO:0042554	superoxide anion generation	0.049737744	0.338044839	3	5	8	23
GO:0050706 regulation of interleukin-1 beta secretion	8	0.338044839	0.287	0.348	Biological Process	GO:0050706	regulation of interleukin-1 beta secretion	0.049737744	0.338044839	8	0	8	23
GO:0090049 regulation of cell migration involved in sprouting angiogenesis	8	0.338044839	0.287	0.348	Biological Process	GO:0090049	regulation of cell migration involved in sprouting angiogenesis	0.049737744	0.338044839	5	3	8	23
GO:0090199 regulation of release of cytochrome c from mitochondria	8	0.338044839	0.287	0.348	Biological Process	GO:0090199	regulation of release of cytochrome c from mitochondria	0.049737744	0.338044839	4	4	8	23
GO:0001953 negative regulation of cell-matrix adhesion	9	0.338044839	0.323	0.333	Biological Process	GO:0001953	negative regulation of cell-matrix adhesion	0.049889661	0.338044839	5	4	9	27
GO:0006040 amino sugar metabolic process	9	0.338044839	0.323	0.333	Biological Process	GO:0006040	amino sugar metabolic process	0.049889661	0.338044839	3	6	9	27
GO:0006471 protein ADP-ribosylation	9	0.338044839	0.323	0.333	Biological Process	GO:0006471	protein ADP-ribosylation	0.049889661	0.338044839	7	2	9	27
GO:0043029 T cell homeostasis	9	0.338044839	0.323	0.333	Biological Process	GO:0043029	T cell homeostasis	0.049889661	0.338044839	5	4	9	27
GO:0060997 dendritic spine morphogenesis	9	0.338044839	0.323	0.333	Biological Process	GO:0060997	dendritic spine morphogenesis	0.049889661	0.338044839	0	9	9	27
GO:1900408 negative regulation of cellular response to oxidative stress	9	0.338044839	0.323	0.333	Biological Process	GO:1900408	negative regulation of cellular response to oxidative stress	0.049889661	0.338044839	5	4	9	27
GO:1903202 negative regulation of oxidative stress-induced cell death	9	0.338044839	0.323	0.333	Biological Process	GO:1903202	negative regulation of oxidative stress-induced cell death	0.049889661	0.338044839	5	4	9	27
GO:0048786 presynaptic active zone	13	0.339839136	0.458	0.289	Cellular Component	GO:0048786	presynaptic active zone	0.046850084	0.339839136	3	10	13	45
GO:0051233 spindle midzone	10	0.339839136	0.352	0.312	Cellular Component	GO:0051233	spindle midzone	0.046916938	0.339839136	4	6	10	32
GO:0060415 muscle tissue morphogenesis	17	0.33985661	0.61	0.279	Biological Process	GO:0060415	muscle tissue morphogenesis	0.050193314	0.33985661	3	14	17	61
GO:0051336 regulation of hydrolase activity	180	0.340796996	6.456	0.208	Biological Process	GO:0051336	regulation of hydrolase activity	0.050368567	0.340796996	74	106	180	865
GO:0007517 muscle organ development	50	0.340916196	1.793	0.233	Biological Process	GO:0007517	muscle organ development	0.050458944	0.340916196	18	32	50	215
GO:0051222 positive regulation of protein transport	50	0.340916196	1.793	0.233	Biological Process	GO:0051222	positive regulation of protein transport	0.050458944	0.340916196	28	22	50	215
GO:0007584 response to nutrient	14	0.342212557	0.502	0.292	Biological Process	GO:0007584	response to nutrient	0.050723855	0.342212557	4	10	14	48
GO:1904035 regulation of epithelial cell apoptotic process	14	0.342212557	0.502	0.292	Biological Process	GO:1904035	regulation of epithelial cell apoptotic process	0.050723855	0.342212557	11	3	14	48
GO:0071214 cellular response to abiotic stimulus	41	0.342720077	1.471	0.238	Biological Process	GO:0071214	cellular response to abiotic stimulus	0.050872226	0.342720077	20	21	41	172
GO:0104004 cellular response to environmental stimulus	41	0.342720077	1.471	0.238	Biological Process	GO:0104004	cellular response to environmental stimulus	0.050872226	0.342720077	20	21	41	172
GO:0033138 positive regulation of peptidyl-serine phosphorylation	21	0.345272385	0.753	0.266	Biological Process	GO:0033138	positive regulation of peptidyl-serine phosphorylation	0.051287927	0.345272385	14	7	21	79
GO:0034329 cell junction assembly	34	0.345406682	1.22	0.245	Biological Process	GO:0034329	cell junction assembly	0.051344735	0.345406682	7	27	34	139
GO:0042592 homeostatic process	253	0.346122818	9.075	0.204	Biological Process	GO:0042592	homeostatic process	0.051488124	0.346122818	90	163	253	1240
GO:0051184 cofactor transmembrane transporter activity	9	0.346954732	0.313	0.429	Molecular Function	GO:0051184	cofactor transmembrane transporter activity	0.011256754	0.346954732	2	7	9	21
GO:1904951 positive regulation of establishment of protein localization	53	0.351103245	1.901	0.23	Biological Process	GO:1904951	positive regulation of establishment of protein localization	0.052300772	0.351103245	29	24	53	230
GO:0061061 muscle structure development	85	0.351103245	3.049	0.22	Biological Process	GO:0061061	muscle structure development	0.05230393	0.351103245	31	54	85	387
GO:0005178 integrin binding	25	0.351900772	0.869	0.301	Molecular Function	GO:0005178	integrin binding	0.011573625	0.351900772	17	8	25	83
GO:1901988 negative regulation of cell cycle phase transition	26	0.352206928	0.933	0.255	Biological Process	GO:1901988	negative regulation of cell cycle phase transition	0.052505931	0.352206928	14	12	26	102
GO:0006914 autophagy	61	0.353012888	2.188	0.227	Biological Process	GO:0006914	autophagy	0.052701423	0.353012888	18	43	61	269
GO:0061919 process utilizing autophagic mechanism	61	0.353012888	2.188	0.227	Biological Process	GO:0061919	process utilizing autophagic mechanism	0.052701423	0.353012888	18	43	61	269
GO:0043535 regulation of blood vessel endothelial cell migration	16	0.355186878	0.574	0.281	Biological Process	GO:0043535	regulation of blood vessel endothelial cell migration	0.053101784	0.355186878	7	9	16	57
GO:1900046 regulation of hemostasis	16	0.355186878	0.574	0.281	Biological Process	GO:1900046	regulation of hemostasis	0.053101784	0.355186878	12	4	16	57
GO:0006635 fatty acid beta-oxidation	13	0.355344006	0.466	0.295	Biological Process	GO:0006635	fatty acid beta-oxidation	0.053201114	0.355344006	0	13	13	44
GO:0034121 regulation of toll-like receptor signaling pathway	13	0.355344006	0.466	0.295	Biological Process	GO:0034121	regulation of toll-like receptor signaling pathway	0.053201114	0.355344006	9	4	13	44
GO:0000902 cell morphogenesis	151	0.35546161	5.416	0.21	Biological Process	GO:0000902	cell morphogenesis	0.053256654	0.35546161	38	113	151	719
GO:0033002 muscle cell proliferation	24	0.357026843	0.861	0.258	Biological Process	GO:0033002	muscle cell proliferation	0.053529262	0.357026843	16	8	24	93
GO:0043296 apical junction complex	21	0.358395598	0.739	0.256	Cellular Component	GO:0043296	apical junction complex	0.049804293	0.358395598	6	15	21	82
GO:0010720 positive regulation of cell development	77	0.359944745	2.762	0.221	Biological Process	GO:0010720	positive regulation of cell development	0.054005155	0.359944745	24	53	77	348
GO:0051091 positive regulation of DNA-binding transcription factor activity	40	0.360118392	1.435	0.238	Biological Process	GO:0051091	positive regulation of DNA-binding transcription factor activity	0.054069638	0.360118392	26	14	40	168
GO:0043405 regulation of MAP kinase activity	50	0.360487951	1.793	0.231	Biological Process	GO:0043405	regulation of MAP kinase activity	0.054163594	0.360487951	25	25	50	216
GO:0070161 anchoring junction	49	0.360989636	1.725	0.224	Cellular Component	GO:0070161	anchoring junction	0.050526047	0.360989636	14	35	49	219
GO:0031307 integral component of mitochondrial outer membrane	6	0.360989636	0.211	0.375	Cellular Component	GO:0031307	integral component of mitochondrial outer membrane	0.050887633	0.360989636	2	4	6	16
GO:0043231 intracellular membrane-bounded organelle	1401	0.360989636	49.331	0.184	Cellular Component	GO:0043231	intracellular membrane-bounded organelle	0.051148395	0.360989636	461	940	1401	7622
GO:0018107 peptidyl-threonine phosphorylation	20	0.362827597	0.717	0.267	Biological Process	GO:0018107	peptidyl-threonine phosphorylation	0.054553845	0.362827597	5	15	20	75
GO:0006694 steroid biosynthetic process	27	0.362930133	0.968	0.252	Biological Process	GO:0006694	steroid biosynthetic process	0.054633851	0.362930133	3	24	27	107
GO:0001101 response to acid chemical	33	0.362930133	1.184	0.244	Biological Process	GO:0001101	response to acid chemical	0.054665691	0.362930133	10	23	33	135
GO:0002757 immune response-activating signal transduction	51	0.362930133	1.829	0.231	Biological Process	GO:0002757	immune response-activating signal transduction	0.054796715	0.362930133	39	12	51	221
GO:0001654 eye development	58	0.362930133	2.08	0.227	Biological Process	GO:0001654	eye development	0.054847959	0.362930133	15	43	58	255
GO:0006790 sulfur compound metabolic process	46	0.362930133	1.65	0.234	Biological Process	GO:0006790	sulfur compound metabolic process	0.05525175	0.362930133	10	36	46	197
GO:0002320 lymphoid progenitor cell differentiation	5	0.362930133	0.179	0.417	Biological Process	GO:0002320	lymphoid progenitor cell differentiation	0.055614947	0.362930133	4	1	5	12
GO:0009070 serine family amino acid biosynthetic process	5	0.362930133	0.179	0.417	Biological Process	GO:0009070	serine family amino acid biosynthetic process	0.055614947	0.362930133	1	4	5	12
GO:0010869 regulation of receptor biosynthetic process	5	0.362930133	0.179	0.417	Biological Process	GO:0010869	regulation of receptor biosynthetic process	0.055614947	0.362930133	1	4	5	12
GO:0010888 negative regulation of lipid storage	5	0.362930133	0.179	0.417	Biological Process	GO:0010888	negative regulation of lipid storage	0.055614947	0.362930133	1	4	5	12
GO:0019048 modulation by virus of host morphology or physiology	5	0.362930133	0.179	0.417	Biological Process	GO:0019048	modulation by virus of host morphology or physiology	0.055614947	0.362930133	2	3	5	12
GO:0036314 response to sterol	5	0.362930133	0.179	0.417	Biological Process	GO:0036314	response to sterol	0.055614947	0.362930133	2	3	5	12
GO:0042402 cellular biogenic amine catabolic process	5	0.362930133	0.179	0.417	Biological Process	GO:0042402	cellular biogenic amine catabolic process	0.055614947	0.362930133	2	3	5	12
GO:0046838 phosphorylated carbohydrate dephosphorylation	5	0.362930133	0.179	0.417	Biological Process	GO:0046838	phosphorylated carbohydrate dephosphorylation	0.055614947	0.362930133	1	4	5	12
GO:0046855 inositol phosphate dephosphorylation	5	0.362930133	0.179	0.417	Biological Process	GO:0046855	inositol phosphate dephosphorylation	0.055614947	0.362930133	1	4	5	12
GO:0055070 copper ion homeostasis	5	0.362930133	0.179	0.417	Biological Process	GO:0055070	copper ion homeostasis	0.055614947	0.362930133	0	5	5	12
GO:0060330 regulation of response to interferon-gamma	5	0.362930133	0.179	0.417	Biological Process	GO:0060330	regulation of response to interferon-gamma	0.055614947	0.362930133	4	1	5	12
GO:0060334 regulation of interferon-gamma-mediated signaling pathway	5	0.362930133	0.179	0.417	Biological Process	GO:0060334	regulation of interferon-gamma-mediated signaling pathway	0.055614947	0.362930133	4	1	5	12
GO:0071545 inositol phosphate catabolic process	5	0.362930133	0.179	0.417	Biological Process	GO:0071545	inositol phosphate catabolic process	0.055614947	0.362930133	1	4	5	12
GO:0071850 mitotic cell cycle arrest	5	0.362930133	0.179	0.417	Biological Process	GO:0071850	mitotic cell cycle arrest	0.055614947	0.362930133	3	2	5	12
GO:0072087 renal vesicle development	5	0.362930133	0.179	0.417	Biological Process	GO:0072087	renal vesicle development	0.055614947	0.362930133	3	2	5	12
GO:0099171 presynaptic modulation of chemical synaptic transmission	5	0.362930133	0.179	0.417	Biological Process	GO:0099171	presynaptic modulation of chemical synaptic transmission	0.055614947	0.362930133	1	4	5	12
GO:1901032 negative regulation of response to reactive oxygen species	5	0.362930133	0.179	0.417	Biological Process	GO:1901032	negative regulation of response to reactive oxygen species	0.055614947	0.362930133	3	2	5	12
GO:1903206 negative regulation of hydrogen peroxide-induced cell death	5	0.362930133	0.179	0.417	Biological Process	GO:1903206	negative regulation of hydrogen peroxide-induced cell death	0.055614947	0.362930133	3	2	5	12
GO:1903392 negative regulation of adherens junction organization	5	0.362930133	0.179	0.417	Biological Process	GO:1903392	negative regulation of adherens junction organization	0.055614947	0.362930133	1	4	5	12
GO:1904706 negative regulation of vascular smooth muscle cell proliferation	5	0.362930133	0.179	0.417	Biological Process	GO:1904706	negative regulation of vascular smooth muscle cell proliferation	0.055614947	0.362930133	2	3	5	12
GO:2001034 positive regulation of double-strand break repair via nonhomologous end joining	5	0.362930133	0.179	0.417	Biological Process	GO:2001034	positive regulation of double-strand break repair via nonhomologous end joining	0.055614947	0.362930133	4	1	5	12
GO:2001039 negative regulation of cellular response to drug	5	0.362930133	0.179	0.417	Biological Process	GO:2001039	negative regulation of cellular response to drug	0.055614947	0.362930133	3	2	5	12
GO:0002764 immune response-regulating signaling pathway	53	0.365024024	1.901	0.229	Biological Process	GO:0002764	immune response-regulating signaling pathway	0.055974765	0.365024024	40	13	53	231
GO:0030278 regulation of ossification	34	0.365560326	1.22	0.243	Biological Process	GO:0030278	regulation of ossification	0.056096014	0.365560326	16	18	34	140
GO:0016236 macroautophagy	38	0.367114337	1.363	0.239	Biological Process	GO:0016236	macroautophagy	0.056373656	0.367114337	8	30	38	159
GO:0007049 cell cycle	225	0.368255449	8.07	0.205	Biological Process	GO:0007049	cell cycle	0.056588181	0.368255449	88	137	225	1099
GO:0040007 growth	124	0.369506117	4.448	0.212	Biological Process	GO:0040007	growth	0.056819797	0.369506117	41	83	124	584
GO:0004714 transmembrane receptor protein tyrosine kinase activity	18	0.372332908	0.625	0.327	Molecular Function	GO:0004714	transmembrane receptor protein tyrosine kinase activity	0.012411097	0.372332908	4	14	18	55
GO:0021782 glial cell development	17	0.374273331	0.61	0.274	Biological Process	GO:0021782	glial cell development	0.057592802	0.374273331	5	12	17	62
GO:0032587 ruffle membrane	11	0.375195451	0.387	0.297	Cellular Component	GO:0032587	ruffle membrane	0.053501985	0.375195451	3	8	11	37
GO:0046718 viral entry into host cell	11	0.375856355	0.395	0.306	Biological Process	GO:0046718	viral entry into host cell	0.057973879	0.375856355	7	4	11	36
GO:0000079 regulation of cyclin-dependent protein serine/threonine kinase activity	19	0.375856355	0.681	0.268	Biological Process	GO:0000079	regulation of cyclin-dependent protein serine/threonine kinase activity	0.058036938	0.375856355	5	14	19	71
GO:0030317 flagellated sperm motility	19	0.375856355	0.681	0.268	Biological Process	GO:0030317	flagellated sperm motility	0.058036938	0.375856355	0	19	19	71
GO:0034219 carbohydrate transmembrane transport	19	0.375856355	0.681	0.268	Biological Process	GO:0034219	carbohydrate transmembrane transport	0.058036938	0.375856355	9	10	19	71
GO:0097722 sperm motility	19	0.375856355	0.681	0.268	Biological Process	GO:0097722	sperm motility	0.058036938	0.375856355	0	19	19	71
GO:0045664 regulation of neuron differentiation	91	0.377738154	3.264	0.217	Biological Process	GO:0045664	regulation of neuron differentiation	0.058367821	0.377738154	26	65	91	419
GO:0008238 exopeptidase activity	27	0.379410457	0.938	0.293	Molecular Function	GO:0008238	exopeptidase activity	0.012815642	0.379410457	8	19	27	92
GO:2000106 regulation of leukocyte apoptotic process	14	0.383427312	0.502	0.286	Biological Process	GO:2000106	regulation of leukocyte apoptotic process	0.059287821	0.383427312	10	4	14	49
GO:0032774 RNA biosynthetic process	529	0.383630133	18.974	0.197	Biological Process	GO:0032774	RNA biosynthetic process	0.059360121	0.383630133	188	341	529	2684
GO:0007015 actin filament organization	73	0.384330658	2.618	0.221	Biological Process	GO:0007015	actin filament organization	0.059509528	0.384330658	17	56	73	330
GO:0051302 regulation of cell division	24	0.384968334	0.861	0.255	Biological Process	GO:0051302	regulation of cell division	0.059649346	0.384968334	9	15	24	94
GO:0070507 regulation of microtubule cytoskeleton organization	33	0.385217616	1.184	0.243	Biological Process	GO:0070507	regulation of microtubule cytoskeleton organization	0.059729079	0.385217616	3	30	33	136
GO:0060560 developmental growth involved in morphogenesis	37	0.38590904	1.327	0.239	Biological Process	GO:0060560	developmental growth involved in morphogenesis	0.059959458	0.38590904	10	27	37	155
GO:0001937 negative regulation of endothelial cell proliferation	10	0.38590904	0.359	0.312	Biological Process	GO:0001937	negative regulation of endothelial cell proliferation	0.060083373	0.38590904	5	5	10	32
GO:0010657 muscle cell apoptotic process	10	0.38590904	0.359	0.312	Biological Process	GO:0010657	muscle cell apoptotic process	0.060083373	0.38590904	7	3	10	32
GO:0010984 regulation of lipoprotein particle clearance	10	0.38590904	0.359	0.312	Biological Process	GO:0010984	regulation of lipoprotein particle clearance	0.060083373	0.38590904	1	9	10	32
GO:0032655 regulation of interleukin-12 production	10	0.38590904	0.359	0.312	Biological Process	GO:0032655	regulation of interleukin-12 production	0.060083373	0.38590904	9	1	10	32
GO:0090559 regulation of membrane permeability	10	0.38590904	0.359	0.312	Biological Process	GO:0090559	regulation of membrane permeability	0.060083373	0.38590904	5	5	10	32
GO:0001764 neuron migration	27	0.387211755	0.968	0.25	Biological Process	GO:0001764	neuron migration	0.060383769	0.387211755	5	22	27	108
GO:0007596 blood coagulation	27	0.387211755	0.968	0.25	Biological Process	GO:0007596	blood coagulation	0.060383769	0.387211755	15	12	27	108
GO:0007411 axon guidance	42	0.387211755	1.506	0.235	Biological Process	GO:0007411	axon guidance	0.060473124	0.387211755	11	31	42	179
GO:0042730 fibrinolysis	6	0.387211755	0.215	0.375	Biological Process	GO:0042730	fibrinolysis	0.06082336	0.387211755	5	1	6	16
GO:0045606 positive regulation of epidermal cell differentiation	6	0.387211755	0.215	0.375	Biological Process	GO:0045606	positive regulation of epidermal cell differentiation	0.06082336	0.387211755	2	4	6	16
GO:0051043 regulation of membrane protein ectodomain proteolysis	6	0.387211755	0.215	0.375	Biological Process	GO:0051043	regulation of membrane protein ectodomain proteolysis	0.06082336	0.387211755	2	4	6	16
GO:0060602 branch elongation of an epithelium	6	0.387211755	0.215	0.375	Biological Process	GO:0060602	branch elongation of an epithelium	0.06082336	0.387211755	5	1	6	16
GO:0072010 glomerular epithelium development	6	0.387211755	0.215	0.375	Biological Process	GO:0072010	glomerular epithelium development	0.06082336	0.387211755	3	3	6	16
GO:0072243 metanephric nephron epithelium development	6	0.387211755	0.215	0.375	Biological Process	GO:0072243	metanephric nephron epithelium development	0.06082336	0.387211755	2	4	6	16
GO:0090103 cochlea morphogenesis	6	0.387211755	0.215	0.375	Biological Process	GO:0090103	cochlea morphogenesis	0.06082336	0.387211755	2	4	6	16
GO:0090313 regulation of protein targeting to membrane	6	0.387211755	0.215	0.375	Biological Process	GO:0090313	regulation of protein targeting to membrane	0.06082336	0.387211755	1	5	6	16
GO:2000114 regulation of establishment of cell polarity	6	0.387211755	0.215	0.375	Biological Process	GO:2000114	regulation of establishment of cell polarity	0.06082336	0.387211755	1	5	6	16
GO:2000738 positive regulation of stem cell differentiation	6	0.387211755	0.215	0.375	Biological Process	GO:2000738	positive regulation of stem cell differentiation	0.06082336	0.387211755	4	2	6	16
GO:0097659 nucleic acid-templated transcription	527	0.389450783	18.902	0.197	Biological Process	GO:0097659	nucleic acid-templated transcription	0.061216626	0.389450783	187	340	527	2675
GO:0045667 regulation of osteoblast differentiation	20	0.390496531	0.717	0.263	Biological Process	GO:0045667	regulation of osteoblast differentiation	0.061556568	0.390496531	10	10	20	76
GO:0002367 cytokine production involved in immune response	18	0.390496531	0.646	0.269	Biological Process	GO:0002367	cytokine production involved in immune response	0.061751474	0.390496531	14	4	18	67
GO:0019915 lipid storage	18	0.390496531	0.646	0.269	Biological Process	GO:0019915	lipid storage	0.061751474	0.390496531	4	14	18	67
GO:2000045 regulation of G1/S transition of mitotic cell cycle	18	0.390496531	0.646	0.269	Biological Process	GO:2000045	regulation of G1/S transition of mitotic cell cycle	0.061751474	0.390496531	11	7	18	67
GO:0010718 positive regulation of epithelial to mesenchymal transition	9	0.390496531	0.323	0.321	Biological Process	GO:0010718	positive regulation of epithelial to mesenchymal transition	0.061797712	0.390496531	5	4	9	28
GO:0021772 olfactory bulb development	9	0.390496531	0.323	0.321	Biological Process	GO:0021772	olfactory bulb development	0.061797712	0.390496531	1	8	9	28
GO:0042501 serine phosphorylation of STAT protein	9	0.390496531	0.323	0.321	Biological Process	GO:0042501	serine phosphorylation of STAT protein	0.061797712	0.390496531	7	2	9	28
GO:0046902 regulation of mitochondrial membrane permeability	9	0.390496531	0.323	0.321	Biological Process	GO:0046902	regulation of mitochondrial membrane permeability	0.061797712	0.390496531	4	5	9	28
GO:0048661 positive regulation of smooth muscle cell proliferation	9	0.390496531	0.323	0.321	Biological Process	GO:0048661	positive regulation of smooth muscle cell proliferation	0.061797712	0.390496531	7	2	9	28
GO:1902883 negative regulation of response to oxidative stress	9	0.390496531	0.323	0.321	Biological Process	GO:1902883	negative regulation of response to oxidative stress	0.061797712	0.390496531	5	4	9	28
GO:0006006 glucose metabolic process	31	0.39129818	1.112	0.244	Biological Process	GO:0006006	glucose metabolic process	0.062021777	0.39129818	7	24	31	127
GO:1901136 carbohydrate derivative catabolic process	25	0.39129818	0.897	0.253	Biological Process	GO:1901136	carbohydrate derivative catabolic process	0.06209908	0.39129818	9	16	25	99
GO:0034381 plasma lipoprotein particle clearance	13	0.39129818	0.466	0.289	Biological Process	GO:0034381	plasma lipoprotein particle clearance	0.062532772	0.39129818	2	11	13	45
GO:0009896 positive regulation of catabolic process	59	0.39129818	2.116	0.225	Biological Process	GO:0009896	positive regulation of catabolic process	0.062642804	0.39129818	24	35	59	262
GO:0000188 inactivation of MAPK activity	7	0.39129818	0.251	0.35	Biological Process	GO:0000188	inactivation of MAPK activity	0.062772838	0.39129818	6	1	7	20
GO:0003309 type B pancreatic cell differentiation	7	0.39129818	0.251	0.35	Biological Process	GO:0003309	type B pancreatic cell differentiation	0.062772838	0.39129818	2	5	7	20
GO:0007435 salivary gland morphogenesis	7	0.39129818	0.251	0.35	Biological Process	GO:0007435	salivary gland morphogenesis	0.062772838	0.39129818	5	2	7	20
GO:0015695 organic cation transport	7	0.39129818	0.251	0.35	Biological Process	GO:0015695	organic cation transport	0.062772838	0.39129818	1	6	7	20
GO:0018230 peptidyl-L-cysteine S-palmitoylation	7	0.39129818	0.251	0.35	Biological Process	GO:0018230	peptidyl-L-cysteine S-palmitoylation	0.062772838	0.39129818	1	6	7	20
GO:0018231 peptidyl-S-diacylglycerol-L-cysteine biosynthetic process from peptidyl-cysteine	7	0.39129818	0.251	0.35	Biological Process	GO:0018231	peptidyl-S-diacylglycerol-L-cysteine biosynthetic process from peptidyl-cysteine	0.062772838	0.39129818	1	6	7	20
GO:0021511 spinal cord patterning	7	0.39129818	0.251	0.35	Biological Process	GO:0021511	spinal cord patterning	0.062772838	0.39129818	1	6	7	20
GO:0034110 regulation of homotypic cell-cell adhesion	7	0.39129818	0.251	0.35	Biological Process	GO:0034110	regulation of homotypic cell-cell adhesion	0.062772838	0.39129818	6	1	7	20
GO:0042044 fluid transport	7	0.39129818	0.251	0.35	Biological Process	GO:0042044	fluid transport	0.062772838	0.39129818	1	6	7	20
GO:0042403 thyroid hormone metabolic process	7	0.39129818	0.251	0.35	Biological Process	GO:0042403	thyroid hormone metabolic process	0.062772838	0.39129818	1	6	7	20
GO:0061339 establishment or maintenance of monopolar cell polarity	7	0.39129818	0.251	0.35	Biological Process	GO:0061339	establishment or maintenance of monopolar cell polarity	0.062772838	0.39129818	1	6	7	20
GO:0070229 negative regulation of lymphocyte apoptotic process	7	0.39129818	0.251	0.35	Biological Process	GO:0070229	negative regulation of lymphocyte apoptotic process	0.062772838	0.39129818	5	2	7	20
GO:0072606 interleukin-8 secretion	7	0.39129818	0.251	0.35	Biological Process	GO:0072606	interleukin-8 secretion	0.062772838	0.39129818	6	1	7	20
GO:1900193 regulation of oocyte maturation	7	0.39129818	0.251	0.35	Biological Process	GO:1900193	regulation of oocyte maturation	0.062772838	0.39129818	2	5	7	20
GO:0006775 fat-soluble vitamin metabolic process	8	0.39129818	0.287	0.333	Biological Process	GO:0006775	fat-soluble vitamin metabolic process	0.062843214	0.39129818	3	5	8	24
GO:0032653 regulation of interleukin-10 production	8	0.39129818	0.287	0.333	Biological Process	GO:0032653	regulation of interleukin-10 production	0.062843214	0.39129818	7	1	8	24
GO:0035115 embryonic forelimb morphogenesis	8	0.39129818	0.287	0.333	Biological Process	GO:0035115	embryonic forelimb morphogenesis	0.062843214	0.39129818	1	7	8	24
GO:0048741 skeletal muscle fiber development	8	0.39129818	0.287	0.333	Biological Process	GO:0048741	skeletal muscle fiber development	0.062843214	0.39129818	2	6	8	24
GO:0050900 leukocyte migration	52	0.394174096	1.865	0.228	Biological Process	GO:0050900	leukocyte migration	0.063347155	0.394174096	37	15	52	228
GO:0048017 inositol lipid-mediated signaling	29	0.399878922	1.04	0.246	Biological Process	GO:0048017	inositol lipid-mediated signaling	0.064306641	0.399878922	11	18	29	118
GO:0198738 cell-cell signaling by wnt	64	0.399952621	2.296	0.223	Biological Process	GO:0198738	cell-cell signaling by wnt	0.064361173	0.399952621	14	50	64	287
GO:0014069 postsynaptic density	37	0.400185308	1.303	0.23	Cellular Component	GO:0014069	postsynaptic density	0.057792429	0.400185308	7	30	37	161
GO:0032279 asymmetric synapse	37	0.400185308	1.303	0.23	Cellular Component	GO:0032279	asymmetric synapse	0.057792429	0.400185308	7	30	37	161
GO:0030674 protein binding, bridging	24	0.405327283	0.834	0.3	Molecular Function	GO:0030674	protein binding, bridging	0.0138712	0.405327283	7	17	24	80
GO:0019901 protein kinase binding	103	0.405987477	3.579	0.235	Molecular Function	GO:0019901	protein kinase binding	0.014490314	0.405987477	42	61	103	438
GO:0140097 catalytic activity, acting on DNA	51	0.405987477	1.772	0.258	Molecular Function	GO:0140097	catalytic activity, acting on DNA	0.01471983	0.405987477	20	31	51	198
GO:0004972 NMDA glutamate receptor activity	4	0.405987477	0.139	0.667	Molecular Function	GO:0004972	NMDA glutamate receptor activity	0.014795988	0.405987477	2	2	4	6
GO:0015168 glycerol transmembrane transporter activity	4	0.405987477	0.139	0.667	Molecular Function	GO:0015168	glycerol transmembrane transporter activity	0.014795988	0.405987477	1	3	4	6
GO:0034618 arginine binding	4	0.405987477	0.139	0.667	Molecular Function	GO:0034618	arginine binding	0.014795988	0.405987477	2	2	4	6
GO:0002526 acute inflammatory response	19	0.406461051	0.681	0.264	Biological Process	GO:0002526	acute inflammatory response	0.065599238	0.406461051	7	12	19	72
GO:0038061 NIK/NF-kappaB signaling	19	0.406461051	0.681	0.264	Biological Process	GO:0038061	NIK/NF-kappaB signaling	0.065599238	0.406461051	14	5	19	72
GO:0006855 drug transmembrane transport	17	0.406461051	0.61	0.27	Biological Process	GO:0006855	drug transmembrane transport	0.065712143	0.406461051	5	12	17	63
GO:0009135 purine nucleoside diphosphate metabolic process	17	0.406461051	0.61	0.27	Biological Process	GO:0009135	purine nucleoside diphosphate metabolic process	0.065712143	0.406461051	4	13	17	63
GO:0009179 purine ribonucleoside diphosphate metabolic process	17	0.406461051	0.61	0.27	Biological Process	GO:0009179	purine ribonucleoside diphosphate metabolic process	0.065712143	0.406461051	4	13	17	63
GO:0009185 ribonucleoside diphosphate metabolic process	17	0.406461051	0.61	0.27	Biological Process	GO:0009185	ribonucleoside diphosphate metabolic process	0.065712143	0.406461051	4	13	17	63
GO:0031099 regeneration	17	0.406461051	0.61	0.27	Biological Process	GO:0031099	regeneration	0.065712143	0.406461051	9	8	17	63
GO:1901615 organic hydroxy compound metabolic process	70	0.406902315	2.511	0.221	Biological Process	GO:1901615	organic hydroxy compound metabolic process	0.065826903	0.406902315	12	58	70	317
GO:0097449 astrocyte projection	4	0.4071353	0.141	0.444	Cellular Component	GO:0097449	astrocyte projection	0.059935795	0.4071353	1	3	4	9
GO:0005615 extracellular space	192	0.4071353	6.761	0.198	Cellular Component	GO:0005615	extracellular space	0.060012763	0.4071353	97	95	192	971
GO:0042470 melanosome	9	0.4071353	0.317	0.31	Cellular Component	GO:0042470	melanosome	0.060275253	0.4071353	1	8	9	29
GO:0048770 pigment granule	9	0.4071353	0.317	0.31	Cellular Component	GO:0048770	pigment granule	0.060275253	0.4071353	1	8	9	29
GO:0150063 visual system development	58	0.408889593	2.08	0.225	Biological Process	GO:0150063	visual system development	0.06619203	0.408889593	15	43	58	258
GO:0050864 regulation of B cell activation	24	0.408955861	0.861	0.253	Biological Process	GO:0050864	regulation of B cell activation	0.066246398	0.408955861	16	8	24	95
GO:0005923 bicellular tight junction	17	0.409753286	0.599	0.262	Cellular Component	GO:0005923	bicellular tight junction	0.061035004	0.409753286	6	11	17	65
GO:0044242 cellular lipid catabolic process	34	0.409924608	1.22	0.239	Biological Process	GO:0044242	cellular lipid catabolic process	0.066539492	0.409924608	6	28	34	142
GO:0071383 cellular response to steroid hormone stimulus	34	0.409924608	1.22	0.239	Biological Process	GO:0071383	cellular response to steroid hormone stimulus	0.066539492	0.409924608	11	23	34	142
GO:0009913 epidermal cell differentiation	27	0.409924608	0.968	0.248	Biological Process	GO:0009913	epidermal cell differentiation	0.066549845	0.409924608	9	18	27	109
GO:0048880 sensory system development	59	0.409924608	2.116	0.224	Biological Process	GO:0048880	sensory system development	0.0665783	0.409924608	15	44	59	263
GO:0022612 gland morphogenesis	22	0.41421783	0.789	0.256	Biological Process	GO:0022612	gland morphogenesis	0.067873057	0.41421783	14	8	22	86
GO:2001234 negative regulation of apoptotic signaling pathway	35	0.41421783	1.255	0.238	Biological Process	GO:2001234	negative regulation of apoptotic signaling pathway	0.067877605	0.41421783	24	11	35	147
GO:0090068 positive regulation of cell cycle process	40	0.41421783	1.435	0.234	Biological Process	GO:0090068	positive regulation of cell cycle process	0.068238858	0.41421783	22	18	40	171
GO:0009894 regulation of catabolic process	115	0.41421783	4.125	0.212	Biological Process	GO:0009894	regulation of catabolic process	0.06835343	0.41421783	44	71	115	543
GO:0006086 acetyl-CoA biosynthetic process from pyruvate	4	0.41421783	0.143	0.444	Biological Process	GO:0006086	acetyl-CoA biosynthetic process from pyruvate	0.068513247	0.41421783	1	3	4	9
GO:0009086 methionine biosynthetic process	4	0.41421783	0.143	0.444	Biological Process	GO:0009086	methionine biosynthetic process	0.068513247	0.41421783	0	4	4	9
GO:0010832 negative regulation of myotube differentiation	4	0.41421783	0.143	0.444	Biological Process	GO:0010832	negative regulation of myotube differentiation	0.068513247	0.41421783	3	1	4	9
GO:0019054 modulation by virus of host process	4	0.41421783	0.143	0.444	Biological Process	GO:0019054	modulation by virus of host process	0.068513247	0.41421783	2	2	4	9
GO:0032604 granulocyte macrophage colony-stimulating factor production	4	0.41421783	0.143	0.444	Biological Process	GO:0032604	granulocyte macrophage colony-stimulating factor production	0.068513247	0.41421783	2	2	4	9
GO:0032645 regulation of granulocyte macrophage colony-stimulating factor production	4	0.41421783	0.143	0.444	Biological Process	GO:0032645	regulation of granulocyte macrophage colony-stimulating factor production	0.068513247	0.41421783	2	2	4	9
GO:0034349 glial cell apoptotic process	4	0.41421783	0.143	0.444	Biological Process	GO:0034349	glial cell apoptotic process	0.068513247	0.41421783	3	1	4	9
GO:0035090 maintenance of apical/basal cell polarity	4	0.41421783	0.143	0.444	Biological Process	GO:0035090	maintenance of apical/basal cell polarity	0.068513247	0.41421783	1	3	4	9
GO:0036490 regulation of translation in response to endoplasmic reticulum stress	4	0.41421783	0.143	0.444	Biological Process	GO:0036490	regulation of translation in response to endoplasmic reticulum stress	0.068513247	0.41421783	2	2	4	9
GO:0040016 embryonic cleavage	4	0.41421783	0.143	0.444	Biological Process	GO:0040016	embryonic cleavage	0.068513247	0.41421783	1	3	4	9
GO:0042368 vitamin D biosynthetic process	4	0.41421783	0.143	0.444	Biological Process	GO:0042368	vitamin D biosynthetic process	0.068513247	0.41421783	3	1	4	9
GO:0042532 negative regulation of tyrosine phosphorylation of STAT protein	4	0.41421783	0.143	0.444	Biological Process	GO:0042532	negative regulation of tyrosine phosphorylation of STAT protein	0.068513247	0.41421783	4	0	4	9
GO:0043031 negative regulation of macrophage activation	4	0.41421783	0.143	0.444	Biological Process	GO:0043031	negative regulation of macrophage activation	0.068513247	0.41421783	3	1	4	9
GO:0045199 maintenance of epithelial cell apical/basal polarity	4	0.41421783	0.143	0.444	Biological Process	GO:0045199	maintenance of epithelial cell apical/basal polarity	0.068513247	0.41421783	1	3	4	9
GO:0060430 lung saccule development	4	0.41421783	0.143	0.444	Biological Process	GO:0060430	lung saccule development	0.068513247	0.41421783	2	2	4	9
GO:0061158 3'-UTR-mediated mRNA destabilization	4	0.41421783	0.143	0.444	Biological Process	GO:0061158	3'-UTR-mediated mRNA destabilization	0.068513247	0.41421783	4	0	4	9
GO:0061430 bone trabecula morphogenesis	4	0.41421783	0.143	0.444	Biological Process	GO:0061430	bone trabecula morphogenesis	0.068513247	0.41421783	1	3	4	9
GO:0070431 nucleotide-binding oligomerization domain containing 2 signaling pathway	4	0.41421783	0.143	0.444	Biological Process	GO:0070431	nucleotide-binding oligomerization domain containing 2 signaling pathway	0.068513247	0.41421783	4	0	4	9
GO:0070723 response to cholesterol	4	0.41421783	0.143	0.444	Biological Process	GO:0070723	response to cholesterol	0.068513247	0.41421783	2	2	4	9
GO:0072283 metanephric renal vesicle morphogenesis	4	0.41421783	0.143	0.444	Biological Process	GO:0072283	metanephric renal vesicle morphogenesis	0.068513247	0.41421783	2	2	4	9
GO:0090179 planar cell polarity pathway involved in neural tube closure	4	0.41421783	0.143	0.444	Biological Process	GO:0090179	planar cell polarity pathway involved in neural tube closure	0.068513247	0.41421783	0	4	4	9
GO:0090594 inflammatory response to wounding	4	0.41421783	0.143	0.444	Biological Process	GO:0090594	inflammatory response to wounding	0.068513247	0.41421783	3	1	4	9
GO:1900194 negative regulation of oocyte maturation	4	0.41421783	0.143	0.444	Biological Process	GO:1900194	negative regulation of oocyte maturation	0.068513247	0.41421783	1	3	4	9
GO:1904469 positive regulation of tumor necrosis factor secretion	4	0.41421783	0.143	0.444	Biological Process	GO:1904469	positive regulation of tumor necrosis factor secretion	0.068513247	0.41421783	3	1	4	9
GO:0045787 positive regulation of cell cycle	54	0.414568988	1.937	0.226	Biological Process	GO:0045787	positive regulation of cell cycle	0.068630352	0.414568988	28	26	54	239
GO:0030335 positive regulation of cell migration	66	0.414568988	2.367	0.221	Biological Process	GO:0030335	positive regulation of cell migration	0.068701263	0.414568988	36	30	66	298
GO:0009267 cellular response to starvation	25	0.414568988	0.897	0.25	Biological Process	GO:0009267	cellular response to starvation	0.068704048	0.414568988	8	17	25	100
GO:0097191 extrinsic apoptotic signaling pathway	36	0.416435348	1.291	0.237	Biological Process	GO:0097191	extrinsic apoptotic signaling pathway	0.069139336	0.416435348	23	13	36	152
GO:0030199 collagen fibril organization	11	0.416435348	0.395	0.297	Biological Process	GO:0030199	collagen fibril organization	0.069146665	0.416435348	3	8	11	37
GO:0032515 negative regulation of phosphoprotein phosphatase activity	11	0.416435348	0.395	0.297	Biological Process	GO:0032515	negative regulation of phosphoprotein phosphatase activity	0.069146665	0.416435348	6	5	11	37
GO:0043177 organic acid binding	36	0.418398779	1.251	0.273	Molecular Function	GO:0043177	organic acid binding	0.015485137	0.418398779	8	28	36	132
GO:0004896 cytokine receptor activity	25	0.418398779	0.869	0.294	Molecular Function	GO:0004896	cytokine receptor activity	0.015754136	0.418398779	18	7	25	85
GO:0140110 transcription regulator activity	276	0.418398779	9.59	0.216	Molecular Function	GO:0140110	transcription regulator activity	0.015897877	0.418398779	102	174	276	1278
GO:0004861 cyclin-dependent protein serine/threonine kinase inhibitor activity	6	0.418398779	0.208	0.5	Molecular Function	GO:0004861	cyclin-dependent protein serine/threonine kinase inhibitor activity	0.016178086	0.418398779	1	5	6	12
GO:0008271 secondary active sulfate transmembrane transporter activity	6	0.418398779	0.208	0.5	Molecular Function	GO:0008271	secondary active sulfate transmembrane transporter activity	0.016178086	0.418398779	2	4	6	12
GO:0005811 lipid droplet	15	0.419331537	0.528	0.268	Cellular Component	GO:0005811	lipid droplet	0.063005485	0.419331537	3	12	15	56
GO:0034706 sodium channel complex	8	0.419331537	0.282	0.32	Cellular Component	GO:0034706	sodium channel complex	0.063367289	0.419331537	1	7	8	25
GO:0031985 Golgi cisterna	11	0.419331537	0.387	0.289	Cellular Component	GO:0031985	Golgi cisterna	0.063604329	0.419331537	4	7	11	38
GO:0015629 actin cytoskeleton	77	0.420179381	2.711	0.21	Cellular Component	GO:0015629	actin cytoskeleton	0.064114565	0.420179381	11	66	77	366
GO:0003014 renal system process	16	0.420634885	0.574	0.271	Biological Process	GO:0003014	renal system process	0.069933748	0.420634885	7	9	16	59
GO:0050818 regulation of coagulation	16	0.420634885	0.574	0.271	Biological Process	GO:0050818	regulation of coagulation	0.069933748	0.420634885	12	4	16	59
GO:0044237 cellular metabolic process	1598	0.42157514	57.317	0.19	Biological Process	GO:0044237	cellular metabolic process	0.07013506	0.42157514	531	1067	1598	8390
GO:0003995 acyl-CoA dehydrogenase activity	5	0.422058752	0.174	0.556	Molecular Function	GO:0003995	acyl-CoA dehydrogenase activity	0.016694768	0.422058752	0	5	5	9
GO:0052745 inositol phosphate phosphatase activity	5	0.422058752	0.174	0.556	Molecular Function	GO:0052745	inositol phosphate phosphatase activity	0.016694768	0.422058752	2	3	5	9
GO:0003205 cardiac chamber development	29	0.423267578	1.04	0.244	Biological Process	GO:0003205	cardiac chamber development	0.070461789	0.423267578	7	22	29	119
GO:0010628 positive regulation of gene expression	291	0.424010626	10.438	0.201	Biological Process	GO:0010628	positive regulation of gene expression	0.070630732	0.424010626	123	168	291	1448
GO:0042113 B cell activation	43	0.42577965	1.542	0.231	Biological Process	GO:0042113	B cell activation	0.070970848	0.42577965	30	13	43	186
GO:0005814 centriole	23	0.426135724	0.81	0.245	Cellular Component	GO:0005814	centriole	0.065410479	0.426135724	4	19	23	94
GO:1990752 microtubule end	7	0.426553804	0.246	0.333	Cellular Component	GO:1990752	microtubule end	0.065862077	0.426553804	2	5	7	21
GO:0016791 phosphatase activity	59	0.427623714	2.05	0.25	Molecular Function	GO:0016791	phosphatase activity	0.017261598	0.427623714	17	42	59	236
GO:0016301 kinase activity	169	0.427623714	5.872	0.223	Molecular Function	GO:0016301	kinase activity	0.017345833	0.427623714	41	128	169	757
GO:0016830 carbon-carbon lyase activity	14	0.427623714	0.486	0.341	Molecular Function	GO:0016830	carbon-carbon lyase activity	0.017670772	0.427623714	6	8	14	41
GO:0050662 coenzyme binding	62	0.427623714	2.154	0.248	Molecular Function	GO:0050662	coenzyme binding	0.017675114	0.427623714	11	51	62	250
GO:0016055 Wnt signaling pathway	63	0.431220928	2.26	0.222	Biological Process	GO:0016055	Wnt signaling pathway	0.071923841	0.431220928	14	49	63	284
GO:0001221 transcription cofactor binding	10	0.431514112	0.347	0.385	Molecular Function	GO:0001221	transcription cofactor binding	0.018027701	0.431514112	1	9	10	26
GO:0010810 regulation of cell-substrate adhesion	30	0.43196829	1.076	0.242	Biological Process	GO:0010810	regulation of cell-substrate adhesion	0.072236255	0.43196829	10	20	30	124
GO:0010823 negative regulation of mitochondrion organization	10	0.43196829	0.359	0.303	Biological Process	GO:0010823	negative regulation of mitochondrion organization	0.072371168	0.43196829	4	6	10	33
GO:0046839 phospholipid dephosphorylation	10	0.43196829	0.359	0.303	Biological Process	GO:0046839	phospholipid dephosphorylation	0.072371168	0.43196829	2	8	10	33
GO:0050701 interleukin-1 secretion	10	0.43196829	0.359	0.303	Biological Process	GO:0050701	interleukin-1 secretion	0.072371168	0.43196829	8	2	10	33
GO:0070527 platelet aggregation	10	0.43196829	0.359	0.303	Biological Process	GO:0070527	platelet aggregation	0.072371168	0.43196829	7	3	10	33
GO:0120193 tight junction organization	10	0.43196829	0.359	0.303	Biological Process	GO:0120193	tight junction organization	0.072371168	0.43196829	4	6	10	33
GO:2000404 regulation of T cell migration	10	0.43196829	0.359	0.303	Biological Process	GO:2000404	regulation of T cell migration	0.072371168	0.43196829	4	6	10	33
GO:0048599 oocyte development	13	0.434797988	0.466	0.283	Biological Process	GO:0048599	oocyte development	0.072891649	0.434797988	4	9	13	46
GO:0019207 kinase regulator activity	42	0.435453965	1.459	0.263	Molecular Function	GO:0019207	kinase regulator activity	0.018385834	0.435453965	15	27	42	160
GO:0005905 clathrin-coated pit	10	0.437299357	0.352	0.294	Cellular Component	GO:0005905	clathrin-coated pit	0.068228041	0.437299357	3	7	10	34
GO:1903561 extracellular vesicle	14	0.437299357	0.493	0.269	Cellular Component	GO:1903561	extracellular vesicle	0.068315613	0.437299357	9	5	14	52
GO:0099604 ligand-gated calcium channel activity	8	0.438679846	0.278	0.421	Molecular Function	GO:0099604	ligand-gated calcium channel activity	0.018717007	0.438679846	2	6	8	19
GO:0051347 positive regulation of transferase activity	95	0.439844423	3.407	0.214	Biological Process	GO:0051347	positive regulation of transferase activity	0.073784594	0.439844423	43	52	95	444
GO:0030323 respiratory tube development	31	0.440231587	1.112	0.24	Biological Process	GO:0030323	respiratory tube development	0.073899699	0.440231587	13	18	31	129
GO:0060070 canonical Wnt signaling pathway	47	0.440231587	1.686	0.228	Biological Process	GO:0060070	canonical Wnt signaling pathway	0.073943498	0.440231587	10	37	47	206
GO:0120035 regulation of plasma membrane bounded cell projection organization	91	0.44067722	3.264	0.215	Biological Process	GO:0120035	regulation of plasma membrane bounded cell projection organization	0.074065374	0.44067722	23	68	91	424
GO:0032612 interleukin-1 production	15	0.442009593	0.538	0.273	Biological Process	GO:0032612	interleukin-1 production	0.074430687	0.442009593	11	4	15	55
GO:0044728 DNA methylation or demethylation	15	0.442009593	0.538	0.273	Biological Process	GO:0044728	DNA methylation or demethylation	0.074430687	0.442009593	6	9	15	55
GO:0006885 regulation of pH	17	0.442009593	0.61	0.266	Biological Process	GO:0006885	regulation of pH	0.074572315	0.442009593	5	12	17	64
GO:0021761 limbic system development	17	0.442009593	0.61	0.266	Biological Process	GO:0021761	limbic system development	0.074572315	0.442009593	4	13	17	64
GO:0045778 positive regulation of ossification	17	0.442009593	0.61	0.266	Biological Process	GO:0045778	positive regulation of ossification	0.074572315	0.442009593	9	8	17	64
GO:1901222 regulation of NIK/NF-kappaB signaling	17	0.442009593	0.61	0.266	Biological Process	GO:1901222	regulation of NIK/NF-kappaB signaling	0.074572315	0.442009593	12	5	17	64
GO:0050808 synapse organization	58	0.44216742	2.08	0.223	Biological Process	GO:0050808	synapse organization	0.074646127	0.44216742	7	51	58	260
GO:0055037 recycling endosome	21	0.442281834	0.739	0.247	Cellular Component	GO:0055037	recycling endosome	0.069495692	0.442281834	5	16	21	85
GO:0051017 actin filament bundle assembly	28	0.444386855	1.004	0.243	Biological Process	GO:0051017	actin filament bundle assembly	0.075145137	0.444386855	9	19	28	115
GO:0097485 neuron projection guidance	42	0.444386855	1.506	0.231	Biological Process	GO:0097485	neuron projection guidance	0.075320688	0.444386855	11	31	42	182
GO:0002534 cytokine production involved in inflammatory response	9	0.444386855	0.323	0.31	Biological Process	GO:0002534	cytokine production involved in inflammatory response	0.075368155	0.444386855	6	3	9	29
GO:0010660 regulation of muscle cell apoptotic process	9	0.444386855	0.323	0.31	Biological Process	GO:0010660	regulation of muscle cell apoptotic process	0.075368155	0.444386855	6	3	9	29
GO:0031952 regulation of protein autophosphorylation	9	0.444386855	0.323	0.31	Biological Process	GO:0031952	regulation of protein autophosphorylation	0.075368155	0.444386855	5	4	9	29
GO:0060964 regulation of gene silencing by miRNA	9	0.444386855	0.323	0.31	Biological Process	GO:0060964	regulation of gene silencing by miRNA	0.075368155	0.444386855	5	4	9	29
GO:0097178 ruffle assembly	9	0.444386855	0.323	0.31	Biological Process	GO:0097178	ruffle assembly	0.075368155	0.444386855	3	6	9	29
GO:0043122 regulation of I-kappaB kinase/NF-kappaB signaling	32	0.444386855	1.148	0.239	Biological Process	GO:0043122	regulation of I-kappaB kinase/NF-kappaB signaling	0.075459004	0.444386855	21	11	32	134
GO:0009166 nucleotide catabolic process	22	0.444386855	0.789	0.253	Biological Process	GO:0009166	nucleotide catabolic process	0.075495024	0.444386855	7	15	22	87
GO:0015807 L-amino acid transport	22	0.444386855	0.789	0.253	Biological Process	GO:0015807	L-amino acid transport	0.075495024	0.444386855	6	16	22	87
GO:0010959 regulation of metal ion transport	50	0.444539026	1.793	0.226	Biological Process	GO:0010959	regulation of metal ion transport	0.075747425	0.444539026	17	33	50	221
GO:0043408 regulation of MAPK cascade	103	0.444539026	3.694	0.212	Biological Process	GO:0043408	regulation of MAPK cascade	0.076175937	0.444539026	54	49	103	485
GO:0042692 muscle cell differentiation	51	0.444539026	1.829	0.226	Biological Process	GO:0042692	muscle cell differentiation	0.076277671	0.444539026	19	32	51	226
GO:0000076 DNA replication checkpoint	5	0.444539026	0.179	0.385	Biological Process	GO:0000076	DNA replication checkpoint	0.076932282	0.444539026	5	0	5	13
GO:0006044 N-acetylglucosamine metabolic process	5	0.444539026	0.179	0.385	Biological Process	GO:0006044	N-acetylglucosamine metabolic process	0.076932282	0.444539026	1	4	5	13
GO:0009071 serine family amino acid catabolic process	5	0.444539026	0.179	0.385	Biological Process	GO:0009071	serine family amino acid catabolic process	0.076932282	0.444539026	2	3	5	13
GO:0009310 amine catabolic process	5	0.444539026	0.179	0.385	Biological Process	GO:0009310	amine catabolic process	0.076932282	0.444539026	2	3	5	13
GO:0010661 positive regulation of muscle cell apoptotic process	5	0.444539026	0.179	0.385	Biological Process	GO:0010661	positive regulation of muscle cell apoptotic process	0.076932282	0.444539026	3	2	5	13
GO:0032438 melanosome organization	5	0.444539026	0.179	0.385	Biological Process	GO:0032438	melanosome organization	0.076932282	0.444539026	0	5	5	13
GO:0032480 negative regulation of type I interferon production	5	0.444539026	0.179	0.385	Biological Process	GO:0032480	negative regulation of type I interferon production	0.076932282	0.444539026	4	1	5	13
GO:0032965 regulation of collagen biosynthetic process	5	0.444539026	0.179	0.385	Biological Process	GO:0032965	regulation of collagen biosynthetic process	0.076932282	0.444539026	4	1	5	13
GO:0034114 regulation of heterotypic cell-cell adhesion	5	0.444539026	0.179	0.385	Biological Process	GO:0034114	regulation of heterotypic cell-cell adhesion	0.076932282	0.444539026	5	0	5	13
GO:0042249 establishment of planar polarity of embryonic epithelium	5	0.444539026	0.179	0.385	Biological Process	GO:0042249	establishment of planar polarity of embryonic epithelium	0.076932282	0.444539026	0	5	5	13
GO:0044321 response to leptin	5	0.444539026	0.179	0.385	Biological Process	GO:0044321	response to leptin	0.076932282	0.444539026	2	3	5	13
GO:0050687 negative regulation of defense response to virus	5	0.444539026	0.179	0.385	Biological Process	GO:0050687	negative regulation of defense response to virus	0.076932282	0.444539026	3	2	5	13
GO:0050884 neuromuscular process controlling posture	5	0.444539026	0.179	0.385	Biological Process	GO:0050884	neuromuscular process controlling posture	0.076932282	0.444539026	2	3	5	13
GO:0060055 angiogenesis involved in wound healing	5	0.444539026	0.179	0.385	Biological Process	GO:0060055	angiogenesis involved in wound healing	0.076932282	0.444539026	2	3	5	13
GO:0060438 trachea development	5	0.444539026	0.179	0.385	Biological Process	GO:0060438	trachea development	0.076932282	0.444539026	3	2	5	13
GO:0071360 cellular response to exogenous dsRNA	5	0.444539026	0.179	0.385	Biological Process	GO:0071360	cellular response to exogenous dsRNA	0.076932282	0.444539026	4	1	5	13
GO:0072234 metanephric nephron tubule development	5	0.444539026	0.179	0.385	Biological Process	GO:0072234	metanephric nephron tubule development	0.076932282	0.444539026	2	3	5	13
GO:0090190 positive regulation of branching involved in ureteric bud morphogenesis	5	0.444539026	0.179	0.385	Biological Process	GO:0090190	positive regulation of branching involved in ureteric bud morphogenesis	0.076932282	0.444539026	1	4	5	13
GO:1901889 negative regulation of cell junction assembly	5	0.444539026	0.179	0.385	Biological Process	GO:1901889	negative regulation of cell junction assembly	0.076932282	0.444539026	1	4	5	13
GO:1904467 regulation of tumor necrosis factor secretion	5	0.444539026	0.179	0.385	Biological Process	GO:1904467	regulation of tumor necrosis factor secretion	0.076932282	0.444539026	4	1	5	13
GO:0043086 negative regulation of catalytic activity	116	0.444539026	4.161	0.211	Biological Process	GO:0043086	negative regulation of catalytic activity	0.077076367	0.444539026	55	61	116	551
GO:0032651 regulation of interleukin-1 beta production	12	0.444539026	0.43	0.286	Biological Process	GO:0032651	regulation of interleukin-1 beta production	0.077179951	0.444539026	10	2	12	42
GO:0035308 negative regulation of protein dephosphorylation	12	0.444539026	0.43	0.286	Biological Process	GO:0035308	negative regulation of protein dephosphorylation	0.077179951	0.444539026	6	6	12	42
GO:0061912 selective autophagy	12	0.444539026	0.43	0.286	Biological Process	GO:0061912	selective autophagy	0.077179951	0.444539026	5	7	12	42
GO:0050767 regulation of neurogenesis	113	0.444539026	4.053	0.211	Biological Process	GO:0050767	regulation of neurogenesis	0.07767676	0.444539026	37	76	113	536
GO:0006110 regulation of glycolytic process	8	0.444539026	0.287	0.32	Biological Process	GO:0006110	regulation of glycolytic process	0.077903427	0.444539026	3	5	8	25
GO:0007031 peroxisome organization	8	0.444539026	0.287	0.32	Biological Process	GO:0007031	peroxisome organization	0.077903427	0.444539026	0	8	8	25
GO:0010464 regulation of mesenchymal cell proliferation	8	0.444539026	0.287	0.32	Biological Process	GO:0010464	regulation of mesenchymal cell proliferation	0.077903427	0.444539026	3	5	8	25
GO:0045879 negative regulation of smoothened signaling pathway	8	0.444539026	0.287	0.32	Biological Process	GO:0045879	negative regulation of smoothened signaling pathway	0.077903427	0.444539026	1	7	8	25
GO:0060969 negative regulation of gene silencing	8	0.444539026	0.287	0.32	Biological Process	GO:0060969	negative regulation of gene silencing	0.077903427	0.444539026	3	5	8	25
GO:1904705 regulation of vascular smooth muscle cell proliferation	8	0.444539026	0.287	0.32	Biological Process	GO:1904705	regulation of vascular smooth muscle cell proliferation	0.077903427	0.444539026	4	4	8	25
GO:1990874 vascular smooth muscle cell proliferation	8	0.444539026	0.287	0.32	Biological Process	GO:1990874	vascular smooth muscle cell proliferation	0.077903427	0.444539026	4	4	8	25
GO:0050728 negative regulation of inflammatory response	23	0.444539026	0.825	0.25	Biological Process	GO:0050728	negative regulation of inflammatory response	0.078312811	0.444539026	12	11	23	92
GO:0015749 monosaccharide transmembrane transport	18	0.444539026	0.646	0.261	Biological Process	GO:0015749	monosaccharide transmembrane transport	0.078808019	0.444539026	9	9	18	69
GO:0046632 alpha-beta T cell differentiation	18	0.444539026	0.646	0.261	Biological Process	GO:0046632	alpha-beta T cell differentiation	0.078808019	0.444539026	14	4	18	69
GO:0035195 gene silencing by miRNA	14	0.444539026	0.502	0.275	Biological Process	GO:0035195	gene silencing by miRNA	0.079216101	0.444539026	8	6	14	51
GO:0014031 mesenchymal cell development	16	0.444539026	0.574	0.267	Biological Process	GO:0014031	mesenchymal cell development	0.079550233	0.444539026	7	9	16	60
GO:0046031 ADP metabolic process	16	0.444539026	0.574	0.267	Biological Process	GO:0046031	ADP metabolic process	0.079550233	0.444539026	4	12	16	60
GO:0048864 stem cell development	16	0.444539026	0.574	0.267	Biological Process	GO:0048864	stem cell development	0.079550233	0.444539026	7	9	16	60
GO:0022617 extracellular matrix disassembly	7	0.444539026	0.251	0.333	Biological Process	GO:0022617	extracellular matrix disassembly	0.079581063	0.444539026	2	5	7	21
GO:0032647 regulation of interferon-alpha production	7	0.444539026	0.251	0.333	Biological Process	GO:0032647	regulation of interferon-alpha production	0.079581063	0.444539026	6	1	7	21
GO:0035510 DNA dealkylation	7	0.444539026	0.251	0.333	Biological Process	GO:0035510	DNA dealkylation	0.079581063	0.444539026	3	4	7	21
GO:0046856 phosphatidylinositol dephosphorylation	7	0.444539026	0.251	0.333	Biological Process	GO:0046856	phosphatidylinositol dephosphorylation	0.079581063	0.444539026	1	6	7	21
GO:0048566 embryonic digestive tract development	7	0.444539026	0.251	0.333	Biological Process	GO:0048566	embryonic digestive tract development	0.079581063	0.444539026	3	4	7	21
GO:0061311 cell surface receptor signaling pathway involved in heart development	7	0.444539026	0.251	0.333	Biological Process	GO:0061311	cell surface receptor signaling pathway involved in heart development	0.079581063	0.444539026	5	2	7	21
GO:1902686 mitochondrial outer membrane permeabilization involved in programmed cell death	7	0.444539026	0.251	0.333	Biological Process	GO:1902686	mitochondrial outer membrane permeabilization involved in programmed cell death	0.079581063	0.444539026	3	4	7	21
GO:0009110 vitamin biosynthetic process	6	0.444539026	0.215	0.353	Biological Process	GO:0009110	vitamin biosynthetic process	0.079699874	0.444539026	4	2	6	17
GO:0010712 regulation of collagen metabolic process	6	0.444539026	0.215	0.353	Biological Process	GO:0010712	regulation of collagen metabolic process	0.079699874	0.444539026	5	1	6	17
GO:0031112 positive regulation of microtubule polymerization or depolymerization	6	0.444539026	0.215	0.353	Biological Process	GO:0031112	positive regulation of microtubule polymerization or depolymerization	0.079699874	0.444539026	2	4	6	17
GO:0032104 regulation of response to extracellular stimulus	6	0.444539026	0.215	0.353	Biological Process	GO:0032104	regulation of response to extracellular stimulus	0.079699874	0.444539026	2	4	6	17
GO:0032107 regulation of response to nutrient levels	6	0.444539026	0.215	0.353	Biological Process	GO:0032107	regulation of response to nutrient levels	0.079699874	0.444539026	2	4	6	17
GO:0032733 positive regulation of interleukin-10 production	6	0.444539026	0.215	0.353	Biological Process	GO:0032733	positive regulation of interleukin-10 production	0.079699874	0.444539026	5	1	6	17
GO:0033028 myeloid cell apoptotic process	6	0.444539026	0.215	0.353	Biological Process	GO:0033028	myeloid cell apoptotic process	0.079699874	0.444539026	5	1	6	17
GO:0043567 regulation of insulin-like growth factor receptor signaling pathway	6	0.444539026	0.215	0.353	Biological Process	GO:0043567	regulation of insulin-like growth factor receptor signaling pathway	0.079699874	0.444539026	3	3	6	17
GO:0045730 respiratory burst	6	0.444539026	0.215	0.353	Biological Process	GO:0045730	respiratory burst	0.079699874	0.444539026	1	5	6	17
GO:0046174 polyol catabolic process	6	0.444539026	0.215	0.353	Biological Process	GO:0046174	polyol catabolic process	0.079699874	0.444539026	1	5	6	17
GO:0060706 cell differentiation involved in embryonic placenta development	6	0.444539026	0.215	0.353	Biological Process	GO:0060706	cell differentiation involved in embryonic placenta development	0.079699874	0.444539026	5	1	6	17
GO:0071634 regulation of transforming growth factor beta production	6	0.444539026	0.215	0.353	Biological Process	GO:0071634	regulation of transforming growth factor beta production	0.079699874	0.444539026	3	3	6	17
GO:2000516 positive regulation of CD4-positive, alpha-beta T cell activation	6	0.444539026	0.215	0.353	Biological Process	GO:2000516	positive regulation of CD4-positive, alpha-beta T cell activation	0.079699874	0.444539026	4	2	6	17
GO:0050817 coagulation	27	0.444539026	0.968	0.243	Biological Process	GO:0050817	coagulation	0.080172434	0.444539026	15	12	27	111
GO:0048588 developmental cell growth	31	0.444539026	1.112	0.238	Biological Process	GO:0048588	developmental cell growth	0.080394502	0.444539026	7	24	31	130
GO:2000112 regulation of cellular macromolecule biosynthetic process	553	0.444539026	19.835	0.196	Biological Process	GO:2000112	regulation of cellular macromolecule biosynthetic process	0.080789373	0.444539026	200	353	553	2826
GO:0019362 pyridine nucleotide metabolic process	24	0.444539026	0.861	0.247	Biological Process	GO:0019362	pyridine nucleotide metabolic process	0.080921109	0.444539026	8	16	24	97
GO:0046496 nicotinamide nucleotide metabolic process	24	0.444539026	0.861	0.247	Biological Process	GO:0046496	nicotinamide nucleotide metabolic process	0.080921109	0.444539026	8	16	24	97
GO:0031344 regulation of cell projection organization	92	0.444539026	3.3	0.213	Biological Process	GO:0031344	regulation of cell projection organization	0.081025971	0.444539026	23	69	92	431
GO:0051047 positive regulation of secretion	51	0.444539026	1.829	0.225	Biological Process	GO:0051047	positive regulation of secretion	0.081204311	0.444539026	29	22	51	227
GO:0008104 protein localization	340	0.444539026	12.195	0.199	Biological Process	GO:0008104	protein localization	0.081595064	0.444539026	115	225	340	1709
GO:0006284 base-excision repair	11	0.444539026	0.395	0.289	Biological Process	GO:0006284	base-excision repair	0.081610063	0.444539026	4	7	11	38
GO:0035088 establishment or maintenance of apical/basal cell polarity	11	0.444539026	0.395	0.289	Biological Process	GO:0035088	establishment or maintenance of apical/basal cell polarity	0.081610063	0.444539026	3	8	11	38
GO:0060760 positive regulation of response to cytokine stimulus	11	0.444539026	0.395	0.289	Biological Process	GO:0060760	positive regulation of response to cytokine stimulus	0.081610063	0.444539026	9	2	11	38
GO:0061245 establishment or maintenance of bipolar cell polarity	11	0.444539026	0.395	0.289	Biological Process	GO:0061245	establishment or maintenance of bipolar cell polarity	0.081610063	0.444539026	3	8	11	38
GO:1900076 regulation of cellular response to insulin stimulus	11	0.444539026	0.395	0.289	Biological Process	GO:1900076	regulation of cellular response to insulin stimulus	0.081610063	0.444539026	3	8	11	38
GO:1903391 regulation of adherens junction organization	11	0.444539026	0.395	0.289	Biological Process	GO:1903391	regulation of adherens junction organization	0.081610063	0.444539026	1	10	11	38
GO:0040017 positive regulation of locomotion	73	0.444539026	2.618	0.217	Biological Process	GO:0040017	positive regulation of locomotion	0.08174576	0.444539026	38	35	73	336
GO:0034655 nucleobase-containing compound catabolic process	74	0.444539026	2.654	0.217	Biological Process	GO:0034655	nucleobase-containing compound catabolic process	0.081795551	0.444539026	27	47	74	341
GO:0051099 positive regulation of binding	28	0.444539026	1.004	0.241	Biological Process	GO:0051099	positive regulation of binding	0.082142214	0.444539026	13	15	28	116
GO:0071840 cellular component organization or biogenesis	879	0.444539026	31.528	0.193	Biological Process	GO:0071840	cellular component organization or biogenesis	0.082261448	0.444539026	246	633	879	4553
GO:0051701 interaction with host	19	0.444539026	0.681	0.257	Biological Process	GO:0051701	interaction with host	0.082678168	0.444539026	11	8	19	74
GO:1902806 regulation of cell cycle G1/S phase transition	19	0.444539026	0.681	0.257	Biological Process	GO:1902806	regulation of cell cycle G1/S phase transition	0.082678168	0.444539026	11	8	19	74
GO:0002634 regulation of germinal center formation	3	0.444539026	0.108	0.5	Biological Process	GO:0002634	regulation of germinal center formation	0.082679502	0.444539026	2	1	3	6
GO:0006003 fructose 2,6-bisphosphate metabolic process	3	0.444539026	0.108	0.5	Biological Process	GO:0006003	fructose 2,6-bisphosphate metabolic process	0.082679502	0.444539026	3	0	3	6
GO:0006558 L-phenylalanine metabolic process	3	0.444539026	0.108	0.5	Biological Process	GO:0006558	L-phenylalanine metabolic process	0.082679502	0.444539026	0	3	3	6
GO:0006559 L-phenylalanine catabolic process	3	0.444539026	0.108	0.5	Biological Process	GO:0006559	L-phenylalanine catabolic process	0.082679502	0.444539026	0	3	3	6
GO:0006678 glucosylceramide metabolic process	3	0.444539026	0.108	0.5	Biological Process	GO:0006678	glucosylceramide metabolic process	0.082679502	0.444539026	2	1	3	6
GO:0006751 glutathione catabolic process	3	0.444539026	0.108	0.5	Biological Process	GO:0006751	glutathione catabolic process	0.082679502	0.444539026	1	2	3	6
GO:0010501 RNA secondary structure unwinding	3	0.444539026	0.108	0.5	Biological Process	GO:0010501	RNA secondary structure unwinding	0.082679502	0.444539026	1	2	3	6
GO:0010519 negative regulation of phospholipase activity	3	0.444539026	0.108	0.5	Biological Process	GO:0010519	negative regulation of phospholipase activity	0.082679502	0.444539026	2	1	3	6
GO:0010887 negative regulation of cholesterol storage	3	0.444539026	0.108	0.5	Biological Process	GO:0010887	negative regulation of cholesterol storage	0.082679502	0.444539026	0	3	3	6
GO:0014824 artery smooth muscle contraction	3	0.444539026	0.108	0.5	Biological Process	GO:0014824	artery smooth muscle contraction	0.082679502	0.444539026	2	1	3	6
GO:0015747 urate transport	3	0.444539026	0.108	0.5	Biological Process	GO:0015747	urate transport	0.082679502	0.444539026	0	3	3	6
GO:0019227 neuronal action potential propagation	3	0.444539026	0.108	0.5	Biological Process	GO:0019227	neuronal action potential propagation	0.082679502	0.444539026	1	2	3	6
GO:0034350 regulation of glial cell apoptotic process	3	0.444539026	0.108	0.5	Biological Process	GO:0034350	regulation of glial cell apoptotic process	0.082679502	0.444539026	2	1	3	6
GO:0034351 negative regulation of glial cell apoptotic process	3	0.444539026	0.108	0.5	Biological Process	GO:0034351	negative regulation of glial cell apoptotic process	0.082679502	0.444539026	2	1	3	6
GO:0034354 'de novo' NAD biosynthetic process from tryptophan	3	0.444539026	0.108	0.5	Biological Process	GO:0034354	'de novo' NAD biosynthetic process from tryptophan	0.082679502	0.444539026	2	1	3	6
GO:0034627 'de novo' NAD biosynthetic process	3	0.444539026	0.108	0.5	Biological Process	GO:0034627	'de novo' NAD biosynthetic process	0.082679502	0.444539026	2	1	3	6
GO:0034698 response to gonadotropin	3	0.444539026	0.108	0.5	Biological Process	GO:0034698	response to gonadotropin	0.082679502	0.444539026	2	1	3	6
GO:0039530 MDA-5 signaling pathway	3	0.444539026	0.108	0.5	Biological Process	GO:0039530	MDA-5 signaling pathway	0.082679502	0.444539026	3	0	3	6
GO:0045019 negative regulation of nitric oxide biosynthetic process	3	0.444539026	0.108	0.5	Biological Process	GO:0045019	negative regulation of nitric oxide biosynthetic process	0.082679502	0.444539026	2	1	3	6
GO:0045162 clustering of voltage-gated sodium channels	3	0.444539026	0.108	0.5	Biological Process	GO:0045162	clustering of voltage-gated sodium channels	0.082679502	0.444539026	1	2	3	6
GO:0045409 negative regulation of interleukin-6 biosynthetic process	3	0.444539026	0.108	0.5	Biological Process	GO:0045409	negative regulation of interleukin-6 biosynthetic process	0.082679502	0.444539026	1	2	3	6
GO:0050655 dermatan sulfate proteoglycan metabolic process	3	0.444539026	0.108	0.5	Biological Process	GO:0050655	dermatan sulfate proteoglycan metabolic process	0.082679502	0.444539026	2	1	3	6
GO:0060242 contact inhibition	3	0.444539026	0.108	0.5	Biological Process	GO:0060242	contact inhibition	0.082679502	0.444539026	1	2	3	6
GO:0060449 bud elongation involved in lung branching	3	0.444539026	0.108	0.5	Biological Process	GO:0060449	bud elongation involved in lung branching	0.082679502	0.444539026	2	1	3	6
GO:0061635 regulation of protein complex stability	3	0.444539026	0.108	0.5	Biological Process	GO:0061635	regulation of protein complex stability	0.082679502	0.444539026	1	2	3	6
GO:0070327 thyroid hormone transport	3	0.444539026	0.108	0.5	Biological Process	GO:0070327	thyroid hormone transport	0.082679502	0.444539026	1	2	3	6
GO:0070561 vitamin D receptor signaling pathway	3	0.444539026	0.108	0.5	Biological Process	GO:0070561	vitamin D receptor signaling pathway	0.082679502	0.444539026	1	2	3	6
GO:0071371 cellular response to gonadotropin stimulus	3	0.444539026	0.108	0.5	Biological Process	GO:0071371	cellular response to gonadotropin stimulus	0.082679502	0.444539026	2	1	3	6
GO:0071635 negative regulation of transforming growth factor beta production	3	0.444539026	0.108	0.5	Biological Process	GO:0071635	negative regulation of transforming growth factor beta production	0.082679502	0.444539026	1	2	3	6
GO:0071918 urea transmembrane transport	3	0.444539026	0.108	0.5	Biological Process	GO:0071918	urea transmembrane transport	0.082679502	0.444539026	1	2	3	6
GO:0071941 nitrogen cycle metabolic process	3	0.444539026	0.108	0.5	Biological Process	GO:0071941	nitrogen cycle metabolic process	0.082679502	0.444539026	2	1	3	6
GO:0072177 mesonephric duct development	3	0.444539026	0.108	0.5	Biological Process	GO:0072177	mesonephric duct development	0.082679502	0.444539026	0	3	3	6
GO:0072611 interleukin-13 secretion	3	0.444539026	0.108	0.5	Biological Process	GO:0072611	interleukin-13 secretion	0.082679502	0.444539026	1	2	3	6
GO:0090037 positive regulation of protein kinase C signaling	3	0.444539026	0.108	0.5	Biological Process	GO:0090037	positive regulation of protein kinase C signaling	0.082679502	0.444539026	1	2	3	6
GO:0090091 positive regulation of extracellular matrix disassembly	3	0.444539026	0.108	0.5	Biological Process	GO:0090091	positive regulation of extracellular matrix disassembly	0.082679502	0.444539026	1	2	3	6
GO:0090394 negative regulation of excitatory postsynaptic potential	3	0.444539026	0.108	0.5	Biological Process	GO:0090394	negative regulation of excitatory postsynaptic potential	0.082679502	0.444539026	0	3	3	6
GO:0098870 action potential propagation	3	0.444539026	0.108	0.5	Biological Process	GO:0098870	action potential propagation	0.082679502	0.444539026	1	2	3	6
GO:1900165 negative regulation of interleukin-6 secretion	3	0.444539026	0.108	0.5	Biological Process	GO:1900165	negative regulation of interleukin-6 secretion	0.082679502	0.444539026	2	1	3	6
GO:1901535 regulation of DNA demethylation	3	0.444539026	0.108	0.5	Biological Process	GO:1901535	regulation of DNA demethylation	0.082679502	0.444539026	3	0	3	6
GO:1902221 erythrose 4-phosphate/phosphoenolpyruvate family amino acid metabolic process	3	0.444539026	0.108	0.5	Biological Process	GO:1902221	erythrose 4-phosphate/phosphoenolpyruvate family amino acid metabolic process	0.082679502	0.444539026	0	3	3	6
GO:1902222 erythrose 4-phosphate/phosphoenolpyruvate family amino acid catabolic process	3	0.444539026	0.108	0.5	Biological Process	GO:1902222	erythrose 4-phosphate/phosphoenolpyruvate family amino acid catabolic process	0.082679502	0.444539026	0	3	3	6
GO:1902224 ketone body metabolic process	3	0.444539026	0.108	0.5	Biological Process	GO:1902224	ketone body metabolic process	0.082679502	0.444539026	0	3	3	6
GO:1903753 negative regulation of p38MAPK cascade	3	0.444539026	0.108	0.5	Biological Process	GO:1903753	negative regulation of p38MAPK cascade	0.082679502	0.444539026	3	0	3	6
GO:1904406 negative regulation of nitric oxide metabolic process	3	0.444539026	0.108	0.5	Biological Process	GO:1904406	negative regulation of nitric oxide metabolic process	0.082679502	0.444539026	2	1	3	6
GO:1904798 positive regulation of core promoter binding	3	0.444539026	0.108	0.5	Biological Process	GO:1904798	positive regulation of core promoter binding	0.082679502	0.444539026	1	2	3	6
GO:1990709 presynaptic active zone organization	3	0.444539026	0.108	0.5	Biological Process	GO:1990709	presynaptic active zone organization	0.082679502	0.444539026	0	3	3	6
GO:2000389 regulation of neutrophil extravasation	3	0.444539026	0.108	0.5	Biological Process	GO:2000389	regulation of neutrophil extravasation	0.082679502	0.444539026	1	2	3	6
GO:2000391 positive regulation of neutrophil extravasation	3	0.444539026	0.108	0.5	Biological Process	GO:2000391	positive regulation of neutrophil extravasation	0.082679502	0.444539026	1	2	3	6
GO:2000630 positive regulation of miRNA metabolic process	3	0.444539026	0.108	0.5	Biological Process	GO:2000630	positive regulation of miRNA metabolic process	0.082679502	0.444539026	3	0	3	6
GO:2001135 regulation of endocytic recycling	3	0.444539026	0.108	0.5	Biological Process	GO:2001135	regulation of endocytic recycling	0.082679502	0.444539026	1	2	3	6
GO:0044092 negative regulation of molecular function	158	0.444539026	5.667	0.206	Biological Process	GO:0044092	negative regulation of molecular function	0.082780222	0.444539026	74	84	158	767
GO:0010976 positive regulation of neuron projection development	38	0.444539026	1.363	0.232	Biological Process	GO:0010976	positive regulation of neuron projection development	0.082958184	0.444539026	12	26	38	164
GO:0001890 placenta development	25	0.444539026	0.897	0.245	Biological Process	GO:0001890	placenta development	0.083336326	0.444539026	14	11	25	102
GO:0002573 myeloid leukocyte differentiation	33	0.444539026	1.184	0.236	Biological Process	GO:0002573	myeloid leukocyte differentiation	0.08334312	0.444539026	18	15	33	140
GO:0060349 bone morphogenesis	22	0.444539026	0.789	0.25	Biological Process	GO:0060349	bone morphogenesis	0.083674781	0.444539026	6	16	22	88
GO:0043154 negative regulation of cysteine-type endopeptidase activity involved in apoptotic process	13	0.444539026	0.466	0.277	Biological Process	GO:0043154	negative regulation of cysteine-type endopeptidase activity involved in apoptotic process	0.084300455	0.444539026	10	3	13	47
[truncated: 10,723 more rows]
