# Supplementary material for: A Comparative Transcriptomic Analysis Reveals That HSP90AB1 Is Involved in the Immune and Inflammatory Responses to Porcine Deltacoronavirus Infection
Source: Int J Mol Sci. 2022 Mar 18;23(6):3280. doi: 10.3390/ijms23063280 (PMC8953809; doi:10.3390/ijms23063280)
Supplement: Supplementary file 1 [file ijms-23-03280-s001.zip › Table S6 KEGG WT-mock-vs-WT-PDCoV.bar_Gradient.xls]

id	num	qvalue	per	ratio	class	ID	Descrption	Pvalue	Qvalue	Up	Down	fg_num	bg_num
Influenza A	49	2.440694e-18	9.159	0.301	Human Diseases	ko05164	Influenza A	7.69935e-21	2.440694e-18	46	3	49	163
Cytokine-cytokine receptor interaction	53	4.754945e-12	9.907	0.202	Environmental Information Processing	ko04060	Cytokine-cytokine receptor interaction	2.999965e-14	4.754945e-12	51	2	53	262
TNF signaling pathway	31	5.732930e-11	5.794	0.287	Environmental Information Processing	ko04668	TNF signaling pathway	5.425486e-13	5.732930e-11	29	2	31	108
NOD-like receptor signaling pathway	36	8.704875e-11	6.729	0.247	Organismal Systems	ko04621	NOD-like receptor signaling pathway	1.098407e-12	8.704875e-11	35	1	36	146
Toll-like receptor signaling pathway	27	1.895096e-09	5.047	0.281	Organismal Systems	ko04620	Toll-like receptor signaling pathway	2.989111e-11	1.895096e-09	26	1	27	96
Jak-STAT signaling pathway	34	2.374350e-08	6.355	0.211	Environmental Information Processing	ko04630	Jak-STAT signaling pathway	4.494037e-10	2.374350e-08	30	4	34	161
Epstein-Barr virus infection	43	3.323469e-08	8.037	0.178	Human Diseases	ko05169	Epstein-Barr virus infection	7.33889e-10	3.323469e-08	40	3	43	242
Hepatitis C	32	9.013534e-08	5.981	0.208	Human Diseases	ko05160	Hepatitis C	2.274709e-09	9.013534e-08	30	2	32	154
Kaposi sarcoma-associated herpesvirus infection	35	2.246460e-07	6.542	0.188	Human Diseases	ko05167	Kaposi sarcoma-associated herpesvirus infection	6.377963e-09	2.246460e-07	33	2	35	186
Transcriptional misregulation in cancers	37	1.029616e-06	6.916	0.171	Human Diseases	ko05202	Transcriptional misregulation in cancers	3.248e-08	1.029616e-06	30	7	37	216
Hepatitis B	31	1.064641e-06	5.794	0.190	Human Diseases	ko05161	Hepatitis B	3.694338e-08	1.064641e-06	29	2	31	163
NF-kappa B signaling pathway	28	1.472026e-06	5.234	0.200	Environmental Information Processing	ko04064	NF-kappa B signaling pathway	5.572338e-08	1.472026e-06	27	1	28	140
RIG-I-like receptor signaling pathway	19	1.565877e-06	3.551	0.268	Organismal Systems	ko04622	RIG-I-like receptor signaling pathway	6.421579e-08	1.565877e-06	18	1	19	71
Measles	33	1.752035e-06	6.168	0.177	Human Diseases	ko05162	Measles	7.737693e-08	1.752035e-06	31	2	33	186
Osteoclast differentiation	25	3.159579e-06	4.673	0.207	Organismal Systems	ko04380	Osteoclast differentiation	1.495069e-07	3.159579e-06	21	4	25	121
Pathways in cancer	64	6.266290e-06	11.963	0.122	Human Diseases	ko05200	Pathways in cancer	3.162796e-07	6.266290e-06	49	15	64	523
Cytosolic DNA-sensing pathway	16	6.470604e-06	2.991	0.281	Organismal Systems	ko04623	Cytosolic DNA-sensing pathway	3.47004e-07	6.470604e-06	16	0	16	57
Viral protein interaction with cytokine and cytokine receptor	19	1.076021e-05	3.551	0.235	Environmental Information Processing	ko04061	Viral protein interaction with cytokine and cytokine receptor	6.1099e-07	1.076021e-05	19	0	19	81
Necroptosis	28	1.137266e-05	5.234	0.178	Cellular Processes	ko04217	Necroptosis	6.816419e-07	1.137266e-05	26	2	28	157
MAPK signaling pathway	40	3.115563e-05	7.477	0.141	Environmental Information Processing	ko04010	MAPK signaling pathway	1.965655e-06	3.115563e-05	31	9	40	284
Herpes simplex infection	51	3.859908e-05	9.533	0.126	Human Diseases	ko05168	Herpes simplex infection	2.557037e-06	3.859908e-05	46	5	51	406
C-type lectin receptor signaling pathway	20	1.209398e-04	3.738	0.192	Organismal Systems	ko04625	C-type lectin receptor signaling pathway	8.393299e-06	1.209398e-04	19	1	20	104
Small cell lung cancer	18	4.655731e-04	3.364	0.188	Human Diseases	ko05222	Small cell lung cancer	3.377975e-05	4.655731e-04	13	5	18	96
AGE-RAGE signaling pathway in diabetic complications	18	7.855842e-04	3.364	0.180	Human Diseases	ko04933	AGE-RAGE signaling pathway in diabetic complications	5.947641e-05	7.855842e-04	16	2	18	100
Human cytomegalovirus infection	31	8.547469e-04	5.794	0.135	Human Diseases	ko05163	Human cytomegalovirus infection	6.740906e-05	8.547469e-04	29	2	31	230
MicroRNAs in cancer	24	1.019224e-03	4.486	0.150	Human Diseases	ko05206	MicroRNAs in cancer	8.359562e-05	1.019224e-03	15	9	24	160
Apoptosis	22	1.316567e-03	4.112	0.154	Cellular Processes	ko04210	Apoptosis	0.0001121366	1.316567e-03	18	4	22	143
Human papillomavirus infection	39	1.345000e-03	7.290	0.120	Human Diseases	ko05165	Human papillomavirus infection	0.0001188013	1.345000e-03	28	11	39	326
PI3K-Akt signaling pathway	40	2.365888e-03	7.477	0.115	Environmental Information Processing	ko04151	PI3K-Akt signaling pathway	0.0002169204	2.365888e-03	29	11	40	347
Fluid shear stress and atherosclerosis	21	2.365888e-03	3.925	0.150	Human Diseases	ko05418	Fluid shear stress and atherosclerosis	0.000229502	2.365888e-03	13	8	21	140
IL-17 signaling pathway	15	2.365888e-03	2.804	0.181	Organismal Systems	ko04657	IL-17 signaling pathway	0.0002313644	2.365888e-03	13	2	15	83
Hematopoietic cell lineage	16	3.326251e-03	2.991	0.168	Organismal Systems	ko04640	Hematopoietic cell lineage	0.000335773	3.326251e-03	13	3	16	95
Chemokine signaling pathway	24	3.871695e-03	4.486	0.136	Organismal Systems	ko04062	Chemokine signaling pathway	0.0004030471	3.871695e-03	23	1	24	177
Toxoplasmosis	18	3.875289e-03	3.364	0.155	Human Diseases	ko05145	Toxoplasmosis	0.0004156461	3.875289e-03	17	1	18	116
Tuberculosis	31	4.621437e-03	5.794	0.121	Human Diseases	ko05152	Tuberculosis	0.0005102533	4.621437e-03	28	3	31	257
Chagas disease (American trypanosomiasis)	21	9.596928e-03	3.925	0.134	Human Diseases	ko05142	Chagas disease (American trypanosomiasis)	0.001089872	9.596928e-03	20	1	21	157
Leishmaniasis	20	1.722842e-02	3.738	0.130	Human Diseases	ko05140	Leishmaniasis	0.002037139	1.722842e-02	16	4	20	154
African trypanosomiasis	8	1.722842e-02	1.495	0.216	Human Diseases	ko05143	African trypanosomiasis	0.002065236	1.722842e-02	8	0	8	37
Signaling pathways regulating pluripotency of stem cells	19	2.193200e-02	3.551	0.129	Cellular Processes	ko04550	Signaling pathways regulating pluripotency of stem cells	0.002756282	2.193200e-02	9	10	19	147
Pertussis	20	2.193200e-02	3.738	0.127	Human Diseases	ko05133	Pertussis	0.002767445	2.193200e-02	18	2	20	158
Chronic myeloid leukemia	12	2.459646e-02	2.243	0.158	Human Diseases	ko05220	Chronic myeloid leukemia	0.003181245	2.459646e-02	10	2	12	76
Primary immunodeficiency	8	2.618551e-02	1.495	0.200	Human Diseases	ko05340	Primary immunodeficiency	0.003469373	2.618551e-02	7	1	8	40
Type II diabetes mellitus	9	2.674586e-02	1.682	0.184	Human Diseases	ko04930	Type II diabetes mellitus	0.003627987	2.674586e-02	5	4	9	49
Inflammatiory bowel disease (IBD)	15	2.707436e-02	2.804	0.139	Human Diseases	ko05321	Inflammatiory bowel disease (IBD)	0.003757955	2.707436e-02	15	0	15	108
Melanoma	11	3.801983e-02	2.056	0.155	Human Diseases	ko05218	Melanoma	0.005397137	3.801983e-02	8	3	11	71
Cellular senescence	19	3.949418e-02	3.551	0.121	Cellular Processes	ko04218	Cellular senescence	0.005731016	3.949418e-02	15	4	19	157
Basal cell carcinoma	10	3.955200e-02	1.869	0.161	Human Diseases	ko05217	Basal cell carcinoma	0.005864176	3.955200e-02	4	6	10	62
Th17 cell differentiation	18	4.046101e-02	3.364	0.122	Organismal Systems	ko04659	Th17 cell differentiation	0.006254225	4.046101e-02	17	1	18	147
Gastric cancer	18	4.046101e-02	3.364	0.122	Human Diseases	ko05226	Gastric cancer	0.006254225	4.046101e-02	10	8	18	147
Rheumatoid arthritis	24	4.123582e-02	4.486	0.111	Human Diseases	ko05323	Rheumatoid arthritis	0.006504072	4.123582e-02	22	2	24	217
Thyroid cancer	7	4.486764e-02	1.308	0.194	Human Diseases	ko05216	Thyroid cancer	0.007218453	4.486764e-02	4	3	7	36
p53 signaling pathway	11	4.513166e-02	2.056	0.149	Cellular Processes	ko04115	p53 signaling pathway	0.007403301	4.513166e-02	7	4	11	74
Breast cancer	17	5.776345e-02	3.178	0.120	Human Diseases	ko05224	Breast cancer	0.009657611	5.776345e-02	9	8	17	142
Hepatocellular carcinoma	18	8.033537e-02	3.364	0.113	Human Diseases	ko05225	Hepatocellular carcinoma	0.01368489	8.033537e-02	9	9	18	159
Natural killer cell mediated cytotoxicity	20	8.043160e-02	3.738	0.109	Organismal Systems	ko04650	Natural killer cell mediated cytotoxicity	0.01395501	8.043160e-02	15	5	20	183
Intestinal immune network for IgA production	12	8.169357e-02	2.243	0.130	Organismal Systems	ko04672	Intestinal immune network for IgA production	0.01464081	8.169357e-02	11	1	12	92
Parathyroid hormone synthesis, secretion and action	13	8.169357e-02	2.430	0.126	Organismal Systems	ko04928	Parathyroid hormone synthesis, secretion and action	0.01468938	8.169357e-02	10	3	13	103
Non-small cell lung cancer	9	1.358719e-01	1.682	0.136	Human Diseases	ko05223	Non-small cell lung cancer	0.02485985	1.358719e-01	6	3	9	66
Pancreatic cancer	10	1.361510e-01	1.869	0.130	Human Diseases	ko05212	Pancreatic cancer	0.02534041	1.361510e-01	8	2	10	77
Apoptosis - multiple species	6	1.373680e-01	1.121	0.167	Cellular Processes	ko04215	Apoptosis - multiple species	0.02600026	1.373680e-01	4	2	6	36
Graft-versus-host disease	10	1.426991e-01	1.869	0.128	Human Diseases	ko05332	Graft-versus-host disease	0.02745945	1.426991e-01	9	1	10	78
Colorectal cancer	11	1.498857e-01	2.056	0.122	Human Diseases	ko05210	Colorectal cancer	0.02931518	1.498857e-01	9	2	11	90
Hippo signaling pathway	23	1.734128e-01	4.299	0.096	Environmental Information Processing	ko04390	Hippo signaling pathway	0.03446375	1.734128e-01	11	12	23	239
Prion diseases	5	1.767237e-01	0.935	0.172	Human Diseases	ko05020	Prion diseases	0.03584365	1.767237e-01	5	0	5	29
Phenylalanine metabolism	4	1.767237e-01	0.748	0.200	Metabolism	ko00360	Phenylalanine metabolism	0.03623673	1.767237e-01	2	2	4	20
Bladder cancer	6	1.779692e-01	1.121	0.154	Human Diseases	ko05219	Bladder cancer	0.03705352	1.779692e-01	5	1	6	39
Autoimmune thyroid disease	11	1.821316e-01	2.056	0.117	Human Diseases	ko05320	Autoimmune thyroid disease	0.03870363	1.821316e-01	10	1	11	94
Allograft rejection	10	1.821316e-01	1.869	0.120	Human Diseases	ko05330	Allograft rejection	0.03996894	1.821316e-01	9	1	10	83
Th1 and Th2 cell differentiation	14	1.821316e-01	2.617	0.108	Organismal Systems	ko04658	Th1 and Th2 cell differentiation	0.03998953	1.821316e-01	13	1	14	130
Yersinia infection	17	1.821316e-01	3.178	0.102	Human Diseases	ko05135	Yersinia infection	0.04054017	1.821316e-01	14	3	17	167
Prolactin signaling pathway	9	1.821316e-01	1.682	0.125	Organismal Systems	ko04917	Prolactin signaling pathway	0.04079289	1.821316e-01	6	3	9	72
Prostate cancer	11	2.069094e-01	2.056	0.113	Human Diseases	ko05215	Prostate cancer	0.0469952	2.069094e-01	9	2	11	97
FoxO signaling pathway	14	2.152567e-01	2.617	0.104	Environmental Information Processing	ko04068	FoxO signaling pathway	0.04957016	2.152567e-01	12	2	14	134
Ras signaling pathway	25	2.167182e-01	4.673	0.091	Environmental Information Processing	ko04014	Ras signaling pathway	0.05059038	2.167182e-01	18	7	25	275
PD-L1 expression and PD-1 checkpoint pathway in cancer	14	2.206095e-01	2.617	0.104	Human Diseases	ko05235	PD-L1 expression and PD-1 checkpoint pathway in cancer	0.05219468	2.206095e-01	12	2	14	135
Glioma	9	2.248743e-01	1.682	0.118	Human Diseases	ko05214	Glioma	0.05459187	2.248743e-01	6	3	9	76
Human immunodeficiency virus 1 infection	24	2.248743e-01	4.486	0.091	Human Diseases	ko05170	Human immunodeficiency virus 1 infection	0.05462247	2.248743e-01	22	2	24	264
HTLV-I infection	30	2.295801e-01	5.607	0.087	Human Diseases	ko05166	HTLV-I infection	0.05655522	2.295801e-01	25	5	30	345
Salmonella infection	20	2.295801e-01	3.738	0.094	Human Diseases	ko05132	Salmonella infection	0.05721397	2.295801e-01	16	4	20	213
Viral carcinogenesis	18	2.302316e-01	3.364	0.096	Human Diseases	ko05203	Viral carcinogenesis	0.0590327	2.302316e-01	15	3	18	188
Longevity regulating pathway - mammal	10	2.302316e-01	1.869	0.112	Organismal Systems	ko04211	Longevity regulating pathway - mammal	0.05955518	2.302316e-01	6	4	10	89
Type I diabetes mellitus	10	2.302316e-01	1.869	0.112	Human Diseases	ko04940	Type I diabetes mellitus	0.05955518	2.302316e-01	9	1	10	89
Penicillin and cephalosporin biosynthesis	1	2.404188e-01	0.187	1.000	Metabolism	ko00311	Penicillin and cephalosporin biosynthesis	0.0644656	2.404188e-01	0	1	1	1
D-Arginine and D-ornithine metabolism	1	2.404188e-01	0.187	1.000	Metabolism	ko00472	D-Arginine and D-ornithine metabolism	0.0644656	2.404188e-01	0	1	1	1
C5-Branched dibasic acid metabolism	1	2.404188e-01	0.187	1.000	Metabolism	ko00660	C5-Branched dibasic acid metabolism	0.0644656	2.404188e-01	1	0	1	1
Phenylalanine, tyrosine and tryptophan biosynthesis	2	2.580876e-01	0.374	0.286	Metabolism	ko00400	Phenylalanine, tyrosine and tryptophan biosynthesis	0.07016923	2.580876e-01	2	0	2	7
Antigen processing and presentation	11	2.580876e-01	2.056	0.106	Organismal Systems	ko04612	Antigen processing and presentation	0.0708316	2.580876e-01	10	1	11	104
Endometrial cancer	7	2.599476e-01	1.308	0.123	Human Diseases	ko05213	Endometrial cancer	0.0721621	2.599476e-01	5	2	7	57
Proteasome	6	2.607422e-01	1.121	0.130	Genetic Information Processing	ko03050	Proteasome	0.07320521	2.607422e-01	6	0	6	46
Epithelial cell signaling in Helicobacter pylori infection	8	2.631933e-01	1.495	0.116	Human Diseases	ko05120	Epithelial cell signaling in Helicobacter pylori infection	0.07472364	2.631933e-01	8	0	8	69
Cocaine addiction	6	2.746088e-01	1.121	0.128	Human Diseases	ko05030	Cocaine addiction	0.07958618	2.746088e-01	2	4	6	47
Glycosaminoglycan biosynthesis - keratan sulfate	3	2.746088e-01	0.561	0.188	Metabolism	ko00533	Glycosaminoglycan biosynthesis - keratan sulfate	0.07969718	2.746088e-01	2	1	3	16
Legionellosis	14	2.818444e-01	2.617	0.097	Human Diseases	ko05134	Legionellosis	0.0837927	2.818444e-01	12	2	14	145
Complement and coagulation cascades	15	2.818444e-01	2.804	0.095	Organismal Systems	ko04610	Complement and coagulation cascades	0.08435964	2.818444e-01	11	4	15	158
Malaria	17	2.818444e-01	3.178	0.092	Human Diseases	ko05144	Malaria	0.08446442	2.818444e-01	14	3	17	184
Vitamin B6 metabolism	2	2.960793e-01	0.374	0.250	Metabolism	ko00750	Vitamin B6 metabolism	0.08966438	2.960793e-01	0	2	2	8
Maturity onset diabetes of the young	4	3.020514e-01	0.748	0.148	Human Diseases	ko04950	Maturity onset diabetes of the young	0.09242581	3.020514e-01	2	2	4	27
Tyrosine metabolism	5	3.071102e-01	0.935	0.132	Metabolism	ko00350	Tyrosine metabolism	0.09494258	3.071102e-01	2	3	5	38
Nicotinate and nicotinamide metabolism	5	3.312672e-01	0.935	0.128	Metabolism	ko00760	Nicotinate and nicotinamide metabolism	0.1034557	3.312672e-01	4	1	5	39
mTOR signaling pathway	15	3.366050e-01	2.804	0.091	Environmental Information Processing	ko04150	mTOR signaling pathway	0.1071546	3.366050e-01	7	8	15	164
Platelet activation	12	3.366050e-01	2.243	0.096	Organismal Systems	ko04611	Platelet activation	0.1072464	3.366050e-01	7	5	12	125
Adipocytokine signaling pathway	8	3.376420e-01	1.495	0.107	Organismal Systems	ko04920	Adipocytokine signaling pathway	0.1086419	3.376420e-01	6	2	8	75
Arginine and proline metabolism	6	3.546858e-01	1.121	0.115	Metabolism	ko00330	Arginine and proline metabolism	0.1159446	3.546858e-01	3	3	6	52
Systemic lupus erythematosus	14	3.546858e-01	2.617	0.092	Human Diseases	ko05322	Systemic lupus erythematosus	0.1163638	3.546858e-01	14	0	14	153
Proteoglycans in cancer	18	3.838348e-01	3.364	0.086	Human Diseases	ko05205	Proteoglycans in cancer	0.1271377	3.838348e-01	10	8	18	209
Shigellosis	20	3.891824e-01	3.738	0.084	Human Diseases	ko05131	Shigellosis	0.1301367	3.891824e-01	16	4	20	237
GnRH secretion	7	4.037309e-01	1.308	0.104	Organismal Systems	ko04929	GnRH secretion	0.1388223	4.037309e-01	3	4	7	67
Acute myeloid leukemia	7	4.037309e-01	1.308	0.104	Human Diseases	ko05221	Acute myeloid leukemia	0.1388223	4.037309e-01	6	1	7	67
Central carbon metabolism in cancer	7	4.037309e-01	1.308	0.104	Human Diseases	ko05230	Central carbon metabolism in cancer	0.1388223	4.037309e-01	3	4	7	67
Toll and Imd signaling pathway	5	4.064421e-01	0.935	0.116	Organismal Systems	ko04624	Toll and Imd signaling pathway	0.1410367	4.064421e-01	5	0	5	43
B cell receptor signaling pathway	8	4.065813e-01	1.495	0.100	Organismal Systems	ko04662	B cell receptor signaling pathway	0.1423676	4.065813e-01	7	1	8	80
Antifolate resistance	4	4.190737e-01	0.748	0.125	Human Diseases	ko01523	Antifolate resistance	0.1480639	4.190737e-01	3	1	4	32
EGFR tyrosine kinase inhibitor resistance	8	4.198850e-01	1.495	0.099	Human Diseases	ko01521	EGFR tyrosine kinase inhibitor resistance	0.1496751	4.198850e-01	5	3	8	81
Pathogenic Escherichia coli infection	17	4.341429e-01	3.178	0.084	Human Diseases	ko05130	Pathogenic Escherichia coli infection	0.1561271	4.341429e-01	14	3	17	202
Relaxin signaling pathway	12	4.420715e-01	2.243	0.089	Organismal Systems	ko04926	Relaxin signaling pathway	0.1603862	4.420715e-01	11	1	12	135
Tryptophan metabolism	5	4.420715e-01	0.935	0.111	Metabolism	ko00380	Tryptophan metabolism	0.1617675	4.420715e-01	3	2	5	45
Cell adhesion molecules (CAMs)	22	4.654926e-01	4.112	0.080	Environmental Information Processing	ko04514	Cell adhesion molecules (CAMs)	0.1718064	4.654926e-01	16	6	22	275
Ferroptosis	6	4.761883e-01	1.121	0.102	Cellular Processes	ko04216	Ferroptosis	0.1782451	4.761883e-01	5	1	6	59
Non-homologous end-joining	2	4.761883e-01	0.374	0.167	Genetic Information Processing	ko03450	Non-homologous end-joining	0.1787584	4.761883e-01	2	0	2	12
Phosphatidylinositol signaling system	9	4.880362e-01	1.682	0.091	Environmental Information Processing	ko04070	Phosphatidylinositol signaling system	0.1870839	4.880362e-01	5	4	9	99
Inositol phosphate metabolism	7	4.880362e-01	1.308	0.096	Metabolism	ko00562	Inositol phosphate metabolism	0.1893642	4.880362e-01	3	4	7	73
Platinum drug resistance	7	4.880362e-01	1.308	0.096	Human Diseases	ko01524	Platinum drug resistance	0.1893642	4.880362e-01	6	1	7	73
Asthma	7	4.880362e-01	1.308	0.096	Human Diseases	ko05310	Asthma	0.1893642	4.880362e-01	7	0	7	73
Mineral absorption	6	4.985948e-01	1.121	0.098	Organismal Systems	ko04978	Mineral absorption	0.1981361	4.985948e-01	4	2	6	61
Glycosaminoglycan biosynthesis - heparan sulfate / heparin	3	4.985948e-01	0.561	0.125	Metabolism	ko00534	Glycosaminoglycan biosynthesis - heparan sulfate / heparin	0.1988613	4.985948e-01	2	1	3	24
Sphingolipid signaling pathway	10	4.985948e-01	1.869	0.088	Environmental Information Processing	ko04071	Sphingolipid signaling pathway	0.1990349	4.985948e-01	8	2	10	114
Aldosterone-regulated sodium reabsorption	4	4.985948e-01	0.748	0.111	Organismal Systems	ko04960	Aldosterone-regulated sodium reabsorption	0.1997525	4.985948e-01	3	1	4	36
Staphylococcus aureus infection	16	4.989731e-01	2.991	0.081	Human Diseases	ko05150	Staphylococcus aureus infection	0.2014781	4.989731e-01	14	2	16	197
Thyroid hormone signaling pathway	10	5.072061e-01	1.869	0.087	Organismal Systems	ko04919	Thyroid hormone signaling pathway	0.2064025	5.072061e-01	5	5	10	115
Wnt signaling pathway	13	5.170365e-01	2.430	0.083	Environmental Information Processing	ko04310	Wnt signaling pathway	0.2120339	5.170365e-01	5	8	13	157
Insulin resistance	10	5.175637e-01	1.869	0.086	Human Diseases	ko04931	Insulin resistance	0.2138828	5.175637e-01	9	1	10	116
HIF-1 signaling pathway	10	5.318686e-01	1.869	0.085	Environmental Information Processing	ko04066	HIF-1 signaling pathway	0.2214721	5.318686e-01	8	2	10	117
Thiamine metabolism	2	5.411114e-01	0.374	0.143	Metabolism	ko00730	Thiamine metabolism	0.2270278	5.411114e-01	1	1	2	14
Hippo signaling pathway -fly	6	5.426872e-01	1.121	0.094	Environmental Information Processing	ko04391	Hippo signaling pathway -fly	0.2294009	5.426872e-01	4	2	6	64
Endocrine resistance	8	5.441134e-01	1.495	0.088	Human Diseases	ko01522	Endocrine resistance	0.2317202	5.441134e-01	5	3	8	91
ECM-receptor interaction	8	5.599759e-01	1.495	0.087	Environmental Information Processing	ko04512	ECM-receptor interaction	0.2406974	5.599759e-01	3	5	8	92
Neurotrophin signaling pathway	10	5.599759e-01	1.869	0.083	Organismal Systems	ko04722	Neurotrophin signaling pathway	0.2448526	5.599759e-01	8	2	10	120
Phospholipase D signaling pathway	12	5.599759e-01	2.243	0.081	Environmental Information Processing	ko04072	Phospholipase D signaling pathway	0.2455415	5.599759e-01	8	4	12	148
T cell receptor signaling pathway	12	5.599759e-01	2.243	0.081	Organismal Systems	ko04660	T cell receptor signaling pathway	0.2455415	5.599759e-01	10	2	12	148
Focal adhesion	15	5.614733e-01	2.804	0.079	Cellular Processes	ko04510	Focal adhesion	0.2495629	5.614733e-01	7	8	15	191
Glycosphingolipid biosynthesis - lacto and neolacto series	3	5.614733e-01	0.561	0.111	Metabolism	ko00601	Glycosphingolipid biosynthesis - lacto and neolacto series	0.2509292	5.614733e-01	1	2	3	27
Glycosphingolipid biosynthesis - ganglio series	2	5.614733e-01	0.374	0.133	Metabolism	ko00604	Glycosphingolipid biosynthesis - ganglio series	0.2515117	5.614733e-01	1	1	2	15
Notch signaling pathway	5	5.647546e-01	0.935	0.094	Environmental Information Processing	ko04330	Notch signaling pathway	0.2547631	5.647546e-01	2	3	5	53
Non-alcoholic fatty liver disease (NAFLD)	13	5.662079e-01	2.430	0.079	Human Diseases	ko04932	Non-alcoholic fatty liver disease (NAFLD)	0.2588721	5.662079e-01	11	2	13	164
Hypertrophic cardiomyopathy (HCM)	8	5.662079e-01	1.495	0.085	Human Diseases	ko05410	Hypertrophic cardiomyopathy (HCM)	0.258991	5.662079e-01	6	2	8	94
Axon guidance	14	5.882232e-01	2.617	0.078	Organismal Systems	ko04360	Axon guidance	0.2709167	5.882232e-01	6	8	14	180
Cell cycle	10	5.948355e-01	1.869	0.081	Cellular Processes	ko04110	Cell cycle	0.2772965	5.948355e-01	6	4	10	124
Amoebiasis	14	5.948355e-01	2.617	0.077	Human Diseases	ko05146	Amoebiasis	0.277715	5.948355e-01	11	3	14	181
Glutathione metabolism	5	5.953903e-01	0.935	0.091	Metabolism	ko00480	Glutathione metabolism	0.2798522	5.953903e-01	1	4	5	55
Neomycin, kanamycin and gentamicin biosynthesis	1	5.978366e-01	0.187	0.200	Metabolism	ko00524	Neomycin, kanamycin and gentamicin biosynthesis	0.2834232	5.978366e-01	0	1	1	5
PPAR signaling pathway	7	5.978366e-01	1.308	0.084	Organismal Systems	ko03320	PPAR signaling pathway	0.286637	5.978366e-01	2	5	7	83
Hippo signaling pathway - multiple species	3	5.978366e-01	0.561	0.103	Environmental Information Processing	ko04392	Hippo signaling pathway - multiple species	0.2866598	5.978366e-01	3	0	3	29
GABAergic synapse	8	6.148227e-01	1.495	0.082	Organismal Systems	ko04727	GABAergic synapse	0.2967441	6.148227e-01	6	2	8	98
Apelin signaling pathway	11	6.602250e-01	2.056	0.076	Environmental Information Processing	ko04371	Apelin signaling pathway	0.3241842	6.602250e-01	10	1	11	144
Alzheimer disease	25	6.602250e-01	4.673	0.071	Human Diseases	ko05010	Alzheimer disease	0.3246603	6.602250e-01	15	10	25	350
Fatty acid biosynthesis	2	6.602250e-01	0.374	0.111	Metabolism	ko00061	Fatty acid biosynthesis	0.3249057	6.602250e-01	0	2	2	18
Inflammatory mediator regulation of TRP channels	8	6.777712e-01	1.495	0.078	Organismal Systems	ko04750	Inflammatory mediator regulation of TRP channels	0.3356785	6.777712e-01	6	2	8	102
Glyoxylate and dicarboxylate metabolism	3	6.837993e-01	0.561	0.094	Metabolism	ko00630	Glyoxylate and dicarboxylate metabolism	0.3408211	6.837993e-01	1	2	3	32
Sphingolipid metabolism	4	6.870526e-01	0.748	0.087	Metabolism	ko00600	Sphingolipid metabolism	0.34461	6.870526e-01	3	1	4	46
Mannose type O-glycan biosyntheis	2	6.915179e-01	0.374	0.105	Metabolism	ko00515	Mannose type O-glycan biosyntheis	0.3490311	6.915179e-01	0	2	2	19
Longevity regulating pathway - multiple species	5	6.995081e-01	0.935	0.082	Organismal Systems	ko04213	Longevity regulating pathway - multiple species	0.3573391	6.995081e-01	4	1	5	61
Fructose and mannose metabolism	3	6.995081e-01	0.561	0.091	Metabolism	ko00051	Fructose and mannose metabolism	0.3588564	6.995081e-01	1	2	3	33
Glutamatergic synapse	9	6.995081e-01	1.682	0.076	Organismal Systems	ko04724	Glutamatergic synapse	0.359684	6.995081e-01	7	2	9	119
Cholinergic synapse	9	7.068854e-01	1.682	0.075	Organismal Systems	ko04725	Cholinergic synapse	0.3689947	7.068854e-01	8	1	9	120
Steroid biosynthesis	2	7.068854e-01	0.374	0.100	Metabolism	ko00100	Steroid biosynthesis	0.3728575	7.068854e-01	1	1	2	20
Glycosaminoglycan biosynthesis - chondroitin sulfate / dermatan sulfate	2	7.068854e-01	0.374	0.100	Metabolism	ko00532	Glycosaminoglycan biosynthesis - chondroitin sulfate / dermatan sulfate	0.3728575	7.068854e-01	1	1	2	20
Ovarian Steroidogenesis	4	7.068854e-01	0.748	0.083	Organismal Systems	ko04913	Ovarian Steroidogenesis	0.3745502	7.068854e-01	3	1	4	48
Starch and sucrose metabolism	3	7.068854e-01	0.561	0.088	Metabolism	ko00500	Starch and sucrose metabolism	0.3768196	7.068854e-01	1	2	3	34
cAMP signaling pathway	16	7.068854e-01	2.991	0.071	Environmental Information Processing	ko04024	cAMP signaling pathway	0.3787593	7.068854e-01	13	3	16	225
Calcium signaling pathway	17	7.068854e-01	3.178	0.071	Environmental Information Processing	ko04020	Calcium signaling pathway	0.3790868	7.068854e-01	12	5	17	240
Chemical carcinogenesis	5	7.108862e-01	0.935	0.079	Human Diseases	ko05204	Chemical carcinogenesis	0.3834749	7.108862e-01	3	2	5	63
Arginine biosynthesis	2	7.262109e-01	0.374	0.095	Metabolism	ko00220	Arginine biosynthesis	0.3963233	7.262109e-01	2	0	2	21
Dorso-ventral axis formation	2	7.262109e-01	0.374	0.095	Organismal Systems	ko04320	Dorso-ventral axis formation	0.3963233	7.262109e-01	2	0	2	21
Regulation of actin cytoskeleton	20	7.654286e-01	3.738	0.068	Cellular Processes	ko04810	Regulation of actin cytoskeleton	0.4223603	7.654286e-01	10	10	20	292
Fc epsilon RI signaling pathway	5	7.654286e-01	0.935	0.076	Organismal Systems	ko04664	Fc epsilon RI signaling pathway	0.4225552	7.654286e-01	4	1	5	66
Spinocerebellar ataxia	7	7.655939e-01	1.308	0.073	Human Diseases	ko05017	Spinocerebellar ataxia	0.4250616	7.655939e-01	5	2	7	96
ErbB signaling pathway	6	7.807606e-01	1.121	0.073	Environmental Information Processing	ko04012	ErbB signaling pathway	0.4359452	7.807606e-01	5	1	6	82
TGF-beta signaling pathway	7	7.906963e-01	1.308	0.071	Environmental Information Processing	ko04350	TGF-beta signaling pathway	0.4464815	7.906963e-01	4	3	7	98
Morphine addiction	7	7.906963e-01	1.308	0.071	Human Diseases	ko05032	Morphine addiction	0.4464815	7.906963e-01	7	0	7	98
Sulfur relay system	1	7.946271e-01	0.187	0.111	Genetic Information Processing	ko04122	Sulfur relay system	0.4512078	7.946271e-01	0	1	1	9
Protein processing in endoplasmic reticulum	11	8.018457e-01	2.056	0.069	Genetic Information Processing	ko04141	Protein processing in endoplasmic reticulum	0.4578362	8.018457e-01	9	2	11	160
Viral myocarditis	13	8.034389e-01	2.430	0.068	Human Diseases	ko05416	Viral myocarditis	0.4612804	8.034389e-01	9	4	13	191
Homologous recombination	3	8.289816e-01	0.561	0.075	Genetic Information Processing	ko03440	Homologous recombination	0.4813724	8.289816e-01	1	2	3	40
Linoleic acid metabolism	2	8.289816e-01	0.374	0.080	Metabolism	ko00591	Linoleic acid metabolism	0.4856483	8.289816e-01	2	0	2	25
Renin-angiotensin system	2	8.289816e-01	0.374	0.080	Organismal Systems	ko04614	Renin-angiotensin system	0.4856483	8.289816e-01	1	1	2	25
Sulfur metabolism	1	8.289816e-01	0.187	0.100	Metabolism	ko00920	Sulfur metabolism	0.4866244	8.289816e-01	0	1	1	10
Pyrimidine metabolism	4	8.289816e-01	0.748	0.071	Metabolism	ko00240	Pyrimidine metabolism	0.4916358	8.289816e-01	2	2	4	56
VEGF signaling pathway	4	8.289816e-01	0.748	0.071	Environmental Information Processing	ko04370	VEGF signaling pathway	0.4916358	8.289816e-01	3	1	4	56
Serotonergic synapse	8	8.403237e-01	1.495	0.067	Organismal Systems	ko04726	Serotonergic synapse	0.5042023	8.403237e-01	6	2	8	119
Insulin secretion	6	8.403237e-01	1.121	0.068	Organismal Systems	ko04911	Insulin secretion	0.5048138	8.403237e-01	2	4	6	88
Thyroid hormone synthesis	5	8.403237e-01	0.935	0.068	Organismal Systems	ko04918	Thyroid hormone synthesis	0.5113902	8.403237e-01	4	1	5	73
Renal cell carcinoma	5	8.403237e-01	0.935	0.068	Human Diseases	ko05211	Renal cell carcinoma	0.5113902	8.403237e-01	3	2	5	73
Growth hormone synthesis, secretion and action	8	8.403237e-01	1.495	0.067	Organismal Systems	ko04935	Growth hormone synthesis, secretion and action	0.51386	8.403237e-01	7	1	8	120
Regulation of lipolysis in adipocyte	4	8.403237e-01	0.748	0.069	Organismal Systems	ko04923	Regulation of lipolysis in adipocyte	0.5195718	8.403237e-01	3	1	4	58
Amyotrophic lateral sclerosis (ALS)	4	8.403237e-01	0.748	0.069	Human Diseases	ko05014	Amyotrophic lateral sclerosis (ALS)	0.5195718	8.403237e-01	4	0	4	58
Ubiquinone and other terpenoid-quinone biosynthesis	1	8.403237e-01	0.187	0.091	Metabolism	ko00130	Ubiquinone and other terpenoid-quinone biosynthesis	0.5197594	8.403237e-01	1	0	1	11
Vascular smooth muscle contraction	9	8.403237e-01	1.682	0.066	Organismal Systems	ko04270	Vascular smooth muscle contraction	0.5265987	8.403237e-01	7	2	9	137
Vitamin digestion and absorption	2	8.403237e-01	0.374	0.074	Organismal Systems	ko04977	Vitamin digestion and absorption	0.5271356	8.403237e-01	0	2	2	27
Phagosome	15	8.403237e-01	2.804	0.065	Cellular Processes	ko04145	Phagosome	0.5275218	8.403237e-01	9	6	15	231
Vasopressin-regulated water reabsorption	3	8.408362e-01	0.561	0.070	Organismal Systems	ko04962	Vasopressin-regulated water reabsorption	0.530496	8.408362e-01	1	2	3	43
Fc gamma R-mediated phagocytosis	6	8.479533e-01	1.121	0.066	Organismal Systems	ko04666	Fc gamma R-mediated phagocytosis	0.5381241	8.479533e-01	5	1	6	91
Melanogenesis	7	8.479533e-01	1.308	0.065	Organismal Systems	ko04916	Melanogenesis	0.5403362	8.479533e-01	2	5	7	107
Ether lipid metabolism	3	8.530642e-01	0.561	0.068	Metabolism	ko00565	Ether lipid metabolism	0.546284	8.530642e-01	2	1	3	44
AMPK signaling pathway	8	8.719393e-01	1.495	0.064	Environmental Information Processing	ko04152	AMPK signaling pathway	0.5611218	8.719393e-01	4	4	8	125
Cushing syndrome	10	8.834226e-01	1.869	0.063	Human Diseases	ko04934	Cushing syndrome	0.5712985	8.834226e-01	3	7	10	158
Choline metabolism in cancer	6	8.940108e-01	1.121	0.063	Human Diseases	ko05231	Choline metabolism in cancer	0.580966	8.940108e-01	4	2	6	95
Autophagy - animal	9	9.002841e-01	1.682	0.062	Cellular Processes	ko04140	Autophagy - animal	0.5878827	9.002841e-01	5	4	9	144
Amino sugar and nucleotide sugar metabolism	3	9.018120e-01	0.561	0.064	Metabolism	ko00520	Amino sugar and nucleotide sugar metabolism	0.5917252	9.018120e-01	1	2	3	47
Purine metabolism	8	9.036410e-01	1.495	0.062	Metabolism	ko00230	Purine metabolism	0.5974564	9.036410e-01	5	3	8	129
Arachidonic acid metabolism	4	9.036410e-01	0.748	0.062	Metabolism	ko00590	Arachidonic acid metabolism	0.5986265	9.036410e-01	2	2	4	64
Phototransduction - fly	2	9.060351e-01	0.374	0.065	Organismal Systems	ko04745	Phototransduction - fly	0.6030707	9.060351e-01	1	1	2	31
Taurine and hypotaurine metabolism	1	9.074804e-01	0.187	0.071	Metabolism	ko00430	Taurine and hypotaurine metabolism	0.6068954	9.074804e-01	0	1	1	14
Dilated cardiomyopathy (DCM)	6	9.104222e-01	1.121	0.061	Human Diseases	ko05414	Dilated cardiomyopathy (DCM)	0.6117348	9.104222e-01	4	2	6	98
Cysteine and methionine metabolism	3	9.188331e-01	0.561	0.061	Metabolism	ko00270	Cysteine and methionine metabolism	0.6203372	9.188331e-01	2	1	3	49
Mitophagy - animal	4	9.188331e-01	0.748	0.061	Cellular Processes	ko04137	Mitophagy - animal	0.6231833	9.188331e-01	2	2	4	66
MAPK signaling pathway - fly	5	9.203850e-01	0.935	0.060	Environmental Information Processing	ko04013	MAPK signaling pathway - fly	0.6271393	9.203850e-01	4	1	5	83
Carbohydrate digestion and absorption	3	9.226839e-01	0.561	0.060	Organismal Systems	ko04973	Carbohydrate digestion and absorption	0.6341222	9.226839e-01	2	1	3	50
SNARE interactions in vesicular transport	2	9.226839e-01	0.374	0.061	Genetic Information Processing	ko04130	SNARE interactions in vesicular transport	0.6374378	9.226839e-01	1	1	2	33
Autophagy - other eukaryotes	2	9.226839e-01	0.374	0.061	Cellular Processes	ko04136	Autophagy - other eukaryotes	0.6374378	9.226839e-01	0	2	2	33
Steroid hormone biosynthesis	3	9.266432e-01	0.561	0.059	Metabolism	ko00140	Steroid hormone biosynthesis	0.6475554	9.266432e-01	2	1	3	51
cGMP - PKG signaling pathway	10	9.266432e-01	1.869	0.060	Environmental Information Processing	ko04022	cGMP - PKG signaling pathway	0.6497201	9.266432e-01	7	3	10	168
Galactose metabolism	2	9.266432e-01	0.374	0.059	Metabolism	ko00052	Galactose metabolism	0.6537264	9.266432e-01	1	1	2	34
Circadian rhythm	2	9.266432e-01	0.374	0.059	Organismal Systems	ko04710	Circadian rhythm	0.6537264	9.266432e-01	0	2	2	34
Glycosphingolipid biosynthesis - globo and isoglobo series	1	9.266432e-01	0.187	0.062	Metabolism	ko00603	Glycosphingolipid biosynthesis - globo and isoglobo series	0.6560281	9.266432e-01	0	1	1	16
Amphetamine addiction	4	9.266432e-01	0.748	0.058	Human Diseases	ko05031	Amphetamine addiction	0.6581923	9.266432e-01	2	2	4	69
Drug metabolism - cytochrome P450	3	9.266432e-01	0.561	0.058	Metabolism	ko00982	Drug metabolism - cytochrome P450	0.6606352	9.266432e-01	0	3	3	52
Nitrogen metabolism	1	9.431925e-01	0.187	0.059	Metabolism	ko00910	Nitrogen metabolism	0.6782453	9.431925e-01	1	0	1	17
Synaptic vesicle cycle	5	9.431925e-01	0.935	0.057	Organismal Systems	ko04721	Synaptic vesicle cycle	0.6783845	9.431925e-01	3	2	5	88
Metabolism of xenobiotics by cytochrome P450	3	9.492446e-01	0.561	0.056	Metabolism	ko00980	Metabolism of xenobiotics by cytochrome P450	0.6857319	9.492446e-01	1	2	3	54
Primary bile acid biosynthesis	1	9.624620e-01	0.187	0.056	Metabolism	ko00120	Primary bile acid biosynthesis	0.69903	9.624620e-01	0	1	1	18
Adherens junction	4	9.624620e-01	0.748	0.055	Cellular Processes	ko04520	Adherens junction	0.7013524	9.624620e-01	2	2	4	73
ABC transporters	3	9.693326e-01	0.561	0.054	Environmental Information Processing	ko02010	ABC transporters	0.7094169	9.693326e-01	3	0	3	56
Alanine, aspartate and glutamate metabolism	2	9.701582e-01	0.374	0.053	Metabolism	ko00250	Alanine, aspartate and glutamate metabolism	0.7130816	9.701582e-01	2	0	2	38
Bacterial invasion of epithelial cells	4	9.762558e-01	0.748	0.053	Human Diseases	ko05100	Bacterial invasion of epithelial cells	0.7214067	9.762558e-01	2	2	4	75
Nicotine addiction	2	9.762558e-01	0.374	0.051	Human Diseases	ko05033	Nicotine addiction	0.7265205	9.762558e-01	2	0	2	39
Leukocyte transendothelial migration	11	9.762558e-01	2.056	0.056	Organismal Systems	ko04670	Leukocyte transendothelial migration	0.7268024	9.762558e-01	4	7	11	196
Insulin signaling pathway	8	9.764366e-01	1.495	0.055	Organismal Systems	ko04910	Insulin signaling pathway	0.7328997	9.764366e-01	4	4	8	146
Lysosome	7	9.764366e-01	1.308	0.054	Cellular Processes	ko04142	Lysosome	0.7343872	9.764366e-01	3	4	7	129
Arrhythmogenic right ventricular cardiomyopathy (ARVC)	4	9.764366e-01	0.748	0.052	Human Diseases	ko05412	Arrhythmogenic right ventricular cardiomyopathy (ARVC)	0.7404481	9.764366e-01	2	2	4	77
Glycerolipid metabolism	3	9.764366e-01	0.561	0.051	Metabolism	ko00561	Glycerolipid metabolism	0.7423382	9.764366e-01	2	1	3	59
Retinol metabolism	3	9.764366e-01	0.561	0.051	Metabolism	ko00830	Retinol metabolism	0.7423382	9.764366e-01	1	2	3	59
Glycosaminoglycan degradation	1	9.872609e-01	0.187	0.048	Metabolism	ko00531	Glycosaminoglycan degradation	0.7536818	9.872609e-01	0	1	1	21
Ubiquitin mediated proteolysis	8	9.911308e-01	1.495	0.053	Genetic Information Processing	ko04120	Ubiquitin mediated proteolysis	0.7597627	9.911308e-01	5	3	8	150
Ascorbate and aldarate metabolism	1	9.922820e-01	0.187	0.045	Metabolism	ko00053	Ascorbate and aldarate metabolism	0.7696012	9.922820e-01	1	0	1	22
Protein export	1	9.922820e-01	0.187	0.045	Genetic Information Processing	ko03060	Protein export	0.7696012	9.922820e-01	1	0	1	22
Alcoholism	9	9.922820e-01	1.682	0.053	Human Diseases	ko05034	Alcoholism	0.7700359	9.922820e-01	7	2	9	169
Histidine metabolism	1	9.987326e-01	0.187	0.043	Metabolism	ko00340	Histidine metabolism	0.7844934	9.987326e-01	0	1	1	23
alpha-Linolenic acid metabolism	1	9.987326e-01	0.187	0.043	Metabolism	ko00592	alpha-Linolenic acid metabolism	0.7844934	9.987326e-01	1	0	1	23
Proximal tubule bicarbonate reclamation	1	9.987326e-01	0.187	0.043	Organismal Systems	ko04964	Proximal tubule bicarbonate reclamation	0.7844934	9.987326e-01	0	1	1	23
Oxytocin signaling pathway	8	1.000000e+00	1.495	0.052	Organismal Systems	ko04921	Oxytocin signaling pathway	0.790572	1.000000e+00	6	2	8	155
Glycolysis / Gluconeogenesis	3	1.000000e+00	0.561	0.046	Metabolism	ko00010	Glycolysis / Gluconeogenesis	0.7992186	1.000000e+00	0	3	3	65
Rap1 signaling pathway	19	1.000000e+00	3.551	0.055	Environmental Information Processing	ko04015	Rap1 signaling pathway	0.8004101	1.000000e+00	11	8	19	346
Peroxisome	4	1.000000e+00	0.748	0.047	Cellular Processes	ko04146	Peroxisome	0.8067918	1.000000e+00	1	3	4	85
Tight junction	8	1.000000e+00	1.495	0.051	Cellular Processes	ko04530	Tight junction	0.8076	1.000000e+00	3	5	8	158
Long-term depression	3	1.000000e+00	0.561	0.045	Organismal Systems	ko04730	Long-term depression	0.8076013	1.000000e+00	3	0	3	66
Folate biosynthesis	1	1.000000e+00	0.187	0.040	Metabolism	ko00790	Folate biosynthesis	0.8114572	1.000000e+00	1	0	1	25
Dopaminergic synapse	7	1.000000e+00	1.308	0.049	Organismal Systems	ko04728	Dopaminergic synapse	0.8182504	1.000000e+00	6	1	7	142
Taste transduction	3	1.000000e+00	0.561	0.043	Organismal Systems	ko04742	Taste transduction	0.8309967	1.000000e+00	3	0	3	69
Circadian entrainment	5	1.000000e+00	0.935	0.046	Organismal Systems	ko04713	Circadian entrainment	0.840209	1.000000e+00	3	2	5	109
Valine, leucine and isoleucine degradation	2	1.000000e+00	0.374	0.040	Metabolism	ko00280	Valine, leucine and isoleucine degradation	0.8420226	1.000000e+00	1	1	2	50
Longevity regulating pathway - worm	4	1.000000e+00	0.748	0.044	Organismal Systems	ko04212	Longevity regulating pathway - worm	0.8469386	1.000000e+00	3	1	4	91
Fanconi anemia pathway	2	1.000000e+00	0.374	0.039	Genetic Information Processing	ko03460	Fanconi anemia pathway	0.8499601	1.000000e+00	1	1	2	51
Pentose phosphate pathway	1	1.000000e+00	0.187	0.034	Metabolism	ko00030	Pentose phosphate pathway	0.8557002	1.000000e+00	0	1	1	29
Apoptosis - fly	2	1.000000e+00	0.374	0.038	Cellular Processes	ko04214	Apoptosis - fly	0.8575331	1.000000e+00	1	1	2	52
Biosynthesis of amino acids	3	1.000000e+00	0.561	0.041	Metabolism	ko01230	Biosynthesis of amino acids	0.8583619	1.000000e+00	2	1	3	73
Axon regeneration	4	1.000000e+00	0.748	0.043	Organismal Systems	ko04361	Axon regeneration	0.8586582	1.000000e+00	1	3	4	93
GnRH signaling pathway	4	1.000000e+00	0.748	0.043	Organismal Systems	ko04912	GnRH signaling pathway	0.8586582	1.000000e+00	3	1	4	93
Glycerophospholipid metabolism	4	1.000000e+00	0.748	0.043	Metabolism	ko00564	Glycerophospholipid metabolism	0.8642259	1.000000e+00	3	1	4	94
Renin secretion	3	1.000000e+00	0.561	0.041	Organismal Systems	ko04924	Renin secretion	0.8645671	1.000000e+00	3	0	3	74
Vibrio cholerae infection	2	1.000000e+00	0.374	0.038	Human Diseases	ko05110	Vibrio cholerae infection	0.8647555	1.000000e+00	1	1	2	53
Phototransduction	1	1.000000e+00	0.187	0.033	Organismal Systems	ko04744	Phototransduction	0.8650352	1.000000e+00	1	0	1	30
Collecting duct acid secretion	1	1.000000e+00	0.187	0.033	Organismal Systems	ko04966	Collecting duct acid secretion	0.8650352	1.000000e+00	1	0	1	30
Estrogen signaling pathway	6	1.000000e+00	1.121	0.044	Organismal Systems	ko04915	Estrogen signaling pathway	0.8797807	1.000000e+00	5	1	6	136
Pancreatic secretion	4	1.000000e+00	0.748	0.040	Organismal Systems	ko04972	Pancreatic secretion	0.8893258	1.000000e+00	3	1	4	99
Endocytosis	12	1.000000e+00	2.243	0.048	Cellular Processes	ko04144	Endocytosis	0.8933029	1.000000e+00	5	7	12	251
Fatty acid metabolism	2	1.000000e+00	0.374	0.034	Metabolism	ko01212	Fatty acid metabolism	0.8960756	1.000000e+00	0	2	2	58
beta-Alanine metabolism	1	1.000000e+00	0.187	0.029	Metabolism	ko00410	beta-Alanine metabolism	0.8967231	1.000000e+00	0	1	1	34
Salivary secretion	3	1.000000e+00	0.561	0.036	Organismal Systems	ko04970	Salivary secretion	0.9145634	1.000000e+00	2	1	3	84
Glucagon signaling pathway	4	1.000000e+00	0.748	0.038	Organismal Systems	ko04922	Glucagon signaling pathway	0.9176193	1.000000e+00	3	1	4	106
Porphyrin and chlorophyll metabolism	1	1.000000e+00	0.187	0.026	Metabolism	ko00860	Porphyrin and chlorophyll metabolism	0.9209816	1.000000e+00	1	0	1	38
Gap junction	3	1.000000e+00	0.561	0.035	Cellular Processes	ko04540	Gap junction	0.9222826	1.000000e+00	1	2	3	86
Progesterone-mediated oocyte maturation	3	1.000000e+00	0.561	0.034	Organismal Systems	ko04914	Progesterone-mediated oocyte maturation	0.9258984	1.000000e+00	1	2	3	87
Cortisol synthesis and secretion	2	1.000000e+00	0.374	0.030	Organismal Systems	ko04927	Cortisol synthesis and secretion	0.9325018	1.000000e+00	1	1	2	66
Various types of N-glycan biosynthesis	1	1.000000e+00	0.187	0.024	Metabolism	ko00513	Various types of N-glycan biosynthesis	0.9353627	1.000000e+00	1	0	1	41
Glycine, serine and threonine metabolism	1	1.000000e+00	0.187	0.024	Metabolism	ko00260	Glycine, serine and threonine metabolism	0.9395503	1.000000e+00	0	1	1	42
Fat digestion and absorption	1	1.000000e+00	0.187	0.024	Organismal Systems	ko04975	Fat digestion and absorption	0.9395503	1.000000e+00	1	0	1	42
Fatty acid degradation	1	1.000000e+00	0.187	0.023	Metabolism	ko00071	Fatty acid degradation	0.943467	1.000000e+00	0	1	1	43
Base excision repair	1	1.000000e+00	0.187	0.023	Genetic Information Processing	ko03410	Base excision repair	0.9471304	1.000000e+00	0	1	1	44
Metabolic pathways	82	1.000000e+00	15.327	0.056	Metabolism	ko01100	Metabolic pathways	0.9475507	1.000000e+00	41	41	82	1477
Basal transcription factors	1	1.000000e+00	0.187	0.022	Genetic Information Processing	ko03022	Basal transcription factors	0.9505569	1.000000e+00	0	1	1	45
Nucleotide excision repair	1	1.000000e+00	0.187	0.022	Genetic Information Processing	ko03420	Nucleotide excision repair	0.9505569	1.000000e+00	0	1	1	45
Hedgehog signaling pathway	1	1.000000e+00	0.187	0.022	Environmental Information Processing	ko04340	Hedgehog signaling pathway	0.9505569	1.000000e+00	1	0	1	45
Retrograde endocannabinoid signaling	6	1.000000e+00	1.121	0.037	Organismal Systems	ko04723	Retrograde endocannabinoid signaling	0.9529007	1.000000e+00	6	0	6	161
Aminoacyl-tRNA biosynthesis	1	1.000000e+00	0.187	0.021	Genetic Information Processing	ko00970	Aminoacyl-tRNA biosynthesis	0.9595624	1.000000e+00	1	0	1	48
Gastric acid secretion	2	1.000000e+00	0.374	0.026	Organismal Systems	ko04971	Gastric acid secretion	0.9633286	1.000000e+00	1	1	2	77
Bile secretion	2	1.000000e+00	0.374	0.026	Organismal Systems	ko04976	Bile secretion	0.9633286	1.000000e+00	0	2	2	77
N-Glycan biosynthesis	1	1.000000e+00	0.187	0.020	Metabolism	ko00510	N-Glycan biosynthesis	0.9669303	1.000000e+00	1	0	1	51
RNA degradation	2	1.000000e+00	0.374	0.025	Genetic Information Processing	ko03018	RNA degradation	0.969038	1.000000e+00	2	0	2	80
Cholesterol metabolism	1	1.000000e+00	0.187	0.018	Organismal Systems	ko04979	Cholesterol metabolism	0.9747124	1.000000e+00	1	0	1	55
Endocrine and other factor-regulated calcium reabsorption	1	1.000000e+00	0.187	0.018	Organismal Systems	ko04961	Endocrine and other factor-regulated calcium reabsorption	0.9778882	1.000000e+00	1	0	1	57
Neuroactive ligand-receptor interaction	17	1.000000e+00	3.178	0.043	Environmental Information Processing	ko04080	Neuroactive ligand-receptor interaction	0.9782169	1.000000e+00	12	5	17	399
Carbon metabolism	3	1.000000e+00	0.561	0.026	Metabolism	ko01200	Carbon metabolism	0.9826794	1.000000e+00	0	3	3	116
Parkinson disease	5	1.000000e+00	0.935	0.030	Human Diseases	ko05012	Parkinson disease	0.9841735	1.000000e+00	4	1	5	165
Drug metabolism - other enzymes	1	1.000000e+00	0.187	0.016	Metabolism	ko00983	Drug metabolism - other enzymes	0.9861797	1.000000e+00	0	1	1	64
Aldosterone synthesis and secretion	2	1.000000e+00	0.374	0.020	Organismal Systems	ko04925	Aldosterone synthesis and secretion	0.9902283	1.000000e+00	1	1	2	100
Protein digestion and absorption	2	1.000000e+00	0.374	0.020	Organismal Systems	ko04974	Protein digestion and absorption	0.9902283	1.000000e+00	2	0	2	100
Thermogenesis	8	1.000000e+00	1.495	0.032	Organismal Systems	ko04714	Thermogenesis	0.9934916	1.000000e+00	3	5	8	252
Ribosome biogenesis in eukaryotes	1	1.000000e+00	0.187	0.012	Genetic Information Processing	ko03008	Ribosome biogenesis in eukaryotes	0.9955937	1.000000e+00	1	0	1	81
Adrenergic signaling in cardiomyocytes	3	1.000000e+00	0.561	0.020	Organismal Systems	ko04261	Adrenergic signaling in cardiomyocytes	0.9972359	1.000000e+00	3	0	3	150
Cardiac muscle contraction	1	1.000000e+00	0.187	0.011	Organismal Systems	ko04260	Cardiac muscle contraction	0.9981646	1.000000e+00	1	0	1	94
Oocyte meiosis	1	1.000000e+00	0.187	0.008	Cellular Processes	ko04114	Oocyte meiosis	0.9996829	1.000000e+00	1	0	1	120
Huntington disease	7	1.000000e+00	1.308	0.024	Human Diseases	ko05016	Huntington disease	0.9996852	1.000000e+00	2	5	7	295
Spliceosome	1	1.000000e+00	0.187	0.007	Genetic Information Processing	ko03040	Spliceosome	0.9998852	1.000000e+00	1	0	1	135
Oxidative phosphorylation	1	1.000000e+00	0.187	0.006	Metabolism	ko00190	Oxidative phosphorylation	0.9999742	1.000000e+00	1	0	1	157
RNA transport	1	1.000000e+00	0.187	0.006	Genetic Information Processing	ko03013	RNA transport	0.9999913	1.000000e+00	1	0	1	173
Ribosome	1	1.000000e+00	0.187	0.004	Genetic Information Processing	ko03010	Ribosome	0.9999997	1.000000e+00	0	1	1	224
Olfactory transduction	1	1.000000e+00	0.187	0.001	Organismal Systems	ko04740	Olfactory transduction	1	1.000000e+00	1	0	1	798
