# Supplementary material for: A Comparative Transcriptomic Analysis Reveals That HSP90AB1 Is Involved in the Immune and Inflammatory Responses to Porcine Deltacoronavirus Infection
Source: Int J Mol Sci. 2022 Mar 18;23(6):3280. doi: 10.3390/ijms23063280 (PMC8953809; doi:10.3390/ijms23063280)
Supplement: Supplementary file 1 [file ijms-23-03280-s001.zip › Table S7 KEGG KO-mock-vs-KO-PDCoV.bar_Gradient.xls]

id	num	qvalue	per	ratio	class	ID	Descrption	Pvalue	Qvalue	Up	Down	fg_num	bg_num
Influenza A	62	2.496993e-08	4.403	0.380	Human Diseases	ko05164	Influenza A	7.175267e-11	2.496993e-08	54	8	62	163
Toll-like receptor signaling pathway	42	1.029019e-07	2.983	0.438	Organismal Systems	ko04620	Toll-like receptor signaling pathway	5.913902e-10	1.029019e-07	35	7	42	96
Metabolic pathways	328	6.054543e-07	23.295	0.222	Metabolism	ko01100	Metabolic pathways	5.219434e-09	6.054543e-07	71	257	328	1477
RIG-I-like receptor signaling pathway	32	2.344771e-06	2.273	0.451	Organismal Systems	ko04622	RIG-I-like receptor signaling pathway	2.768927e-08	2.344771e-06	27	5	32	71
NOD-like receptor signaling pathway	52	2.344771e-06	3.693	0.356	Organismal Systems	ko04621	NOD-like receptor signaling pathway	3.368924e-08	2.344771e-06	42	10	52	146
Cytokine-cytokine receptor interaction	79	3.509017e-06	5.611	0.302	Environmental Information Processing	ko04060	Cytokine-cytokine receptor interaction	6.05003e-08	3.509017e-06	63	16	79	262
Hepatitis C	50	6.860248e-05	3.551	0.325	Human Diseases	ko05160	Hepatitis C	1.571806e-06	6.860248e-05	36	14	50	154
Cytosolic DNA-sensing pathway	25	6.860248e-05	1.776	0.439	Organismal Systems	ko04623	Cytosolic DNA-sensing pathway	1.709092e-06	6.860248e-05	24	1	25	57
Hepatitis B	52	6.860248e-05	3.693	0.319	Human Diseases	ko05161	Hepatitis B	1.774202e-06	6.860248e-05	36	16	52	163
Pathways in cancer	128	1.386885e-04	9.091	0.245	Human Diseases	ko05200	Pathways in cancer	3.985302e-06	1.386885e-04	61	67	128	523
Jak-STAT signaling pathway	50	2.082296e-04	3.551	0.311	Environmental Information Processing	ko04630	Jak-STAT signaling pathway	6.58197e-06	2.082296e-04	35	15	50	161
TNF signaling pathway	37	2.604633e-04	2.628	0.343	Environmental Information Processing	ko04668	TNF signaling pathway	8.981492e-06	2.604633e-04	29	8	37	108
PI3K-Akt signaling pathway	90	2.875371e-04	6.392	0.259	Environmental Information Processing	ko04151	PI3K-Akt signaling pathway	1.074133e-05	2.875371e-04	39	51	90	347
Kaposi sarcoma-associated herpesvirus infection	55	2.932211e-04	3.906	0.296	Human Diseases	ko05167	Kaposi sarcoma-associated herpesvirus infection	1.179625e-05	2.932211e-04	40	15	55	186
Toxoplasmosis	38	5.105434e-04	2.699	0.328	Human Diseases	ko05145	Toxoplasmosis	2.200618e-05	5.105434e-04	29	9	38	116
AGE-RAGE signaling pathway in diabetic complications	34	5.357919e-04	2.415	0.340	Human Diseases	ko04933	AGE-RAGE signaling pathway in diabetic complications	2.463411e-05	5.357919e-04	19	15	34	100
Herpes simplex infection	99	1.228509e-03	7.031	0.244	Human Diseases	ko05168	Herpes simplex infection	6.001337e-05	1.228509e-03	52	47	99	406
Human papillomavirus infection	81	2.805785e-03	5.753	0.248	Human Diseases	ko05165	Human papillomavirus infection	0.0001451268	2.805785e-03	36	45	81	326
Epstein-Barr virus infection	63	3.598297e-03	4.474	0.260	Human Diseases	ko05169	Epstein-Barr virus infection	0.0001999622	3.598297e-03	51	12	63	242
Measles	51	3.598297e-03	3.622	0.274	Human Diseases	ko05162	Measles	0.0002067987	3.598297e-03	39	12	51	186
Signaling pathways regulating pluripotency of stem cells	42	4.700657e-03	2.983	0.286	Cellular Processes	ko04550	Signaling pathways regulating pluripotency of stem cells	0.000283709	4.700657e-03	11	31	42	147
Sulfur metabolism	7	4.700657e-03	0.497	0.700	Metabolism	ko00920	Sulfur metabolism	0.000297168	4.700657e-03	1	6	7	10
Antifolate resistance	14	5.231814e-03	0.994	0.438	Human Diseases	ko01523	Antifolate resistance	0.0003457808	5.231814e-03	6	8	14	32
Chemokine signaling pathway	48	6.003565e-03	3.409	0.271	Organismal Systems	ko04062	Chemokine signaling pathway	0.000414039	6.003565e-03	27	21	48	177
Human cytomegalovirus infection	59	6.623775e-03	4.190	0.257	Human Diseases	ko05163	Human cytomegalovirus infection	0.0004758459	6.623775e-03	37	22	59	230
MAPK signaling pathway	70	6.745199e-03	4.972	0.246	Environmental Information Processing	ko04010	MAPK signaling pathway	0.0005148375	6.745199e-03	34	36	70	284
Ovarian Steroidogenesis	18	6.745199e-03	1.278	0.375	Organismal Systems	ko04913	Ovarian Steroidogenesis	0.0005233344	6.745199e-03	3	15	18	48
Transcriptional misregulation in cancers	55	1.067519e-02	3.906	0.255	Human Diseases	ko05202	Transcriptional misregulation in cancers	0.0008820371	1.067519e-02	32	23	55	216
Small cell lung cancer	29	1.067519e-02	2.060	0.302	Human Diseases	ko05222	Small cell lung cancer	0.0009084417	1.067519e-02	14	15	29	96
Carbohydrate digestion and absorption	18	1.067519e-02	1.278	0.360	Organismal Systems	ko04973	Carbohydrate digestion and absorption	0.0009202746	1.067519e-02	4	14	18	50
Insulin secretion	27	1.164668e-02	1.918	0.307	Organismal Systems	ko04911	Insulin secretion	0.001037492	1.164668e-02	5	22	27	88
Butanoate metabolism	11	1.533303e-02	0.781	0.440	Metabolism	ko00650	Butanoate metabolism	0.001409934	1.533303e-02	2	9	11	25
Bile secretion	24	1.600624e-02	1.705	0.312	Organismal Systems	ko04976	Bile secretion	0.001517833	1.600624e-02	4	20	24	77
Type II diabetes mellitus	17	2.064016e-02	1.207	0.347	Human Diseases	ko04930	Type II diabetes mellitus	0.002016567	2.064016e-02	5	12	17	49
Valine, leucine and isoleucine degradation	17	2.566574e-02	1.207	0.340	Metabolism	ko00280	Valine, leucine and isoleucine degradation	0.002581324	2.566574e-02	2	15	17	50
Phosphatidylinositol signaling system	28	3.147430e-02	1.989	0.283	Environmental Information Processing	ko04070	Phosphatidylinositol signaling system	0.003255962	3.147430e-02	5	23	28	99
MicroRNAs in cancer	41	3.149245e-02	2.912	0.256	Human Diseases	ko05206	MicroRNAs in cancer	0.003348335	3.149245e-02	14	27	41	160
Inositol phosphate metabolism	22	3.418619e-02	1.562	0.301	Metabolism	ko00562	Inositol phosphate metabolism	0.003732975	3.418619e-02	4	18	22	73
Platelet activation	33	4.384167e-02	2.344	0.264	Organismal Systems	ko04611	Platelet activation	0.004913291	4.384167e-02	8	25	33	125
Cysteine and methionine metabolism	16	4.623277e-02	1.136	0.327	Metabolism	ko00270	Cysteine and methionine metabolism	0.005363725	4.623277e-02	3	13	16	49
Tryptophan metabolism	15	4.623277e-02	1.065	0.333	Metabolism	ko00380	Tryptophan metabolism	0.005582351	4.623277e-02	4	11	15	45
Hippo signaling pathway - multiple species	11	4.623277e-02	0.781	0.379	Environmental Information Processing	ko04392	Hippo signaling pathway - multiple species	0.005682995	4.623277e-02	3	8	11	29
Proteoglycans in cancer	50	4.623277e-02	3.551	0.239	Human Diseases	ko05205	Proteoglycans in cancer	0.005786954	4.623277e-02	15	35	50	209
African trypanosomiasis	13	4.623277e-02	0.923	0.351	Human Diseases	ko05143	African trypanosomiasis	0.005845523	4.623277e-02	10	3	13	37
Peroxisome	24	4.882686e-02	1.705	0.282	Cellular Processes	ko04146	Peroxisome	0.006313818	4.882686e-02	4	20	24	85
C-type lectin receptor signaling pathway	28	5.194489e-02	1.989	0.269	Organismal Systems	ko04625	C-type lectin receptor signaling pathway	0.006866278	5.194489e-02	17	11	28	104
Necroptosis	39	5.260984e-02	2.770	0.248	Cellular Processes	ko04217	Necroptosis	0.00725653	5.260984e-02	34	5	39	157
Cellular senescence	39	5.260984e-02	2.770	0.248	Cellular Processes	ko04218	Cellular senescence	0.00725653	5.260984e-02	19	20	39	157
Spinocerebellar ataxia	26	5.879091e-02	1.847	0.271	Human Diseases	ko05017	Spinocerebellar ataxia	0.00827803	5.879091e-02	10	16	26	96
Thyroid hormone signaling pathway	30	5.879193e-02	2.131	0.261	Organismal Systems	ko04919	Thyroid hormone signaling pathway	0.008497951	5.879193e-02	7	23	30	115
Non-homologous end-joining	6	5.879193e-02	0.426	0.500	Genetic Information Processing	ko03450	Non-homologous end-joining	0.008616059	5.879193e-02	3	3	6	12
Relaxin signaling pathway	34	6.291906e-02	2.415	0.252	Organismal Systems	ko04926	Relaxin signaling pathway	0.009401699	6.291906e-02	14	20	34	135
Osteoclast differentiation	31	6.364572e-02	2.202	0.256	Organismal Systems	ko04380	Osteoclast differentiation	0.009919253	6.364572e-02	16	15	31	121
Inflammatory mediator regulation of TRP channels	27	6.364572e-02	1.918	0.265	Organismal Systems	ko04750	Inflammatory mediator regulation of TRP channels	0.009939696	6.364572e-02	7	20	27	102
Arginine and proline metabolism	16	6.364572e-02	1.136	0.308	Metabolism	ko00330	Arginine and proline metabolism	0.01005895	6.364572e-02	5	11	16	52
Longevity regulating pathway - multiple species	18	6.399103e-02	1.278	0.295	Organismal Systems	ko04213	Longevity regulating pathway - multiple species	0.01045167	6.399103e-02	2	16	18	61
Axon regeneration	25	6.399103e-02	1.776	0.269	Organismal Systems	ko04361	Axon regeneration	0.01048129	6.399103e-02	5	20	25	93
Basal cell carcinoma	18	7.472508e-02	1.278	0.290	Human Diseases	ko05217	Basal cell carcinoma	0.01245418	7.472508e-02	4	14	18	62
Viral protein interaction with cytokine and cytokine receptor	22	8.213921e-02	1.562	0.272	Environmental Information Processing	ko04061	Viral protein interaction with cytokine and cytokine receptor	0.0139259	8.213921e-02	22	0	22	81
Lysosome	32	8.338405e-02	2.273	0.248	Cellular Processes	ko04142	Lysosome	0.01437656	8.338405e-02	8	24	32	129
One carbon pool by folate	7	9.156519e-02	0.497	0.412	Metabolism	ko00670	One carbon pool by folate	0.01605022	9.156519e-02	2	5	7	17
Tuberculosis	57	9.524637e-02	4.048	0.222	Human Diseases	ko05152	Tuberculosis	0.01696918	9.524637e-02	46	11	57	257
ECM-receptor interaction	24	9.584008e-02	1.705	0.261	Environmental Information Processing	ko04512	ECM-receptor interaction	0.01735036	9.584008e-02	6	18	24	92
IL-17 signaling pathway	22	1.004321e-01	1.562	0.265	Organismal Systems	ko04657	IL-17 signaling pathway	0.01847027	1.004321e-01	16	6	22	83
p53 signaling pathway	20	1.043472e-01	1.420	0.270	Cellular Processes	ko04115	p53 signaling pathway	0.01949013	1.043472e-01	8	12	20	74
Morphine addiction	25	1.064091e-01	1.776	0.255	Human Diseases	ko05032	Morphine addiction	0.02025078	1.064091e-01	9	16	25	98
Cocaine addiction	14	1.064091e-01	0.994	0.298	Human Diseases	ko05030	Cocaine addiction	0.0206972	1.064091e-01	5	9	14	47
ABC transporters	16	1.064091e-01	1.136	0.286	Environmental Information Processing	ko02010	ABC transporters	0.02079258	1.064091e-01	4	12	16	56
Longevity regulating pathway - mammal	23	1.099767e-01	1.634	0.258	Organismal Systems	ko04211	Longevity regulating pathway - mammal	0.02180573	1.099767e-01	3	20	23	89
Apoptosis	34	1.103764e-01	2.415	0.238	Cellular Processes	ko04210	Apoptosis	0.02220215	1.103764e-01	21	13	34	143
Glutamatergic synapse	29	1.181429e-01	2.060	0.244	Organismal Systems	ko04724	Glutamatergic synapse	0.02410387	1.181429e-01	9	20	29	119
FoxO signaling pathway	32	1.181900e-01	2.273	0.239	Environmental Information Processing	ko04068	FoxO signaling pathway	0.0244531	1.181900e-01	10	22	32	134
Hematopoietic cell lineage	24	1.205270e-01	1.705	0.253	Organismal Systems	ko04640	Hematopoietic cell lineage	0.02528296	1.205270e-01	17	7	24	95
Prolactin signaling pathway	19	1.330321e-01	1.349	0.264	Organismal Systems	ko04917	Prolactin signaling pathway	0.02850138	1.330321e-01	6	13	19	72
Regulation of lipolysis in adipocyte	16	1.330321e-01	1.136	0.276	Organismal Systems	ko04923	Regulation of lipolysis in adipocyte	0.02867072	1.330321e-01	2	14	16	58
Ras signaling pathway	59	1.331321e-01	4.190	0.215	Environmental Information Processing	ko04014	Ras signaling pathway	0.02907482	1.331321e-01	21	38	59	275
Apoptosis - multiple species	11	1.417189e-01	0.781	0.306	Cellular Processes	ko04215	Apoptosis - multiple species	0.03176457	1.417189e-01	7	4	11	36
Aldosterone-regulated sodium reabsorption	11	1.417189e-01	0.781	0.306	Organismal Systems	ko04960	Aldosterone-regulated sodium reabsorption	0.03176457	1.417189e-01	1	10	11	36
Thyroid hormone synthesis	19	1.436484e-01	1.349	0.260	Organismal Systems	ko04918	Thyroid hormone synthesis	0.03260983	1.436484e-01	4	15	19	73
Glyoxylate and dicarboxylate metabolism	10	1.471301e-01	0.710	0.312	Metabolism	ko00630	Glyoxylate and dicarboxylate metabolism	0.03422059	1.471301e-01	2	8	10	32
cGMP - PKG signaling pathway	38	1.471301e-01	2.699	0.226	Environmental Information Processing	ko04022	cGMP - PKG signaling pathway	0.0342458	1.471301e-01	14	24	38	168
Dilated cardiomyopathy (DCM)	24	1.510140e-01	1.705	0.245	Human Diseases	ko05414	Dilated cardiomyopathy (DCM)	0.03574617	1.510140e-01	6	18	24	98
Parathyroid hormone synthesis, secretion and action	25	1.510140e-01	1.776	0.243	Organismal Systems	ko04928	Parathyroid hormone synthesis, secretion and action	0.0360177	1.510140e-01	8	17	25	103
Glycosaminoglycan biosynthesis - heparan sulfate / heparin	8	1.591574e-01	0.568	0.333	Metabolism	ko00534	Glycosaminoglycan biosynthesis - heparan sulfate / heparin	0.03873615	1.591574e-01	2	6	8	24
Autophagy - animal	33	1.591574e-01	2.344	0.229	Cellular Processes	ko04140	Autophagy - animal	0.0390654	1.591574e-01	7	26	33	144
Axon guidance	40	1.591574e-01	2.841	0.222	Organismal Systems	ko04360	Axon guidance	0.039332	1.591574e-01	6	34	40	180
Circadian entrainment	26	1.605752e-01	1.847	0.239	Organismal Systems	ko04713	Circadian entrainment	0.0401438	1.605752e-01	7	19	26	109
Fluid shear stress and atherosclerosis	32	1.701248e-01	2.273	0.229	Human Diseases	ko05418	Fluid shear stress and atherosclerosis	0.04302007	1.701248e-01	15	17	32	140
cAMP signaling pathway	48	1.936019e-01	3.409	0.213	Environmental Information Processing	ko04024	cAMP signaling pathway	0.04951314	1.936019e-01	14	34	48	225
Starch and sucrose metabolism	10	1.941983e-01	0.710	0.294	Metabolism	ko00500	Starch and sucrose metabolism	0.05063731	1.941983e-01	2	8	10	34
Synthesis and degradation of ketone bodies	4	1.941983e-01	0.284	0.444	Metabolism	ko00072	Synthesis and degradation of ketone bodies	0.05078175	1.941983e-01	0	4	4	9
GnRH secretion	17	1.963470e-01	1.207	0.254	Organismal Systems	ko04929	GnRH secretion	0.05190783	1.963470e-01	4	13	17	67
Melanogenesis	25	2.026175e-01	1.776	0.234	Organismal Systems	ko04916	Melanogenesis	0.05414777	2.026175e-01	4	21	25	107
Human immunodeficiency virus 1 infection	55	2.055560e-01	3.906	0.208	Human Diseases	ko05170	Human immunodeficiency virus 1 infection	0.05552375	2.055560e-01	33	22	55	264
Platinum drug resistance	18	2.158035e-01	1.278	0.247	Human Diseases	ko01524	Platinum drug resistance	0.05943169	2.158035e-01	8	10	18	73
Inflammatiory bowel disease (IBD)	25	2.158035e-01	1.776	0.231	Human Diseases	ko05321	Inflammatiory bowel disease (IBD)	0.05955346	2.158035e-01	23	2	25	108
GABAergic synapse	23	2.158035e-01	1.634	0.235	Organismal Systems	ko04727	GABAergic synapse	0.06015213	2.158035e-01	8	15	23	98
Pyruvate metabolism	11	2.251237e-01	0.781	0.275	Metabolism	ko00620	Pyruvate metabolism	0.06449539	2.251237e-01	0	11	11	40
Primary immunodeficiency	11	2.251237e-01	0.781	0.275	Human Diseases	ko05340	Primary immunodeficiency	0.06449539	2.251237e-01	8	3	11	40
Arachidonic acid metabolism	16	2.251237e-01	1.136	0.250	Metabolism	ko00590	Arachidonic acid metabolism	0.06531813	2.251237e-01	1	15	16	64
NF-kappa B signaling pathway	31	2.251237e-01	2.202	0.221	Environmental Information Processing	ko04064	NF-kappa B signaling pathway	0.06619762	2.251237e-01	30	1	31	140
Endocytosis	52	2.251237e-01	3.693	0.207	Cellular Processes	ko04144	Endocytosis	0.06655817	2.251237e-01	14	38	52	251
Hypertrophic cardiomyopathy (HCM)	22	2.251237e-01	1.562	0.234	Human Diseases	ko05410	Hypertrophic cardiomyopathy (HCM)	0.06663143	2.251237e-01	8	14	22	94
Hedgehog signaling pathway	12	2.259798e-01	0.852	0.267	Environmental Information Processing	ko04340	Hedgehog signaling pathway	0.06753419	2.259798e-01	1	11	12	45
Cholinergic synapse	27	2.297137e-01	1.918	0.225	Organismal Systems	ko04725	Cholinergic synapse	0.06987445	2.297137e-01	9	18	27	120
Fatty acid biosynthesis	6	2.297137e-01	0.426	0.333	Metabolism	ko00061	Fatty acid biosynthesis	0.06997028	2.297137e-01	2	4	6	18
Thiamine metabolism	5	2.386389e-01	0.355	0.357	Metabolism	ko00730	Thiamine metabolism	0.07337461	2.386389e-01	1	4	5	14
Pertussis	34	2.544174e-01	2.415	0.215	Human Diseases	ko05133	Pertussis	0.07895712	2.544174e-01	27	7	34	158
Mitophagy - animal	16	2.610428e-01	1.136	0.242	Cellular Processes	ko04137	Mitophagy - animal	0.08251354	2.610428e-01	5	11	16	66
Cortisol synthesis and secretion	16	2.610428e-01	1.136	0.242	Organismal Systems	ko04927	Cortisol synthesis and secretion	0.08251354	2.610428e-01	3	13	16	66
Leishmaniasis	33	2.708768e-01	2.344	0.214	Human Diseases	ko05140	Leishmaniasis	0.08640036	2.708768e-01	24	9	33	154
Amoebiasis	38	2.777651e-01	2.699	0.210	Human Diseases	ko05146	Amoebiasis	0.08939568	2.777651e-01	18	20	38	181
Central carbon metabolism in cancer	16	2.836826e-01	1.136	0.239	Human Diseases	ko05230	Central carbon metabolism in cancer	0.09211533	2.836826e-01	5	11	16	67
Autophagy - other eukaryotes	9	2.857477e-01	0.639	0.273	Cellular Processes	ko04136	Autophagy - other eukaryotes	0.09360701	2.857477e-01	1	8	9	33
Alanine, aspartate and glutamate metabolism	10	2.944446e-01	0.710	0.263	Metabolism	ko00250	Alanine, aspartate and glutamate metabolism	0.09730209	2.944446e-01	4	6	10	38
Vasopressin-regulated water reabsorption	11	2.975540e-01	0.781	0.256	Organismal Systems	ko04962	Vasopressin-regulated water reabsorption	0.09980631	2.975540e-01	0	11	11	43
PPAR signaling pathway	19	2.975540e-01	1.349	0.229	Organismal Systems	ko03320	PPAR signaling pathway	0.1000397	2.975540e-01	3	16	19	83
Fatty acid metabolism	14	3.004614e-01	0.994	0.241	Metabolism	ko01212	Fatty acid metabolism	0.102744	3.004614e-01	2	12	14	58
Amyotrophic lateral sclerosis (ALS)	14	3.004614e-01	0.994	0.241	Human Diseases	ko05014	Amyotrophic lateral sclerosis (ALS)	0.102744	3.004614e-01	7	7	14	58
Glycerophospholipid metabolism	21	3.094433e-01	1.491	0.223	Metabolism	ko00564	Glycerophospholipid metabolism	0.1067046	3.094433e-01	5	16	21	94
Glycosaminoglycan biosynthesis - chondroitin sulfate / dermatan sulfate	6	3.125920e-01	0.426	0.300	Metabolism	ko00532	Glycosaminoglycan biosynthesis - chondroitin sulfate / dermatan sulfate	0.1086886	3.125920e-01	2	4	6	20
Th17 cell differentiation	31	3.132886e-01	2.202	0.211	Organismal Systems	ko04659	Th17 cell differentiation	0.1107313	3.132886e-01	22	9	31	147
Gastric cancer	31	3.132886e-01	2.202	0.211	Human Diseases	ko05226	Gastric cancer	0.1107313	3.132886e-01	10	21	31	147
Base excision repair	11	3.179172e-01	0.781	0.250	Genetic Information Processing	ko03410	Base excision repair	0.1136983	3.179172e-01	3	8	11	44
Aldosterone synthesis and secretion	22	3.179172e-01	1.562	0.220	Organismal Systems	ko04925	Aldosterone synthesis and secretion	0.1141944	3.179172e-01	3	19	22	100
Vascular smooth muscle contraction	29	3.191583e-01	2.060	0.212	Organismal Systems	ko04270	Vascular smooth muscle contraction	0.1155573	3.191583e-01	8	21	29	137
Insulin resistance	25	3.199808e-01	1.776	0.216	Human Diseases	ko04931	Insulin resistance	0.1167746	3.199808e-01	5	20	25	116
Colorectal cancer	20	3.210216e-01	1.420	0.222	Human Diseases	ko05210	Colorectal cancer	0.1180769	3.210216e-01	9	11	20	90
Hepatocellular carcinoma	33	3.256614e-01	2.344	0.208	Human Diseases	ko05225	Hepatocellular carcinoma	0.1207193	3.256614e-01	9	24	33	159
HIF-1 signaling pathway	25	3.366129e-01	1.776	0.214	Environmental Information Processing	ko04066	HIF-1 signaling pathway	0.1257462	3.366129e-01	12	13	25	117
Endocrine resistance	20	3.407149e-01	1.420	0.220	Human Diseases	ko01522	Endocrine resistance	0.1284278	3.407149e-01	3	17	20	91
Apelin signaling pathway	30	3.407149e-01	2.131	0.208	Environmental Information Processing	ko04371	Apelin signaling pathway	0.1292367	3.407149e-01	13	17	30	144
Arginine biosynthesis	6	3.438481e-01	0.426	0.286	Metabolism	ko00220	Arginine biosynthesis	0.1314132	3.438481e-01	4	2	6	21
Valine, leucine and isoleucine biosynthesis	2	3.519685e-01	0.142	0.500	Metabolism	ko00290	Valine, leucine and isoleucine biosynthesis	0.1360811	3.519685e-01	1	1	2	4
Prostate cancer	21	3.519685e-01	1.491	0.216	Human Diseases	ko05215	Prostate cancer	0.1365395	3.519685e-01	9	12	21	97
Non-small cell lung cancer	15	3.563487e-01	1.065	0.227	Human Diseases	ko05223	Non-small cell lung cancer	0.1392627	3.563487e-01	4	11	15	66
Steroid hormone biosynthesis	12	3.653337e-01	0.852	0.235	Metabolism	ko00140	Steroid hormone biosynthesis	0.1438239	3.653337e-01	3	9	12	51
Serotonergic synapse	25	3.654217e-01	1.776	0.210	Organismal Systems	ko04726	Serotonergic synapse	0.1449086	3.654217e-01	10	15	25	119
Nitrogen metabolism	5	3.664531e-01	0.355	0.294	Metabolism	ko00910	Nitrogen metabolism	0.1475547	3.664531e-01	2	3	5	17
Arrhythmogenic right ventricular cardiomyopathy (ARVC)	17	3.664531e-01	1.207	0.221	Human Diseases	ko05412	Arrhythmogenic right ventricular cardiomyopathy (ARVC)	0.1475584	3.664531e-01	4	13	17	77
Wnt signaling pathway	32	3.664531e-01	2.273	0.204	Environmental Information Processing	ko04310	Wnt signaling pathway	0.1484767	3.664531e-01	7	25	32	157
Acute myeloid leukemia	15	3.746218e-01	1.065	0.224	Human Diseases	ko05221	Acute myeloid leukemia	0.1528629	3.746218e-01	4	11	15	67
Neurotrophin signaling pathway	25	3.748047e-01	1.776	0.208	Organismal Systems	ko04722	Neurotrophin signaling pathway	0.1550916	3.748047e-01	12	13	25	120
Growth hormone synthesis, secretion and action	25	3.748047e-01	1.776	0.208	Organismal Systems	ko04935	Growth hormone synthesis, secretion and action	0.1550916	3.748047e-01	7	18	25	120
Endometrial cancer	13	3.751193e-01	0.923	0.228	Human Diseases	ko05213	Endometrial cancer	0.1576918	3.751193e-01	3	10	13	57
Pancreatic secretion	21	3.751193e-01	1.491	0.212	Organismal Systems	ko04972	Pancreatic secretion	0.1588729	3.751193e-01	4	17	21	99
Pathogenic Escherichia coli infection	40	3.751193e-01	2.841	0.198	Human Diseases	ko05130	Pathogenic Escherichia coli infection	0.1602988	3.751193e-01	23	17	40	202
Maturity onset diabetes of the young	7	3.751193e-01	0.497	0.259	Human Diseases	ko04950	Maturity onset diabetes of the young	0.1607249	3.751193e-01	1	6	7	27
Vitamin digestion and absorption	7	3.751193e-01	0.497	0.259	Organismal Systems	ko04977	Vitamin digestion and absorption	0.1607249	3.751193e-01	1	6	7	27
Autoimmune thyroid disease	20	3.751193e-01	1.420	0.213	Human Diseases	ko05320	Autoimmune thyroid disease	0.1625656	3.751193e-01	20	0	20	94
Glycine, serine and threonine metabolism	10	3.751193e-01	0.710	0.238	Metabolism	ko00260	Glycine, serine and threonine metabolism	0.1627673	3.751193e-01	2	8	10	42
Biosynthesis of amino acids	16	3.751252e-01	1.136	0.219	Metabolism	ko01230	Biosynthesis of amino acids	0.1638478	3.751252e-01	5	11	16	73
Penicillin and cephalosporin biosynthesis	1	3.776999e-01	0.071	1.000	Metabolism	ko00311	Penicillin and cephalosporin biosynthesis	0.169659	3.776999e-01	0	1	1	1
D-Arginine and D-ornithine metabolism	1	3.776999e-01	0.071	1.000	Metabolism	ko00472	D-Arginine and D-ornithine metabolism	0.169659	3.776999e-01	0	1	1	1
C5-Branched dibasic acid metabolism	1	3.776999e-01	0.071	1.000	Metabolism	ko00660	C5-Branched dibasic acid metabolism	0.169659	3.776999e-01	1	0	1	1
Salivary secretion	18	3.776999e-01	1.278	0.214	Organismal Systems	ko04970	Salivary secretion	0.170181	3.776999e-01	4	14	18	84
Chemical carcinogenesis	14	3.776999e-01	0.994	0.222	Human Diseases	ko05204	Chemical carcinogenesis	0.1703991	3.776999e-01	6	8	14	63
Shigellosis	46	3.855804e-01	3.267	0.194	Human Diseases	ko05131	Shigellosis	0.1757084	3.855804e-01	22	24	46	237
Other glycan degradation	5	3.855804e-01	0.355	0.278	Metabolism	ko00511	Other glycan degradation	0.1773949	3.855804e-01	1	4	5	18
Renin secretion	16	3.855804e-01	1.136	0.216	Organismal Systems	ko04924	Renin secretion	0.1780678	3.855804e-01	5	11	16	74
Oxytocin signaling pathway	31	3.855804e-01	2.202	0.200	Organismal Systems	ko04921	Oxytocin signaling pathway	0.1807739	3.855804e-01	8	23	31	155
Viral carcinogenesis	37	3.855804e-01	2.628	0.197	Human Diseases	ko05203	Viral carcinogenesis	0.1816598	3.855804e-01	19	18	37	188
Fatty acid degradation	10	3.855804e-01	0.710	0.233	Metabolism	ko00071	Fatty acid degradation	0.1818464	3.855804e-01	2	8	10	43
Epithelial cell signaling in Helicobacter pylori infection	15	3.855804e-01	1.065	0.217	Human Diseases	ko05120	Epithelial cell signaling in Helicobacter pylori infection	0.1820888	3.855804e-01	8	7	15	69
Proximal tubule bicarbonate reclamation	6	3.855804e-01	0.426	0.261	Organismal Systems	ko04964	Proximal tubule bicarbonate reclamation	0.1828183	3.855804e-01	0	6	6	23
Sulfur relay system	3	3.870808e-01	0.213	0.333	Genetic Information Processing	ko04122	Sulfur relay system	0.1852321	3.870808e-01	0	3	3	9
Alzheimer disease	66	3.870808e-01	4.688	0.189	Human Diseases	ko05010	Alzheimer disease	0.1857543	3.870808e-01	24	42	66	350
PD-L1 expression and PD-1 checkpoint pathway in cancer	27	4.035364e-01	1.918	0.200	Human Diseases	ko05235	PD-L1 expression and PD-1 checkpoint pathway in cancer	0.2006568	4.035364e-01	17	10	27	135
Chagas disease (American trypanosomiasis)	31	4.035364e-01	2.202	0.197	Human Diseases	ko05142	Chagas disease (American trypanosomiasis)	0.20137	4.035364e-01	23	8	31	157
Neomycin, kanamycin and gentamicin biosynthesis	2	4.035364e-01	0.142	0.400	Metabolism	ko00524	Neomycin, kanamycin and gentamicin biosynthesis	0.2019999	4.035364e-01	1	1	2	5
Taurine and hypotaurine metabolism	4	4.035364e-01	0.284	0.286	Metabolism	ko00430	Taurine and hypotaurine metabolism	0.20261	4.035364e-01	1	3	4	14
EGFR tyrosine kinase inhibitor resistance	17	4.035364e-01	1.207	0.210	Human Diseases	ko01521	EGFR tyrosine kinase inhibitor resistance	0.202893	4.035364e-01	3	14	17	81
Nicotinate and nicotinamide metabolism	9	4.035364e-01	0.639	0.231	Metabolism	ko00760	Nicotinate and nicotinamide metabolism	0.2053394	4.035364e-01	3	6	9	39
Nicotine addiction	9	4.035364e-01	0.639	0.231	Human Diseases	ko05033	Nicotine addiction	0.2053394	4.035364e-01	4	5	9	39
Chronic myeloid leukemia	16	4.035364e-01	1.136	0.211	Human Diseases	ko05220	Chronic myeloid leukemia	0.2082708	4.035364e-01	8	8	16	76
Galactose metabolism	8	4.035364e-01	0.568	0.235	Metabolism	ko00052	Galactose metabolism	0.208284	4.035364e-01	2	6	8	34
beta-Alanine metabolism	8	4.035364e-01	0.568	0.235	Metabolism	ko00410	beta-Alanine metabolism	0.208284	4.035364e-01	1	7	8	34
DNA replication	8	4.035364e-01	0.568	0.235	Genetic Information Processing	ko03030	DNA replication	0.208284	4.035364e-01	5	3	8	34
Circadian rhythm	8	4.035364e-01	0.568	0.235	Organismal Systems	ko04710	Circadian rhythm	0.208284	4.035364e-01	1	7	8	34
Focal adhesion	37	4.035364e-01	2.628	0.194	Cellular Processes	ko04510	Focal adhesion	0.2100471	4.035364e-01	9	28	37	191
Prion diseases	7	4.035364e-01	0.497	0.241	Human Diseases	ko05020	Prion diseases	0.2103913	4.035364e-01	4	3	7	29
Cushing syndrome	31	4.035364e-01	2.202	0.196	Human Diseases	ko04934	Cushing syndrome	0.2120974	4.035364e-01	6	25	31	158
Progesterone-mediated oocyte maturation	18	4.035364e-01	1.278	0.207	Organismal Systems	ko04914	Progesterone-mediated oocyte maturation	0.2122045	4.035364e-01	2	16	18	87
Breast cancer	28	4.125079e-01	1.989	0.197	Human Diseases	ko05224	Breast cancer	0.2181076	4.125079e-01	8	20	28	142
Carbon metabolism	23	4.458536e-01	1.634	0.198	Metabolism	ko01200	Carbon metabolism	0.2370199	4.458536e-01	3	20	23	116
Folate biosynthesis	6	4.504055e-01	0.426	0.240	Metabolism	ko00790	Folate biosynthesis	0.240734	4.504055e-01	2	4	6	25
Lysine degradation	13	4.543564e-01	0.923	0.210	Metabolism	ko00310	Lysine degradation	0.2441513	4.543564e-01	1	12	13	62
Choline metabolism in cancer	19	4.604791e-01	1.349	0.200	Human Diseases	ko05231	Choline metabolism in cancer	0.2508572	4.604791e-01	2	17	19	95
Calcium signaling pathway	45	4.604791e-01	3.196	0.188	Environmental Information Processing	ko04020	Calcium signaling pathway	0.2513738	4.604791e-01	18	27	45	240
Endocrine and other factor-regulated calcium reabsorption	12	4.604791e-01	0.852	0.211	Organismal Systems	ko04961	Endocrine and other factor-regulated calcium reabsorption	0.251411	4.604791e-01	1	11	12	57
Thyroid cancer	8	4.701628e-01	0.568	0.222	Human Diseases	ko05216	Thyroid cancer	0.2580491	4.701628e-01	3	5	8	36
Salmonella infection	40	4.746037e-01	2.841	0.188	Human Diseases	ko05132	Salmonella infection	0.2631542	4.746037e-01	22	18	40	213
Purine metabolism	25	4.746037e-01	1.776	0.194	Metabolism	ko00230	Purine metabolism	0.2632141	4.746037e-01	7	18	25	129
Hedgehog signaling pathway - fly	7	4.751307e-01	0.497	0.226	Environmental Information Processing	ko04341	Hedgehog signaling pathway - fly	0.2648717	4.751307e-01	1	6	7	31
Amino sugar and nucleotide sugar metabolism	10	4.764802e-01	0.710	0.213	Metabolism	ko00520	Amino sugar and nucleotide sugar metabolism	0.2669932	4.764802e-01	3	7	10	47
Phosphonate and phosphinate metabolism	2	4.801514e-01	0.142	0.333	Metabolism	ko00440	Phosphonate and phosphinate metabolism	0.2704301	4.801514e-01	0	2	2	6
Amphetamine addiction	14	4.840740e-01	0.994	0.203	Human Diseases	ko05031	Amphetamine addiction	0.2740304	4.840740e-01	4	10	14	69
Glycosaminoglycan degradation	5	4.863797e-01	0.355	0.238	Metabolism	ko00531	Glycosaminoglycan degradation	0.2775884	4.863797e-01	0	5	5	21
Notch signaling pathway	11	4.863797e-01	0.781	0.208	Environmental Information Processing	ko04330	Notch signaling pathway	0.2806035	4.863797e-01	3	8	11	53
Selenocompound metabolism	4	4.863797e-01	0.284	0.250	Metabolism	ko00450	Selenocompound metabolism	0.2821606	4.863797e-01	0	4	4	16
Ubiquinone and other terpenoid-quinone biosynthesis	3	4.863797e-01	0.213	0.273	Metabolism	ko00130	Ubiquinone and other terpenoid-quinone biosynthesis	0.2827681	4.863797e-01	0	3	3	11
Hippo signaling pathway -fly	13	4.863797e-01	0.923	0.203	Environmental Information Processing	ko04391	Hippo signaling pathway -fly	0.2830022	4.863797e-01	6	7	13	64
Adipocytokine signaling pathway	15	4.863797e-01	1.065	0.200	Organismal Systems	ko04920	Adipocytokine signaling pathway	0.2837215	4.863797e-01	8	7	15	75
Sphingolipid signaling pathway	22	4.901353e-01	1.562	0.193	Environmental Information Processing	ko04071	Sphingolipid signaling pathway	0.2873207	4.901353e-01	8	14	22	114
Intestinal immune network for IgA production	18	4.944162e-01	1.278	0.196	Organismal Systems	ko04672	Intestinal immune network for IgA production	0.2912509	4.944162e-01	15	3	18	92
Phospholipase D signaling pathway	28	4.947710e-01	1.989	0.189	Environmental Information Processing	ko04072	Phospholipase D signaling pathway	0.2928817	4.947710e-01	8	20	28	148
Toll and Imd signaling pathway	9	5.045676e-01	0.639	0.209	Organismal Systems	ko04624	Toll and Imd signaling pathway	0.3001307	5.045676e-01	5	4	9	43
Glycolysis / Gluconeogenesis	13	5.048070e-01	0.923	0.200	Metabolism	ko00010	Glycolysis / Gluconeogenesis	0.3031159	5.048070e-01	1	12	13	65
Glycosphingolipid biosynthesis - lacto and neolacto series	6	5.048070e-01	0.426	0.222	Metabolism	ko00601	Glycosphingolipid biosynthesis - lacto and neolacto series	0.3031743	5.048070e-01	3	3	6	27
GnRH signaling pathway	18	5.080447e-01	1.278	0.194	Organismal Systems	ko04912	GnRH signaling pathway	0.3081359	5.080447e-01	3	15	18	93
Monobactam biosynthesis	1	5.080447e-01	0.071	0.500	Metabolism	ko00261	Monobactam biosynthesis	0.3105508	5.080447e-01	0	1	1	2
ErbB signaling pathway	16	5.080447e-01	1.136	0.195	Environmental Information Processing	ko04012	ErbB signaling pathway	0.3106118	5.080447e-01	3	13	16	82
Tyrosine metabolism	8	5.080447e-01	0.568	0.211	Metabolism	ko00350	Tyrosine metabolism	0.3109584	5.080447e-01	1	7	8	38
Adrenergic signaling in cardiomyocytes	28	5.198110e-01	1.989	0.187	Organismal Systems	ko04261	Adrenergic signaling in cardiomyocytes	0.3196539	5.198110e-01	6	22	28	150
Pancreatic cancer	15	5.198393e-01	1.065	0.195	Human Diseases	ko05212	Pancreatic cancer	0.3211651	5.198393e-01	8	7	15	77
Fructose and mannose metabolism	7	5.198516e-01	0.497	0.212	Metabolism	ko00051	Fructose and mannose metabolism	0.3226665	5.198516e-01	3	4	7	33
Glutathione metabolism	11	5.215696e-01	0.781	0.200	Metabolism	ko00480	Glutathione metabolism	0.3252316	5.215696e-01	4	7	11	55
Type I diabetes mellitus	17	5.365472e-01	1.207	0.191	Human Diseases	ko04940	Type I diabetes mellitus	0.3361129	5.365472e-01	16	1	17	89
Pyrimidine metabolism	11	5.529052e-01	0.781	0.196	Metabolism	ko00240	Pyrimidine metabolism	0.3480996	5.529052e-01	7	4	11	56
Histidine metabolism	5	5.529052e-01	0.355	0.217	Metabolism	ko00340	Histidine metabolism	0.3495378	5.529052e-01	0	5	5	23
Renal cell carcinoma	14	5.550161e-01	0.994	0.192	Human Diseases	ko05211	Renal cell carcinoma	0.3524671	5.550161e-01	4	10	14	73
Th1 and Th2 cell differentiation	24	5.621336e-01	1.705	0.185	Organismal Systems	ko04658	Th1 and Th2 cell differentiation	0.3586025	5.621336e-01	19	5	24	130
Primary bile acid biosynthesis	4	5.701337e-01	0.284	0.222	Metabolism	ko00120	Primary bile acid biosynthesis	0.3653443	5.701337e-01	0	4	4	18
Dopaminergic synapse	26	5.706234e-01	1.847	0.183	Organismal Systems	ko04728	Dopaminergic synapse	0.3672978	5.706234e-01	10	16	26	142
Rheumatoid arthritis	39	5.757955e-01	2.770	0.180	Human Diseases	ko05323	Rheumatoid arthritis	0.3722816	5.757955e-01	29	10	39	217
Cell adhesion molecules (CAMs)	49	5.787218e-01	3.480	0.178	Environmental Information Processing	ko04514	Cell adhesion molecules (CAMs)	0.3758366	5.787218e-01	28	21	49	275
Fatty acid elongation	5	5.917130e-01	0.355	0.208	Metabolism	ko00062	Fatty acid elongation	0.3859737	5.917130e-01	0	5	5	24
Yersinia infection	30	6.044609e-01	2.131	0.180	Human Diseases	ko05135	Yersinia infection	0.3960261	6.044609e-01	16	14	30	167
Other types of O-glycan biosynthesis	9	6.078299e-01	0.639	0.191	Metabolism	ko00514	Other types of O-glycan biosynthesis	0.4029765	6.078299e-01	1	8	9	47
Riboflavin metabolism	2	6.078299e-01	0.142	0.250	Metabolism	ko00740	Riboflavin metabolism	0.4046941	6.078299e-01	0	2	2	8
Vitamin B6 metabolism	2	6.078299e-01	0.142	0.250	Metabolism	ko00750	Vitamin B6 metabolism	0.4046941	6.078299e-01	0	2	2	8
Mannose type O-glycan biosyntheis	4	6.078299e-01	0.284	0.211	Metabolism	ko00515	Mannose type O-glycan biosyntheis	0.4069666	6.078299e-01	1	3	4	19
Pantothenate and CoA biosynthesis	4	6.078299e-01	0.284	0.211	Metabolism	ko00770	Pantothenate and CoA biosynthesis	0.4069666	6.078299e-01	1	3	4	19
Vibrio cholerae infection	10	6.111735e-01	0.710	0.189	Human Diseases	ko05110	Vibrio cholerae infection	0.4109615	6.111735e-01	2	8	10	53
Retinol metabolism	11	6.188148e-01	0.781	0.186	Metabolism	ko00830	Retinol metabolism	0.4178778	6.188148e-01	1	10	11	59
Alcoholism	30	6.247141e-01	2.131	0.178	Human Diseases	ko05034	Alcoholism	0.4236567	6.247141e-01	15	15	30	169
Hippo signaling pathway	42	6.251574e-01	2.983	0.176	Environmental Information Processing	ko04390	Hippo signaling pathway	0.42701	6.251574e-01	15	27	42	239
Biotin metabolism	1	6.251574e-01	0.071	0.333	Metabolism	ko00780	Biotin metabolism	0.4275502	6.251574e-01	0	1	1	3
Protein digestion and absorption	18	6.254682e-01	1.278	0.180	Organismal Systems	ko04974	Protein digestion and absorption	0.4319641	6.254682e-01	4	14	18	100
Mucin type O-glycan biosynthesis	6	6.254682e-01	0.426	0.194	Metabolism	ko00512	Mucin type O-glycan biosynthesis	0.4334178	6.254682e-01	2	4	6	31
Gastric acid secretion	14	6.254682e-01	0.994	0.182	Organismal Systems	ko04971	Gastric acid secretion	0.43427	6.254682e-01	3	11	14	77
mTOR signaling pathway	29	6.254682e-01	2.060	0.177	Environmental Information Processing	ko04150	mTOR signaling pathway	0.434952	6.254682e-01	3	26	29	164
MAPK signaling pathway - fly	15	6.256999e-01	1.065	0.181	Environmental Information Processing	ko04013	MAPK signaling pathway - fly	0.4387091	6.256999e-01	8	7	15	83
Allograft rejection	15	6.256999e-01	1.065	0.181	Human Diseases	ko05330	Allograft rejection	0.4387091	6.256999e-01	15	0	15	83
Long-term potentiation	12	6.312073e-01	0.852	0.182	Organismal Systems	ko04720	Long-term potentiation	0.4462648	6.312073e-01	4	8	12	66
Steroid biosynthesis	4	6.312073e-01	0.284	0.200	Metabolism	ko00100	Steroid biosynthesis	0.4480121	6.312073e-01	1	3	4	20
Phenylalanine metabolism	4	6.312073e-01	0.284	0.200	Metabolism	ko00360	Phenylalanine metabolism	0.4480121	6.312073e-01	1	3	4	20
Graft-versus-host disease	14	6.382108e-01	0.994	0.179	Human Diseases	ko05332	Graft-versus-host disease	0.4548169	6.382108e-01	14	0	14	78
Cholesterol metabolism	10	6.430092e-01	0.710	0.182	Organismal Systems	ko04979	Cholesterol metabolism	0.4600842	6.430092e-01	2	8	10	55
Glycosphingolipid biosynthesis - ganglio series	3	6.689237e-01	0.213	0.200	Metabolism	ko00604	Glycosphingolipid biosynthesis - ganglio series	0.4805486	6.689237e-01	1	2	3	15
VEGF signaling pathway	10	6.716381e-01	0.710	0.179	Environmental Information Processing	ko04370	VEGF signaling pathway	0.4844286	6.716381e-01	1	9	10	56
B cell receptor signaling pathway	14	6.843175e-01	0.994	0.175	Organismal Systems	ko04662	B cell receptor signaling pathway	0.4956444	6.843175e-01	6	8	14	80
SNARE interactions in vesicular transport	6	6.843175e-01	0.426	0.182	Genetic Information Processing	ko04130	SNARE interactions in vesicular transport	0.4975067	6.843175e-01	3	3	6	33
Insulin signaling pathway	25	7.049089e-01	1.776	0.171	Organismal Systems	ko04910	Insulin signaling pathway	0.5145025	7.049089e-01	3	22	25	146
Non-alcoholic fatty liver disease (NAFLD)	28	7.072772e-01	1.989	0.171	Human Diseases	ko04932	Non-alcoholic fatty liver disease (NAFLD)	0.5182635	7.072772e-01	14	14	28	164
Insect hormone biosynthesis	1	7.100252e-01	0.071	0.250	Metabolism	ko00981	Insect hormone biosynthesis	0.5247066	7.100252e-01	0	1	1	4
Glycosaminoglycan biosynthesis - keratan sulfate	3	7.100252e-01	0.213	0.188	Metabolism	ko00533	Glycosaminoglycan biosynthesis - keratan sulfate	0.5263304	7.100252e-01	2	1	3	16
Ascorbate and aldarate metabolism	4	7.100252e-01	0.284	0.182	Metabolism	ko00053	Ascorbate and aldarate metabolism	0.52696	7.100252e-01	1	3	4	22
Sphingolipid metabolism	8	7.100252e-01	0.568	0.174	Metabolism	ko00600	Sphingolipid metabolism	0.5304392	7.100252e-01	5	3	8	46
Systemic lupus erythematosus	26	7.100252e-01	1.847	0.170	Human Diseases	ko05322	Systemic lupus erythematosus	0.5304786	7.100252e-01	24	2	26	153
Glucagon signaling pathway	18	7.187633e-01	1.278	0.170	Organismal Systems	ko04922	Glucagon signaling pathway	0.5390725	7.187633e-01	2	16	18	106
Melanoma	12	7.351818e-01	0.852	0.169	Human Diseases	ko05218	Melanoma	0.5553413	7.351818e-01	4	8	12	71
Glycerolipid metabolism	10	7.351818e-01	0.710	0.169	Metabolism	ko00561	Glycerolipid metabolism	0.5556115	7.351818e-01	2	8	10	59
Fc epsilon RI signaling pathway	11	7.609086e-01	0.781	0.167	Organismal Systems	ko04664	Fc epsilon RI signaling pathway	0.577241	7.609086e-01	2	9	11	66
Metabolism of xenobiotics by cytochrome P450	9	7.617472e-01	0.639	0.167	Metabolism	ko00980	Metabolism of xenobiotics by cytochrome P450	0.5800661	7.617472e-01	3	6	9	54
Longevity regulating pathway - worm	15	7.672331e-01	1.065	0.165	Organismal Systems	ko04212	Longevity regulating pathway - worm	0.5928272	7.672331e-01	3	12	15	91
Fc gamma R-mediated phagocytosis	15	7.672331e-01	1.065	0.165	Organismal Systems	ko04666	Fc gamma R-mediated phagocytosis	0.5928272	7.672331e-01	4	11	15	91
Phototransduction	5	7.672331e-01	0.355	0.167	Organismal Systems	ko04744	Phototransduction	0.5930624	7.672331e-01	1	4	5	30
Collecting duct acid secretion	5	7.672331e-01	0.355	0.167	Organismal Systems	ko04966	Collecting duct acid secretion	0.5930624	7.672331e-01	1	4	5	30
Caffeine metabolism	1	7.802718e-01	0.071	0.200	Metabolism	ko00232	Caffeine metabolism	0.6053833	7.802718e-01	1	0	1	5
2-Oxocarboxylic acid metabolism	3	7.822651e-01	0.213	0.167	Metabolism	ko01210	2-Oxocarboxylic acid metabolism	0.610664	7.822651e-01	0	3	3	18
HTLV-I infection	57	7.822651e-01	4.048	0.165	Human Diseases	ko05166	HTLV-I infection	0.611848	7.822651e-01	34	23	57	345
Natural killer cell mediated cytotoxicity	30	7.822651e-01	2.131	0.164	Organismal Systems	ko04650	Natural killer cell mediated cytotoxicity	0.6136735	7.822651e-01	20	10	30	183
Phototransduction - fly	5	7.922249e-01	0.355	0.161	Organismal Systems	ko04745	Phototransduction - fly	0.6237633	7.922249e-01	1	4	5	31
Estrogen signaling pathway	22	7.968413e-01	1.562	0.162	Organismal Systems	ko04915	Estrogen signaling pathway	0.6333241	7.968413e-01	6	16	22	136
Linoleic acid metabolism	4	7.968413e-01	0.284	0.160	Metabolism	ko00591	Linoleic acid metabolism	0.6338266	7.968413e-01	1	3	4	25
Cell cycle	20	7.968413e-01	1.420	0.161	Cellular Processes	ko04110	Cell cycle	0.6360437	7.968413e-01	11	9	20	124
Ether lipid metabolism	7	7.968413e-01	0.497	0.159	Metabolism	ko00565	Ether lipid metabolism	0.6365571	7.968413e-01	1	6	7	44
Taste transduction	11	7.979625e-01	0.781	0.159	Organismal Systems	ko04742	Taste transduction	0.6397458	7.979625e-01	2	9	11	69
AMPK signaling pathway	20	8.091128e-01	1.420	0.160	Environmental Information Processing	ko04152	AMPK signaling pathway	0.6510103	8.091128e-01	1	19	20	125
Glioma	12	8.116187e-01	0.852	0.158	Human Diseases	ko05214	Glioma	0.6553588	8.116187e-01	3	9	12	76
Bladder cancer	6	8.264008e-01	0.426	0.154	Human Diseases	ko05219	Bladder cancer	0.6696696	8.264008e-01	4	2	6	39
Legionellosis	23	8.283153e-01	1.634	0.159	Human Diseases	ko05134	Legionellosis	0.6736012	8.283153e-01	17	6	23	145
Homologous recombination	6	8.508863e-01	0.426	0.150	Genetic Information Processing	ko03440	Homologous recombination	0.6944015	8.508863e-01	3	3	6	40
Antigen processing and presentation	16	8.574417e-01	1.136	0.154	Organismal Systems	ko04612	Antigen processing and presentation	0.7067396	8.574417e-01	15	1	16	104
Propanoate metabolism	5	8.574417e-01	0.355	0.147	Metabolism	ko00640	Propanoate metabolism	0.7070421	8.574417e-01	0	5	5	34
TGF-beta signaling pathway	15	8.574417e-01	1.065	0.153	Environmental Information Processing	ko04350	TGF-beta signaling pathway	0.7107476	8.574417e-01	7	8	15	98
T cell receptor signaling pathway	23	8.574417e-01	1.634	0.155	Organismal Systems	ko04660	T cell receptor signaling pathway	0.7124544	8.574417e-01	12	11	23	148
Asthma	11	8.574417e-01	0.781	0.151	Human Diseases	ko05310	Asthma	0.7147635	8.574417e-01	11	0	11	73
Terpenoid backbone biosynthesis	3	8.574417e-01	0.213	0.143	Metabolism	ko00900	Terpenoid backbone biosynthesis	0.7169987	8.574417e-01	1	2	3	21
Dorso-ventral axis formation	3	8.574417e-01	0.213	0.143	Organismal Systems	ko04320	Dorso-ventral axis formation	0.7169987	8.574417e-01	3	0	3	21
Retrograde endocannabinoid signaling	25	8.577859e-01	1.776	0.155	Organismal Systems	ko04723	Retrograde endocannabinoid signaling	0.7197514	8.577859e-01	8	17	25	161
Rap1 signaling pathway	55	8.599467e-01	3.906	0.159	Environmental Information Processing	ko04015	Rap1 signaling pathway	0.7275741	8.599467e-01	15	40	55	346
Phenylalanine, tyrosine and tryptophan biosynthesis	1	8.599467e-01	0.071	0.143	Metabolism	ko00400	Phenylalanine, tyrosine and tryptophan biosynthesis	0.7279989	8.599467e-01	1	0	1	7
Mineral absorption	9	8.599467e-01	0.639	0.148	Organismal Systems	ko04978	Mineral absorption	0.7289778	8.599467e-01	1	8	9	61
Mismatch repair	3	8.782354e-01	0.213	0.136	Genetic Information Processing	ko03430	Mismatch repair	0.7470048	8.782354e-01	0	3	3	22
Citrate cycle (TCA cycle)	4	8.785179e-01	0.284	0.138	Metabolism	ko00020	Citrate cycle (TCA cycle)	0.7497696	8.785179e-01	0	4	4	29
Oocyte meiosis	18	8.803743e-01	1.278	0.150	Cellular Processes	ko04114	Oocyte meiosis	0.7538837	8.803743e-01	3	15	18	120
Glycosphingolipid biosynthesis - globo and isoglobo series	2	9.104850e-01	0.142	0.125	Metabolism	ko00603	Glycosphingolipid biosynthesis - globo and isoglobo series	0.7822845	9.104850e-01	0	2	2	16
N-Glycan biosynthesis	7	9.111741e-01	0.497	0.137	Metabolism	ko00510	N-Glycan biosynthesis	0.7854949	9.111741e-01	0	7	7	51
Nucleotide excision repair	6	9.237724e-01	0.426	0.133	Genetic Information Processing	ko03420	Nucleotide excision repair	0.79901	9.237724e-01	1	5	6	45
Apoptosis - fly	7	9.246910e-01	0.497	0.135	Cellular Processes	ko04214	Apoptosis - fly	0.8024617	9.246910e-01	3	4	7	52
Adherens junction	10	9.365120e-01	0.710	0.137	Cellular Processes	ko04520	Adherens junction	0.8154113	9.365120e-01	2	8	10	73
Complement and coagulation cascades	23	9.396255e-01	1.634	0.146	Organismal Systems	ko04610	Complement and coagulation cascades	0.8208223	9.396255e-01	14	9	23	158
Synaptic vesicle cycle	12	9.541697e-01	0.852	0.136	Organismal Systems	ko04721	Synaptic vesicle cycle	0.8362694	9.541697e-01	3	9	12	88
Bacterial invasion of epithelial cells	10	9.562038e-01	0.710	0.133	Human Diseases	ko05100	Bacterial invasion of epithelial cells	0.8407999	9.562038e-01	1	9	10	75
Aminoacyl-tRNA biosynthesis	6	9.601861e-01	0.426	0.125	Genetic Information Processing	ko00970	Aminoacyl-tRNA biosynthesis	0.8470607	9.601861e-01	3	3	6	48
Fat digestion and absorption	5	9.752150e-01	0.355	0.119	Organismal Systems	ko04975	Fat digestion and absorption	0.8631213	9.752150e-01	1	4	5	42
Drug metabolism - other enzymes	8	9.805470e-01	0.568	0.125	Metabolism	ko00983	Drug metabolism - other enzymes	0.8720065	9.805470e-01	5	3	8	64
Malaria	26	9.805470e-01	1.847	0.141	Human Diseases	ko05144	Malaria	0.8734758	9.805470e-01	20	6	26	184
Biosynthesis of unsaturated fatty acids	3	9.813340e-01	0.213	0.107	Metabolism	ko01040	Biosynthesis of unsaturated fatty acids	0.8769968	9.813340e-01	0	3	3	28
Gap junction	11	9.837504e-01	0.781	0.128	Cellular Processes	ko04540	Gap junction	0.8844064	9.837504e-01	2	9	11	86
Pentose phosphate pathway	3	9.837504e-01	0.213	0.103	Metabolism	ko00030	Pentose phosphate pathway	0.8916769	9.837504e-01	0	3	3	29
Long-term depression	8	9.837504e-01	0.568	0.121	Organismal Systems	ko04730	Long-term depression	0.8925505	9.837504e-01	3	5	8	66
Ferroptosis	7	9.837504e-01	0.497	0.119	Cellular Processes	ko04216	Ferroptosis	0.8937619	9.837504e-01	3	4	7	59
Cardiac muscle contraction	12	9.837504e-01	0.852	0.128	Organismal Systems	ko04260	Cardiac muscle contraction	0.8940691	9.837504e-01	3	9	12	94
Drug metabolism - cytochrome P450	6	9.837504e-01	0.426	0.115	Metabolism	ko00982	Drug metabolism - cytochrome P450	0.8961175	9.837504e-01	1	5	6	52
Leukocyte transendothelial migration	27	9.868974e-01	1.918	0.138	Organismal Systems	ko04670	Leukocyte transendothelial migration	0.9060644	9.868974e-01	7	20	27	196
Porphyrin and chlorophyll metabolism	4	9.868974e-01	0.284	0.105	Metabolism	ko00860	Porphyrin and chlorophyll metabolism	0.9064461	9.868974e-01	0	4	4	38
Protein export	2	9.868974e-01	0.142	0.091	Genetic Information Processing	ko03060	Protein export	0.9083292	9.868974e-01	2	0	2	22
Proteasome	5	9.868974e-01	0.355	0.109	Genetic Information Processing	ko03050	Proteasome	0.9103278	9.868974e-01	5	0	5	46
Tight junction	21	9.887793e-01	1.491	0.133	Cellular Processes	ko04530	Tight junction	0.914905	9.887793e-01	3	18	21	158
alpha-Linolenic acid metabolism	2	9.923748e-01	0.142	0.087	Metabolism	ko00592	alpha-Linolenic acid metabolism	0.9210835	9.923748e-01	0	2	2	23
Various types of N-glycan biosynthesis	4	9.998002e-01	0.284	0.098	Metabolism	ko00513	Various types of N-glycan biosynthesis	0.9346415	9.998002e-01	0	4	4	41
Pentose and glucuronate interconversions	2	9.998002e-01	0.142	0.080	Metabolism	ko00040	Pentose and glucuronate interconversions	0.9417398	9.998002e-01	0	2	2	25
Renin-angiotensin system	2	9.998002e-01	0.142	0.080	Organismal Systems	ko04614	Renin-angiotensin system	0.9417398	9.998002e-01	0	2	2	25
Viral myocarditis	25	9.998002e-01	1.776	0.131	Human Diseases	ko05416	Viral myocarditis	0.9423389	9.998002e-01	17	8	25	191
Phagosome	31	9.998002e-01	2.202	0.134	Cellular Processes	ko04145	Phagosome	0.9423404	9.998002e-01	21	10	31	231
Regulation of actin cytoskeleton	40	1.000000e+00	2.841	0.137	Cellular Processes	ko04810	Regulation of actin cytoskeleton	0.9476103	1.000000e+00	10	30	40	292
Protein processing in endoplasmic reticulum	20	1.000000e+00	1.420	0.125	Genetic Information Processing	ko04141	Protein processing in endoplasmic reticulum	0.9525652	1.000000e+00	15	5	20	160
Basal transcription factors	4	1.000000e+00	0.284	0.089	Genetic Information Processing	ko03022	Basal transcription factors	0.9602494	1.000000e+00	3	1	4	45
Ubiquitin mediated proteolysis	18	1.000000e+00	1.278	0.120	Genetic Information Processing	ko04120	Ubiquitin mediated proteolysis	0.9642794	1.000000e+00	6	12	18	150
Huntington disease	38	1.000000e+00	2.699	0.129	Human Diseases	ko05016	Huntington disease	0.9791673	1.000000e+00	10	28	38	295
Fanconi anemia pathway	4	1.000000e+00	0.284	0.078	Genetic Information Processing	ko03460	Fanconi anemia pathway	0.98179	1.000000e+00	3	1	4	51
RNA degradation	7	1.000000e+00	0.497	0.087	Genetic Information Processing	ko03018	RNA degradation	0.9884853	1.000000e+00	2	5	7	80
Glycosylphosphatidylinositol(GPI)-anchor biosynthesis	1	1.000000e+00	0.071	0.042	Metabolism	ko00563	Glycosylphosphatidylinositol(GPI)-anchor biosynthesis	0.9885396	1.000000e+00	0	1	1	24
Staphylococcus aureus infection	22	1.000000e+00	1.562	0.112	Human Diseases	ko05150	Staphylococcus aureus infection	0.9917035	1.000000e+00	18	4	22	197
RNA polymerase	1	1.000000e+00	0.071	0.032	Genetic Information Processing	ko03020	RNA polymerase	0.9968957	1.000000e+00	1	0	1	31
Ribosome biogenesis in eukaryotes	4	1.000000e+00	0.284	0.049	Genetic Information Processing	ko03008	Ribosome biogenesis in eukaryotes	0.9997585	1.000000e+00	4	0	4	81
Parkinson disease	13	1.000000e+00	0.923	0.079	Human Diseases	ko05012	Parkinson disease	0.9998007	1.000000e+00	5	8	13	165
Thermogenesis	23	1.000000e+00	1.634	0.091	Organismal Systems	ko04714	Thermogenesis	0.9998944	1.000000e+00	4	19	23	252
mRNA surveillance pathway	4	1.000000e+00	0.284	0.043	Genetic Information Processing	ko03015	mRNA surveillance pathway	0.9999623	1.000000e+00	0	4	4	93
Neuroactive ligand-receptor interaction	38	1.000000e+00	2.699	0.095	Environmental Information Processing	ko04080	Neuroactive ligand-receptor interaction	0.9999948	1.000000e+00	17	21	38	399
Oxidative phosphorylation	8	1.000000e+00	0.568	0.051	Metabolism	ko00190	Oxidative phosphorylation	0.9999986	1.000000e+00	2	6	8	157
Ribosome	3	1.000000e+00	0.213	0.013	Genetic Information Processing	ko03010	Ribosome	1	1.000000e+00	1	2	3	224
RNA transport	6	1.000000e+00	0.426	0.035	Genetic Information Processing	ko03013	RNA transport	1	1.000000e+00	2	4	6	173
Spliceosome	1	1.000000e+00	0.071	0.007	Genetic Information Processing	ko03040	Spliceosome	1	1.000000e+00	1	0	1	135
Olfactory transduction	12	1.000000e+00	0.852	0.015	Organismal Systems	ko04740	Olfactory transduction	1	1.000000e+00	4	8	12	798
